# Supplementary material for: The anterior Hox gene ceh-13 and elt-1/GATA activate the posterior Hox genes nob-1 and php-3 to specify posterior lineages in the C. elegans embryo
Source: PLoS Genet. 2022 May 2;18(5):e1010187. doi: 10.1371/journal.pgen.1010187 (PMC9098060; doi:10.1371/journal.pgen.1010187)
Supplement: S1 Table — Table A: Strain list. Table B: Tested enhancer sequences. Tables C-E: Motifs found in nob-1 enhancers -3.4kb, -4.3kb, -8.3kb. Table F: Cell averaged reporter values for all embryos analyzed. Table G: Number of embryos analyzed for each genotype/condition. Table H-J: Cell division times for wild-type, ceh-13(sw1), and nob-1(ct223) embryos. (XLSX) [file pgen.1010187.s010.xlsx]

## Sheet: Table A  Strain List
Strain Name	Genotype
JIM118	swIs1[rol-6(su1006)+ -8.1kb ceh-13p::ceh-13::gfp]; ujIs113
JIM149	dpy-18(e364) nob-1(ct223) unc-25(e156); ujIs113; eDp6
JIM271	ujIs113; stIs10286 [-9kb_nob-1p::nob-1::GFP::unc-54 3'UTR + rol-6(su1006)]
JIM284	stIs10286[NOB-1::GFP, rol-6];ujIs113[histone-mCherry]
JIM337	ujEx337[nob-1_-84bp_enh_reporter; myo2p::GFP], zuIs178, stIs10024
JIM338	ujEx338[nob-1_-84bp_enh_reporter; myo2p::GFP], zuIs178, stIs10024
JIM339	ujEx339[nob-1_-84bp_enh_reporter; myo2p::GFP], zuIs178, stIs10024
JIM345	ujEx345[nob-1_-1.3kb_enh_reporter; myo2p::GFP], zuIs178, stIs10024
JIM353	ujEx353[nob-1_-3.4kb_enh_reporter; myo2p::GFP], zuIs178, stIs10024
JIM354	ujEx354[nob-1_-3.4kb_enh_reporter; myo2p::GFP], zuIs178, stIs10024
JIM355	ujEx355[nob-1_-4.3kb_enh_reporter; myo2p::GFP], zuIs178, stIs10024
JIM356	ujIs153(ceh-13::GFP fosmid); ujIs113
JIM368	ujIs113; muEx261[ceh-20::GFP + odr-1::RFP]
JIM371	ceh-13(sw1)/qC1; ujEx355 (nob-1 -3.4kb_enh::mCherry); zuIs178
JIM372	ceh-13(sw1)/qC1; ujEx355 (nob-1 -3.4kb_enh::mCherry); zuIs178
JIM373	stIs10808(nob-1 promoter::H1-mCherry); zuIs178(GFP::HIS-72); ceh-13(sw1)/qC1
JIM374	stIs10808(nob-1 promoter::H1-mCherry); zuIs178(GFP::HIS-72); ceh-13(sw1)/qC1
JIM375	stIs10808(nob-1 promoter::H1-mCherry); zuIs178(GFP::HIS-72); ceh-13(sw1)/qC1
JIM376	ujIs113; stIs10286[NOB-1::GFP, rol-6]; unc-30(ok613); ceh-36(ok795); ujEx173 [ceh-36::GFP rescuing fosmid]
JIM377	ujIs113; stIs10286[NOB-1::GFP, rol-6]; unc-30(ok613); ceh-36(ok795); ujEx173 [ceh-36::GFP rescuing fosmid]
JIM381	ujEx381[nob-1_-4.3kb_enh_reporter_downstream; myo2p::GFP], zuIs178, stIs10024
JIM388	ujIs113; wgIs232(ceh-40::GFP fosmid)
JIM391	ujIs113; wgIs600(unc-62::GFP fosmid)
JIM403	ujEx403[nob-1_-310bp_enh_reporter; myo-2::GFP]; zuIs178; stIs10024
JIM404	ujEx404[nob-1_-310bp_enh_reporter; myo-2::GFP]; zuIs178; stIs10024
JIM416	ujEx416[nob-1_-3.8kb_enh_reporter; myo-2::GFP]; zuIs178; stIs10024
JIM430	ujEx430[nob-1_-8.3kb_enh_reporter; myo2p::GFP], zuIs178, stIs10024
JIM431	ujEx431[nob-1_-8.3kb_enh_reporter; myo2p::GFP], zuIs178, stIs10024
JIM432	ujEx432[nob-1_-8.3kb_enh_reporter; myo2p::GFP], zuIs178, stIs10024
JIM465	ujEx355[nob-1_-4.3kb_enh_reporter; myo2p::GFP], zuIs178, ceh-13(sw1) homozygote
JIM466	ujEx430[nob-1_-8.3kb_enh_reporter; myo2p::GFP], zuIs178, ceh-13(sw1) homozygote
JIM470	elt-1(ok1002); otEx6750 [unc-47p::mCherry + elt-1(+)(fosmid)]. stIs10808 (nob-1::H1-Wcherry), zuIs178 (GFP lineage marker)
JIM488	ujEx354[nob-1_-3.4kb_enh_reporter; myo-2::GFP];zuIs178; ceh-13(sw1)
JIM489	ujEx354[nob-1_-3.4kb_enh_reporter; myo-2::GFP];zuIs178; elt-1(ok1002); otEx6750 [unc-47p::mCherry + elt-1(+)(fosmid)]
JIM490	ujEx355[nob-1_-4.3kb_enh_reporter; myo-2::GFP];zuIs178; elt-1(ok1002); otEx6750 [unc-47p::mCherry + elt-1(+)(fosmid)]
JIM491	ujEx355[nob-1_-4.3kb_enh_reporter; myo-2::GFP];zuIs178; elt-1(ok1002); otEx6750 [unc-47p::mCherry + elt-1(+)(fosmid)]
JIM492	ujEx430[nob-1_-8.3kb_enh_reporter; myo-2::GFP];zuIs178; elt-1(ok1002); otEx6750 [unc-47p::mCherry + elt-1(+)(fosmid)]
JIM517	ujEx517[pJIM20-nob-1; myo2p::GFP], zuIs178, stIs10024
JIM518	ujEx518[pJIM20-nob-1; myo2p::GFP], zuIs178, stIs10024
JIM644	ujIs113 II; php-3(st12213[php-3::TY1::EGFP::3xFLAG]) III
JIM653	ujIs113 II; ceh-13(syb2605[ceh-13::GFP)] III;
JIM654	ujIs113 II; nob-1(syb2679[nob-1::GFP)] III;
JIM656	ujEx656[nob-1_-3.4kb_enh_mutatedGATAsites_reporter; myo2p::GFP], zuIs178, stIs10024
JIM676	ujEx676[nob-1_-3.4kb_enh_mutatedCEH13sites_reporter; myo2p::GFP], zuIs178, stIs10024
JIM677	ujEx677[nob-1_-3.4kb_enh_mutatedCEH13sites_reporter; myo2p::GFP], zuIs178, stIs10024
JIM678	ujEx678[nob-1_-3.4kb_enh_mutatedCEH13sites_reporter; myo2p::GFP], zuIs178, stIs10024
JIM700	ujIs113 II; nob-1(ct351)/tmC29[tmIs1259] III
RW10896	stIs10808 [pJIM20-nob-1 (-5kb nob-1 promoter::H1-Wcherry + unc-119(+))]; zuIs178;stIs10024
RW11388	wgIs354(elt-1::TY1 EGFP 3xFLAG(P000006_E04);unc-119(+));unc-119(tm4063);ujIs113
ZAC062	ceh-40(gk159) X; stIs10808 (nob-1p::H1-wCherry); zuIs178
ZAC063	ceh-40(gk159) X; stIs10808 (nob-1p::H1-wCherry); zuIs178
ZAC206	ujIs113 II; ceh-13 (sw1) nob-1(syb2679[nob-1::eGFP]) / qC1 [dpy-19(e1259) glp-1(q339)] nIs281(myo-1::RFP) III
ZAC209	ujIs113 II; ceh-13 (sw1) php-3(st12213[php-3::TY1::EGFP::3xFLAG]) / qC1 [dpy-19(e1259) glp-1(q339)] nIs281(myo-1::RFP) III
ZAC212	elt-1(ok1002) IV; ujIs113 II; nob-1(syb2679[nob-1::eGFP]) III; otEx6750 [unc-47p::mChopti (red) + elt-1(+) fosmid]
ZAC225	ujIs113 II; ceh-13(ok737) / qC1 [dpy-19(e1259) glp-1(q339)] nIs281(myo-1::RFP) III
ZAC226	ujIs113 II; ceh-13(ok737) / qC1 [dpy-19(e1259) glp-1(q339)] nIs281(myo-1::RFP) III

## Sheet: Table B Enhancer sequences
Name	Sequence
-8.3kb	TTTGCCGATTTGGCGCCTACACGGAAGCCCACATTTCCCTACTGGCCATTACAAGTGACTATAAACTCAGGTATTTTCAATTATATACATCTACCCTTTTGAAAAAAAAAAAATTTGTATTTCCAAAATACCAGCTTTTTCGAATTGCCGGCACAGTACAAAAACCCATGTTTTCCAGTAAAGATTAAATACTCCCGAATACCTATCGGCTAATTTGCTAATCCATTAACCACACAAGTAGGTGTTTTCCAGTGACACGTGTTGATCGATGACACGTATACACCTGCATGTCTACAAACAAACAATTAGTGAGCAAAAGAGCCGACACCTTGTTCTGAACTTGGATGACCCCCTTCACAGGTAGGCCGCCGGCAGATTAATGACAGATGGGTTGAATGA…
-4.3kb	TTGCCTAAAATTTTTTATGCATTTTTTATCGAGTTTGAGCATTTTAAGTGAATCAATAAAAATTTCCACTGGTCTAAATTCAAACTGAATAATGTTTCTTTAACCAGAAAATATACTCCACTGAACCAAAAAACAACTAGAGCCAAAGTATCAAAGATACTCGCCGCAGAGCACACTTGATGAATCGGTTATTTTCAGAGATGAGCGCACCGAGATTACAGAGTTGAGGGAAGAGGACATCTCTTTCATTTCCCGCGTATTGTTTACAGTGACTAGATGGTGTCATGAGATATTGATTGGCATGTGATGAATATAATGAATAAAATGAAAAACTGACAGACATAGAAAAAAAAACAGGGCTCAAATTTATGATAGTATAATATATAGCTGTCAAAATTT
-3.8kb	CTCCTTCCGGAAACACAGTCTTTTTTGCAAATTTCTCGAGCTTATATTGCAGTTATCATTTGTTTTATTAAAAACTGGCCAACTAACAAATTATTTGATAGATATTTTTCTATAGTTTGTAGTTTATTTTTCAATGATGTGTTTAAAACAAAGTGAGATGTAACTTACTATTGAACATCAGAATTTTTTAAAAGACGTGAATGAGTAGTATCAAATTTTGAGTATCATAATAAAAAACATTCCTAACCGACAAAGAGTTTATTGATTTTTTTTAAATTTAATTTATATATTTTTTCTATGTCTATTACTGCTCGGTTGTCTTTAGTTCAACTGAAAAAAAAATCAAGCTCTTTTCTGGAGTTATGCAATTAGTTTAAAGCATTTAAAGTAGATCAATCC…
-3.4kb	ATGAGCATTTCATACTCTGGACCATGACTCTTATCATTTGTAATGGTAATAAAATTCAGCGTTTTCTGTGTGTTCTCACAGAAGAAAACGACGTTCACTTATCTTTACCAATCACTTTGTCGGCCCTTGGAGCATCGGCAAAGACAAAAAGGATCGTAAAATGGTAGAGCATGTTAAGATAAAAAAAACAAGGAGTGCCTGATTTGAACATGGTCCGACACCTCTGTTTGGATTGTGTTACCTAACCCGAAAAAACATGTGTTTGACCTTTTTGCAAGAAGGTACCGATATCACAGGTGATAAAAGTGATATTGATTTGAATTTGAATTAAGCACTGCCTTTTACGTAAAACAATATTTTTTATTGATTTAAGCTATTTCAGAACAAAAACTCCTTCCGG
-3kb	TTTCTAAATTTTTTCGTTGAAGGTGGAGTAGCGCCAGTGAGGAAATTGTTTAAAAAAACCATTCCTATACTACATATTAATGTATTCTTTGAAAAAAGTGGCAATTACTAGGTTTTTGTCAGTTTTTGAGAAAACTACAACGTTTGAATATTAGTATTTTAAAATTGAGTAGGCAATAAAATTCGAAGGGACTTCCAAAAAGTGGCAAAAACTGACAGTTTTCGAATTTTCAAAAAATCATTCAAAATTTATAAATTTTAAAACATGCTTTAACTAGATTTTTTGTTTTTAGTGCCAAAG
-1.3kb	GCTGATCTACCAAAAAATGCGGCAGAGTTCTCAATTGATTTTGCATGGTTAAGAACGTGCTGACGTCACATTTTTTGAGAAAAAAATTACCGCATTTTTTGTAGATCAAACCGTAATGGGACAGCCTGACACCACGTGGCGGCTTATACCTCGGCTGTCTTCAGTTTTACCAAAAAATTTGCAATAACCAAAATATAGGGAAACACTTTGCACTTATTTTGTCCGTTTGCAATTGTTTGATAAAACCAAAGCGAACCGAGTTTTAGGCTGTCAAAGTAGAGCAGGGGGTGCTTTTTTAGAACAGTTTTGATTTTTTAGATACAGGTTTTTATTTAAATTTGAGACCCTAAAACTATCGTGAGACTTAGGCTTAGACTTAGGCTTGAGCTTAGGCCCTTT…
-310bp	ACGACAAAGTCGATTGATGGGGGGCCATACTAACTAGATATAAAGCTTTAGCTACGATATATTTAGGATTTTGACGCGGAAAATTAATTAATTAGTAAATAAGCTTATAACAGTAATTATTATTTATCGGCGACAAACGCGGCAATCAAAACCTTAAGCACCAATAAAATAATTTTAAACCTCATAAACCTTTTGAGGGTAATAAAATAAAAGCTGGGGGGGCACATAAATAACATAAATGTTGAAACATGCATGCGAGACAAGTAATAAAGATTAAGAGAGCACTAAAAAAGTTTTATAAACGCATTAAAAAGGTGTTTCCTCTTTCCCCCTTGTGTTGGAAAACACCAAAGAGACTATAAAGAGAATAAGGGGCGGGGGGCCGTGAAAGGTGATGAG…
-84bp	CTACTGTAGCACTTGTGTCGATTTACGGGCTCGATTTTTGAAATGAATTTAGCACGGCTTGTAAGAGCTACAGTAGTCATTTACCGTATATTTCCTATTAGTACGGCCCCCCTCACTCGACTTTGAACGCTTATATCTCGGTTCTTTTTGATCATATGTCAAAAACTCGAACGACAATATCTTTTTCAAATCTATAGTTATGCTCTGGTTTTTGAAGGTATCAAAAATCTTATGAAACCGCTGAAATATAAGACGACAAAGTCGATTGATGGGGGGCCATACTAACTAGATATAAAGCTT
-4.3kb mutatedGATAsites	atgagcatttcatactctggaccatgactctGCtcatttgtaatggtaataaaattcagcgttttctgtgtgttctcacagaagaaaacgacgttcactAaAGtttaccaatcactttgtcggcccttggagcatcggcaaagacaaaaaggatcgtaaaatggtagagcatgttaaCTtTaaaaaaacaaggagtgcctgatttgaacatggtccgacacctctgtttggattgtgttacctaacccgaaaaaacatgtgtttgacctttttgcaagaaggtaccCTtTtGacaggACTtTaaagACTtTttgatttgaatttgaattaagcactgccttttacgtaaaacaatattttttattgatttaagctatttcagaacaaaaactccttccgg
-4.3kb mutatedCEH13sites	atgagcatttcatactctggaccatgactcttatcaCCtgCGatggGaaGaaaattcagcgttttctgtgtgttctcacagaagaaaacgacgttcacttatctAtacGaaAcactttgtcggcccttggagcatcggcaaagacaaaaaggaCTgtaGGatggtagagcatgttaagataaaaaaaacaaggagtgccACatttgaacatggtccgacacctctgtttggattgtgttacctaacccgaaaaaacatgtgtttgacctttttgcaagaaggtaccgatatcacaggtgataaaagtgatattTCtttgaTtttgaTGtaagcactgccttttacgtaaaaGaaAattttttattCatAtaagctatttcagaacaaaaactccttccgg

## Sheet: Table C  Motifs -3.4kb enhancer
-3.4 kb enhancer	ce10 III:12087600..12087999
Name	Motif ID	Sequence	From	To	Direction	Score
unc-62	M02185_2.00	GCATTTCAT	5	13	R	5.165
ceh-13	M05274_2.00	ACCATGAC	21	28	R	7.895
unc-62	M03262_2.00	TGACTCTTATCA	25	36	R	5.987
elt-1	M08207_2.00	TCTTATCA	29	36	R	14.176
ceh-20	M06245_2.00	TTATCATT	31	38	R	8.224
ceh-13	M09139_2.00	TCATTTGTAATGGTAAT	34	50	R	15.351
unc-62	M06344_2.00	TGTAAT	39	44	F	4.698
ceh-36	M05383_2.00	GTAATGGT	40	47	F	6.69
nob-1	M04900_2.00	GGTAATAAAAT	45	55	R	15.201
nob-1	M06375_2.00	ACTTAT	97	102	R	8.874
elt-1	M07968_2.00	CTTATCTTTACCAATCAC	98	115	R	14.482
unc-62	M09148_2.00	TTTACCAATCAC	104	115	R	5.373
ceh-20	M09165_2.00	TTACCAATCACTTTG	105	119	R	11.928
ceh-13	M05218_2.00	CCAATCAC	108	115	R	8.813
unc-62	M03165_2.00	TTGTCGG	117	123	R	5.378
unc-62	M03165_2.00	AAGACAA	141	147	F	6.354
elt-1	M09116_2.00	TAAGATAAAAA	175	185	F	13.549
nob-1	M03140_2.00	GATAAAAAAA	178	187	R	9.006
ceh-20	M05364_2.00	GTGCCTGATT	195	204	F	6.237
pop-1	M06451_2.00	ATTTGAAC	202	209	R	9.023
unc-62	M00399_2.00	CGACACCT	216	223	F	6.331
unc-62	M02185_2.00	AAAACATGT	252	260	F	4.805
ceh-20	M05365_2.00	GTGTTTGACC	259	268	R	9.919
pop-1	M03512_2.00	TGTTTGACCTTT	260	271	R	11.743
unc-62	M06254_2.00	TTGACC	263	268	F	7.193
elt-1	M10596_2.00	ACCGATATCA	284	293	F	10.127
ceh-20	M06245_2.00	ATATCACA	288	295	R	9.205
unc-62	M03262_2.00	TCACAGGTGATA	291	302	F	9.865
nob-1	M05076_2.00	GGTGATAAAAG	296	306	R	10.485
elt-1	M08207_2.00	TGATAAAA	298	305	F	11.655
pop-1	M02646_2.00	GATAAAAGT	299	307	F	9.416
ceh-20	M06245_2.00	AGTGATAT	305	312	F	8.401
elt-1	M04877_2.00	TGATATTGATTT	307	318	F	9.361
unc-62	M09148_2.00	GATATTGATTTG	308	319	F	5.048
ceh-13	M09139_2.00	ATTTGAATTTGAATTAA	315	331	F	13.176
ceh-36	M05231_2.00	TGAATTAA	324	331	R	8.42
nob-1	M06375_2.00	AATTAA	326	331	R	9.459
pop-1	M06451_2.00	TTTTTATT	358	365	R	6.914
ceh-13	M09158_2.00	TTTTTATTGATTT	358	370	F	12.519
ceh-20	M10748_2.00	TTTATTGAT	360	368	F	12.199
unc-62	M09148_2.00	TTGATTTAAGCT	364	375	F	7.643
pop-1	M06451_2.00	GAACAAAA	382	389	F	8.608
	putative Hox independent site (at least 8 bp from Hox site)
	sequence conservation with C. remanei by Multiz alignment
	sequence conservation with C. inopinata by Multiz alignment

## Sheet: Table D Motifs -4.3 kb enhancer
-4.3 kb enhancer	ce10 III:12088500..12088899
Name	Motif ID	Sequence	From	To	Direction	Score
pop-1	M02646_2.00	TTTTTTATG	11	19	R	8.025
nob-1	M03275_2.00	TTTTTATCGAG	23	33	F	8.011
elt-1	M10582_2.00	TTTTATCGAG	24	33	R	11.291
pop-1	M00198_2.00	CATTTTAAGT	40	49	R	6.491
ceh-20	M10748_2.00	ATCAATAAA	52	60	R	12.199
nob-1	M03134_2.00	ATCAATAAAAA	52	62	R	11.215
pop-1	M05895_2.00	TTCAAACTGA	79	88	F	8.467
ceh-36	M04920_2.00	ATAATGTT	89	96	F	6.579
ceh-13	M03144_2.00	TAATGTTTCTTTAACCA	90	106	F	12.135
nob-1	M00332_2.00	AAAATATACT	108	117	F	9.644
elt-1	M00165_2.00	AGTATCAA	147	155	R	5.648
ceh-20	M06243_2.00	TATCAAAG	149	156	F	11.239
pop-1	M05895_2.00	ATCAAAGATA	150	159	F	12.225
elt-1	M10578_2.00	TCAAAGATACTCGC	151	164	F	9.719
ceh-20	M06245_2.00	CTTGATGA	176	183	F	8.777
nob-1	M00332_2.00	GTTATTTTCA	188	197	F	7.588
ceh-36	M06509_2.00	AGATTA	213	218	R	10.125
ceh-13	M09195_2.00	AGATTACAGAG	213	223	F	9
unc-62	M06344_2.00	ATTACA	215	220	R	4.698
unc-62	M02741_2.00	GGACATCT	235	242	F	10.346
pop-1	M09400_2.00	CATCTCTTTCATTTCC	238	253	R	12.209
unc-62	M03859_2.00	TGACTA	270	275	F	4.556
ceh-20	M06245_2.00	GTGTCATG	280	287	R	5.725
unc-62	M06534_2.00	GTGTCA	280	285	R	10
elt-1	M04879_2.00	GAGATATTG	287	295	F	7.764
ceh-20	M09205_2.00	TATTGATTGGCATG	291	304	F	12.515
ceh-13	M06256_2.00	ATTGATTGG	292	300	F	9.359
nob-1	M09581_2.00	ATTGATTGGC	292	301	F	8.482
ceh-13	M03104_2.00	GTGATGAATATAATGAA	304	320	F	12.346
nob-1	M06275_2.00	TATAATGA	312	319	F	9.514
ceh-36	M00312_2.00	ATAATGAATAAAA	313	325	R	10.069
unc-62	M09143_2.00	GAAAAACTGACAG	327	339	R	11.878
nob-1	M03139_2.00	AATTTATGAT	364	373	R	11.342
elt-1	M10578_2.00	TTTATGATAGTATA	366	379	F	8.719
ceh-20	M06245_2.00	TATGATAG	368	375	F	7.32
unc-62	M06535_2.00	TGATAG	370	375	F	6.974
ceh-36	M00312_2.00	ATAATATATAGCT	377	389	R	9.171
ceh-13	M00304_2.00	AATATATAG	379	387	F	12.454
unc-62	M03148_2.00	GCTGTCAA	387	394	R	13.582
ceh-20	M06243_2.00	TGTCAAAA	389	396	F	12.824
	putative Hox independent site (at least 8 bp from Hox site)
	sequence conservation with C. inopinata by Multiz alignment
	sequence conservation with C. remanei & C. inopinata by Multiz alignment

## Sheet: Table E Motifs -8.3kb enhancer
-8.3 kb enhancer	ce10 III:12092400..12092999
Name	Motif ID	Sequence	From	To	Direction	Score
ceh-36	M05383_2.00	GCCATTAC	45	52	R	7.079
ceh-13	M03799_2.00	GCCATTAC	45	52	R	10.586
nob-1	M05310_2.00	GCCATTAC	45	52	R	12.068
unc-62	M02065_2.00	CCATTACAAGTG	46	57	F	7.2
nob-1	M06548_2.00	CTATAAA	59	65	R	8.679
ceh-20	M06244_2.00	TTTCAATTAT	75	84	R	9.134
ceh-36	M00312_2.00	TTCAATTATATAC	76	88	R	7.674
ceh-13	M05061_2.00	TCAATTAT	77	84	R	10.781
nob-1	M00333_2.00	AATTATATAC	79	88	R	12.015
unc-62	M09148_2.00	TATATACATCTA	82	93	R	6.184
pop-1	M06451_2.00	TTTTGAAA	97	104	R	9.371
ceh-20	M06244_2.00	TTGAAAAAAA	99	108	F	9.134
pop-1	M09400_2.00	ACAGTACAAAAACCCA	153	168	F	8.373
ceh-36	M00310_2.00	AAGATTAA	181	188	R	11.115
unc-62	M09148_2.00	AAGATTAAATAC	181	192	F	7.328
nob-1	M01240_2.00	ATTAAATA	184	191	F	9.696
ceh-13	M06364_2.00	TAAATAC	186	192	F	9.467
ceh-13	M03211_2.00	TAATTTGCTAATCC	211	224	R	12.277
ceh-36	M03819_2.00	TAATTTGCTAATCCA	211	225	F	15.181
nob-1	M10788_2.00	GCTAATCCATTAACCACAC	217	235	R	13.824
unc-62	M09148_2.00	CTAATCCATTAA	218	229	R	6.265
ceh-13	M06483_2.00	CCATTAA	223	229	R	10.983
ceh-20	M05365_2.00	CATTAACCAC	224	233	F	9.241
ceh-20	M06246_2.00	CAGTGACA	250	257	F	7.036
unc-62	M02740_2.00	TGACACGTGTT	253	263	F	12.055
ceh-20	M05364_2.00	TTGATCGATG	262	271	F	11.302
unc-62	M06343_2.00	TGACA	270	274	R	10
unc-62	M03093_2.00	CATGTCTA	287	294	R	6.598
ceh-13	M03169_2.00	AACAATTAG	301	309	R	12.605
ceh-36	M04920_2.00	ACAATTAG	302	309	R	6.284
nob-1	M06274_2.00	CAATTA	303	308	R	9.66
pop-1	M09400_2.00	AGTGAGCAAAAGAGCC	308	323	F	8.646
ceh-20	M05365_2.00	TTGGATGACC	341	350	R	7.72
unc-62	M06254_2.00	ATGACC	345	350	F	6.459
unc-62	M00407_2.00	TTCACAGGT	354	362	F	6.991
ceh-36	M06297_2.00	AGATTAAT	374	381	R	11.376
ceh-13	M09571_2.00	AGATTAATGA	374	383	F	13.399
ceh-20	M08134_2.00	ATTAATGACAGA	376	387	F	10.088
nob-1	M06549_2.00	TTAATGA	377	383	F	12.884
unc-62	M10709_2.00	TAATGACAGATG	378	389	F	13.284
ceh-13	M09582_2.00	TTGAATGATT	392	401	F	10.752
ceh-20	M05365_2.00	TTGAATGATT	392	401	R	11.144
unc-62	M09148_2.00	ATGATTTTTGAG	396	407	F	7.992
nob-1	M00333_2.00	GAATATATTG	409	418	R	11.226
ceh-13	M09176_2.00	TATATTGTTTTAGTAAT	412	428	R	8.527
nob-1	M00332_2.00	GTAATATGAA	424	433	F	6.852
ceh-20	M06244_2.00	TAATATGAAA	425	434	F	10.134
ceh-36	M03819_2.00	TAATATGAAAAGTTA	425	439	F	6.194
unc-62	M02185_2.00	ATGAAAAGT	429	437	F	6.031
nob-1	M06210_2.00	TACATAAA	438	445	R	8.694
pop-1	M09406_2.00	ACATAAAAGGG	439	449	R	11.275
ceh-20	M10748_2.00	AAAAATCAA	462	470	R	8.936
pop-1	M09392_2.00	GTTTTTCTTTTGAC	473	486	F	8.002
ceh-20	M06243_2.00	TTTTGACA	480	487	R	12.824
unc-62	M06345_2.00	TTTGACA	481	487	R	12.38
nob-1	M06248_2.00	GACAATTA	484	491	R	10.199
ceh-13	M03104_2.00	ACAATTAGAATAATTGG	485	501	F	13.346
ceh-36	M00312_2.00	TTAGAATAATTGG	489	501	F	6.533
nob-1	M06375_2.00	ATAATT	494	499	F	10.459
ceh-20	M06246_2.00	TTTTGAAA	521	528	F	7.682
pop-1	M06451_2.00	TTTTGAAA	521	528	R	9.371
pop-1	M09392_2.00	CTTTTTCAATTCTT	532	545	F	9.571
ceh-20	M06245_2.00	TTTTCAAT	534	541	R	6.81
ceh-13	M09181_2.00	TTCAATTCTTTT	536	547	F	8.64
ceh-20	M06244_2.00	TTTTTTTGAA	556	565	R	8.134
pop-1	M05895_2.00	TTTTTTTGAA	556	565	R	8.735
ceh-13	M09139_2.00	TTTTGAATCGCAACGCA	559	575	F	8.62
elt-1	M08125_2.00	CAAGATAAGTT	574	584	F	11.504
ceh-36	M09577_2.00	AGATAAGT	576	583	R	6.167
pop-1	M02646_2.00	AGTTTTATG	581	589	R	7.599
nob-1	M06275_2.00	TTTTATGA	583	590	F	10.807
ceh-13	M08211_2.00	GATTTATG	592	599	F	10.096
	putative Hox independent site (at least 8 bp from Hox site)
	partial sequence conservation with C. remanei by PhyloP
	partial sequence conservation with C. remanei and C. tropicalis by PhyloP

## Sheet: Table F Reporter cell avg
Cell	20130713_nob-1_ceh-13i_L1	20130713_nob-1_ceh-13i_L2	20140825_nob-1_GFP_L1	20140825_nob-1_GFP_L2	20140825_nob-1_GFP_R_L3	20140825_nob-1_GFP_R_L4	20160409_nob-1_enh76_L2	20160409_nob-1_enh76_L4	20160411_nob-1_enh85_L2	20160411_nob-1_enh85_L3	20160415_nob-1_enh76_L1	20160415_nob-1_enh76_L4	20160528_nob-1_enh76_ceh-13i_L1	20160528_nob-1_enh76_ceh-13i_L2	20160528_nob-1_enh76_ceh-13i_L3	20160528_nob-1_enh76_ceh-13i_L4	20160623_nob-1_ceh-13i_L1	20160623_nob-1_ceh-13i_L2	20160623_nob-1_ceh-13i_L3	20160623_nob-1_ceh-13i_L4	20160624_nob-1_ceh-13i_L1	20160624_nob-1_ceh-13i_L2	20160624_nob-1_ceh-13i_L3	20160624_nob-1_ceh-13i_L4	20160624_nob-1_enh76_ceh-13i_L1	20160624_nob-1_enh76_ceh-13i_L2	20160624_nob-1_enh76_ceh-13i_L3	20160624_nob-1_enh76_ceh-13i_L4	20160627_ceh-13_GFP_L1	20160627_ceh-13_GFP_L2	20160627_ceh-13_GFP_L3	20160627_ceh-13_GFP_L4	20160627_nob-1_L1	20160627_nob-1_L2	20160627_nob-1_L3	20160627_nob-1_L4	20160630_nob-1_enh76_ceh-13i_L1	20160630_nob-1_enh76_ceh-13i_L3	20160630_nob-1_enh76_ceh-13i_L4	20160718_nob-1_enh76_L1	20160718_nob-1_enh76_L2	20160718_nob-1_enh76_L3	20160718_nob-1_enh76_L4	20160718_nob-1_enh85_L4	20160719_nob-1_enh85_L2	20160720_nob-1_enh85_L2	20160720_nob-1_enh85_L3	20160720_nob-1_enh85_L4	20160724_ceh-20_L2
ABa	-229	-251	-102	-77	-107	-89	-90	-126	-242	-112	-200	-192	-250	-254	-362	-193	-243	-365	-334	-84	-289	-224	-148	-249	-474	-366	-191	-238	-644	-805	-573	-643	-383	-323	-243	-161	-294	-128	-224	-189	-186	-154	-178	-249	-160	-157	-209	-157	-80
ABal	-199	-143	-114	-96	-144	-163	-99	-115	-101	-121	-176	-142	-269	-214	-293	-244	-170	-186	-273	-140	-182	-180	-137	-201	-254	-241	-235	-230	-812	-898	-845	-746	-391	-233	-215	-182	-265	-210	-344	-210	-209	-136	-156	-231	-203	-210	-175	-221	-90
ABala	-231	-142	-166	-125	-106	-149	-116	-109	-106	-106	-176	-140	-246	-207	-246	-222	-214	-264	-222	-145	-157	-166	-128	-262	-311	-248	-170	-195	-903	-874	-920	-690	-357	-250	-232	-220	-268	-229	-376	-186	-146	-152	-140	-171	-215	-170	-131	-219	-92
ABalaa	-253	-213	-155	-131	-121	-77	-88	-150	-131	-131	-143	-142	-207	-183	-184	-189	-134	-270	-220	-127	-149	-182	-102	-232	-78	-268	-166	-120	-849	-850	-1105	-456	-318	-205	-253	-219	-261	-176	-282	-232	-166	-196	-89	-169	-335	-194	-172	-286	-78
ABalaaa	-183	-143	-131	-122	-83		-28	-110	-119	-98	30	-90	-100	-156	-93	-65	-187	-213	-195	-160	-128	-136	-67	-179	1282	-187	42	117	-503	-647	-750	-491	-246	-173	-175	-181	-105	-77	-205	-10	-148	34	-122	-57	-322	-141	-86	-140	-46
ABalaaaa	-156	-64	-76	-84	-55		208	-32	-38	1	225	23	58	24	176	122	-154	-101	-99	-47	-105	-43	-94	-65	3066	19	857	765	-508	-325	-528	-311	-194	-59	-94	0	141	197	0	395	-97	514	24	217	-17	-75	102	21	-82
ABalaaaal	-118	-33	-70	-56	-79		257	30	63	13	284	81	216	163	324	332	-42	-87	27	78	-16	-2	-59	51	3503	305	1954	1165	-447	-366	-414	-248	-106	0	-53	43	299	424	113	497	-78	705	75	274	218	-49	155	150	27
ABalaaaala	-17	-19	-97	-59	-55		97	155	28	7		143				199	-88	-76		-34			28		2520	221	2820	1016	-307	-107	-303	11	24		-65		268	354	98			854	176	594	44	-99			-171
ABalaaaalal																													-754
ABalaaaalar																													-565
ABalaaaalp	-149	25	-90	-74	-23		204	181	74	12		20				284	-35	-54		17			-22		1652	184	2106	966	-318	-364	-465	-164	-38		-73		65	230	131			623	86	108	45	728			-92
ABalaaaalpa																													-293
ABalaaaalpp																													-288
ABalaaaar	-98	-44	-45	-60	-44		220	67	45	23	230	91	224	229	326	444	-118	-138	-28	15	-92	-30	1	-2	5443	190	1660	982	-362	-271	-365	-114	-136	-3	-24	56	197	313	37	393	-93	789	199	291	77	3	151	214	38
ABalaaaarl	112	25	-42	-44	-61		232	90	-13	41		70				349	-35	27		61			14		2965	204	2384	951	-349	-88	-297	-147	-19		-13		193	236	128			592	163	303	93	31			17
ABalaaaarla																													-92
ABalaaaarlp																													-495
ABalaaaarr	-42	-30	-36	-57	0		196	-171	51	15		54				292	1	-35		45			11		3735	226	2069	837	-259	-154	-186	-21	-45		-2		164	262	75			811	303	147	134	53			16
ABalaaaarra																													-135
ABalaaaarrp																													-330
ABalaaap	-115	-21	-108	-112	-52		107	-12	11	-20	151	-17	40	-38	122	97	-72	-156	-71	-87	-75	-78	-53	-60	3012	-29	640	621	-448	-544	-416	-540	-113	-90	-115	-38	26	118	-115	244	-81	411	80	96	71	-48	105	43	-199
ABalaaapa	-54	-37	-96	-68	-37		135	62	1	40	233	48	158	178	337	347	-73	-16	-50	18	-60	-37	-27	7	4876	323	1448	847	-453	-400	-312	-431	2	31	-34	17	176	281	113	500	-88	557	207	345	178	-23	118	155	-24
ABalaaapal	-18	31	-17	-54	-51		135	75	47	47		109				193	-34	-44		-60			13		2851	204	1909	822	-318	-177	-211	-181	38		-43		114	166	105			571	152	304	101	-98			-78
ABalaaapall																													-110
ABalaaapalr																													-395
ABalaaapar	-27	-38	-54	1	-23		80	-1	41	103		12				361	-30	77		62			4		3683	297	2218	843	-278	-184	-183	-231	32		-60		141	277	100			516	284	290	219	45			-11
ABalaaaparl																													-234
ABalaaaparr																													-299
ABalaaapp	-115	-25	-61	-75	-29		167	55	69	30	208	21	205	216	264	286	-116	-76	-65	-7	-34	-27	12	11	4544	277	1608	1069	-491	-459	-333	-393	-107	-117	-4	90	177	288	112	419	-79	567	168	358	285	-15	174	103	-37
ABalaaappl	-106	-1	-3	-63	-8		141	76	38	49		62				351	-67	-64		110			41		4220	167	2520	819	-239	-269	-111	-50	40		50		187	251	138			699	210	313	176	5			79
ABalaaappll																													-101
ABalaaapplr																													-154
ABalaaappr	-19	10	-29	-98	-45		98	7	35	58		10				260	-30	25		41			-12		3262	226	1835	843	-283	-206	-310	-157	-118		4		190	201	45			619	141	275	264	40			-113
ABalaaapprl																338													-441
ABalaaapprr																198													-265
ABalaap	-184	-142	-148	-116	-71		-44	-61	-74	-95	-10	-61	-126	-130	-109	-119	-99	-158	-140	-81	-79	-95	-88	-93	960	-126	66	140	-871	-463	-810	-366	-224	-103	-165	-77	-73	-29	-238	-50	-150	33	-40	-64	-97	-109	-26	-137	-71
ABalaapa	-74	-101	-134	-67	-76		88	-36	-63	-61	130	-8	-4	13	50	53	-77	-127	-57	-68	-63	-65	-34	-71	3074	92	474	799	-578	-374	-420	-316	-223	-77	-120	-19	26	150	-60	241	-116	381	26	165	93	-6	98	12	-118
ABalaapaa	-14	-70	-74	-32	-38		203	69	62	-6	208	25	183	283	263	372	-30	-27	-65	-22	-10	-19	-51	-56	5763	302	462	1054	-427	-248	-463	-250	-114	-38	19	41	150	290	37	344	-55	685	216	267	193	-11	218	150	-122
ABalaapaaa	-1	-79	-65	-40	-31		94	-96	80	36		11				279	-25	-41		9			22		3784	210	461	827	-367	-120	-133	-124	10		-17		156	156	14			587	213	153	195	60			-126
ABalaapaaal																													-441
ABalaapaaar																													-456
ABalaapaap	-10	-97	-64	-37	-36		76	-85	26	19		36				192	-72	75		29			-45		3427	187	330	556	-299	-177	-45	-124	-22		-42		173	280	45			377	118	208	-385	-273			-155
ABalaapaapa																													-351
ABalaapaapp																													-433
ABalaapap	-66	-5	-88	-24	-86		152	6	63	31	194	41	158	154	241	277	-80	-122	-93	-13	-53	-42	-7	-13	5011	299	549	993	-538	-296	-515	-265	-49	-75	-57	59	176	300	123	171	-61	701	135	227	78	28	101	71	-160
ABalaapapa	-65	22	40	44	28		134	155	124	52		32				632	-68	7		-22			-71		4911	319	697	1026	8	-38	-336	-44	-39		-29		286	406	254			804	276	290	360	-246			-43
ABalaapapp	15	-84	-92	-88	-20		86	127	52	18		93				123	-124	-89		-67			19		3274	59	443	578	-499	-87	-359	-100	-80		-68		123	97	88			403	51	57	-145	-453			-303
ABalaapappa																													31
ABalaapappp																													-243
ABalaapp	-93	-81	-107	-76	-65		37	-57	-8	-34	90	17	-33	-34	25	84	-122	-77	-75	-21	-95	-45	-18	-80	2333	34	400	590	-485	-428	-350	-335	-182	-106	-107	-52	36	197	-79	94	-145	254	42	103	41	-9	65	30	-131
ABalaappa	-18	-26	-50	-45	-32		74	-3	65	14	279	78	177	185	182	437	-56	-42	-59	-19	-57	-22	-77	-16	4709	178	647	1103	-482	-459	-325	-409	-29	-89	-44	41	83	332	111	308	-142	606	187	304	252	54	117	149	-117
ABalaappaa	-71	39	-83	62	-39		38	165	135	108		79				565	0	24		-19			-67		4882	230	861	1097	76	2	137	-249	176		71		169	406	198			897	288	259	169	100			154
ABalaappap	-61	-60	-83	-106	-129		90	-120	0	-33		-17				151	-54	-51		31			-67		2753	138	339	852	-666	-149	-396	-298	-44		-22		157	200	84			483	171	84	35	-162			-157
ABalaappapa																													-124
ABalaappapp																													-304
ABalaappp	-72	-69	-112	-65	-90		39	12	-9	-14	180	8	-3	87	209	305	-52	-108	-3	-49	-108	-20	-55	4	3545	192	527	869	-411	-593	-296	-563	-72	-71	-29	-52	43	222	41	131	-105	357	180	206	191	-21	69	61	-250
ABalaapppa	43	0	-95	-91	-45		194	41	-3	-54		28				215	-42	-41		1			-19		3062	172	383	917	-429	-171	-431	-319	11		-19		-3	333	71			411	190	159	335	-16			-164
ABalaapppaa																													-804
ABalaapppap																													-150
ABalaapppp	-78	59	-113	-75	-63		54	15	-14	-26		31				173	-53	-42		-14			-13		2021	48	338	483	-403	-352	-343	-393	-41		-22		150	144	1			263	66	189	113	-11			-209
ABalaappppa																													-527
ABalaappppp																													-530
ABalap	-162	-123	-170	-129	-142	-149	-150	-108	-102	-119	-66	-117	-255	-237	-315	-206	-163	-239	-261	-129	-168	-160	-146	-213	-110	-250	-183	-107	-471	-980	-618	-998	-250	-337	-187	-265	-294	-188	-308	-105	-219	-167	-196	-235	-162	-139	-107	-220	-130
ABalapa	-154	-79	-121	-80	-146		-82	-64	-109	-76	52	-84	-162	-143	-142	-88	-188	-181	-174	-130	-135	-122	-133	-162	1216	-172	77	76	-33	-279	38	-41	-191	-256	-105	-200	-243	-126	-167	28	-185	9	-204	-167	-37	-102	7	-60	-163
ABalapaa	-118	-68	-117	-58	-73		86	-30	-39	161	196	-14	-101	21	95	65	-127	-113	-92	-82	-106	-60	-58	-104	3184	97	695	566	390	216	318	633	-103	-184	-97	-78	-119	96	-27	127	1	337	-109	43	1265	286	316	687	-110
ABalapaaa	-2	-9	-75	-25	-51		186	80	34	678	354	55	75	130	319	276	-37	-84	-25	69	-23	68	24	63	4796	332	1014	1269	-80	-251	-28	30	-50	-99	8	93	171	312	179	275	70	488	-44	334	3251	768	751	1914	-39
ABalapaaaa	-17	-32	-91	-80	-31		206	29	0	740		109				184	-23	-33		190			19		3720	429	960	1296	-258	-229	-203	5	76		39		103	318	180			622	-14	441	4211	873			-372
ABalapaaaaa																													-459
ABalapaaaap																													-289
ABalapaaap	-120	13	-75	-22	-47		119	67	75	554		89				193	-29	-57		140			23		2789	220	837	1167	-184	-292	-67	-119	9		-14		165	155	48			438	-16	348	2739	651			-27
ABalapaaapa																													-309
ABalapaaapp																													-99
ABalapaap	-16	-7	-51	-30	-103		279	84	105	462	355	42	69	34	255	214	-70	-89	-39	32	-1	17	16	-9	3678	249	921	1002	-133	-442	4	-213	-61	-26	14	-18	26	240	137	241	197	570	-132	210	2603	365	455	1251	-71
ABalapaapa	-45	48	-66	-116	-88		228	103	89	520		45				318	-28	-35		-1			41		2001	199	855	1217	-544	-287	-345	-345	53		39		90	162	145			482	-61	311	3200	722			-339
ABalapaapaa																													-532
ABalapaapap																													-15
ABalapaapp	-86	70	-60	-73	-92		126	56	70	600		45				120	-36	-63		74			-23		2326	183	759	851	-442	-526	-344	-394	64		-9		0	281	119			353	-66	147	1969	140			-293
ABalapaappa																													-656
ABalapaappp																													-547
ABalapap	-76	-52	-114	-61	-73		91	-7	15	182	215	20	-67	-56	-24	-8	-90	-166	-73	-38	-108	-42	-48	-85	2535	65	522	319	227	5	64	675	-82	-183	-72	-71	-71	60	-54	180	-153	197	-121	58	825	133	178	423	-247
ABalapapa	-27	-52	-60	-41	-44		206	87	112	550	292	46	32	6	163	157	-57	-96	-21	7	-64	26	-26	-63	5081	259	915	989	19	-195	-29	-128	-38	-81	7	-29	113	245	72	340	17	414	-72	191	2488	614	517	1482	-258
ABalapapaa	139	-12	44	1	-19		78	92	101	889		139				281	-5	-43		260			92		5200	655	1215	1978	83	-273	-49	223	219		79		212	296	105			620	74	418	4448	910			126
ABalapapap	-50	-27	-49	-59	-55		58	-25	-139	518		30				95	-43	-69		-28			16		2849	121	794	685	-125	-641	-148	-100	-37		-58		66	233	91			224	-75	228	1886	422			-107
ABalapapapa																													-429
ABalapapapp																													-282
ABalapapp	-44	-58	-88	-34	-99		155	15	-1	519	185	18	-18	19	230	80	-87	-99	-32	7	23	-12	0	-29	2873	181	676	751	17	-391	-158	-148	-54	-213	-33	2	19	133	-20	134	-60	122	-32	185	1901	370	250	608	-426
ABalapappa	-96	-30	-95	-88	-69		165	41	16	537		11				160	-121	-90		25			-73		2845	144	675	890	-68	-435	-263	-451	-170		10		0	91	69			286	-41	148	2174	220			-418
ABalapappaa																													-349
ABalapappap																													-338
ABalapappp	46	-12	1	-43	-44		111	-26	-9	561		105				75	-64	-29		42			42		2375	144	473	802	8	-427	-243	-301	-68		-44		104	85	22			204	-95	292	1987	234			-417
ABalapapppa																													-16
ABalapapppp																													-195
ABalapp	-189	-98	-110	-69	-83		-23	-59	-77	-69	12	-43	-160	-199	-137	-179	-161	-182	-137	-81	-88	-88	-76	-181	800	-129	65	40	-115	-264	-18	-143	-256	-232	-130	-144	-170	-73	-224	-8	-133	-5	-134	-89	-24	-105	-36	-57	-74
ABalappa	-110	-85	-112	-88	-55		127	-27	1	201	157	-12	-84	-30	116	67	-126	-176	-114	9	-106	-48	-44	-51	2568	76	772	538	181	29	197	184	-157	-183	-37	-87	42	108	-74	238	-47	335	-98	177	1195	273	258	804	-200
ABalappaa	-71	26	-83	-79	-59		252	75	79	688	342	80	106	139	479	406	-73	-100	-2	108	-12	24	0	4	5488	362	1125	1318	-46	-224	-44	132	45	-31	47	154	191	288	113	339	0	664	10	438	3673	957	1045	2178	-57
ABalappaaa	24	-5	36	42	30		210	190	126	802		197				430	27	61		83			30		5118	546	1358	1343	209	65	105	141	153		111		340	420	263			1016	74	667	2882	1375			245
ABalappaap	75	11	-68	-20	51		235	-9	50	521		61				359	-99	17		137			-15		3335	350	707	1021	-184	-94	-9	-49	53		11		157	283	123			494	-8	362	5604	767			111
ABalappaapa																													120
ABalappaapp																													71
ABalappap	-30	-34	-77	-86	-103		183	72	47	543	276	56	38	47	222	200	-43	-97	-18	43	4	-7	-36	-23	3891	279	852	1047	-111	-173	-193	-68	-64	-123	-29	-17	116	248	116	307	-19	385	-49	271	2774	659	717	1639	-310
ABalappapa	5	-70	-98	-117	-85		106	77	86	654		19				196	-90	36		89			-12		3439	367	887	1095	-229	102	-194	-35	87		5		137	227	27			689	71	517	3988	866			-210
ABalappapaa																													-600
ABalappapap																													-528
ABalappapp	-55	-24	-91	-99	7		72	0	69	542		114				123	-84	-14		53			5		2349	156	696	711	-347	-186	-249	-153	11		34		14	176	74			303	10	378	3398	662			-152
ABalappappa																													-577
ABalappappp																													-256
ABalappp	-27	-64	-74	-58	-101		98	-21	-17	81	106	-42	-102	-170	-19	-41	-95	-119	-46	-33	-104	-49	-73	-114	2032	-7	433	329	106	29	80	124	-130	-186	-22	-64	-66	91	-90	48	-99	181	-91	37	634	138	155	520	-175
ABalapppa	-86	-38	-81	-61	-130		133	57	44	350	218	5	-22	-43	67	160	-57	-83	-52	-28	-67	47	-61	-32	3442	74	681	741	-104	-289	-109	-89	-64	-136	-37	-42	10	240	15	-5	-32	295	-73	204	2102	435	473	1164	-241
ABalapppaa	-8	0	-65	-74	-123		108	135	-22	390		56				238	-37	-37		64			26		3657	194	697	694	-305	-317	-385	-243	-78		-41		101	251	-23			320	-43	291	3030	619			-66
ABalapppaaa																													-376
ABalapppaap																													-538
ABalapppap	-92	21	-108	-64	-130		69	41	86	322		-31				83	-71	-75		11			6		2239	75	521	570	-306	-527	-269	-419	-11		42		73	120	86			193	23	159	2058	517			-273
ABalapppapa																													-465
ABalapppapp																													-279
ABalapppp	-96	-45	-72	-46	-131		77	15	72	364	87	-37	-52	-122	113	83	-93	-90	-70	4	-70	24	-59	-21	2906	132	660	554	-160	-263	-140	-158	-60	-205	-67	-30	11	104	-78	144	-45	185	-100	122	1445	238	369	975	-246
ABalappppa	-14	-4	-127	-21	-159		110	81	78	413		17				86	-105	-116		20			3		2378	145	564	626	-144	-371	-253	-328	-14		-17		-5	98	-49			280	-50	147	2491	416			-282
ABalappppaa																													-363
ABalappppap																													-346
ABalappppp	-71	34	-103	5	-70		66	-60	23	421		64				134	-55	-52		39			-13		2271	185	621	470	-128	-389	-187	-292	-17		49		80	140	-54			293	-45	50	1772	250			-198
ABalapppppa																													-75
ABalapppppp																													34
ABalp	-181	-197	-169	-90	-116	-123	-124	-131	-157	-89	-167	-113	-254	-223	-214	-239	-163	-276	-284	-161	-141	-170	-131	-221	-182	-251	-218	-213	-1008	-844	-1074	-936	-343	-283	-259	-201	-215	-207	-325	-220	-161	-137	-135	-162	-224	-169	-224	-274	-138
ABalpa	-206	-186	-165	-128	-154	-101	-92	-109	-144	-95	-150	-102	-231	-251	-208	-199	-170	-230	-292	-179	-116	-148	-128	-225	229	-273	-190	-260	-1283	-930	-1145	-746	-336	-309	-244	-197	-245	-167	-324	-197	-178	-116	-220	-171	-264	-189	-218	-242	-57
ABalpaa	-83	-51	-150	-129	-143		-66	-38	41	-31	26	-57	-133	-171	-140	-96	-134	-174	-141	-50	-90	-159	-94	-121	6602	-184	-49	3	-842	-978	-676	-728	-208	-143	-138	-170	-168	-107	-239	-119	-152	36	-204	42	106	223	177	299	-144
ABalpaaa	-130	-52	-108	-113	-53		68	32	473	229	229	15	20	-70	102	35	-101	-114	-117	5	-60	-20	-34	-75	24083	-52	592	657	-671	-365	-651	-242	-177	-25	-20	-38	-27	132	-65	163	-12	523	-25	780	1542	1932	1392	1803	-35
ABalpaaaa	-295	-56	-68	-67	-45		306	30	1194	347	247	32	-101	-5	128	146	-97	-126	-40	3	-45	9	-1	-64	35233	-77	552	700	-733	-220	-577	-128	-289	1	25	-6	131	264	-52	200	-9	443	27	920	2188	2220	1779	1798	-44
ABalpaaaaa	-233	-80	-98	-83	-20		304	-44	852	316		0				26	-55	17		93			28		23929	74	413	548	-428	-140	-260	-16	-39		26		72	240	-37			441	1	813	1782	1464			-33
ABalpaaaaaa																													-480
ABalpaaaaap																													-401
ABalpaaaap	-569	-160	-143	-75	-26		160	64	1152	314		106				-53	-51	-162		-11			-81		19964	-195	333	466	-331	-154	-374	-85	-160		-71		100	146	-203			396	43	598	1362	1642			-60
ABalpaaaapa																													-194
ABalpaaaapp																													-270
ABalpaaap	-164	-86	-104	-89	-28		426	38	912	278	215	36	-9	-73	139	91	-48	-59	-105	104	33	2	1	-40	28823	-69	690	661	-699	-197	-665	-133	88	8	62	21	95	243	-70	226	30	579	-8	586	2249	2113	1729	1727	-59
ABalpaaapa	-101	-40	-180	-124	-43		486	124	687	275		14				83	-20	42		42			11		21381	28	602	577	-572	-235	-687	-104	97		13		32	226	-53			557	56	628	2006	1377			-273
ABalpaaapaa																													-549
ABalpaaapap																													-363
ABalpaaapp	34	-65	-98	-59	-79		377	56	596	278		1				68	-50	61		111			11		22352	87	611	731	-548	-265	-606	-189	80		12		24	230	-43			471	-102	754	1885	1593			-281
ABalpaaappa																													-370
ABalpaaappp																													-418
ABalpaap	-93	-126	-174	-131	-147		35	16	347	117	171	-1	-185	-153	4	-61	-105	-173	-148	14	-76	-105	-30	-123	16492	-134	394	429	-719	-786	-847	-709	-176	-119	-87	-118	-127	93	-199	68	-84	322	-75	697	880	1100	826	1099	-174
ABalpaapa	-97	-110	-142	-109	-109		223	44	691	245	258	0	-96	-92	122	12	-58	-132	-77	54	-87	-22	-43	-67	24420	-97	594	568	-760	-536	-832	-433	-140	-15	-36	-33	-41	214	-134	104	-13	395	-76	732	1681	1700	1374	1608	-77
ABalpaapaa	-87	-76	-128	-100	-61		239	37	720	239		15				46	-73	-42		31			38		25211	31	527	412	-632	-291	-405	-316	-47		89		-3	291	-35			377	50	878	1621	1717			-67
ABalpaapaaa																													-443
ABalpaapaap																													-700
ABalpaapap	-137	-76	-229	-149	-74		197	-29	433	169		14				-69	-65	-122		22			-50		16381	-105	405	275	-952	-415	-800	-256	-107		-15		13	79	-161			189	-14	528	1031	918			-201
ABalpaapapa																													-650
ABalpaapapp																													-523
ABalpaapp	-114	-98	-124	-84	-39		198	42	861	236	249	62	-77	-21	117	29	-43	0	-109	133	-19	11	20	-7	26903	29	710	688	-735	-390	-639	-306	-73	4	26	-47	25	143	-64	182	4	545	53	717	1546	1706	1296	1594	-131
ABalpaappa	-12	-40	-83	-80	-43		103	44	748	265		-2				110	56	-16		50			45		23396	-2	622	596	-578	-262	-445	-172	58		96		83	206	20			485	76	870	1473	1371			23
ABalpaappaa																													-585
ABalpaappap																													-415
ABalpaappp	-56	-89	-188	-106	-20		176	-31	558	175		76				87	-48	-25		114			47		19163	-2	412	348	-729	-187	-570	-129	-11		-22		31	166	-8			378	55	549	1168	1158			-41
ABalpaapppa																													-498
ABalpaapppp																													-439
ABalpap	-256	-223	-196	-110	-126		-40	-85	-58	-68	-38	-77	-214	-193	-103	-163	-132	-207	-246	-134	-102	-132	-98	-165	3889	-267	-15	-52	-1265	-716	-1039	-678	-308	-226	-209	-130	-188	-71	-295	-119	-148	-26	-146	-62	94	132	58	186	-73
ABalpapa	-169	-127	-147	-155	-81		192	-15	248	124	174	-4	-68	-89	36	-1	-95	-173	-112	-40	-44	-62	-35	-67	13135	-122	371	361	-849	-429	-808	-399	-193	-91	-97	-79	-95	57	-161	76	-37	408	-29	428	1195	1662	908	1225	-59
ABalpapaa	-200	-254	-80	-100	-53		345	20	927	309	207	26	-11	-24	80	71	-63	-107	-140	60	-26	25	5	-61	21484	-37	546	678	-475	-262	-547	-137	-45	0	-4	-25	3	103	-9	297	-31	477	77	742	3399	4316	2086	1993	-50
ABalpapaaa	-468	-12	-92	-58	-19		228	3	665	509		-11				-65	-35	-112		59			15		13453	-139	247	247	-526	-24	-591	-30	-220		-46		51	36	-275			383	81	546	3193	3811			-58
ABalpapaaaa																													-195
ABalpapaaap																													-347
ABalpapaap	-143	-323	-73	-72	-35		204	20	873	431		51				64	-22	-250		-14			-42		15663	-74	516	304	-478	-143	-686	-79	10		-153		-1	22	-357			309	101	619	3102	4310			-82
ABalpapaapa																													-186
ABalpapaapp																													-611
ABalpapap	-195	-154	-123	-133	-36		349	44	865	271	112	23	-106	-5	54	-40	-42	-97	-147	0	-5	36	-4	-68	19932	0	504	294	-696	-252	-759	-144	-22	-2	15	-6	29	105	-164	117	-47	417	14	515	3087	3635	1727	1580	-39
ABalpapapa	-281	-161	-145	-102	-16		370	121	434	129		-16				107	1	-42		46			-29		11105	-210	362	513	-346	-38	-576	-62	-126		7		-2	47	-349			177	11	538	2508	3330			-58
ABalpapapaa																-73													-229
ABalpapapap																11													-308
ABalpapapp	-409	-190	-84	-55	7		243	119	509	276		34				29	-27	-182		26			29		13441	-136	286	2244	-424	-49	-298	-46	-164		-31		17	81	-420			283	51	573	3070	3485			-38
ABalpapappa																													214
ABalpapappp																													-507
ABalpapp	-226	-180	-182	-149	-82		69	-45	246	94	99	-93	-190	-69	-44	-21	-135	-221	-177	-66	-76	-59	-56	-124	9334	-145	258	187	-1017	-343	-967	-234	-210	-84	-117	-86	-53	32	-215	15	-35	220	-80	243	1091	1132	630	805	-92
ABalpappa	-366	-220	-136	-89	-47		290	0	715	245	57	-20	-265	-72	36	-184	-92	-171	-351	-14	-24	-11	-8	-301	18286	-156	387	412	-670	-154	-838	-122	-215	-34	-22	-38	18	139	-452	70	310	304	11	306	3036	3222	1648	1815	-50
ABalpappaa	-366	-9	-108	-95	-7		520	86	946	389		0				77	-11	-118		36			34		18947	-91	316	526	-529	-136	-550	9	-90		23		44	28	-367			404	77	345	4236	3919			-110
ABalpappaaa																													-178
ABalpappaap																													-536
ABalpappap	-197	-234	-157	-92	1		200	62	720	392		45				0	21	-92		33			-23		14564	-8	309	232	-742	-59	-735	-61	-149		3		-7	52	-84			163	-5	303	3499	3316			-38
ABalpappapa																													-420
ABalpappapp																													-663
ABalpappp	-431	-296	-203	-142	0		262	33	587	189	28	1	-180	-75	-3	-135	-39	-190	-307	6	3	-14	6	-150	12510	-145	243	394	-1019	-112	-949	-46	-355	-25	-101	-14	82	11	-313	-122	37	208	14	295	2451	2982	1444	1345	-35
ABalpapppa	-145	-52	-145	-46	-2		245	25	740	345		33				18	-25	-33		89			76		17515	9	328	492	-669	-191	-650	-88	-24		6		105	77	-118			243	63	655	4030	4003			-130
ABalpapppaa																													-762
ABalpapppap																													-323
ABalpapppp	-122	-147	-194	-144	-24		219	19	566	143		5				-58	-29	-75		45			34		8542	-57	209	-230	-1041	-148	-813	-107	-112		-76		-32	46	-31			120	-15	362	2274	2572			-92
ABalpappppa																													-677
ABalpappppp																													-741
ABalpp	-129	-106	-86	-62	-112	-158	-156	-67	-178	-119	-85	-123	-177	-232	-252	-184	-186	-197	-295	-150	-169	-172	-139	-111	633	-216	-242	-157	-860	-839	-596	-871	-294	-312	-157	-278	-324	-220	-360	-97	-76	-49	-206	-243	-115	-100	-163	-167	-151
ABalppa	-58	-71	-108	-75	-112		-2	-54	99	3	80	-74	-116	-181	-80	-93	-247	-170	-186	-85	-137	-148	-121	-80	11448	-163	18	-6	-89	191	23	596	-201	-253	-85	-253	-263	-138	-205	-27	-93	32	-165	162	596	579	587	1250	-83
ABalppaa	-58	-46	-111	-61	-102		194	43	1026	646	237	-22	17	-30	192	157	-142	-116	-122	-4	-60	-84	-82	-72	31545	-44	715	685	638	783	584	1743	-38	-38	-52	-52	-93	98	3	277	-40	508	111	1708	9925	7084	8073	14840	-54
ABalppaaa	-59	58	-79	-74	-47		444	173	2405	1577	295	52	200	25	254	405	-1	58	-47	97	27	45	78	68	43751	131	1191	1011	-251	-193	-360	18	208	145	122	90	155	349	286	454	11	756	359	3147	21960	12980	14403	23816	-108
ABalppaaaa	-4	46	93	0	25		195	55	2636	1856		42				378	80	205		42			113		58315	69	1015	1182	19	-11	5	53	250		204		364	238	293			1009	559	4970	27465	16493			-179
ABalppaaap	-29	-11	-46	-90	-34		232	34	1596	1298		31				115	-22	5		201			92		42478	68	849	619	-255	-367	-350	-216	134		8		150	154	181			442	204	3243	16248	10583			-290
ABalppaaapa																													33
ABalppaaapp																													52
ABalppaap	31	21	-28	-67	-64		302	129	2519	1298	375	31	102	69	346	235	-77	23	-24	60	34	49	74	21	33668	65	980	997	-394	-264	-430	6	139	21	74	-11	132	300	128	399	-27	661	326	2964	19020	13168	13506	22658	-131
ABalppaapa	-34	70	45	25	30		340	78	3088	2942		59				382	-33	100		-1			53		38262	215	1267	1066	300	104	285	-46	260		106		332	342	241			772	598	3919	21916	13984			25
ABalppaapp	-14	-1	-15	-77	-40		176	204	2075	1225		-10				131	-19	45		-70			63		26885	1	589	591	-184	-200	-302	-185	119		47		31	199	39			396	321	3242	17081	8809			-235
ABalppaappa																													262
ABalppaappp																													-340
ABalppap	-120	-99	-146	-95	-95		93	58	777	505	212	-43	-60	-136	36	-32	-134	-91	-129	-27	-94	-69	0	-111	28136	-108	564	390	221	278	356	969	-114	-164	-66	-183	-121	68	-150	163	-54	232	0	953	5969	4703	5754	9449	-108
ABalppapa	-107	-41	-83	-104	-43		309	25	2008	1148	265	9	-60	-39	207	116	-52	-53	-79	20	17	32	37	-12	35838	-75	740	668	-701	-297	-577	-212	41	-74	12	35	82	240	25	348	-20	501	201	1358	16523	10684	11357	17563	-150
ABalppapaa	-76	48	-44	-53	-15		330	117	1748	1241		-5					-41	26		-20			29		30721	3	605	379	-244	-89	-511	-146	68		-20		178	332	93			343	256	2216	15478	9450			19
ABalppapaaa																													-458
ABalppapaap																													74
ABalppapap	-42	-6	-178	-115	-63		188	96	1418	1073		-2					-62	71		-34			60		24004	-153	607	481	-336	-83	-384	-66	140		80		149	135	-129			399	131	1807	13033	8814			-88
ABalppapapa																													-228
ABalppapapp																													-357
ABalppapp	-114	-109	-131	-128	-9		289	58	1885	954	163	46	-55	-3	159	71	-34	9	-98	3	-25	-2	18	-75	30528	-22	636	373	-635	-260	-724	-245	-43	-61	3	-3	58	126	-14	340	-62	407	130	1032	13512	9792	10128	15488	-180
ABalppappa	-90	33	-127	-96	-79		268	-29	1589	980		-59				59	-32	-31		-21			40		20300	40	575	440	-480	-222	-609	-127	50		11		25	177	69			275	130	1812	13126	9074			-103
ABalppappaa																9													-513
ABalppappap																85													-440
ABalppappp	-75	14	-26	-86	-17		255	15	1393	730		19				130	-5	64		-52			33		14221	42	583	-42	-481	-144	-581	-64	112		22		62	127	-7			316	133	1645	10652	8772			-161
ABalppapppa																													-396
ABalppapppp																													-271
ABalppp	-135	-172	-109	-88	-99		-78	-81	34	-28	-7	-79	-206	-256	-125	-186	-170	-239	-195	-134	-120	-112	-114	-147	7501	-245	-53	15	-348	70	-86	82	-288	-208	-141	-179	-217	-63	-265	-94	-88	-22	-127	72	570	377	552	961	-118
ABalpppa	-89	-6	-105	-54	-76		101	0	629	400	128	-10	-180	-120	19	13	-106	-114	-137	-55	-63	-14	-28	-113	29077	-85	513	419	166	719	645	809	-124	-93	-136	-121	-82	88	-163	48	-74	228	74	1193	9275	5562	4903	11346	-158
ABalpppaa	14	10	-67	-78	-76		291	85	2358	1378	315	28	44	-19	339	364	-69	-68	-74	94	0	66	91	-28	47310	64	1001	1010	19	181	120	709	26	62	54	95	154	241	30	237	-75	541	417	3611	30309	16911	14391	34600	-118
ABalpppaaa	-12	110	-27	-47	-64		262	84	2159	1296		19				234	-67	22		14			104		39915	60	684	1113	23	2	-125	103	85		-1		178	223	88			583	595	5180	33462	22199			91
ABalpppaaaa																													-173
ABalpppaaap																													-107
ABalpppaap	-21	18	-32	-49	-46		220	148	2026	1437		62				292	-49	5		-27			0		39813	69	1055	779	7	45	-35	273	217		84		211	148	7			616	392	4977	35608	18081			80
ABalpppaapd																													193
ABalpppaapv																													13
ABalpppap	-121	-38	-85	-72	-56		393	90	1774	1169	151	45	-83	-60	125	90	-114	-74	-58	-16	-46	7	54	16	40536	-15	761	744	39	257	56	497	-14	-31	-19	-38	-30	241	59	309	-64	454	369	2875	25143	15651	12163	30399	-215
ABalpppapa	-24	22	-32	-64	-67		262	73	1515	1256		51				144	-27	-16		38			46		31267	49	752	684	-29	-8	-184	-62	52		-90		48	53	52			578	380	4420	29271	16869			105
ABalpppapad																													-125
ABalpppapav																													-322
ABalpppapp	39	-35	-74	-91	-72		202	127	1464	998		27				107	-77	-7		7			83		34540	53	687	706	49	-54	-87	104	131		-91		-40	183	29			434	401	4476	28102	14621			-144
ABalpppappa																													170
ABalpppappp																													-312
ABalpppp	-61	-36	-129	-89	-64		107	-14	514	309	115	-21	-121	-175	-37	-99	-104	-146	-117	-47	-35	-28	23	-94	24156	-132	314	352	136	555	726	644	-150	-107	-103	-97	-88	43	-153	43	-31	82	-38	879	6308	4379	3816	8217	-151
ABalppppa	-44	-15	-95	-59	-44		305	79	1723	1155	196	24	-82	-79	67	124	-127	-105	-93	40	-9	27	103	-32	44845	4	849	988	-186	74	-197	111	-14	-38	-74	0	64	132	48	208	-96	283	205	2736	19504	14022	10538	27775	-281
ABalppppaa	-61	-21	-114	-85	-84		177	26	1727	1376		54				235	0	101		113			52		35217	41	915	933	-300	-181	-278	-182	45		-25		136	116	26			542	414	4163	28427	22768			-257
ABalppppaad																													-515
ABalppppaav																													-308
ABalppppap	-57	37	-111	-85	-82		260	42	1459	1113		100				175	-49	25		2			86		31426	17	598	757	-269	-322	-306	-384	17		-28		133	107	53			385	425	4073	23565	18012			-230
ABalppppapa																													-449
ABalppppapp																													769
ABalppppp	-52	-19	-105	-41	-73		214	37	1541	766	126	-7	-98	-97	52	56	-95	-106	-61	-21	-54	-5	-4	-16	31803	-98	651	663	-372	-257	-302	-156	-20	-3	-64	-86	-20	114	-27	91	-44	174	171	2320	17081	10956	7674	21118	-427
ABalpppppa	-96	-10	-124	34	-89		194	82	1852	884		12				154	-84	11		76			66		24771	-29	756	519	-271	-583	-528	-437	12		34		49	165	30			391	320	4212	26535	19093			-432
ABalpppppaa																													-670
ABalpppppap																													-476
ABalpppppp	-62	-18	-78	-33	-147		207	62	1258	643		-16				83	-74	-68		0			72		18515	-25	434	443	-510	-434	-317	-601	77		-44		-30	37	-71			188	173	2990	17623	11703			-576
ABalppppppa																													-356
ABalppppppp																													-324
ABalpppppppa																													-273
ABalpppppppp																													-351
ABar	-118	-234	-110	-118	-87	-73	-165	-167	-161	-143	-164	-169	-251	-234	-278	-247	-167	-185	-301	-69	-149	-144	-129	-201	-289	-279	-189	-243	-501	-513	-641	-271	-341	-319	-225	-249	-228	-186	-356	-219	-74	-157	-146	-222	-160	-166	-210	-295	-95
ABara	-297	-257	-193	-99	-69	-114	-143	-127	-134	-168	-140	-128	-297	-171	-197	-235	-102	-217	-274	-119	-102	-103	-61	-258	-268	-282	-104	-115	-1158	-331	-756	-208	-332	-182	-231	-107	-131	-131	-378	-185	-50	-132	-109	-149	-190	-157	-225	-308	-71
ABaraa	-321	-250	-182	-121	-42	-80	-131	-109	-134	-114	-117	-127	-371	-163	-192	-270	-123	-271	-256	-136	-91	-86	-94	-228	-306	-257	-117	-149	-1158	-307	-964	-284	-286	-134	-269	-128	-148	-174	-285	-243	-24	-136	-91	-119	-186	-198	-204	-383	-41
ABaraaa	-239	-171	-125	-106	-64		-32	-88	-124	-87	-15	-63	-131	-120	-130	-143	-120	-231	-247	-155	-142	-104	-95	-142	-157	-263	50	18	-675	-415	-665	-378	-266	-119	-205	-111	-141	-107	-64	-120	-41	23	-91	-96	-115	-172	-171	-195	-67
ABaraaaa	-202	-155	-111	-82	-59		68	52	29	-32	165	-22	26	0	38	-8	-107	-179	-116	-110	-95	-72	-66	-91	-31	-175	613	572	-612	-275	-526	-324	-129	-45	-130	-57	2	250	530	126	6	375	-14	-50	150	35	-70	144	-88
ABaraaaaa	-85	-93	-103	-87	-61		289	194	124	19	180	69	93	106	125	167	-93	-104	3	-116	-63	-37	-31	-10	73	13	704	730	-477	-322	-508	-170	-126	-52	8	-15	108	394	1186	231	18	609	63	10	539	168	73	150	-100
ABaraaaaaa	-87	-76	-104	-78	-6		206	181	143	107		27				145	15	-66		-92			22		-101	39	562	619	-558	-182	-286	-146	-96		-35		196	253	775			447	112	37	446	192			-192
ABaraaaaaaa																													-535
ABaraaaaaap																													-579
ABaraaaaap	110	-70	-80	-150	-47		271	133	122	13		63				169	40	-39		4			-24		235	-17	617	504	-509	-153	-514	-125	-78		63		135	239	786			426	116	39	399	160			-184
ABaraaaaapa																													-414
ABaraaaaapp																													-501
ABaraaaap	-86	-103	-137	-92	-74		253	83	123	6	145	46	56	115	84	105	-72	-54	-45	-35	-116	-29	13	-22	83	-37	749	847	-667	-337	-621	-289	-55	-34	-98	-3	147	370	1240	-309	8	453	71	65	504	169	61	173	-154
ABaraaaapa	71	-60	-82	-115	-68		178	205	82	-7		146				134	-4	16		-2			-53		-67	2	777	641	-409	-243	-370	-217	-86		-65		99	206	941			394	81	-47	498	230			-186
ABaraaaapaa																													-386
ABaraaaapap																													-535
ABaraaaapp	111	-37	-202	-53	-36		348	149	30	25		21				284	6	-79		-72			-29		-90	124	899	612	-68	-569	-370	-398	-8		-13		200	284	1450			433	231	-66	657	21			-300
ABaraaap	-135	-106	-150	-119	-70		36	7	-46	-41	84	-41	-130	-75	-122	-74	-62	-161	-132	-132	-85	-80	-49	-82	14	-128	450	395	-783	-268	-571	-265	-214	-108	-190	-49	-76	72	325	9	-1	249	-60	-69	39	-54	-62	44	-131
ABaraaapa	-73	-112	-99	-88	-44		113	67	18	-4	149	10	-87	0	-65	45	-93	-108	-49	-118	-93	-39	-24	-21	97	-83	456	540	-581	-243	-741	-117	-114	-51	-139	-76	21	156	620	-15	-30	413	13	-17	232	39	-24	81	-88
ABaraaapaa	-63	-136	-118	-108	-23		186	148	140	24		27				125	-73	-106		-57			-18		-47	0	512	413	-645	-281	-457	-189	-57		-59		79	192	599			421	48	-6	439	112			-163
ABaraaapaaa																													-479
ABaraaapaap																													-595
ABaraaapap	-111	-25	-124	-89	-72		68	-3	35	-80		-10				-22	-40	-91		-39			-38		-129	-71	269	264	-773	-323	-603	-146	-96		-68		40	85	350			254	-19	-28	22	-10			-133
ABaraaapapa																													-636
ABaraaapapp																													-655
ABaraaapp	-123	-114	-117	-99	12		80	102	96	-38	151	23	-38	50	31	71	-37	-75	-73	-78	-27	-3	-8	-11	80	60	491	609	-688	-58	-466	-119	7	-70	-49	-25	54	221	923	-312	-19	419	12	37	276	-51	-24	148	-23
ABaraaappa	-66	-16	-116	-75	-51		130	61	137	-8		31				43	-3	-78		-44			71		176	-49	526	515	-424	-120	-391	-19	29		-32		86	224	683			350	34	-1	306	95			31
ABaraaappaa																													-467
ABaraaappap																													-419
ABaraaappp	-63	-153	-100	-90	-23		-18	55	78	31		51				-129	7	-226		-40			15		187	-10	288	386	-532	-201	-472	-49	82		-53		157	165	472			373	21	-32	-715	-446			-33
ABaraaapppa																													-471
ABaraaapppp																													-280
ABaraap	-393	-241	-176	-109	-63		-28	-64	-79	-81	-75	-75	-262	-78	-104	-220	-74	-379	-257	-153	-75	-41	-64	-192	-116	-247	6	11	-1211	-102	-943	-199	-255	-92	-222	-72	-62	-89	-167	-99	-70	36	-33	-55	-109	-158	-124	-323	-50
ABaraapa	-511	-276	-185	-88	-29		47	-12	-51	-134	0	-28	-317	-76	-105	-113	-118	-361	-281	-168	-71	-48	-52	-274	-10	-278	308	307	-938	-148	-732	-156	-203	-104	-249	-63	-7	44	207	-105	-43	215	-44	-81	220	74	-63	-16	-80
ABaraapaa	-127	-133	-146	-94	-46		208	127	172	-34	200	46	-46	-37	-8	-18	-1	-112	-97	-22	-30	-29	72	-50	-362	-26	632	587	-754	-276	-663	-251	-93	-43	-103	56	133	213	896	200	1	442	96	-34	2638	1910	101	1310	-101
ABaraapaaa	-7	-67	-109	-139	-79		220	95	240	-48		39				1	-26	-62		27			31		-213	13	518	516	-530	-273	-425	-344	-62		-51		267	111	968			377	191	62	4870	3319			-153
ABaraapaaaa																													-580
ABaraapaaap																													-363
ABaraapaap	0	-42	-171	-111	-39		98	11	119	-54		53				67	-3	-106		-44			-4		-319	-35	566	356	-616	-386	-647	-315	-129		-64		71	178	691			336	68	33	3816	2713			-306
ABaraapaapa																													-426
ABaraapaapp																													-379
ABaraapap	-110	-183	-124	-107	-9		160	110	66	14	121	49	-107	-74	7	9	-41	-134	-62	-45	-78	-12	-30	-90	-122	-46	477	526	-825	-206	-644	-209	-156	-74	-123	-22	70	158	630	13	31	398	95	-45	2300	1425	42	928	-77
ABaraapapa	-67	-94	-149	-108	-43		100	100	101	-20		32				31	-49	-83		-14			-36		-199	-64	367	327	-590	-343	-524	-211	-74		-94		61	22	588			133	0	-39	3405	2181			-280
ABaraapapaa																													-484
ABaraapapap																													-373
ABaraapapp	-81	-36	-130	-130	-34		153	63	155	15		128				90	-60	-96		-25			30		-45	-4	470	289	-455	-421	-422	-243	-77		-117		78	212	854			348	147	46	4250	2869			-251
ABaraapappa																													-610
ABaraapappp																													-450
ABaraapp	-507	-349	-160	-85	-17		11	-29	-63	-98	-29	-7	-264	-79	-46	-204	-61	-258	-345	-91	-48	-17	-45	-286	-22	-278	176	215	-869	-81	-868	-100	-314	-57	-206	-45	20	13	88	-275	-32	61	-7	-53	171	93	-184	-48	-68
ABaraappa	-129	-187	-128	-87	-38		115	76	145	-30	84	-30	-82	-22	-15	-76	-44	-119	-48	-67	-19	11	1	-95	30	-111	501	465	-795	-151	-714	-173	-177	-47	-114	-3	83	98	625	-176	14	401	38	6	2695	1793	117	1104	-110
ABaraappaa	-79	-18	-167	-95	-68		192	73	247	20		-12				31	-87	-22		-11			11		145	-6	619	555	-555	-327	-434	-279	-60		-95		115	326	1021			521	130	-35	6666	3335			-152
ABaraappaaa																													-315
ABaraappaap																													-407
ABaraappap	81	-30	-117	-118	-79		59	24	83	26		37				38	-27	-20		-64			-41		49	-66	643	353	-747	-437	-500	-322	-24		13		110	195	733			218	106	-36	5258	2964			-216
ABaraappapa																													-537
ABaraappapp																													-506
ABaraappp	-150	-223	-155	-114	-41		138	51	87	-56	42	36	-139	6	-21	-41	-27	-98	-97	-64	-10	-46	-24	-90	-94	-92	312	460	-716	-134	-720	-164	-186	-73	-143	64	65	73	642	-428	0	317	19	16	2351	1447	-10	889	-96
ABaraapppa	-18	-58	-136	-150	-39		191	41	82	-41		-16				-14	-68	-99		-47			-36		-207	19	286	291	-771	-221	-531	-236	-108		-80		64	93	538			210	89	-11	3841	2199			-215
ABaraapppaa																													-582
ABaraapppap																													-617
ABaraapppp	-35	-55	-202	-115	-41		167	35	71	-43		33				13	-108	-98		-87			3		-152	-46	462	259	-808	-268	-604	-148	-42		-106		159	142	800			250	65	-23	5271	2551			-377
ABaraappppa																													-50
ABaraappppp																													-601
ABarap	-240	-223	-171	-107	-56	-83	-110	-113	-108	-148	-112	-100	-237	-125	-222	-185	-92	-187	-246	-132	-81	-87	-110	-216	-338	-263	-82	-84	-1210	-249	-881	-182	-301	-132	-222	-136	-171	-142	-301	-207	-45	-97	-110	-84	-179	-136	-169	-265	-36
ABarapa	-206	-166	-139	-76	-44		-53	-84	-126	-86	-4	-102	-159	-86	-133	-158	-49	-186	-240	-113	-107	-81	-99	-175	-144	-173	13	57	-808	-176	-614	-276	-270	-140	-196	-166	-161	-62	-56	-134	-20	-50	-95	-84	108	-21	-95	-104	-53
ABarapaa	-256	-113	-180	-77	-44		98	-14	-64	-74	51	10	-60	-75	-56	-102	-56	-300	-123	-58	-55	-19	-38	-174	15	-145	345	396	-606	-79	-581	-129	-153	-87	-92	-96	-31	147	734	24	9	155	-24	-36	2478	1012	331	1277	-84
ABarapaaa	-351	-221	-170	-75	-15		198	126	143	37	86	-17	-107	-35	-10	50	-98	-307	-227	-187	-51	8	-26	-144	-173	-97	465	610	-533	-46	-492	-119	-203	-94	-171	-25	82	203	1591	210	24	234	10	30	6131	2363	899	2563	-85
ABarapaaaa	-332	-106	-82	-53	-42		185	158	165	161		47				9	-53	-178		-68			50		-251	-68	341	498	-400	-112	-574	-43	-76		-43		113	102	1574			399	-16	-62	5409	1920			-194
ABarapaaaaa																													-280
ABarapaaaap																													-264
ABarapaaap	-531	-326	-98	-79	-17		139	98	136	95		-8				65	17	-198		-108			-6		-212	-231	248	415	-289	-38	-482	12	-181		9		5	135	1207			350	79	-13	5578	1758			-66
ABarapaaapa																													-360
ABarapaaapp																													-387
ABarapaap	-401	-187	-187	-59	-32		38	43	106	77	111	0	-115	-91	10	12	-19	-225	-232	-98	-83	-33	-8	-135	114	-40	445	619	-720	-75	-635	-63	-169	-87	-171	18	79	71	1437	131	-15	311	37	-6	5489	2277	771	2165	-69
ABarapaapa	-111	-38	-198	-67	-53		30	91	148	226		1				100	32	-67		-13			24		-95	-23	510	622	-534	-125	-566	-142	-66		-8		145	93	1601			301	-3	22	5952	2018			-116
ABarapaapaa																													-365
ABarapaapap																													-523
ABarapaapp	-136	8	-177	-110	-15		322	-23	10	138		-42				-18	-34	-80		-25			-18		-199	30	349	426	-686	-170	-529	-122	-57		-59		145	10	1384			293	-19	-3	3913	1287			-106
ABarapaappa																													-490
ABarapaappp																													-400
ABarapap	-370	-225	-171	-91	-47		45	-2	-60	-46	22	-28	-150	-102	-22	-84	-68	-337	-162	-155	-4	-26	-42	-267	-64	-205	231	214	-764	-91	-523	-73	-155	-125	-177	-65	-29	33	744	-31	-6	145	-43	-13	1717	711	293	756	-65
ABarapapa	-624	-408	-142	-109	-57		-4	49	53	30	0	31	-258	-50	59	0	-25	-223	-432	-128	-64	-5	-39	-298	41	-205	346	544	-471	-88	-506	-7	-359	-13	-194	-28	79	8	1093	54	-11	273	39	1	4692	1864	700	1929	-43
ABarapapaa	-404	-324	-161	-64	-55		171	44	187	107		46				33	43	-267		-81			44		-318	-91	342	315	-492	-118	-566	-48	-146		-84		47	86	842			204	10	-27	4385	1525			51
ABarapapaaa																													-323
ABarapapaap																													-505
ABarapapap	-386	-632	-110	-66	9		55	-1	69	85		-23				12	-46	-150		-108			48		-344	-124	117	269	-417	-52	-600	-91	-176		-49		109	12	957			149	7	16	4362	1370			-60
ABarapapapa																-65													-329
ABarapapapp																176													-457
ABarapapp	-363	-350	-166	-53	-10		84	2	39	6	38	-44	-102	-40	-38	-84	-31	-222	-299	-38	-1	-18	-19	-181	-15	-168	265	477	-725	-44	-741	-70	-333	-49	-130	-3	19	36	1066	-404	-23	238	-19	-3	4119	1704	527	1725	10
ABarapappa	-71	-75	-123	-88	-42		81	83	117	105		33				419	16	-32		0			31		156	24	415	623	-682	-104	-528	-48	-9		-42		111	98	1411			388	30	1	4491	1385			-175
ABarapappaa																													-596
ABarapappap																													-374
ABarapappp	-81	-179	-100	-126	-10		172	-10	39	24		-3				-107	-11	-108		-27			-15		-245	-52	99	200	-907	-139	-825	-64	-57		-110		-6	12	949			143	13	-7	3568	1162			-37
ABarapapppa																													-553
ABarapapppp																													-797
ABarapp	-384	-220	-176	-98	-30		-43	-65	-102	-96	-29	-110	-244	-101	-41	-202	-38	-354	-180	-127	-47	-65	-64	-200	-213	-288	19	-137	-986	-131	-813	-102	-278	-87	-199	-92	-65	-57	1	-184	-25	-40	-44	-43	44	-119	-102	-221	-62
ABarappa	-141	-118	-157	-87	-44		114	-4	10	5	59	-41	-56	-64	0	14	-43	-121	-147	-109	-36	-27	-88	-175	-53	-154	273	242	-517	-63	-424	-62	-166	-74	-130	-32	22	113	951	8	-7	268	-23	0	3663	2630	698	2498	-60
ABarappaa	-378	-281	-71	-75	-35		165	34	421	310	92	13	15	-7	20	309	-77	-155	-246	-55	-29	-4	-50	-183	128	-152	362	840	-555	-14	-618	-104	-125	-53	-92	-22	142	168	1842	123	20	379	72	-11	18601	11162	3848	10770	-98
ABarappaaa	-182	-437	-167	-66	-17		197	108	731	648		25				182	-34	-178		-58			-31		257	-143	294	416	-314	-24	-582	-86	-365		-120		277	188	1230			239	58	-62	19491	11564			-47
ABarappaaaa																													-189
ABarappaaap																													-402
ABarappaap	-541	-237	-131	-62	11		134	-14	692	575		29				312	-15	-172		-58			18		190	-121	316	586	-389	-6	-542	-57	-222		-57		99	33	959			171	102	15	20324	12264			-89
ABarappaapa																													-321
ABarappaapp																													-321
ABarappap	-408	-429	-141	-69	-17		197	11	241	329	51	21	-173	-85	85	134	-45	-226	-243	-134	19	-12	-4	-218	115	-106	246	529	-683	-108	-562	-42	-163	-53	-120	-17	50	61	1485	-57	19	293	55	0	14998	8678	3151	10719	-141
ABarappapa	-745	-641	-88	9	-20		65	9	332	417		-24				121	12	-336		-157			5		234	-306	254	169	-491	-23	-524	-18	-314		-134		48	32	775			66	34	40	16530	10508			-40
ABarappapaa																													-390
ABarappapap																													-343
ABarappapp	-644	-446	-106	-74	-7		162	16	432	601		-23				92	28	-356		-160			21		195	-220	230	331	-345	-46	-564	-56	-358		-168		67	33	646			231	18	-4	17553	9757			2
ABarappappa																126													-233
ABarappappp																186													-190
ABarappp	-147	-138	-146	-39	-25		104	-18	41	14	96	2	-77	-81	-82	10	-49	-165	-133	-49	-38	20	-3	-146	-47	-91	248	245	-658	-101	-428	-74	-148	-77	-125	-27	-49	89	948	47	-26	103	-6	0	2867	2154	580	1955	-142
ABarapppa	-135	-86	-124	-86	-21		136	17	303	407	164	16	-14	-63	60	294	-60	-110	-113	-90	-43	24	-51	-119	152	4	459	852	-578	-162	-481	-105	-13	-92	-64	-35	112	132	2349	-9	19	343	29	7	17382	10573	3698	10480	-206
ABarapppaa	-4	-79	-53	-79	-22		173	94	818	665		-61				296	1	-108		-85			-57		198	-103	437	700	-328	-88	-630	-98	39		-28		93	91	1826			359	60	-11	22550	14511			-15
ABarapppaaa																													61
ABarapppaap																													-345
ABarapppap	-166	-27	-99	-88	-25		-137	96	783	608		67				169	-14	-199		-84			-11		173	-270	314	639	-507	-73	-507	-40	-105		-5		76	111	1639			189	55	5	19172	11897			-112
ABarapppapa																													-304
ABarapppapp																													-298
ABarapppp	-36	-31	-124	-42	-50		94	0	383	284	54	-4	-47	0	46	254	-22	-108	-49	-89	-40	-4	-19	-93	68	-90	356	574	-840	-171	-612	-101	-65	-82	-83	-72	131	259	2099	-151	64	351	43	-32	16033	8634	3414	9220	-283
ABarappppa	-110	-44	-41	-56	-25		-45	59	600	401		19				107	13	-187		-42			0		196	-151	257	343	-543	-7	-346	-66	-9		-108		63	142	1570			344	78	-35	20888	11735			-249
ABarappppaa																													-432
ABarappppap																													-568
ABarappppp	-55	-3	-51	-51	-78		-443	-10	521	448		5				167	-24	-57		-58			25		153	-32	206	340	-591	-70	-470	-106	-40		-56		52	92	1661			250	36	-57	18940	10726			-363
ABarapppppa																													-629
ABarapppppp																													-307
ABarp	-127	-61	-105	-72	-124	-158	-117	-112	-128	-114	-137	-140	-199	-269	-273	-154	-201	-199	-193	-160	-141	-165	-152	-187	-311	-237	-190	-112	-513	-768	-479	-536	-245	-307	-155	-294	-247	-226	-277	-158	-140	-103	-187	-246	-148	-122	-105	-191	-159
ABarpa	-117	-63	-112	-79	-100	-166	-93	-196	-141	-129	-113	-140	-202	-234	-282	-155	-166	-226	-177	-123	-176	-186	-159	-196	-293	-262	-187	-70	-365	-875	-461	-764	-182	-275	-190	-233	-306	-191	-244	-200	-178	-157	-201	-189	-139	-122	-109	-156	-104
ABarpaa	-63	-39	-101	-86	-75		-35	-172	-16	-13	-3	-88	-87	-167	-201	-59	-148	-225	-174	-140	-148	-112	-121	-139	-90	-199	55	-34	-366	-725	-362	-802	-185	-284	-145	-199	-220	-170	-173	-79	-149	13	-197	549	19	182	138	131	-97
ABarpaaa	-56	-46	-72	-51	-64		156	34	356	561	199	-45	6	-9	-27	57	-76	-168	-108	-70	-104	37	-65	-80	130	-76	1028	256	-223	-440	-159	-352	-33	-170	-51	21	-68	49	-35	119	-40	283	-31	4194	948	1030	719	1003	433
ABarpaaaa	-38	-64	-81	-20	-89		226	181	643	801	263	49	43	81	254	249	-86	-9	-16	-54	-132	19	-11	-38	352	34	1191	472	-138	-477	-164	-576	-15	-152	11	148	0	226	52	164	121	400	115	6312	1439	1462	1227	1321	663
ABarpaaaaa	-49	-5	-34	-55	-47		87	84	509	893		138				243	1	86		-20			-7		165	63	1087	517	-229	-350	-258	-249	-2		6		134	246	61			534	130	6563	1545	1790			3
ABarpaaaaal																													-55
ABarpaaaaar																													447
ABarpaaaap	-18	-47	-39	-14	-80		147	186	546	623		163				226	-54	-94		-47			-5		252	-10	947	311	-178	-571	-229	-561	21		36		7	210	-114			214	-67	5514	1156	1153			193
ABarpaaaapa																													-163
ABarpaaaapp																													-254
ABarpaaap	-116	39	-55	-39	-85		293	219	639	1008	212	44	-7	9	6	118	-106	-21	-20	5	-2	50	45	-7	502	67	1179	394	-154	-529	-211	-702	-53	-261	5	155	24	208	-59	67	13	241	64	7147	1048	1362	1060	1197	285
ABarpaaapa	-8	-57	-60	-23	-120		243	22	337	865		66				80	-64	42		-8			78		226	-24	722	263	-218	-656	-269	-518	2		21		24	176	22			285	35	6070	1136	1120			17
ABarpaaapaa																													-217
ABarpaaapap																													-78
ABarpaaapp	-57	16	-37	20	13		289	286	524	631		210				169	-137	51		-3			39		422	77	1201	304	146	-344	179	-665	-110		-52		22	253	-102			412	100	7497	1239	974			208
ABarpaap	-89	-54	-63	-12	-132		126	13	237	251	106	-39	-57	-183	-195	-18	-138	-154	-65	-56	-107	-66	-99	-111	-8	-126	537	85	-240	-770	-110	-727	-98	-304	-67	-79	-157	-38	-95	-10	-29	102	-103	2520	358	393	400	359	177
ABarpaapa	-11	19	-38	-29	-150		106	76	675	617	105	-2	-59	-68	-132	32	-109	-61	-65	-28	-100	-14	-6	10	139	-14	635	256	-130	-665	-127	-894	-45	-295	12	-35	-38	48	-78	59	-2	140	-41	3898	675	662	398	551	475
ABarpaapaa	-16	-9	5	-44	-104		114	125	429	571		95				121	-61	-26		-8			26		215	1	680	323	-140	-549	-109	-532	-19		44		44	103	-12			131	-4	5071	923	708			989
ABarpaapap	-97	-95	-36	-29	-113		99	27	283	458		42				-14	-102	-83		-51			-86		50	51	453	59	-156	-520	-171	-878	-16		14		-147	60	-61			107	-91	3213	424	337			1335
ABarpaapp	-36	-14	-62	-9	-145		219	129	546	524	152	-15	0	-105	-75	22	-117	-99	-38	-60	-109	-22	-94	-13	-34	-27	655	161	-127	-890	-163	-622	-53	-279	18	-10	-198	37	-146	68	-12	29	-126	3568	359	464	383	410	644
ABarpaappa	-64	8	-41	-8	-163		103	42	292	423		3				10	-105	-75		-26			-39		165	-57	623	69	-172	-642	-148	-861	-80		-15		-84	26	-71			-4	-128	3911	348	321			2384
ABarpaappp	-34	32	-43	-2	-134		134	14	244	374		24				93	-44	-29		-33			-69		33	-30	539	-42	-189	-824	-233	-958	-58		-65		-154	34	-86			-33	-188	4006	342	320			2906
ABarpaapppa																-31
ABarpaapppp																-101
ABarpap	-134	-82	-97	-73	-67		4	-39	19	-3	-21	-58	-209	-151	-170	-139	-127	-214	-153	-96	-62	-63	-141	-122	-110	-194	148	19	-595	-401	-527	-407	-206	-168	-151	-146	-209	-91	-236	-66	-183	33	-129	415	112	184	209	143	-97
ABarpapa	-114	-46	-86	-99	-96		70	-5	299	394	124	-15	-47	-26	1	55	-33	-124	-125	-51	-76	-16	-71	-54	136	-100	945	211	-360	-594	-248	-435	-147	-143	-34	-37	-46	38	-120	140	-124	261	-73	3043	828	909	816	841	131
ABarpapaa	-50	8	-34	-23	-92		222	179	589	646	235	8	-6	-69	28	244	-157	-70	-65	-68	-123	18	-11	-16	83	3	1160	294	-146	-660	-134	-622	-12	-213	25	39	-134	80	2	161	-12	239	-82	4803	1024	1047	1048	891	-56
ABarpapaaa	-25	-7	-54	-31	-142		210	177	553	600		97				250	-261	-6		-51			70		289	-40	1017	303	-210	-241	-203	-206	-28		55		-118	144	-2			314	106	5792	1350	1168			-396
ABarpapaaaa																													-344
ABarpapaaap																													-137
ABarpapaap	-102	16	-81	-24	-72		180	199	454	479		20				133	-84	2		-44			12		-28	-22	807	203	-237	-492	-241	-640	-31		-4		-116	106	-29			145	50	4703	1019	819			-278
ABarpapaapa																													-3
ABarpapaapp																													-204
ABarpapap	-66	26	-48	-25	-148		197	146	537	695	271	4	-30	-121	-71	153	-137	-81	5	-52	-68	-37	-10	-6	-15	-49	1035	218	-254	-593	-142	-635	-62	-309	41	7	-142	205	-3	125	-40	200	-34	4918	792	621	654	640	-79
ABarpapapa	-76	62	-21	-19	-120		108	116	495	491		34				144	-79	-51		19			43		256	11	987	280	-146	-405	-166	-527	-62		43		-30	166	-23			170	95	5266	1069	624			-528
ABarpapapp	31	46	-58	-36	-96		170	98	552	564		66				136	-85	-72		-7			51		221	-77	662	71	-232	-590	-150	-588	5		-65		-32	119	-81			87	58	5362	740	643			-698
ABarpapp	-75	-35	-62	-66	-102		39	27	262	369	127	-7	-67	-108	-75	44	-87	-134	-100	-23	-46	-33	-27	-70	85	-107	659	179	-237	-482	-270	-385	-103	-150	-32	-52	-55	102	-173	113	-61	279	-92	2825	530	631	512	695	149
ABarpappa	-67	-9	-68	-33	-121		162	150	824	699	226	19	22	-34	103	157	-186	-16	-41	-82	-112	-31	-8	68	286	-18	903	252	-217	-536	-140	-482	1	-219	8	77	-91	239	18	131	-89	196	34	5998	772	709	731	690	224
ABarpappaa	-60	-9	-44	-41	-108		186	251	592	825		63				230	-48	20		-31			105		213	21	1217	351	-101	-228	-95	-113	24		2		-52	228	5			342	70	7966	1198	932			-47
ABarpappap	-5	-23	-99	28	-144		74	112	622	501		-50				147	-123	-68		8			35		92	-4	690	208	-210	-486	-253	-359	-91		-23		-102	164	-13			216	85	4871	708	634			-187
ABarpappp	33	-19	-46	-51	-93		158	138	556	634	94	30	2	-17	67	95	-64	-79	-71	9	-1	17	-1	-18	80	-10	886	184	-290	-800	-245	-502	-44	-143	-31	121	38	114	-81	105	-7	173	15	4858	504	463	645	398	120
ABarpapppa	-107	-67	-43	-16	-82		162	148	489	596		58				93	-20	-24		29			30		111	45	866	261	-330	-566	-259	-462	-30		0		12	143	-43			286	5	5616	736	737			1
ABarpapppp	-68	-84	-74	-31	-141		84	74	411	507		-30				4	11	-12		43			11		-80	-20	661	106	-279	-758	-240	-533	-88		15		44	47	-172			84	-42	4568	570	264			62
ABarpp	-73	-61	-66	-84	-122	-174	-103	-120	-120	-126	-91	-129	-138	-296	-352	-136	-153	-154	-158	-105	-162	-175	-156	-224	-313	-179	-220	-89	-239	-844	-318	-487	-150	-281	-165	-270	-300	-182	-223	-151	-112	-117	-208	-217	-73	-58	-42	-156	-93
ABarppa	-48	-21	-72	-43	-105		-58	-58	98	141	0	-115	-107	-182	-325	-15	-127	-182	-63	-71	-139	-114	-147	-91	-185	-117	95	14	80	974	84	854	-98	-222	-46	-171	-187	-86	249	-48	-86	51	-138	1126	332	263	263	460	-114
ABarppaa	-25	4	-52	-34	-99		84	71	1390	1576	112	-11	-15	-98	-33	44	-101	-75	-96	-50	-128	-75	-48	-9	-12	-22	775	104	538	5040	595	3515	-68	-180	13	-35	-267	53	2542	48	-107	175	-63	8839	2532	2061	1465	3240	284
ABarppaaa	-28	4	-8	-35	-87		184	61	3834	3079	163	57	-29	-21	230	234	-96	-40	-87	13	-113	-93	-10	13	306	45	1247	305	930	7435	863	5487	25	-51	26	41	-67	329	6517	95	-80	134	87	18429	5676	4125	2545	5279	1300
ABarppaaaa	-41	-10	-23	-17	-81		138	67	4249	3817		134				153	-143	-24		34			-130		418	10	1356	402	96	2251	296	1175	72		22		-104	292	7311			205	34	22856	7281	3415			2317
ABarppaaap	-161	-74	-41	-26	-91		112	99	2897	2591		11				5	-74	-67		25			56		342	-4	847	120	195	3013	705	2304	26		30		-91	164	4508			-9	16	18151	6008	3193			3542
ABarppaap	13	-7	-40	-26	-126		173	149	3654	2520	239	25	35	-12	235	49	-122	-80	-51	-21	-100	-68	-106	14	254	-31	1056	163	916	7596	1020	5355	-25	-254	-31	122	-90	187	6114	104	-74	112	-61	14827	4823	2703	2471	4766	1426
ABarppaapa	53	-141	-51	-30	-152		143	113	3004	2219		-30				-79	-169	56		26			-16		191	0	731	78	586	6986	1169	6069	-2		28		-139	158	5270			10	-223	13379	4138	2048			2753
ABarppaapp	25	-45	-8	-30	-80		158	101	3929	2468		61				235	-50	41		-16			14		521	55	1569	202	2907	7768	3795	8498	-148		39		154	374	7417			222	85	21637	7667	3932			2597
ABarppap	3	-58	-39	-33	-141		41	57	1357	1302	103	-25	-38	-156	0	-14	-84	-71	-92	-27	-98	-44	-40	-34	55	-22	740	168	796	3955	1021	2756	-70	-107	-8	27	-145	88	2502	111	-59	111	-45	9329	2631	2412	1861	3348	395
ABarppapa	30	-99	-24	-6	-105		160	99	3785	2306	113	44	33	3	161	15	-119	-50	-65	-62	-93	15	-70	-39	358	55	1108	26	1658	10722	2381	7782	-90	-185	0	-3	87	353	6730	103	-85	174	-157	18336	6675	4019	4623	4649	1701
ABarppapaa	15	-86	-4	-18	-82		122	123	3936	2320		30				177	-80	-26		51			29		397	60	2102	60	2337	8950	2216	6780	-61		92		149	316	6409			323	-43	22549	8331	5933			4543
ABarppapap	-34	131	-56	-42	-89		120	218	4254	2071		7				-45	-75	-115		-65			-24		369	-5	995	-247	2620	10602	2290	8710	16		34		121	208	7181			323	-58	19596	9807	5797			4475
ABarppapp	-42	-74	-76	-48	-153		101	51	3863	2679	135	27	-4	0	314	105	-78	-100	-76	-85	-37	-13	-60	2	355	21	1408	138	3193	10894	3495	10138	-38	-127	-127	202	70	379	9617	63	-73	303	-82	17179	7819	6454	6909	6795	1552
ABarppappa	-47	39	-35	-35	-164		177	51	3909	2979		19				86	-112	-90		-138			-9		364	-27	1382	226	1797	9037	1837	7628	12		-120		25	318	10292			211	-82	18608	10956	9175			3770
ABarppappp	-82	-16	-107	-79	-118		74	-17	4263	3169		-53				-309	-362	-136		-120			-102		407	17	1530	9	3753	10067	3053	7310	-120		-203		139	306	16324			475	-192	17390	11441	9375			4114
ABarppp	-99	-51	-82	-41	-92		-12	-73	133	142	3	-48	-109	-197	-233	-90	-115	-178	-120	-117	-112	-134	-105	-95	-130	-139	161	-8	146	719	207	491	-169	-250	-138	-157	-201	-54	234	-72	-145	7	-134	1165	500	294	367	672	-95
ABarpppa	-14	-42	-61	-44	-92		105	66	1473	1353	132	2	-40	-150	-65	65	-85	-39	-67	-13	-43	-18	-82	-25	52	-36	808	209	456	5150	669	2929	-65	-129	-55	-31	-88	141	2254	46	-15	171	-19	9633	3254	1453	1494	3834	195
ABarpppaa	-34	-55	-43	-1	-148		198	136	3838	3241	134	32	-7	-25	13	151	-191	-97	-74	-6	-96	36	-71	-2	188	-12	1086	282	1193	8532	1269	5755	-69	-280	34	99	-97	272	7011	125	-30	183	99	18749	4862	3085	3579	5926	1183
ABarpppaaa	-11	16	-23	-22	-126		54	132	4571	3909		111				263	-26	52		2			-32		213	107	1348	242	187	3221	192	1730	6		-8		-36	252	7990			87	393	25766	5823	3169			1533
ABarpppaap	-40	-65	-77	-12	-75		113	85	3374	2851		131				57	-122	-43		-10			-95		134	28	945	236	214	5082	228	2780	0		52		1	245	5838			91	99	19031	5410	1510			3120
ABarpppap	-15	-57	-11	-32	-166		193	132	3705	2991	248	67	-29	-61	145	-30	-190	-73	-82	-3	-100	11	-102	13	78	-14	1085	239	1236	10110	1931	8482	-10	-278	-61	39	-84	313	6610	105	-81	93	18	16740	4520	2512	3132	5506	1236
ABarpppapa	-45	328	-76	10	-145		58	37	2873	2562		13					-107	-51		-38			-42		36	-6	664	247	564	8487	1110	5806	-64		-61		-219	154	4382			9	9	14820	3835	2348			1713
ABarpppapp	82	-20	-61	-58	-137		33	54	4096	3471		140					-15	49		25			21		301	83	1270	772	2253	10864	3493	7059	-30		71		46	336	8297			252	173	22632	6750	3643			1947
ABarpppp	-64	-53	-63	-39	-99		108	51	1445	1137	116	5	-65	-114	-96	-108	-78	-107	-80	-72	-66	4	-48	-43	36	-71	818	95	768	3655	1029	2406	-39	-169	30	-83	-119	105	2732	49	-95	76	-90	9288	2818	1739	1929	4900	210
ABarppppa	-46	-48	-69	-38	-147		252	114	3874	2737	177	83	-38	-69	100	74	-86	-10	-42	-32	-23	43	-33	-13	138	78	1260	147	2503	9813	4027	7715	-46	-71	11	13	-109	315	8468	153	-12	158	-52	18696	6724	3336	5887	8742	799
ABarppppaa	-5	-55	-48	-14	-79		163	166	3551	2802		52				340	-29	7		-26			-41		110	116	1206	317	2198	8818	3028	2900	138		114		76	465	10916			424	116	19443	9176	4518			2472
ABarppppap	-21	-26	-72	-60	-69		188	61	3927	3022		82				194	21	-34		-2			-96		147	46	1129	254	2808	7638	2671	5783	103		-98		144	184	9739			166	130	18838	11422	6285			2726
ABarppppp	42	-17	-100	-65	-177		214	49	4181	2734	153	74	-21	-20	140	-58	-38	-55	-80	-88	-71	48	-67	6	60	-28	1246	223	3061	9635	3776	7582	-20	-96	-13	17	-36	409	9617	122	-54	177	-86	17864	6641	4318	6247	11882	875
ABarpppppa	-108	-76	-71	-56	-139		169	123	3711	3076		134				51	-17	46		-15			7		118	-12	775	436	1880	7117	1577	6490	-99		34		151	431	12934			216	41	22363	9571	6909			2912
ABarpppppp	-239	-34	-115	-132	-80		145	103	4030	2795		51				-85	-195	-33		-162			-2		41	8	737	565	3013	7445	2780	7178	-191		-90		23	179	11726			-360	-463	20494	12146	5316			4146
ABp	-88	-201	-91	-103	-103	-87	-99	-166	-205	-133	-144	-186	-354	-83	-340	-45	-139	-383	-185	-244	-327	-162	-155	-229	-313	-348	-227	-143	-999	-702	-547	-462	-621	-170	-178	-75	-230	-51	-303	-130	-185	-121	-136	-250	-175	-35	-61	-220	-87
ABpl	-83	-68	-67	-61	-143	-135	-107	-69	-129	-151	-157	-180	-179	-260	-317	-147	-62	-124	-195	-135	-170	-195	-151	-133	-166	-145	-218	-105	-489	-740	-288	-756	-202	-307	-126	-245	-269	-239	-209	-111	-226	-57	-165	-393	-94	-137	-83	-160	-113
ABpla	-100	-16	-86	-64	-157	-159	-98	-90	-129	-117	-126	-136	-145	-284	-326	-158	-143	-161	-158	-103	-178	-188	-159	-113	-326	-142	-212	-253	-291	-888	-247	-1028	-130	-401	-134	-276	-279	-250	-215	-107	-159	-74	-160	-437	-101	-36	-85	-136	-94
ABplaa	-94	-61	-86	-37	-114	-189	-147	-85	-133	-111	-80	-133	-179	-263	-328	-199	-183	-210	-206	-113	-189	-178	-137	-137	-281	-184	-176	-143	-352	-923	-313	-1027	-124	-362	-126	-268	-345	-198	-224	-128	-156	-69	-202	-277	-133	-67	-79	-164	-119
ABplaaa	-63	-23	-74	-56	-99	-148	-84	-48	-146	-185	192	-65	-112	-304	-215	-27	-195	-232	-168	-106	-195	-97	-143	-97	-353	-134	102	-33	-261	-845	-268	-1005	-89	-344	-109	-286	-282	-149	-168	-45	-85	-4	-159	-127	-111	-77	-56	-78	82
ABplaaaa	-26	-60	-55	-45	-104	-64	139	10	-62	62	823	44	29	6	123	322	-56	-96	-95	-85	-68	-39	-37	-43	-478	-87	1184	422	-227	-582	-178	-606	-65	-108	-31	-158	38	230	0	66	-48	253	-28	137	-52	46	42	100	-50
ABplaaaaa	-8	-72	-33	1	-125	-77	258	123	-32	38	1251	160	135	177	298	579	-67	-99	-87	-64	-96	-67	-22	-37	-253	5	1751	975	-185	-395	-122	-417	-83	-165	-51	-50	159	335	121	166	-3	298	24	185	34	81	137	109	-181
ABplaaaaaa	6	-37	-29	-28	-38		283	159	-25	34	997	210	133	151	460	477	-7	-127	20	-42	14	21	24	6	-136	29	1427	905	-153	-211	-120	-94	23	-19	17	-72	71	305	-4	188	95	326	51	184	45	101	121	148	-193
ABplaaaaaaa																													-202
ABplaaaaaap																													-242
ABplaaaaap	-29	-72	-44	-29	-105		199	141	-204	-29	795	148	-48	121	362	390	-145	-90	11	-21	-74	-37	27	-41	-207	-63	1107	592	-204	-460	-235	-595	-20	-172	-23	-61	124	228	23	39	2	203	-15	-65	-22	10	95	52	-333
ABplaaaaapa																													-370
ABplaaaaapp																													-205
ABplaaaap	-38	5	-34	0	-89	-99	269	98	-56	43	1116	53	49	106	195	296	-40	-84	6	-35	-157	-150	-102	-45	-311	-2	1428	866	-176	-583	-201	-712	-33	-172	29	-135	167	343	28	60	-39	164	10	194	38	23	87	132	-344
ABplaaaapa	-41	-39	-40	-23	-141	-65	217	215	45	28	730	143	34	38	311	159	-12	-62	-93	-47	-91	-54	-13	-22	-135	-23	1226	671	-130	-479	-269	-668	-84	-11	79	10	180	309	-49	98	-7	189	85	115	3	21	57	97	-304
ABplaaaapp	-40	-23	-10	-26	-135	-129	308	78	-69	96	774	149	21	-13	255	209	0	-50	75	-19	-70	2	-18	-32	-140	79	1202	664	-140	-502	-198	-836	-41	-158	4	-46	212	259	-25	11	18	128	44	-10	76	77	79	117	-743
ABplaaap	-36	-62	-29	-38	-135	-108	40	33	-54	-40	708	0	-26	-160	-32	134	-101	-138	-52	-64	-102	-89	-95	-87	-267	-68	873	268	-122	-677	-170	-708	-31	-256	-55	-166	-27	129	-113	35	-39	97	-45	131	-24	-18	18	10	-204
ABplaaapa	-44	19	-38	-19	-126	-112	243	90	-61	42	1131	88	-8	-3	244	301	-105	-144	-40	-15	-149	-64	-54	-31	-283	-83	1307	840	-111	-723	-73	-794	-71	-238	-12	-103	113	372	-9	100	-19	203	65	43	62	53	84	6	429
ABplaaapaa	-168	-7	-24	16	-64	-71	235	85	-144	135	945	60	-1	50	396	616	-178	-102	-115	51	-129	72	-28	-17	-51	61	1445	892	-30	-249	-113	-556	36	-238	-21	-50	250	331	-62	155	80	349	80	79	176	78	96	-14	465
ABplaaapap	-34	-60	-57	-40	-70	-66	229	151	-31	-76	636	6	72	27	282	163	-22	-59	-26	-37	-104	19	-88	-1	-192	-73	914	634	-160	-460	-258	-537	18	-171	-2	-51	226	232	9	-2	-9	122	-67	-36	66	102	53	-24	83
ABplaaapp	-18	49	-38	-13	-118	-117	111	66	-87	-49	842	61	-24	107	136	219	-51	-75	-21	-78	-91	-93	-77	-39	-329	-46	1170	476	-159	-859	-212	-814	-44	-254	-60	-100	243	240	-107	56	25	126	-9	-15	-115	-87	-12	-102	284
ABplaaappa	4	-50	-45	-29	-50	-91	192	58	-49	22	693	56	-3	214	411	183	-46	18	8	-27	-104	-97	-39	-81	-187	7	962	562	-111	-657	-179	-503	-29	-183	15	-7	248	218	-60	80	24	164	127	-14	97	34	45	46	1404
ABplaaappp	-70	-51	-41	-17	-154	-141	23	39	-6	-63	658	94	-30	37	286	113	-17	-70	-53	-71	-133	-170	-26	-18	-170	-34	781	-255	-125	-702	-136	-833	-58	-267	-35	-110	125	201	-232	54	-39	26	30	-430	-87	-23	-72	-216	1653
ABplaap	-98	-51	-80	-35	-104	-129	-47	-33	-72	-48	178	-66	-131	-183	-196	-26	-111	-194	-144	-50	-129	-143	-77	-59	-213	-162	220	13	-443	-850	-297	-961	-215	-208	-86	-201	-146	-86	-266	-59	-142	6	-155	-139	-59	-62	-86	-106	77
ABplaapa	-37	-50	-68	-21	-103	-145	168	16	-66	17	653	-1	-67	-57	72	133	-115	-71	-128	-30	-92	-80	-89	-113	-375	-84	1105	543	-347	-667	-244	-555	-127	-162	-84	-191	0	90	-56	24	-97	199	-20	153	50	-36	40	187	473
ABplaapaa	-92	-49	-23	-15	-119	-59	314	72	9	92	1175	124	16	142	364	428	-105	-82	-42	-42	-127	-60	-42	-32	-794	5	1425	1046	-117	-480	-211	-358	-100	-127	-54	-174	196	288	146	155	31	353	92	306	646	-47	34	1431	288
ABplaapaaa	-44	-90	-15	-32	-33	-59	276	112	119	124	1004	170	29	141	441	518	-23	38	-25	23	-70	22	6	0	-677	77	1500	1187	-35	-227	-91	-265	-73	-24	-1	-82	127	252	105	130	7	474	92	461	1509	72	206	3606	257
ABplaapaaaa																													-178
ABplaapaaap																													-119
ABplaapaap	-64	-57	-34	-12	-48	-78	248	42	51	66	785	78	-15	78	320	226	-75	-116	-81	-23	-55	-54	-23	-87	-770	14	1125	813	-118	-315	-150	-401	-18	-123	-14	-114	69	76	51	68	-28	227	47	320	1037	128	320	3017	-36
ABplaapaapa																													-153
ABplaapaapp																													-211
ABplaapap	-59	-46	-9	-48	-114	-57	307	64	3	17	1095	25	30	113	321	381	-95	-81	-58	-52	-65	-53	-51	-47	-787	-4	1521	911	-181	-586	-198	-638	-78	-185	-69	-223	240	384	70	153	0	302	78	146	491	66	27	1082	-235
ABplaapapa	-61	4	-64	-22	-121	-112	311	91	137	98	750	142	84	179	258	457	-47	12	-101	-48	-42	-56	-66	-17	-610	102	1611	1047	-187	-290	-335	-345	-20	-65	-5	-103	311	230	140	30	-27	491	68	264	849	398	126	3184	-346
ABplaapapaa																													-341
ABplaapapap																													-318
ABplaapapp	0	0	-69	3	-94	-139	273	16	112	94	744	1	9	118	234	208	-49	-69	25	1	-54	-43	-15	-56	-1126	-5	1191	812	-180	-348	-260	-582	4	9	-15	-93	158	227	-17	24	-32	255	55	268	1340	-72	-1	1830	-378
ABplaapappa																													-247
ABplaapappp																													-235
ABplaapp	-46	-50	-87	-37	-133	-131	145	42	-54	-27	503	12	-109	-67	-44	68	-100	-101	-104	-55	-86	-84	-66	-109	-180	-66	765	433	-441	-663	-428	-913	-148	-222	-97	-190	-13	68	-118	6	-94	110	-110	9	-56	-43	-36	151	420
ABplaappa	-20	-65	-49	-31	-86	-101	325	86	121	30	1022	44	49	112	326	484	-36	-90	-96	-95	-98	-37	-8	-20	-498	-15	1452	971	-256	-684	-265	-547	-67	-138	-61	-136	227	361	72	114	-85	437	29	466	810	122	-97	5619	1007
ABplaappaa	3	-12	-74	-49	-45	-63	522	52	495	72	1145	122	202	248	658	649	11	-44	-53	-49	-45	-28	-37	3	-387	149	1811	1143	-222	-344	-334	-278	-57	20	-44	-76	526	394	146	137	33	603	182	1069	2656	699	93	25535	60
ABplaappap	-17	-35	-143	-55	-65	-91	230	94	270	19	718	49	38	55	228	309	-73	-46	-16	-25	-8	-83	-100	-28	-351	-29	1423	570	-332	-632	-298	-524	-34	-141	-10	-145	192	173	-4	18	-77	196	97	886	1750	382	81	15573	-177
ABplaappp	-56	-87	-100	-61	-152	-126	235	62	-262	-79	820	30	-70	-10	61	137	-115	-199	-211	-91	-133	-141	-83	-116	-227	-184	1091	615	-355	-860	-494	-745	-159	-186	-89	-216	154	196	-94	5	-127	169	-22	-23	-58	-253	-426	5597	801
ABplaapppa	-22	-32	-77	-21	-97	-170	274	132	424	115	690	74	-157	72	153	355	-4	-105	-63	-64	-84	-59	-41	-20	-127	-40	990	677	-311	-669	-323	-705	-68	-148	18	-93	232	223	60	58	-80	238	35	852	1148	787	510	21540	3473
ABplaapppp	-106	-107	-70	-94	-106	-131	165	42	-218	-145	535	-6	-508	-42	149	225	-50	-184	-166	-183	-105	-117	-149	-159	-59	-96	836	60	508	-506	627	-564	-331	-356	-150	-165	121	174	-79	-31	-99	-28	-21	-13	749	164	499	30240	4254
ABplap	6	-77	-55	-34	-118	-160	-90	-101	-122	-116	-94	-97	-113	-279	-393	-94	-151	-115	-156	-92	-175	-207	-129	-80	-299	-120	-181	-124	-253	-834	-218	-893	-128	-358	-56	-252	-361	-225	-167	-50	-122	-70	-132	-305	-47	-38	-44	-68	-88
ABplapa	-31	-61	-63	-37	-104	-153	-29	-28	-119	-80	91	-78	-100	-221	-314	-47	-161	-135	-82	-56	-147	-103	-141	-65	-296	-117	117	40	12	221	1	586	-64	-285	-41	-218	-246	-91	-169	-18	-69	12	-127	-117	-10	-35	-8	-2	63
ABplapaa	-40	-28	-32	-34	-116	-128	134	-19	193	14	461	-50	-54	-179	-62	131	-190	-86	-71	-50	-197	-151	-123	-45	-231	-56	664	2929	654	2640	629	2472	-67	-380	-7	-241	-263	43	-90	55	-43	114	-11	-36	786	211	609	869	316
ABplapaaa	28	-26	-43	-44	-122	-98	356	39	1291	225	836	78	28	87	304	490	-148	-87	-78	-27	-129	-24	7	-60	-398	82	1172	17415	378	1833	551	1188	-40	-108	31	-144	252	233	-17	101	-22	288	306	692	3697	877	2169	1930	454
ABplapaaaa	59	32	-58	-49	-78	-94	182	91	1407	440	741	47	114	58	387	516	-34	13	-18	-20	38	34	65	-34	-299	84	1318	28453	62	229	33	-121	-28	-46	-43	-66	329	279	30	119	18	263	338	1057	5614	1002	2232	2412	1689
ABplapaaaaa				18																									100		82
ABplapaaaap				-23																									-79		298
ABplapaaap	-19	-50	-76	-14	-77	-121	101	129	1154	309	595	86	70	56	330	417	-34	22	-31	-17	-41	-30	32	-26	-165	15	1065	20829	-36	92	46	-106	-71	22	15	-87	300	166	-86	83	2	242	293	690	3463	678	1960	3698	2129
ABplapaaapa				-51																									-153		-296
ABplapaaapp				-25																									-36		-144
ABplapaap	4	3	-60	-26	-95	-106	263	94	1112	365	882	75	106	-37	249	469	-86	-84	-28	-35	-1	18	21	-31	-149	94	1264	18891	357	1387	672	707	-61	-91	58	-203	385	262	-117	131	-40	212	251	363	3448	405	2392	2003	541
ABplapaapa	-12	20	-16	-56	-45	-89	261	97	1558	485	964	133	68	119	541	804	-16	-44	-2	2	10	49	82	-27	-73	82	1655	34205	-79	66	-81	307	-55	39	3	-17	436	157	117	248	-31	534	294	1157	5456	1275	3338	3950	2531
ABplapaapp	-94	-133	-46	-42	-90	-144	89	-13	1192	601	794	20	-8	-5	-31	685	-96	-106	-36	-175	-54	-57	6	-134	-88	41	1246	34051	1552	387	920	141	-194	-45	-33	-300	230	275	-106	163	37	340	243	-393	1971	580	3481	1865	3414
ABplapap	-4	-54	-46	-1	-72	-87	124	-31	161	-47	519	-17	-14	-175	-26	109	-171	-67	-56	-81	-97	-171	-57	-70	-246	-47	807	2879	434	2432	864	2101	-68	-335	-32	-185	-88	157	-34	20	-41	90	-30	35	731	185	512	670	474
ABplapapa	46	328	625	312	1057	1780	640	169	1777	2449	1346	262	194	219	1747	1213	1030	584	444	897	1128	976	864	570	-187	261	1369	16707	450	1990	949	1093	495	1161	1864	2794	401	590	-108	742	301	1015	2087	8564	6846	6598	8011	9667	637
ABplapapaa	503	2032	1226	861	1532	1728	3091	1113	4948	19628	3035	1554	2517	1912	14011	6444	8507	4083	4462	5874	5983	7751	5069	3293	-112	2211	3707	28163	288	442	178	90	4556	8846	11482	17987	1965	2459	741	4622	4197	8801	11976	45944	40019	60095	40674	73839	3666
ABplapapaaa
ABplapapaap
ABplapapap	916	2868	1595	1238	1346	1483	3760	953	5655	21781	3884	1612	2943	2105	14780	8033	9337	5701	5468	7271	6534	7960	6003	4761	-95	3396	4231	35918	155	459	97	334	8341	8858	15049	17724	2172	2706	775	5463	6303	12059	13727	53233	42855	70229	53305	79995	2363
ABplapapp	-5	213	946	361	1158	1783	703	246	1562	2296	1336	372	330	578	2238	2121	1142	507	515	1039	720	719	884	786	-165	488	1726	22786	1057	2435	1890	1737	687	597	1904	2470	592	927	22	759	647	1856	2243	5974	8214	10857	9301	15620	621
ABplapappa	1559	4422	3264	2426	2339	2567	8505	1758	6928	18079	5549	4118	13244	7753	26941	19457	12323	7989	8875	10701	7998	9118	7014	6693	-79	7560	16176	37895	154	174	291	430	10308	9657	16060	22087	6461	13772	8198	10060	21353	24949	22966	46076	46193	69443	52349	94615	1100
ABplapappp	2144	5934	3067	1873	1236	1825	7925	1626	6013	17653	5385	3799	15351	6816	24146	23450	10855	9191	10016	12256	6607	7051	6613	8105	-42	7443	13609	37682	92	335	430	172	13218	6860	19623	18464	5761	10841	9264	13698	22174	25570	23864	39568	42601	71563	48367	97319	169
ABplapapppa				624																									-18		426
ABplapapppp				2006																									-286		-142
ABplapp	-96	-63	-73	-53	-119	-115	-30	-24	-71	-55	139	-55	-92	-170	-133	-5	-95	-63	-73	-44	-97	-89	-98	-48	-241	-104	218	58	66	38	-35	421	-141	-196	-83	-172	-117	-73	-119	-48	-64	13	-139	-98	42	7	9	39	33
ABplappa	58	43	287	294	667	519	506	69	2209	1388	725	107	318	70	453	703	7	-1	363	281	211	725	196	123	-178	3	1566	939	2210	2861	1360	2381	104	105	247	225	142	413	170	203	140	503	301	5055	6764	8149	6404	10727	499
ABplappaa	1980	2080	852	439	832	676	4266	889	23571	11103	3164	1964	5123	3170	6973	10823	2418	3112	4903	5518	4810	6443	4735	4682	-132	1939	9566	7327	5197	5018	2154	3404	4282	6355	5874	6012	2194	5139	3791	4681	2713	7632	3963	36542	55666	53111	49350	52755	1020
ABplappaaa	5521	5197	537	375	392	315	5943	905	35105	19265	4043	3620	8647	5182	12599	21245	5257	6354	9628	9240	6885	10586	6059	8402	-43	4038	16463	13861	5216	4496	1244	2403	10925	11075	10804	9075	3893	9907	6982	8571	6010	17029	7430	71057	76333	95574	70848	77829	2986
ABplappaap	5897	6123	598	330	370	276	5882	780	31039	18272	3949	3689	8708	4341	12310	20923	4465	6495	9180	8907	6241	8979	5582	8283	-12	4574	14976	12350	5191	4317	1614	1847	10224	9403	10732	7753	3482	9189	6943	8637	5965	16841	6223	63323	64321	88768	68444	74240	2949
ABplappaapa
ABplappaapp
ABplappap	1698	2490	969	450	573	573	3971	915	23885	12513	3444	1896	5156	3391	6661	12642	2468	3026	5104	5584	5071	6595	4488	5128	-151	2118	8901	7941	4249	4957	2267	2525	3694	6492	6566	7147	1952	5641	3820	4679	3007	7470	3749	34473	46715	53090	52501	44388	901
ABplappapa	4025	3724	227	82	280	261	6307	1190	31979	22091	4772	3658	7508	5634	13296	17237	5455	5415	8288	6854	7591	11765	6515	6315	-104	3524	16592	12806	2067	3934	575	2155	5784	13379	8887	11046	3654	9986	6123	7279	4757	11928	5990	70288	75436	79553	71685	86155	4424
ABplappapp	5230	5174	482	292	263	248	5912	1381	35498	21755	4233	3664	8605	4969	12983	20372	5254	6016	8236	8463	6555	10579	5382	8313	-97	4665	16726	13273	4306	4160	1050	1894	9076	10599	10754	9806	3230	9899	7405	8790	6238	15707	5554	67328	86491	87190	72429	77020	3209
ABplappp	19	163	342	291	568	544	520	132	2320	1542	828	206	341	292	742	1185	43	8	343	347	222	703	293	198	-209	113	2186	1202	1824	1775	1542	1870	203	397	338	503	323	519	236	343	306	1395	492	8292	5543	9966	8889	14257	300
ABplapppa	4742	7019	2560	2288	1290	1756	5858	2023	28552	17211	4427	3098	7472	4900	10933	20006	4811	5728	7046	9103	8342	6363	6554	8764	-65	4064	15222	10207	2002	1286	1460	1366	10506	10308	11306	13576	3177	8355	9114	10157	6589	19918	8196	54046	52356	63812	77861	70595	32
ABplapppaa	16265	18428	3159	3893	1144	1379	8335	3685	49660	32338	7569	7757	14864	8322	22520	38814	10898	13633	15648	16261	12652	11347	10023	17092	-48	10525	27614	18052	23	75	545	160	25853	16896	20086	19559	5984	18197	19410	22416	15960	42506	18027	96095	111442	84297	128878	119868	335
ABplapppaaa																													-493
ABplapppaap																													-57
ABplapppap	13794	15422	3349	4086	928	1256	7763	3597	42364	30225	6766	5788	11901	7219	21226	31139	9028	11498	11431	13034	9157	7516	8481	15032	-31	8672	23547	14554	203	110	814	144	22441	12785	18701	16829	4737	13295	16715	19058	12414	36780	15159	73664	106694	74443	113451	126980	23
ABplapppapa				2589																									-5		-57
ABplapppapp				3373																									-413		315
ABplapppp	5679	7950	2575	2544	1108	1769	5366	1959	31834	15352	4028	3294	8007	4646	10863	20713	4623	4770	6338	9364	6841	6241	6127	9517	-65	3668	14375	10084	2045	1560	2086	1487	11607	8834	10703	12077	2778	7278	8557	10603	6676	22055	7071	43861	60096	64026	79612	80189	56
ABplappppa	14402	16906	4340	4184	1632	2623	7518	2725	57622	35648	8517	7369	16579	7057	25014	38177	11233	12824	12220	14823	9307	8578	8939	17769	-33	8860	26216	18232	62	211	563	277	25635	10871	18250	19161	5155	14961	18460	21549	17399	45619	19476	89149	110590	84691	125274	123927	98
ABplappppaa
ABplappppap
ABplappppp	14350	18157	4914	5033	1201	2052	7457	3339	58150	28268	7425	5782	13844	7115	20000	32311	9124	11886	11717	13695	7837	8229	7269	15747	-11	8486	22699	16410	44	150	537	13	24760	11838	18319	17090	5156	14558	14126	17969	17325	36732	16834	68814	106818	78131	114932	127295	9
ABplp	-127	-68	-87	-99	-128	-157	-122	-138	-145	-142	-132	-173	-121	-244	-281	-192	-157	-182	-155	-102	-170	-151	-108	-146	-254	-194	-203	-248	-519	-1012	-374	-1060	-214	-272	-166	-209	-238	-226	-201	-134	-183	-86	-158	-243	-138	-87	-109	-159	-159
ABplpa	-152	-132	-92	-53	-131	-146	-145	-93	-121	-143	-52	-135	-186	-262	-235	-197	-177	-206	-244	-105	-172	-190	-137	-144	-197	-125	-166	-180	-961	-668	-525	-938	-249	-280	-166	-216	-252	-184	-315	-95	-173	-58	-173	-217	-135	-145	-181	-146	-117
ABplpaa	-99	-67	-52	-40	-113	-149	-62	-55	-211	-180	-38	-134	-104	-177	-114	-110	-217	-146	-98	-83	-200	-136	-140	-75	-287	-117	17	206	-550	-734	-370	-799	-188	-231	-97	-185	-244	-114	-202	-13	-190	-14	-169	-264	-5	4	-91	34	190
ABplpaaa	-71	-47	-86	-54	-102	-41	1	-36	-33	107	105	1	-74	-43	29	87	-165	-123	-120	-117	-118	-52	-79	-64	-526	-174	548	2859	-665	-680	-540	-535	-182	-153	-97	-108	-124	82	-113	130	-227	345	-72	196	599	151	708	850	800
ABplpaaaa	-103	-61	-93	-69	-145	-44	111	-31	0	974	183	45	-31	106	147	346	-53	-147	-72	-137	-41	-5	9	-28	-1117	-88	858	7792	-527	-387	-626	-328	-165	-59	-89	19	152	226	-38	362	-70	766	106	167	1178	168	1333	778	805
ABplpaaaaa	-3	24	-135	-88	-95	-42	52	-10	-25	3168	112	71	-36	57	83	350	-31	-96	-22	-56	58	-11	31	-42	-1350	-42	850	7470	-377	-314	-565	-193	-196	28	-118	37	151	235	-6	220	-53	678	152	285	791	139	1054	307	-112
ABplpaaaaaa																													-425
ABplpaaaaap																													-322
ABplpaaaap	-54	-58	-72	-74	-68	-25	71	65	227	2159	122	38	-42	70	117	216	-50	-89	-24	-23	-12	-34	55	-11	-629	-57	547	6232	-535	-223	-438	-127	-141	-45	-68	16	88	203	-48	273	-14	546	66	193	582	46	856	519	-110
ABplpaaaapa																													-308
ABplpaaaapp																													66
ABplpaaap	-104	-78	-149	-98	-59	-52	113	49	127	1328	204	54	-36	66	199	466	-62	-138	-115	-127	-58	0	-32	-83	-128	4	1006	8121	-531	-386	-595	-254	-159	-51	-101	12	168	292	-44	390	-92	742	96	291	1522	240	1340	1283	719
ABplpaaapa	-43	-25	-93	-45	-98	-58	100	11	78	3515	163	16	-41	60	138	421	-26	-27	-16	-48	-3	-9	69	17	-619	-24	889	7702	-427	-276	-358	-123	70	-1	-42	1	100	193	60	371	-15	668	196	475	1246	378	1138	1356	32
ABplpaaapaa																													-8
ABplpaaapap																													-384
ABplpaaapp	-76	-42	-93	-95	-75	-39	23	32	154	2454	116	3	63	18	102	207	0	-75	-50	-140	-43	-11	15	-36	-205	25	598	7044	-383	-360	-451	-256	-134	-51	-43	9	45	132	26	233	-13	478	35	250	758	-48	825	752	-47
ABplpaaappa																													-442
ABplpaaappp																													-412
ABplpaap	-29	-33	-74	-69	-124	-146	-9	-40	-59	28	150	-32	-100	-94	-27	64	-165	-136	-71	-109	-68	-82	-41	-102	-341	-138	505	2898	-806	-676	-526	-683	-146	-185	-125	-110	-91	92	-127	70	-125	270	-46	278	462	98	470	620	760
ABplpaapa	-99	-37	-118	-46	-105	-105	96	58	55	634	237	148	-65	8	126	315	-95	-128	-83	-108	-59	-16	-98	-74	-732	-83	853	8254	-463	-475	-371	-426	-196	-25	-107	-14	-26	199	5	177	14	817	147	364	1180	243	1070	1114	892
ABplpaapaa	-54	13	-84	-99	-130	-109	127	-46	109	1113	121	47	-70	116	166	324	-52	-34	51	-21	67	3	-15	-1	-1661	-52	864	8757	-294	-428	-413	-160	-78	19	-41	3	152	216	34	253	0	731	304	385	698	-366	834	731	285
ABplpaapaaa																													-284
ABplpaapaap																													-426
ABplpaapap	23	-68	-31	-87	-70	-36	77	130	65	1021	125	97	-16	58	126	426	-29	-45	1	-64	17	-23	2	-14	-531	-57	821	7828	-297	-275	-307	-276	-105	31	-125	107	93	113	2	261	0	526	150	348	749	-22	821	926	344
ABplpaapapa																													-43
ABplpaapapp																													-76
ABplpaapp	-76	-104	-110	-80	-130	-81	152	3	174	742	189	57	-88	16	179	278	-59	-156	-92	-62	-52	28	-3	-47	-413	-132	726	8301	-435	-376	-608	-450	-157	-78	-143	31	66	220	15	274	-66	623	99	272	1079	68	828	894	702
ABplpaappa	-61	-31	-141	-69	-74	-136	90	-25	19	1012	154	53	-57	18	105	228	-77	-107	-33	-83	3	66	-1	-20	-227	22	746	8535	-406	-272	-388	-448	-99	15	-69	-24	191	213	18	192	-70	465	192	240	1145	38	731	796	-141
ABplpaappaa																													-642
ABplpaappap																													-405
ABplpaappp	-60	-88	-56	-53	-48	-35	159	-38	52	1451	110	61	-77	10	211	390	-77	-74	-40	-139	-21	20	-38	-7	-239	-69	712	7864	-375	-354	-363	-504	-158	-2	-108	-31	63	126	43	220	-37	563	74	-287	1199	-78	674	746	103
ABplpaapppa																													-394
ABplpaapppp																													-603
ABplpap	-128	-146	-134	-72	-115	-97	-50	-53	-87	-48	10	-88	-213	-181	-157	-94	-122	-174	-152	-131	-147	-188	-130	-118	-201	-242	-201	381	-1050	-659	-910	-786	-246	-222	-160	-178	-156	-34	-226	-36	-149	10	-134	-68	-72	-164	29	-171	146
ABplpapa	-58	-128	-74	-99	-96	-55	24	-19	-2	11	141	-27	-62	-29	32	143	-126	-146	-94	-132	-111	-82	-32	-54	-263	-217	487	6166	-788	-414	-673	-381	-224	-100	-126	-103	67	98	-52	153	-111	435	5	156	2255	238	771	1949	561
ABplpapaa	-110	-209	-112	-34	-36	-26	168	51	208	149	138	81	-98	59	142	463	-45	-153	-109	-116	-32	-9	1	-77	-401	-166	817	22842	-559	-203	-689	-30	-190	-25	-111	-7	111	236	-135	247	-126	650	172	219	10795	691	3960	8660	235
ABplpapaaa	-84	-15	-146	-30	-36	-20	102	68	264	312	-26	45	-47	56	111	335	-43	-61	-83	-16	20	15	41	-25	-111	-46	611	30708	-750	-179	-694	-137	-146	17	-19	14	64	84	2	253	10	612	127	336	15105	663	5818	13669	-128
ABplpapaaaa																													-633
ABplpapaaap																													-506
ABplpapaap	-145	26	-128	-22	-39	-13	131	61	190	358	70	135	-123	65	130	360	-63	-7	-53	14	-32	5	16	16	-214	-106	461	28289	-833	-190	-441	-89	-66	4	-64	17	144	168	42	226	13	515	60	180	14134	577	5227	12909	-111
ABplpapaapa																													-349
ABplpapaapp																													-462
ABplpapap	-171	-133	-152	-64	-67	-21	63	-24	160	210	79	-5	-99	-41	181	370	-19	-58	-141	-82	-7	-26	18	-64	-112	-343	621	21457	-934	-219	-496	-95	-173	-34	-168	15	119	184	-74	277	-29	566	72	185	9370	440	4003	8194	56
ABplpapapa	-162	-121	-103	-45	-1	8	-10	-44	138	213	1	53	-150	50	106	151	-23	-45	-13	-73	46	13	17	-61	-108	-262	368	25674	-492	-73	-496	-24	-314	-44	-165	53	55	107	-92	220	-18	498	159	173	12264	610	5305	10959	-96
ABplpapapaa																													-773
ABplpapapap																													-739
ABplpapapp	-179	-182	-584	-321	-65	-55	-11	15	-221	-252	51	60	-185	-6	68	223	-22	-95	-76	-52	-58	-62	-23	-171	-94	-188	154	23942	-767	-48	-486	-9	-220	-17	-88	4	64	96	-407	186	-113	345	-49	-281	11858	-938	2468	9802	-64
ABplpapappa																													-701
ABplpapappp																													-814
ABplpapp	-114	-156	-107	-147	-107	-110	19	-32	3	8	78	-23	-49	-59	-17	58	-102	-148	-66	-101	-114	-101	-50	-97	-164	-155	193	5037	-944	-508	-908	-614	-280	-79	-182	-154	-34	38	-161	38	-172	261	-15	128	1661	-77	602	1624	475
ABplpappa	-250	-223	-158	-138	-48	-29	91	-8	85	152	0	-31	-236	-6	-23	186	-18	-274	-190	-96	-35	-19	-29	-214	-201	-307	327	18231	-722	-99	-826	-102	-280	-51	-198	1	28	33	-213	-91	-222	459	18	69	8356	393	3386	7442	-62
ABplpappaa	-583	-416	-164	-145	-20	-2	15	-31	195	169	-22	1	-246	-71	-16	-18	-40	-329	-266	-175	-3	-41	-31	-279	-310	-263	113	16299	-814	-72	-803	-86	-359	-56	-167	-26	-10	22	-253	-109	-164	227	-17	104	9301	638	3600	10107	-108
ABplpappaaa			-111	-86	-14																								-665
ABplpappaap			-162	-47	-4																								-800
ABplpappap	-166	-187	-89	8	-12	18	167	23	859	438	112	78	-101	-6	80	411	53	-244	-32	-125	5	-8	-24	-179	-187	-29	340	35352	-196	-73	303	1	-112	-91	17	-30	88	100	-183	431	-54	639	97	154	20097	1160	7545	23739	-15
ABplpappp	-326	-471	-214	-152	-41	-32	66	21	-101	-37	18	107	-293	-16	67	181	12	-265	-222	-171	1	9	-17	-277	-126	-319	417	19944	-785	-148	-681	-40	-271	1	-245	18	21	68	-276	3	-109	381	67	-165	8284	-557	3512	8661	-43
ABplpapppa	-352	-432	-341	-217	-49	-37	0	-10	-90	-40	-9	4	-168	-38	-12	103	-5	-262	-169	-145	-19	-17	48	-277	-148	-224	217	24684	-456	-54	-490	-9	-245	-60	-160	51	87	97	-294	39	-123	245	-65	-26	12226	-613	5646	17539	2
ABplpapppaa			-1392	-124	-50																								-689
ABplpapppap			-1171	-1177	-228																								-540
ABplpapppp	-267	-275	-617	-701	-36	-49	-25	37	-1288	-800	44	85	-275	-77	47	233	-14	-362	-113	-152	-30	-26	77	-136	-126	-236	195	24881	-671	-41	-545	-12	-366	-49	-132	80	85	42	-112	-50	-91	70	105	-863	13242	-1817	7050	15847	-95
ABplpappppa			1698	1661	-12																								-554
ABplpappppp			1149	2792	-34																								-679
ABplpp	-101	-82	-85	-64	-121	-96	-235	-91	-162	-155	-100	-105	-142	-231	-266	-122	-136	-180	-124	-113	-154	-155	-152	-98	-287	-145	-208	-210	-843	-1172	-514	-1041	-182	-266	-117	-222	-262	-218	-264	-92	-177	-38	-165	-201	-89	-96	-101	-66	-88
ABplppa	-47	-66	-68	-37	-120	-119	-51	-112	-196	-195	-46	-110	-71	-192	-128	9	-240	-143	-88	-59	-223	-132	-102	-36	-256	-124	-84	33	430	332	321	923	-118	-231	-67	-185	-244	-75	-173	15	-290	1	-90	-228	438	405	613	467	67
ABplppaa	-38	-91	-64	-29	-66	-123	199	-3	367	424	169	60	17	-45	67	231	-115	-126	-71	-90	-74	-12	-75	-30	-147	-61	471	358	2596	1230	1099	2639	-146	-83	-63	-104	7	208	-82	147	-114	524	194	660	12036	8429	11051	9862	617
ABplppaaa	-6	-65	-134	6	43	-36	1180	46	1671	1321	230	100	71	-6	182	608	-69	-52	-34	-47	0	26	48	38	-65	-25	874	306	525	188	101	491	-172	50	29	33	157	392	24	415	83	1165	577	1092	29412	16389	25132	22373	318
ABplppaaaa	37	-5	-130	45	55	-43	1051	139	1576	1223	76	30	-15	48	73	327	-23	-57	-6	-86	-39	24	34	36	-59	-81	505	269	-336	-90	-342	-13	1	1	-58	-5	169	246	-59	391	54	1038	440	1289	23739	14553	22602	18260	205
ABplppaaaaa																													-496		-403
ABplppaaaap																													-585		-443
ABplppaaap	119	26	-25	100	104	4	2234	77	2191	2136	259	70	-92	143	385	914	-57	20	-30	-4	84	13	38	61	-27	115	1200	1076	249	60	-6	117	38	167	151	36	42	724	137	457	120	1478	606	1889	36113	22267	35896	32719	119
ABplppaap	-44	-80	-157	-48	-1	-42	1248	60	1223	1011	180	145	-6	10	221	666	-41	-64	-9	-54	33	20	44	-16	-79	-57	663	471	568	152	370	368	-121	50	47	2	186	469	12	368	1	944	363	614	25462	13638	24022	19719	337
ABplppaapa	-12	-71	-94	50	32	-12	1311	38	1015	1461	49	76	11	-29	116	618	-31	-51	-30	-25	-7	31	16	86	-56	-5	374	239	-210	50	-236	-87	29	-43	73	-53	171	269	33	321	73	907	448	856	23692	14284	21538	18764	-98
ABplppaapaa																													-162		-187
ABplppaapap																													-493		-478
ABplppaapp	-46	-24	-528	-527	-95	-70	1035	-62	-338	403	49	-14	-134	48	133	467	52	-23	-37	-40	74	112	15	16	-15	-17	247	578	-168	63	-181	4	-148	5	-95	-42	172	146	22	26	31	709	210	604	22230	12326	16705	14131	-60
ABplppaappa																													-241		-387
ABplppaappp																													-121		138
ABplppap	-20	-62	-77	-80	-107	-135	310	-18	182	343	115	29	-95	-149	54	257	-69	-132	-115	-90	-45	-12	-76	-79	-120	-151	463	333	1846	931	1203	1849	-142	-142	-75	-90	-25	202	-65	132	-46	362	120	441	9650	6614	9704	9037	513
ABplppapa	-91	-89	-125	-83	-78	-92	1549	-8	1072	1284	136	114	-105	-17	120	571	-120	-75	-83	-87	-16	62	61	-82	-106	46	620	696	4348	1884	6104	3015	-126	-14	-4	-4	163	454	15	348	10	917	425	586	25540	12815	20948	16964	662
ABplppapaa	-128	56	-83	-37	-11	-33	1394	4	1210	963	125	89	11	68	148	655	-44	-34	-13	-22	16	96	121	39	-40	-9	526	495	3048	1985	4728	1686	-5	-16	0	74	130	358	34	344	73	943	500	871	23941	12493	18527	16577	1932
ABplppapaaa																													218		1097
ABplppapaap																													-59		1183
ABplppapap	-70	-4	-83	-82	-35	-28	1706	25	1211	1154	63	114	-222	53	80	593	-38	-77	-39	-45	26	61	28	-2	-88	92	543	377	4418	2179	5840	1484	-77	27	40	18	108	278	99	325	73	917	258	783	25763	13844	17192	18104	1562
ABplppapapa																													4122		3956
ABplppapapp																													4529		3459
ABplppapp	-66	-98	-223	-77	22	-76	1369	-17	2963	1803	226	93	-275	-62	41	606	-64	-106	-165	-143	-49	-20	-41	-124	-120	10	667	650	4896	2607	5643	3262	-183	-151	-50	-162	68	261	-72	335	-40	764	343	406	24661	15889	19724	17500	546
ABplppappa	-138	117	-214	-87	-19	-35	1672	43	1627	1332	162	-33	-11	45	-19	361	16	-98	-158	-73	-55	33	30	14	-20	57	571	593	11443	5008	10821	3939	-76	11	-114	-17	62	237	11	150	-15	839	256	-501	22453	11190	16100	18263	1075
ABplppappaa																													2622		3090
ABplppappap																													3880		3990
ABplppappp	-403	-256	-387	270	84	151	1478	190	1691	1124	82	328	-155	-61	-303	-101	57	-309	-266	-220	-61	6	-134	-187	-33	-114	216	-1	14476	5676	14614	3708	-395	209	-146	-341	-18	198	-256	-279	-148	145	8	495	22247	12622	15896	16865	932
ABplppapppa																													12371		9439
ABplppapppp																													12437		11038
ABplppp	-138	-98	-120	-106	-131	-109	-106	-67	-43	-29	47	-82	-141	-202	-164	-55	-120	-202	-159	-66	-125	-93	-132	-117	-237	-253	-23	-37	429	174	511	1459	-349	-264	-133	-208	-144	-34	-265	-14	-150	65	-127	18	694	473	919	937	251
ABplpppa	-53	-95	434	467	541	337	110	-62	2156	1751	148	46	-111	-61	25	440	-66	-89	-63	-60	-91	-23	-26	-19	-220	-71	452	426	2451	1436	1878	2260	-147	18	5	-20	14	166	-134	389	-59	871	351	4080	19467	16093	17724	18271	537
ABplpppaa	189	-62	4944	3638	1701	1347	1129	137	22403	13372	491	256	13	-30	197	1669	-30	283	311	315	-56	182	125	389	-88	496	1224	1520	907	442	638	587	1193	771	1811	779	162	565	-40	2811	415	5890	2037	17768	62920	62353	59163	69957	441
ABplpppaaa	483	209	11360	7934	1411	1843	1558	296	28234	21991	544	296	179	-6	285	1810	76	748	617	667	1	162	95	779	-86	958	1377	1780	161	131	-167	226	2291	874	2755	1030	54	515	66	3325	888	8571	2712	27342	73844	75740	66964	84629	353
ABplpppaaaa				8402																									-604		-282
ABplpppaaap				9580																									275		96
ABplpppaap	156	-63	10508	7800	1964	2736	1365	285	30082	22431	491	244	48	-53	94	1692	36	741	490	485	-141	261	74	473	-69	446	1218	1808	-77	-3	71	89	1800	722	2402	1072	171	516	-73	3363	631	7882	2737	20729	68195	72412	65695	80524	415
ABplpppaapa				5123																									-538		-286
ABplpppaapp				6181																									-221		-238
ABplpppap	147	89	4082	2849	1289	1106	1124	125	20745	14480	529	217	4	-40	136	1618	24	377	243	187	-72	327	87	445	-128	443	1343	1618	1060	483	692	644	1080	866	1917	952	205	650	27	2861	489	5671	2381	16724	61821	68093	61906	70058	411
ABplpppapa	90	75	2842	2496	444	335	1096	268	25099	20263	194	248	-276	-137	-83	789	-7	423	210	166	-114	149	-82	303	-36	294	934	1110	75	-78	-44	-7	1548	243	1514	549	137	319	-355	2963	403	5766	2499	25743	55330	60588	59138	72810	-63
ABplpppapaa				1538																									-194		-268
ABplpppapap				1333																									-42		-195
ABplpppapp	401	366	4660	1552	296	627	2004	725	42969	36524	670	299	1072	-96	-630	2354	-93	516	468	251	-159	205	-59	662	-81	1876	1442	2075	162	90	-9	6	2548	1142	3210	2261	96	464	-578	5209	866	12146	4314	31413	78119	84295	93017	93983	231
ABplpppappa
ABplpppappp
ABplpppp	-92	-89	542	508	426	255	180	-12	1907	1750	198	46	-236	-93	7	345	-103	-132	-72	-79	-106	-11	-42	-34	-146	-144	516	299	2210	1151	1814	2141	-239	-17	-19	-31	19	226	-160	403	-63	839	265	3183	13629	16311	15378	17858	431
ABplppppa	86	47	4012	3595	980	721	1385	111	19833	13350	414	246	-114	-7	116	1342	8	174	318	289	-6	104	87	430	-95	432	1056	900	688	83	438	230	1104	645	1793	593	65	434	27	2559	428	4829	1621	10097	52495	59564	56715	58948	191
ABplppppaa	380	301	17050	11195	1060	1579	2002	127	31321	28762	469	428	56	36	179	1684	83	714	656	576	10	72	143	660	-13	924	1057	967	-141	1	-251	-12	1903	729	3257	528	109	451	-90	3467	935	8242	2151	13766	65168	75448	67729	88934	-35
ABplppppaaa				22076																									-436		-466
ABplppppaap				20126																									-451		-330
ABplppppap	340	60	12791	9640	1167	1565	1561	98	29492	21575	410	181	33	-65	167	1373	7	671	384	503	-15	19	97	585	10	512	1036	1251	-107	-69	-134	50	1995	685	2676	641	103	358	-70	3236	763	7339	2292	10677	65517	73723	61332	73469	-93
ABplppppapa				9370																									-499		-511
ABplppppapp				8902																									-473		-274
ABplppppp	140	-125	3281	3213	490	521	1189	79	20374	14136	389	126	-62	-9	103	1246	4	45	147	131	3	130	49	338	-89	218	775	1164	912	131	321	270	948	446	1597	576	51	363	-327	2158	324	4902	1048	6464	53892	61937	62772	59515	88
ABplpppppa	354	411	4470	7050	903	1152	1908	135	28569	27016	514	387	220	8	136	1677	155	574	516	618	-19	97	80	567	-18	836	1147	1728	-221	-46	-317	19	2353	768	2616	685	149	445	-124	3735	992	8608	1974	12975	66717	77985	75660	81570	-38
ABplpppppaa				9649																									-561		-535
ABplpppppap				11613																									-529		-343
ABplpppppp	514	389	3877	3796	679	596	1977	116	29819	28656	501	225	-60	-77	24	1215	149	659	606	602	27	178	43	682	-66	865	889	1479	-94	23	-273	24	2384	902	2875	634	72	605	-392	3533	801	8675	2266	11077	67382	79453	74716	79279	-8
ABplppppppa				2424																									-253		-372
ABplppppppp				2337																									-249		-364
ABplpppppppa
ABplpppppppp
ABpr	-294	-245	-153	-127	-83	-51	-120	-124	-106	-175	-162	-158	-280	-156	-208	-212	-89	-184	-311	-189	-114	-83	-96	-206	-216	-284	-125	-242	-866	-411	-834	-182	-317	-82	-245	-156	-177	-135	-356	-199	-96	-143	-88	-148	-163	-244	-198	-336	-56
ABpra	-225	-218	-155	-92	-64	-79	-126	-98	-153	-161	-116	-143	-263	-160	-168	-193	-114	-280	-265	-140	-111	-64	-111	-218	-227	-296	-115	-136	-946	-526	-859	-136	-287	-185	-228	-158	-144	-164	-359	-221	-94	-167	-141	-90	-170	-165	-240	-278	-43
ABpraa	-173	-149	-166	-112	-57	-105	-150	-115	-107	-180	-116	-188	-249	-102	-216	-195	-120	-260	-296	-196	-163	-138	-125	-264	-210	-319	-105	-163	-753	-416	-860	-158	-315	-121	-240	-170	-218	-166	-333	-256	-66	-206	-175	-118	-188	-180	-203	-264	-48
ABpraaa	-142	-102	-125	-78	-65	-121	-38	-112	-47	-66	-59	-208	-147	-89	-151	-59	-135	-230	-179	-157	-132	-105	-116	-187	844	-263	-22	-16	-391	-560	-299	-409	-203	-175	-210	-178	-198	-58	-135	-120	-80	-9	-118	32	-56	-267	-79	-8	136
ABpraaaa	-154	-79	-91	-78	-45	-78	28	6	38	204	80	-1	12	6	-31	348	-76	-122	-114	-73	-64	-16	-64	-83	4626	-99	527	338	-341	-288	-204	-207	-145	-182	-98	-38	73	340	-26	91	-26	616	102	425	261	71	272	696	33
ABpraaaaa	-125	-59	-86	-44	-29	-27	216	63	202	299	256	168	105	272	144	936	-78	-18	-78	-25	-58	-30	34	-32	9351	78	837	940	-420	-209	-442	-179	-141	-6	-10	-15	298	765	103	273	6	912	238	688	637	444	434	882	4
ABpraaaaaa	-64	-26	-6	-43	-34	-26	372	74	195	175	152	121	120	272	78	781	-89	-14	-6	34	-18	-5	81	-5	8454	134	732	706	-368	-62	-420	-42	-51	4	-37	-20	229	667	27	255	-43	890	187	589	458	310	366	691	-124
ABpraaaaaaa																													-287
ABpraaaaaap																													-274
ABpraaaaap	-75	69	-22	-24	-8	-42	173	-25	178	336	120	114	149	222	148	725	-86	-31	59	-4	-33	-48	17	-50	7460	35	571	715	-179	-78	-344	-105	-21	48	56	-54	180	544	86	316	31	797	128	421	565	424	299	738	-172
ABpraaaaapd																													-77
ABpraaaaapv																													-93
ABpraaaap	-60	-47	-86	-110	-44	-101	125	61	202	296	176	65	142	203	85	826	-120	-109	-33	-4	-79	-15	1	-103	7562	-18	696	646	-480	-290	-423	-356	-141	-98	-58	-53	125	594	-13	286	-43	774	174	529	514	176	322	835	-218
ABpraaaapa	-78	16	-64	-31	-25	-48	195	70	132	143	123	63	55	218	46	770	-45	-126	51	-63	-53	46	69	-72	6312	-2	550	715	-345	-114	-396	-271	15	-50	-25	-52	85	496	46	113	-23	703	137	345	396	355	154	632	-72
ABpraaaapad																													-187
ABpraaaapav																													-396
ABpraaaapp	-37	-48	-62	-50	-38	-54	-98	44	134	150	116	37	155	134	50	594	-44	-58	-11	29	50	58	-9	57	5416	38	494	648	-250	-231	-550	-311	-112	-23	8	-80	184	526	31	289	-4	594	85	467	453	188	333	553	-200
ABpraaaappa																													-128
ABpraaaappp																													-351
ABpraaap	-104	-69	-124	-66	-106	-116	85	-25	20	88	54	-57	-78	-27	-107	187	-131	-168	-110	-16	-76	-88	-52	-160	3792	-120	329	182	-273	-647	-259	-449	-177	-200	-84	-135	-85	201	-93	73	-63	308	-27	383	123	0	48	318	-154
ABpraaapa	-33	-17	-105	-69	-60	-84	178	-23	202	242	180	81	51	211	74	704	-49	-89	0	8	-94	-2	35	-16	8140	-47	922	684	-547	-426	-241	-572	-96	-111	17	-116	153	656	36	139	-28	552	131	617	591	215	240	594	-159
ABpraaapaa	-76	-46	-114	94	-65	-36	231	3	81	218	74	144	91	194	30	810	-14	-103	18	-34	-35	-44	77	-72	6375	14	728	702	-515	-303	-368	-354	-93	0	-8	-62	202	574	30	-40	-11	681	187	526	508	261	186	357	-486
ABpraaapaad																													-610
ABpraaapaav																													-355
ABpraaapap	-2	-28	-111	30	-72	-47	210	49	153	270	171	89	14	192	63	648	-24	-119	-11	-6	-75	54	21	-41	5289	54	634	634	-333	-382	-271	-421	-115	-94	-52	-38	87	662	-29	57	-5	337	217	624	301	362	251	524	-157
ABpraaapapa																													-596
ABpraaapapp																													-106
ABpraaapp	-92	20	-140	-78	-122	-149	211	41	132	165	122	85	-15	89	-11	502	-95	-102	-74	18	-68	18	7	-38	5974	-43	463	375	-590	-641	-317	-507	-153	-164	-62	-141	42	446	-58	61	-24	446	35	523	267	56	280	468	-264
ABpraaappa	-58	-10	81	-26	-83	-53	241	18	47	177	112	84	13	86	14	712	-83	-79	-32	19	-79	14	69	5	5417	-31	469	579	-558	-306	-343	-463	-104	-96	-69	-59	48	571	33	-339	-25	424	62	326	232	107	192	431	-483
ABpraaappaa																													-444
ABpraaappap																													-468
ABpraaappp	-99	-3	-123	-98	-101	-114	135	-48	78	121	45	69	-5	22	-79	460	-57	-139	-67	-2	-43	-5	1	-64	4132	-69	316	153	-627	-551	-310	-562	-116	-102	-48	-131	-101	452	-58	-2	-5	309	24	405	-76	-74	98	201	-395
ABpraaapppa																													-564
ABpraaapppaa																													-589
ABpraaapppap																													-646
ABpraaapppp																													-541
ABpraaappppa																													-330
ABpraaappppp																													-416
ABpraap	-265	-190	-169	-117	-78	-64	-89	-75	-78	-74	-53	-64	-211	-126	-155	-107	-52	-277	-211	-87	-62	-61	-115	-171	677	-287	25	-200	-903	-289	-764	-206	-319	-109	-198	-124	-109	-59	-275	-87	-121	-11	-94	17	-75	-88	-79	-45	196
ABpraapa	-179	-116	-144	-42	-45	-128	82	-42	-2	98	49	-44	-46	-4	-31	241	-97	-149	-164	-80	-115	-84	-62	-145	3860	-123	369	102	-324	-355	-265	-222	-186	-110	-122	-74	-11	154	-117	111	-56	408	18	365	220	122	114	489	355
ABpraapaa	-59	-36	-86	-50	-56	-101	278	58	239	228	76	16	48	124	69	478	-87	-125	-58	-14	-31	-24	9	-31	7057	3	667	420	-423	-472	-92	-280	-102	-127	-7	-78	1268	326	7	189	11	472	186	597	1997	164	394	562	21
ABpraapaaa	82	-23	-24	-27	-42	-43	157	140	206	254	122	100	48	175	77	456	-82	-25	-29	80	4	-83	56	-28	5964	83	811	550	-211	-335	-157	-196	-92	21	-9	-58	2877	299	6	120	60	369	217	559	3945	264	580	707	-25
ABpraapaaaa																													-206
ABpraapaaap																													-189
ABpraapaap	-62	-30	-71	-18	-61	-47	156	39	123	177	43	93	60	98	31	348	-18	8	-17	-29	0	5	46	-86	4387	53	498	450	-216	-489	-140	-122	-99	-66	-15	-126	2292	271	40	109	-66	311	209	532	3319	139	429	678	-205
ABpraapaapa																													-3
ABpraapaapp																													-272
ABpraapap	-37	-45	-78	-49	-52	-128	202	122	143	241	138	51	-8	98	11	424	-62	-174	-51	0	-91	-44	-46	-44	6807	-44	639	316	-419	-646	-193	-440	-89	-213	-48	-138	834	399	26	90	-42	398	150	606	1565	49	303	544	-150
ABpraapapa	-19	-24	-94	-47	-72	-81	156	0	96	261	103	35	-8	149	59	456	-1	-89	19	-12	-53	0	88	11	4801	33	760	584	-446	-410	-278	-192	-106	-58	-49	-96	2702	352	62	114	-13	318	210	631	3251	136	579	704	-366
ABpraapapaa																													-506
ABpraapapap																													-549
ABpraapapp	-54	98	-129	-60	-131	-152	77	126	61	179	85	19	-41	99	0	231	-3	-80	-44	45	-27	-92	119	1	4852	-55	421	361	-426	-568	-202	-407	-35	-143	-49	-20	2162	337	1	65	-198	314	185	425	2838	72	240	568	-447
ABpraapappa																													-425
ABpraapappp																													-428
ABpraapp	-121	-98	-137	-72	-118	-123	94	-34	-9	53	63	32	-79	-89	-158	114	-120	-151	-131	-80	-128	-43	-41	-141	3143	-151	322	120	-364	-487	-354	-504	-218	-184	-120	-110	-70	156	-163	67	-35	301	-8	209	273	78	60	209	531
ABpraappa	-70	-51	-143	-74	-65	-124	349	103	616	243	124	75	17	128	32	499	-57	-144	-60	-18	-69	20	19	-68	6303	-30	672	331	-473	-593	-369	-298	-67	-107	-36	-135	105	499	-31	231	-21	475	231	509	3575	122	488	662	602
ABpraappaa	10	-11	-48	-26	19	-55	282	21	2495	268	179	48	86	301	147	541	-26	-65	12	-35	-23	1	13	24	7383	56	807	777	-308	-293	-203	-141	5	28	35	-12	191	583	117	362	8	505	313	844	10710	78	1090	1062	112
ABpraappap	-105	13	-165	-52	-47	-83	254	61	1776	77	98	71	82	121	52	340	-86	-45	-86	-2	-36	-15	-74	-34	4641	-54	490	391	-540	-393	-267	-373	-28	-8	21	-122	190	318	59	110	5	448	202	493	7273	97	536	533	-314
ABpraappp	-170	-93	-162	-65	-124	-140	317	-48	492	161	66	61	-64	28	-73	251	-116	-108	-160	-110	-134	-18	-36	-145	5406	-60	407	241	-565	-818	-583	-587	-161	-155	-71	-176	21	305	-93	66	-28	327	59	257	2452	-23	193	-281	642
ABpraapppa	-147	-93	-159	-109	-66	-106	202	49	1561	116	91	26	-122	19	-2	322	-117	-69	-43	-55	-58	-69	-38	-79	4748	-69	454	128	-352	-409	-383	-259	-102	-97	-49	-88	223	332	-31	113	-32	527	194	389	7484	184	773	987	4227
ABpraapppp	-159	-99	-172	-89	-69	-83	247	5	1561	-29	107	-60	-264	20	-132	119	-165	-101	-121	-139	-86	-30	-18	-99	5038	-123	281	-36	994	-248	594	-183	-256	-198	-111	-183	72	212	-59	20	36	-54	-26	135	6478	53	-47	-489	4668
ABprap	-98	-69	-127	-91	-117	-117	-179	-100	-91	-100	-85	-85	-212	-155	-226	-149	-109	-227	-212	-159	-144	-122	-129	-239	-209	-297	-117	-71	-494	-970	-1036	-364	-235	-183	-236	-197	-238	-166	-291	-166	-54	-156	-158	-129	-190	-124	-155	-220	-67
ABprapa	-104	-69	-78	-122	-98	-116	-58	-111	-63	-78	-3	-68	-141	-155	-164	-50	-179	-227	-197	-126	-131	-95	-132	-183	185	-204	3	-4	95	169	-283	322	-183	-245	-188	-187	-270	-34	-186	-108	-24	48	-100	-2	159	-54	-36	209	167
ABprapaa	-5	-15	-87	-83	-83	-128	135	-21	144	297	104	24	-58	-25	-133	256	-62	-165	-122	-29	-118	-11	-105	-98	2030	-85	391	119	465	2956	541	1887	-109	-159	-68	-171	-119	65	-107	62	-29	288	105	210	2239	144	448	1541	500
ABprapaaa	-34	-28	-77	-42	-88	-125	184	93	628	906	138	81	-32	79	121	593	-65	-101	-21	-26	-75	24	-3	-12	3829	20	739	367	641	2034	574	1071	-100	36	-51	-47	119	332	-74	108	16	393	356	697	4672	601	1714	4707	591
ABprapaaaa	54	-15	-110	-10	-82	-101	188	101	468	1088	122	77	-60	224	187	571	25	-134	-47	50	-2	-74	-21	-8	3639	130	884	254	31	72	85	28	-41	68	24	25	140	357	50	91	73	358	231	725	5871	740	1905	6270	1936
ABprapaaaaa				-90																									-158		69
ABprapaaaap				-68																									-311		-160
ABprapaaap	-27	-52	-119	-52	-116	-133	103	-50	554	880	141	68	-192	110	206	394	-52	-49	-36	15	-59	3	14	-16	3264	105	689	172	-25	175	-7	183	-38	-32	-1	19	139	329	-150	98	43	182	199	613	4030	500	1927	4823	2026
ABprapaaapa				-61																									-364		-107
ABprapaaapp				-93																									-301		-223
ABprapaap	-96	-26	-49	-61	-60	-88	202	76	624	842	163	135	-4	80	189	496	-67	-75	-29	-12	-54	10	-14	-21	4248	116	797	317	659	1820	628	1532	-78	-135	-76	-94	153	355	-30	196	-13	369	295	620	5721	732	2342	5187	555
ABprapaapa	-84	-67	-91	-46	-35	-44	166	49	670	1123	205	156	-1	220	328	606	62	23	-34	62	-64	28	-14	4	4071	156	854	346	23	238	-69	276	-31	88	40	177	268	511	130	215	-8	562	512	593	9911	1369	3779	8237	2070
ABprapaapp	-139	-129	-106	-72	-63	-93	-10	68	747	1019	115	117	-97	0	-153	-188	-135	-115	-102	-206	-94	-67	-44	-157	3526	163	319	-203	1113	129	1012	189	-274	-166	-142	-136	207	205	-19	183	-98	-22	82	234	7393	1495	2019	4162	2841
ABprapap	-41	-77	-80	-90	-112	-127	7	-42	131	170	115	37	-28	-97	-194	151	-119	-118	-137	-35	-85	-88	-100	-95	1716	-39	410	190	471	2326	597	3027	-101	-134	-42	-156	17	179	-92	86	-27	333	76	224	1952	273	426	1862	426
ABprapapa	292	535	686	1025	1327	1097	972	677	1566	2977	475	575	488	328	2475	2045	1275	127	790	670	1620	562	398	1092	3683	107	1898	938	742	1978	739	2143	680	3349	1536	3410	286	651	101	1284	361	2007	1464	6512	6416	6950	11673	13735	486
ABprapapaa	2718	3278	1249	1201	1606	1452	4498	2710	6513	16306	1993	3333	4161	1399	18879	8873	8101	1457	5543	3690	7468	4421	1918	6185	7494	793	10617	5426	239	297	-14	34	6075	17158	6816	19696	1278	2624	1489	7707	3241	9901	8187	45712	14975	38096	39666	51975	2839
ABprapapap	2407	4304	1502	1612	1477	1273	5715	2451	8137	18300	2371	3238	5760	1937	19090	9812	8949	1850	6600	4851	7725	5236	2168	7366	9938	1066	12402	6731	1	321	-4	469	9386	16916	9462	17025	1364	2475	1610	9643	5191	14409	6964	43051	19203	50753	56331	62009	2428
ABprapapp	305	301	1122	1259	1451	1001	1197	531	1500	3318	488	651	939	447	2449	3252	890	33	785	579	1342	626	240	1107	3962	310	2395	1428	1200	1856	1516	2070	676	2780	2007	2441	489	765	360	1714	806	3593	1327	4703	7692	8727	13861	20892	492
ABprapappa	4516	4398	2750	2839	2989	2048	10518	2656	8813	19325	5050	3953	16105	5453	31649	17480	11050	4088	9273	6521	9430	6513	3230	10062	19001	8853	30851	15918	-9	298	389	669	10818	16893	10274	21845	9329	7979	11656	21472	18899	24305	11876	40626	21182	51389	55848	67552	1692
ABprapappp	6989	6680	3228	3195	2436	1844	10350	2646	9575	18902	5034	4835	18804	5069	27657	21895	10156	4416	10250	6475	8892	6288	2813	11974	18762	9223	27386	20683	265	154	442	140	11135	14373	13325	17123	7771	5915	10942	23935	16432	30171	11466	31590	22655	46958	50505	81845	747
ABprapapppa				918																									169		-148
ABprapapppp				2231																									-344		-201
ABprapp	-136	-73	-130	-113	-117	-99	-70	-72	-45	2	0	-37	-187	-194	-172	-57	-108	-207	-161	-111	-132	-94	-59	-162	290	-227	64	21	-21	-102	-242	207	-227	-165	-164	-174	-171	-49	-245	-53	-51	43	-69	51	213	3	42	243	150
ABprappa	226	165	1103	812	896	816	868	57	1075	1645	334	411	244	291	593	1273	194	12	231	230	380	1091	425	295	2028	145	1614	1941	1513	2459	1055	3110	256	256	391	598	147	406	144	427	145	1895	989	3522	8141	6081	11467	20581	615
ABprappaa	3852	3526	1087	954	934	1043	9511	1211	8678	9076	1730	3756	4152	3570	8017	13654	4402	2601	4987	5658	5767	6348	5352	5669	4327	3141	10127	21172	2847	2689	2708	2876	7434	5027	9331	9909	1323	3166	4324	3405	3379	13592	6960	22414	41610	32850	79733	85569	939
ABprappaaa	7935	5851	675	617	585	374	14504	2287	10976	13709	2769	7144	6520	4831	14984	18916	8150	5430	8666	9099	6613	10337	6279	8086	5048	5875	22352	33075	2259	1511	2974	2068	12786	7379	14190	13600	2148	4697	7792	6487	7074	24613	7612	33673	59921	47193	97671	121336	3164
ABprappaap	8891	6547	666	597	576	421	14941	1376	10270	11636	2215	5878	6910	4979	13104	17185	7754	5349	8538	8649	6253	9291	5523	8674	5822	5647	19496	36816	1755	1453	2077	2626	12323	7372	13778	11414	2382	4510	7031	6357	6248	24367	5682	28813	50665	37994	99781	112747	3311
ABprappap	4046	3396	914	964	833	971	9578	1116	8129	9558	2162	4072	4310	3650	9104	12773	4514	2790	5434	5546	6127	6288	5901	5803	4920	3493	11337	21481	2639	2549	2634	2798	7683	6398	9570	10100	1771	3330	4851	3851	2897	13997	6837	21262	39032	31034	85081	90667	964
ABprappapa	6659	5571	192	260	348	305	16677	1705	13202	12534	2691	6601	4998	5679	18420	14683	8635	6350	9089	8913	7815	11941	7961	7830	4675	5962	24626	26671	641	1017	836	2179	13708	10341	12946	16073	2730	6710	8154	5679	4504	16127	10164	41557	54809	38698	97752	124159	3484
ABprappapp	8564	6782	511	391	409	361	14250	1741	11435	12665	2757	5169	6715	5963	17349	18588	8817	6154	9585	8885	7659	10902	7085	8182	5517	6031	24109	33342	1503	1164	1556	1844	13591	9632	14352	13553	2970	5454	8470	6315	6169	21678	8493	38529	51834	39356	100476	115828	3596
ABprappp	306	264	830	602	691	791	796	110	1452	2070	384	511	352	406	1013	1651	268	110	376	279	488	1067	358	350	2265	289	2153	2448	1310	2369	1497	2692	389	372	918	890	153	505	295	677	206	1625	1186	4447	7815	7593	15320	25293	414
ABprapppa	6651	7043	2660	2285	1839	1596	8156	1794	9905	10320	2363	6119	8433	4921	10541	19864	6920	4276	7921	6933	7802	6327	7476	10318	6762	5749	13694	24875	1488	937	1839	1101	13330	8382	17683	13916	2632	4297	7714	6887	7705	25463	10078	24845	50307	45859	83471	95359	243
ABprapppaa	16959	16136	4085	2374	1666	1193	9523	2951	15753	15008	3520	9079	15295	8708	22596	28746	14025	7606	12694	10732	10343	11093	9878	17417	8296	11671	36778	42069	-173	85	281	127	23057	13297	28501	21219	3121	9271	16325	12584	18092	57982	16670	38042	89305	68636	94675	139373	-85
ABprapppaaa				2282																									-674
ABprapppaap				1812																									-224
ABprapppap	14797	13389	3786	2761	1239	890	10763	2319	14660	13663	2827	8527	13705	8921	19021	26814	11269	6858	12443	9637	10126	10995	8977	18090	7331	10764	30928	35948	68	138	500	48	23600	10648	24499	18657	2989	8230	13789	11557	17065	47570	16771	33909	86143	62122	82382	132937	165
ABprapppapa				1936																									6
ABprapppapp				2063																									-229
ABprapppp	7046	7959	2578	2546	1483	1220	7187	1779	8871	9331	2145	5794	8129	4378	9842	18520	5420	4161	6935	6964	6664	5295	5281	10107	7512	5794	13070	24078	1674	792	2238	848	13002	7091	16534	12925	2299	3585	6648	6535	7607	26046	9031	17162	54084	44486	77505	120265	117
ABprappppa	14477	15278	3650	3600	1813	1590	10039	3412	15633	15115	4124	9429	18240	10023	19969	28084	11577	8551	13275	11461	9128	11375	9240	18281	8765	12964	38324	41949	0	121	400	158	26278	12642	27813	20079	3434	8299	15684	13892	14462	58747	21103	37321	91950	70925	89612	152302	-102
ABprappppp	15626	18564	4958	4596	1808	1708	10154	2734	14745	12531	2262	9488	13919	6651	19716	27370	10866	7849	12280	10254	8684	12111	7011	16928	6815	10349	34698	35777	74	12	439	87	23249	12437	24639	23022	2863	7189	14009	11563	17157	57918	19724	28553	92548	65522	83790	153170	-3
ABprp	-311	-256	-195	-123	-48	-45	-104	-72	-92	-144	-83	-114	-331	-131	-144	-256	-84	-266	-244	-149	-92	-108	-80	-216	-261	-292	-107	-226	-1300	-330	-997	-273	-326	-134	-240	-94	-122	-101	-381	-206	-112	-132	-59	-87	-158	-188	-203	-288	-50
ABprpa	-439	-240	-208	-121	-53	-51	-113	-86	-125	-199	-72	-118	-378	-148	-152	-214	-67	-475	-250	-153	-73	-65	-69	-339	-251	-273	-70	-176	-1152	-275	-1043	-127	-333	-89	-234	-69	-127	-57	-382	-283	-211	-175	-66	-79	-239	-274	-231	-380	-58
ABprpaa	-254	-163	-153	-116	-74	-76	-33	-58	-56	-112	-27	-99	-190	-94	-115	-107	-112	-519	-212	-137	-60	-75	-114	-249	-176	-213	5	20	-886	-424	-682	-213	-312	-122	-221	-100	-74	-17	-202	-121	-120	-55	-64	-25	180	55	111	442	115
ABprpaaa	-193	-129	-157	-99	-52	-92	172	16	77	161	78	-42	10	-37	-22	64	-28	-286	-118	-68	-79	-24	-79	-221	-241	-109	196	34	-547	-312	-550	-165	-201	-56	-147	24	-8	152	-123	-101	-14	248	10	227	1521	401	604	1828	613
ABprpaaaa	-80	-91	-184	10	-32	-83	269	12	325	316	96	35	80	91	58	275	-118	-81	1	-1	23	28	11	-27	-202	-74	392	660	-666	-266	-402	-216	-150	-93	-2	45	147	214	-125	275	-82	512	61	307	2828	412	837	2030	618
ABprpaaaaa	-1	-2	-104	-32	-49	-1	142	63	245	272	126	-5	90	102	-14	190	-7	95	83	-28	9	-35	-17	-18	-294	42	372	537	-660	-53	-288	-119	79	-32	62	54	111	131	-95	-272	-23	424	117	187	1468	-111	547	1022	-151
ABprpaaaaaa																													-501
ABprpaaaaap																													-521
ABprpaaaap	1	-132	-80	-24	-22	-22	111	12	248	224	40	1	20	55	40	172	8	-48	69	-25	62	75	-11	-22	-154	-91	244	407	-500	-104	-415	-138	-42	-16	30	-14	144	105	-108	194	-71	309	62	80	1892	127	417	955	-104
ABprpaaaapa																													-205
ABprpaaaapp																													1182
ABprpaaap	-15	-131	-126	-57	-43	-47	280	26	343	379	152	-19	86	66	122	329	-59	-23	5	-56	-21	-30	-11	-58	-190	51	487	524	-822	-223	-520	-72	-70	-35	-58	40	80	187	-14	365	-65	426	81	379	2803	678	1012	2106	584
ABprpaaapa	40	-45	-57	-19	-33	0	61	105	298	219	69	-11	168	18	120	277	-23	41	92	-81	124	-23	8	-45	-107	-35	322	612	-456	-68	-351	-56	67	-50	55	96	146	128	-38	353	-20	520	56	231	1985	580	692	1664	-80
ABprpaaapaa																													-392
ABprpaaapap																													-232
ABprpaaapp	-86	-110	-132	-50	-4	-27	99	28	158	261	75	28	24	27	77	142	-92	-26	41	28	44	15	-2	5	-154	49	285	387	-644	-124	-421	-84	-78	-12	16	-3	57	185	-51	276	46	312	46	199	1352	257	556	1190	-254
ABprpaaappa																													-544
ABprpaaappp																													-458
ABprpaap	-130	-73	-161	-92	-79	-58	98	-7	104	84	66	25	-74	-102	-98	101	-117	-196	-40	-129	-40	-74	0	-107	-190	-82	172	165	-776	-499	-643	-404	-157	-83	-95	-37	-8	141	-188	121	-32	296	35	208	1116	383	509	1679	402
ABprpaapa	-60	-131	-114	-51	-54	-100	127	80	350	299	140	18	63	41	42	584	-66	-119	25	-110	52	-37	-14	20	-170	7	520	390	-562	-337	-397	-304	-151	-46	-6	7	231	151	-65	259	-60	504	61	411	2656	488	934	2241	629
ABprpaapaa	-97	30	-114	-59	-106	-71	98	20	323	297	120	65	12	176	55	2003	-49	-19	61	-53	50	11	31	-15	-253	21	326	547	-529	-88	-340	-246	-57	87	22	68	334	205	-100	-122	25	499	103	214	2403	489	596	1782	45
ABprpaapaaa																													-556
ABprpaapaap																													-587
ABprpaapap	-50	-87	-55	-42	-32	-32	86	44	226	274	95	-22	97	65	46	1565	-79	-29	83	-4	64	-15	-33	55	-238	33	396	596	-468	-188	-371	-126	88	-41	-9	23	89	146	1	255	-25	484	18	369	2588	530	774	2001	139
ABprpaapapa																													-51
ABprpaapapp																													-207
ABprpaapp	-10	-107	-168	-47	-40	-123	178	26	290	215	98	-9	30	67	57	545	-94	-94	-1	-46	29	-40	-27	1	-248	-26	287	274	-718	-418	-510	-229	-88	-85	100	24	76	314	-62	176	-30	507	137	348	2369	489	808	2029	449
ABprpaappa	-80	-54	-148	-73	-85	-67	116	34	290	221	116	0	33	59	50	1913	-65	-67	45	-58	8	-1	-29	-27	-184	-48	320	376	-667	-233	-415	-287	-74	42	60	42	60	115	-81	-140	-91	389	35	311	2159	331	687	1339	-399
ABprpaappaa																													-751
ABprpaappap																													-511
ABprpaappp	-27	-101	-97	-85	-49	-46	80	37	162	161	135	4	-14	8	33	1634	-71	-96	19	10	-8	31	10	-78	-201	54	254	218	-454	-164	-465	-139	-60	-12	-54	44	106	153	-58	208	14	499	54	298	1712	370	644	1452	108
ABprpaapppa																													-79
ABprpaapppp																													-474
ABprpap	-350	-227	-158	-119	-79	-60	-96	-84	-39	-91	-18	-77	-273	-129	-103	-115	-124	-391	-181	-112	-44	-31	-68	-178	-187	-284	-11	-89	-1233	-286	-1057	-170	-287	-111	-194	-97	-93	-25	-193	-180	-202	-23	-27	-17	203	-64	68	361	66
ABprpapa	-591	-189	-161	-120	-42	-59	62	-23	27	-31	49	30	-27	-43	-48	-45	-75	-399	-120	-86	-55	-16	-99	-306	-156	-103	92	275	-637	-200	-650	-114	-172	-33	-109	-43	-24	91	-148	-75	-183	171	-17	112	2788	803	725	3214	151
ABprpapaa	-115	-120	-13	374	-3	-17	275	0	347	275	171	63	103	5	63	30	-72	-54	-90	-56	-10	-11	7	-74	-200	4	266	645	-599	-159	-516	-104	-169	7	69	41	112	202	-110	14	-127	482	63	265	16183	3509	2352	12274	191
ABprpapaaa	-43	-85	-45	458	-33	7	196	-61	679	148	573	-15	-18	48	27	173	19	-93	-66	-70	22	10	10	-72	-99	37	172	492	-802	-40	-613	0	-35	4	40	69	59	51	-105	-258	-116	488	12	273	20032	4452	2803	16857	-143
ABprpapaaaa																													-685
ABprpapaaap																													-496
ABprpapaap	-16	-102	-56	423	-33	-11	142	-80	612	222	106	83	-9	-5	97	94	-4	-68	-21	46	-23	67	13	16	-195	-114	229	371	-795	-151	-563	-146	39	38	57	6	21	31	25	-35	-96	407	11	193	19020	4503	2842	16533	-122
ABprpapaapa																													-417
ABprpapaapp																													-402
ABprpapap	-232	-261	8	319	-51	-13	227	24	346	221	76	39	14	-24	0	138	-84	-239	-202	-95	-17	-21	-20	-90	-168	-101	188	368	-716	-166	-606	-64	-198	-55	-40	-11	10	100	-225	-58	-112	444	79	92	13481	3223	2060	10659	131
ABprpapapa	-507	-348	19	354	-8	11	154	-37	474	178	56	52	-142	-1	14	128	5	-481	-284	-18	-6	25	51	-136	-106	-260	91	276	-516	-8	-571	14	-249	57	7	54	45	81	-244	59	-121	337	-23	166	17107	3936	2514	14208	-14
ABprpapapaa																													-286
ABprpapapap																													-728
ABprpapapp	-272	-338	-405	-98	-112	-62	93	-12	184	-1110	14	41	-236	65	0	-17	-61	-336	-321	-66	-32	-13	-35	-89	-74	-134	60	152	-627	-49	-645	7	-277	-8	-32	-35	-82	-18	-454	-155	-239	62	-105	-527	16744	2719	706	12812	-84
ABprpapappa																													-453
ABprpapappp																													-738
ABprpapp	-358	-243	-194	-128	-71	-55	126	-37	62	-21	35	5	-108	-45	-74	-29	-72	-349	-94	-48	-35	-57	-47	-178	-135	-136	129	227	-970	-218	-958	-166	-190	-33	-185	-64	37	67	-114	-82	-77	209	14	59	2482	537	734	2658	197
ABprpappa	-361	-377	-186	-93	-22	-22	264	-18	327	162	3	45	-175	-54	-21	-16	-3	-286	-45	-87	-21	16	45	-226	-172	-135	122	363	-663	-145	-489	-56	-340	-66	-98	30	90	56	-420	-131	-46	437	43	99	13198	3660	2144	10452	85
ABprpappaa	-374	-404	-155	-98	-24	-11	139	57	549	101	59	77	-187	-8	-44	-7	18	-126	-34	-57	26	-2	-3	-94	-150	-137	195	129	-539	-51	-547	-76	-197	-27	-51	4	9	56	-549	-60	21	281	78	43	17599	5283	2007	14921	-99
ABprpappaaa			-15	-91	19	1																							-343
ABprpappaap			-133	-154	11	-9																							-408
ABprpappap	-332	-309	-128	-140	-17	-22	214	45	491	163	30	-25	-200	-9	34	-25	4	-139	-60	-42	-8	-67	81	-121	583	-58	142	184	-546	-46	-492	-39	-228	-6	-9	16	132	-3	-291	-299	38	482	39	71	18034	5190	2105	15583	-110
ABprpappapa			-135		-28	-15																							-455
ABprpappapp			-116		-26	-9																							-682
ABprpappp	-321	-335	-226	-216	-41	-25	328	-4	253	19	7	-12	-359	-14	-13	69	-56	-396	-218	-107	-11	-14	-48	-259	-26	-169	141	98	-713	-143	-599	-33	-280	-36	-72	-9	60	52	-443	-14	-54	207	-20	-22	10689	2643	1222	10068	-29
ABprpapppa	-354	-377	-257	-251	-54	-40	196	-11	375	-482	-56	34	-186	-23	-2	94	28	-154	-129	-55	72	-44	-5	-77	-17	-159	59	0	-561	-65	-552	36	-356	-13	-89	-16	-3	-18	-376	413	32	309	-34	51	13828	5241	1986	16572	-110
ABprpapppaa			-152	-56	-30	-30																							-578
ABprpapppap			-145	-86	-53	-15																							-760
ABprpapppp	-530	-154	468	546	-47	155	118	-18	-321	-1255	4	-32	-169	-52	-28	79	-46	-312	-55	-121	9	35	-70	-49	-16	-110	45	-126	-553	-87	-408	-29	-313	-25	-115	42	68	15	-248	-156	-211	-208	-152	108	12008	3550	-1174	14195	-212
ABprpappppa			6916	8215	887	864																							-640
ABprpappppp			5933	4530	353	641																							-620
ABprpp	-300	-211	-210	-147	-89	-131	-123	-105	-109	-133	-62	-114	-300	-158	-191	-221	-162	-250	-322	-133	-107	-127	-99	-223	-335	-328	-107	-254	-973	-500	-1044	-276	-308	-155	-252	-158	-200	-153	-368	-186	-158	-175	-122	-118	-159	-241	-193	-273	-52
ABprppa	-158	-130	-122	-115	-94	-154	-7	-101	37	-13	12	-134	-159	-158	-145	-86	-123	-136	-204	-149	-101	-79	-169	-149	-209	-216	-89	58	447	1188	993	930	-265	-172	-183	-207	-142	-66	-235	-77	-86	56	-117	15	1346	405	172	1246	181
ABprppaa	-143	-118	-108	-78	-54	-47	198	-22	360	419	103	59	-4	-19	-32	221	-115	-202	-106	-153	-43	0	-72	-61	-91	-16	348	510	1363	1448	2288	1420	-134	-31	-108	35	56	199	-98	749	-18	697	135	386	15172	5633	2758	10414	442
ABprppaaa	-12	-126	-76	33	-78	-56	557	2	917	893	210	45	32	102	106	587	-4	-90	5	-32	18	8	77	10	-192	80	504	1084	459	440	944	145	-1	110	42	130	179	218	4	3525	44	1343	369	548	33465	10319	6063	16793	362
ABprppaaaa	-64	-74	-90	39	-26	-29	544	-1	1153	835	84	80	5	83	43	379	-62	-17	52	18	35	51	-53	-15	-143	9	472	586	-364	17	111	-78	22	24	-24	115	22	154	19	4163	157	1006	216	425	27236	7911	4370	13120	-445
ABprppaaaaa																													-303
ABprppaaaap																													-474
ABprppaaap	14	-23	-3	16	28	-21	513	60	1190	1584	245	55	-222	166	196	491	-30	-86	21	40	0	49	115	86	-71	150	775	912	318	13	134	-1	-158	189	109	160	207	295	152	6451	212	1686	166	936	36017	13381	6601	19826	-182
ABprppaap	-79	-161	-272	-132	-39	-86	533	62	636	512	153	96	-56	55	85	604	-38	-184	16	-14	-14	16	7	22	-13	43	349	909	699	290	920	314	-67	52	58	53	170	217	12	2962	-81	1019	278	143	26279	8321	5134	13740	268
ABprppaapa	-144	-67	-92	31	-7	-53	637	10	901	1189	118	-21	-39	33	17	554	12	-65	90	-9	16	-19	26	-115	-85	-86	383	531	-388	-31	-291	-18	39	38	26	71	171	103	23	3307	84	849	160	182	23562	8085	4417	13314	-347
ABprppaapaa																													257
ABprppaapap																													-554
ABprppaapp	-152	-57	-808	-697	-138	-124	218	-55	163	168	27	73	28	96	65	375	-60	-27	18	-53	-38	22	63	-12	4	-75	101	450	-315	-46	-310	-28	-132	-137	27	-114	-5	9	23	2997	-273	677	89	-1175	22026	6501	5037	9631	-161
ABprppaappa																													-249
ABprppaappp																													-99
ABprppap	-81	-79	-203	-130	-87	-120	208	-8	324	293	91	14	-58	23	-35	211	-81	-141	-137	-77	-41	-47	-54	-102	-135	-77	298	516	959	1613	2194	1122	-179	-79	-117	-24	112	140	-124	456	15	504	135	236	12043	3413	2103	8159	355
ABprppapa	-51	-109	-221	-185	-75	-100	359	51	755	462	104	60	-21	175	41	526	40	-226	-53	-82	-6	9	-22	15	-222	32	388	733	5607	3680	7274	1338	-176	88	5	134	169	217	-18	2521	151	750	263	127	26102	7634	4660	14112	942
ABprppapaa	-49	-64	-69	-106	-15	-66	239	72	676	816	138	66	87	65	113	335	-18	-115	-16	-26	-2	-48	4	-33	-107	115	392	528	4648	1423	5426	945	-135	65	23	73	124	126	18	2594	164	843	65	326	23139	7605	4037	11780	2328
ABprppapaaa																													984
ABprppapaap																													764
ABprppapap	82	-38	-154	-61	-38	-22	416	-32	647	950	117	-48	-119	138	66	536	58	-60	57	2	12	67	40	-56	-112	53	525	832	6238	1503	6420	690	-132	7	24	-17	170	94	41	2819	274	874	75	379	23050	7558	3538	12248	2382
ABprppapapa																													4578
ABprppapapp																													4464
ABprppapp	-76	-115	-268	-118	-57	-21	393	54	834	998	235	-39	-119	48	-28	520	-50	-224	-107	-153	-30	-28	-52	-12	-140	57	510	780	5908	3015	7879	2023	-287	36	-128	161	145	293	-63	2799	207	627	309	868	24983	8014	4300	13080	794
ABprppappa	-2	-55	-416	-184	-131	-1	96	-76	718	577	87	33	-345	122	68	452	-30	-247	30	-107	-63	39	-26	-59	-69	103	229	562	10497	2803	11505	3141	-335	-14	-152	143	65	169	-85	2785	208	687	34	188	22329	4747	2015	6653	1677
ABprppappaa																													4860
ABprppappap																													5301
ABprppappp	-187	-76	-538	-350	-137	55	44	18	2185	4316	158	-227	-30	-173	-259	19	-54	-132	-321	-461	-207	51	-61	12	-73	-67	-34	-208	14786	3744	12164	3382	-281	123	-845	588	-35	61	-239	2901	131	-352	125	-219	19260	1741	3562	6683	1316
ABprppapppa																													14652
ABprppapppp																													18506
ABprppp	-223	-226	-206	-130	-111	-107	-39	-56	-24	-27	-26	-47	-241	-153	-134	-81	-91	-169	-239	-147	-69	-82	-78	-147	-250	-225	77	5	450	658	1617	604	-282	-153	-229	-112	-212	-49	-296	-64	-125	92	-36	36	1276	301	299	1250	81
ABprpppa	-170	-171	740	757	994	386	211	-17	865	2114	109	41	26	-21	-5	386	-70	-160	-89	-106	-3	-34	-80	-98	-163	-79	623	1018	2016	1982	3612	2243	-2	145	87	124	-14	536	-128	346	195	1504	470	3415	15739	11792	11055	18149	417
ABprpppaa	209	-25	5653	5025	2971	1576	254	163	7684	16655	582	119	10	-8	154	2036	316	-21	230	128	288	29	231	-104	-85	170	2664	4191	985	758	1151	469	1412	1390	2874	1572	257	1718	296	1923	1967	6146	2094	13922	65484	38978	64509	68037	533
ABprpppaaa	542	227	11720	9639	3074	1442	143	105	9210	18749	749	227	177	86	48	2565	374	42	405	342	387	-30	294	-69	-54	289	4725	5994	102	334	484	190	2048	1666	3578	2048	118	2265	677	2321	3254	8178	1849	15489	72870	49363	70697	85196	435
ABprpppaaaa				8158																									-467
ABprpppaaap				8438																									-459
ABprpppaap	580	-72	11680	9205	3770	1782	196	148	10520	27813	802	-99	135	-6	49	2469	397	-249	245	-143	332	108	25	-301	-41	49	5515	4942	-137	80	44	137	2749	1863	2870	2070	354	2195	749	2303	2991	8654	2651	21190	73131	48141	76854	89695	240
ABprpppaapa				7015																									-413
ABprpppaapp				6385																									-128
ABprpppap	146	-78	5254	4188	2440	1202	175	166	7898	16767	443	135	21	-68	-23	2036	287	-3	173	6	280	-43	83	-161	-139	115	2490	4232	936	649	977	425	1509	1514	2671	1834	296	1770	290	1944	2011	5597	2490	12486	69175	48169	59375	67343	358
ABprpppapa	276	-86	4901	3546	1668	563	6	12	10074	24250	692	-229	-179	-283	-635	2015	299	-94	49	-209	281	148	-12	-576	-119	-191	4451	4685	0	126	-207	148	1078	1508	2601	1203	96	2072	163	1622	4353	4782	2677	12309	67115	36709	56873	78130	-9
ABprpppapaa				3187																									-255
ABprpppapap				2564																									66
ABprpppapp	750	60	3096	1684	1071	362	145	56	19108	43442	1208	514	1738	-249	-339	3783	497	268	453	210	704	-42	161	-135	367	223	7609	6157	26	64	308	73	3633	2903	4640	3235	222	4019	364	3151	2079	13853	5719	23740	92423	61990	84826	99250	234
ABprpppp	-220	-133	743	802	454	301	130	24	897	1589	86	28	-200	-22	-26	378	-71	-148	-124	-51	3	-35	-42	-69	-165	-144	607	771	2229	1233	3915	1159	-61	105	94	100	22	323	-90	306	253	1082	207	2213	14892	10315	11945	17414	199
ABprppppa	257	-47	6713	6480	2360	1327	382	91	7014	13268	406	183	-126	14	33	1834	254	-328	246	85	146	9	52	-26	-131	162	2046	3693	379	326	1421	199	1501	1109	2422	1216	260	1225	272	1658	1710	4990	1551	9537	57149	42229	62131	60103	155
ABprppppaa	313	69	21026	16372	2734	1386	165	87	12011	25769	689	266	72	13	0	2465	415	-38	440	431	217	-3	41	-77	-73	164	3800	5900	-213	7	176	-25	2842	1096	3757	1557	244	1874	699	2457	2827	8345	1515	13761	76607	52426	81425	84179	-37
ABprppppaaa				28367																									-383
ABprppppaap				24504																									-510
ABprppppap	202	190	17089	14240	2515	1863	275	193	9315	23102	715	223	-65	-8	0	1780	285	-166	449	183	206	34	80	-114	-34	211	3859	4589	-278	-5	257	106	2614	1336	3267	1819	215	1510	577	1684	2908	7669	1766	12312	67752	44285	75247	71728	-27
ABprppppapa				13173																									-570
ABprppppapp				16945																									-470
ABprppppp	-296	-310	5870	6139	1427	1106	335	106	6260	15276	316	191	-58	-10	38	1603	169	-221	115	47	125	4	53	-143	-57	80	2517	3535	768	414	1519	191	1398	910	2427	1129	167	1361	-26	1517	1764	5494	1374	7221	58215	41143	64697	62630	182
ABprpppppa	389	-56	14962	11600	2269	2054	246	215	11735	24613	578	313	49	-18	-18	2642	401	166	470	328	402	110	78	4	-18	243	4883	5930	-194	8	79	-45	2650	1584	3956	2262	312	1954	515	2518	2754	8443	2819	15458	73208	50739	81192	76130	-50
ABprpppppaa				18867																									-604
ABprpppppap				19218																									-330
ABprpppppp	662	147	8201	8470	1434	1789	170	52	12893	28674	468	253	66	-513	-615	2382	499	124	517	86	277	63	70	-65	-44	-45	5238	5611	-166	55	169	37	3074	2091	3790	2518	258	2355	407	2398	2490	8640	3709	16772	73827	54101	86409	83415	-41
ABprppppppa				6362																									-323
ABprppppppp				6569																									-459
C	-91	-95	-72	-26	-124	-141	-156	-102	-133	-131	-172	-119	-174	-264	-361	-165	-143	-192	-208	-118	-147	-149	-176	-125	-385	-178	-218	-155	-361	-1063	-398	-965	-201	-348	-114	-266	-330	-260	-236	-91	-90	-71	-144	-312	-115	-63	-103	-141	-127
Ca	-55	-74	-49	-38	-131	-136	-121	-81	-88	-120	-123	-100	-131	-281	-283	-122	-135	-143	-156	-101	-136	-138	-128	-104	-321	-131	-182	-166	-300	-1211	-307	-763	-131	-296	-60	-239	-242	-199	-170	-88	-116	-48	-140	-199	-109	-51	-49	-163	-132
Caa	-54	-20	-35	-35	-156	-140	-95	-76	-119	-138	-81	-62	-125	-264	-380	-86	-151	-131	-101	-80	-192	-185	-135	-75	-381	-136	-166	-112	-194	-1188	-227	-968	-135	-350	-5	-277	-286	-231	-138	-90	-57	-39	-139	-344	-66	-67	-78	-109	0
Caaa	-2	-78	-34	-14	-198	-139	-122	-93	-143	-142	-91	-93	-153	-232	-308	-112	-113	-98	-118	-42	-188	-187	-105	-69	-345	-62	-127	-56	-242	-1138	-271	-1077	-116	-406	-85	-244	-339	-200	-148	-26	-126	-42	-138	-373	-65	-55	-93	-126	431
Caaaa	34	-7	-53	-38	-190	-164	-143	-88	-139	-185	-110	-78	-111	-150	-365	-125	-212	-112	-135	-72	-214	-193	-166	-86	-417	-141	-101	1819	-212	-1062	-291	-998	-114	-348	-87	-354	-311	-203	-250	480	-83	-79	-299	-331	76	-67	-127	-126	677
Caaaaa	-172	-57	-4	11	-158	-114	-134	-22	-228	-161	-31	-121	-134	-170	24	-114	-216	-119	-13	-93	-134	-129	-84	-63	-228	-63	-24	8195	-80	-435	-6	-501	22	-295	-92	-158	-115	-126	-208	621	191	-63	-182	-75	-73	-59			1442
Caaaap	-132	82	-97	-24	-148	-111	-83	-78	-116	-116	-40	-41	-63	-98	163	-61	-158	-91	-76	-120	-122	-76	-89	-65	-167	-81	0	6403	1	-172	-11	-246	-118	-234	-67	-142	-157	-104	-100	572	-45	-34	-176	62	-17	19			1443
Caaap	-83	-58	-87	-74	-188	-159	-148	-75	-88	-115	-39	-112	-215	-152	-179	-84	-133	-138	-175	-69	-176	-118	-204	-62	-322	-182	0	3062	-585	-1193	-531	-933	-227	-275	-128	-242	-206	-162	-200	940	-151	-5	-159	-122	-72	-53	-105	-125	806
Caaapa	-56	-63	-60	3	-178	-116	-57	-8	-82	-33	-51	-11	-93		-130	43	-150	-86	-37	-76	-93	-32	-46	-52	-167	-135	7	10248	-61	-659	-98	-490	-113	-206	-95	-134	-108	-41	-106	1092	-144	26	-105	23	27	6			1730
Caaapp	-109	-66	-76	-59	-145	-110	-215	-35	-65	-83	51	-71	-164		-297	-153	-136	-173	-79	-114	-87	-62	-36	-86	-171	-252	-217	13326	-314	-601	-281	-545	-205	-134	-132	-156	-150	-237	-193	1999	-34	-95	-253	-53	-98	-40			2448
Caap	-53	-43	-77	-47	-157	-102	-93	-107	-165	-168	-132	-88	-127	-177	-177	-113	-148	-105	-105	-76	-229	-167	-119	-76	-358	-127	-119	-23	-344	-870	-314	-824	-90	-327	-88	-238	-394	-187	-188	107	-112	-19	-205	-294	-44	-4	-81	-124	382
Caapa	-188	-128	29	-35	-93	-62	1416	598	-611	-66	979	211	-144	343	3567	4573	-181	-163	-124	-135	-97	-19	21	-112	-167	119	270	5725	-663	-399	-652	-337	-180	-259	-76	-281	-253	-294	4393	6046	-393	1416	115	-280	-97	-247	-335	-91	15
Caapaa														-418															-547		-753
Caapap														738															-722		-766
Caapp	-135	-185	50	22	-39	-22	1246	580	-147	-106	522	215	-146	504	4156	3647	-126	-88	-184	-177	-99	-94	-47	-140	-218	93	469	3688	-666	-512	-450	-407	-248	-138	-175	-71	-127	233	2921	3898	-123	2292	37	-43	-124	77	-99	-358	61
Caappd	-213	-90	1559	1447	464	798	12914		-539	187	5546	2265	-390	2215	22181	18963	-95	-1	-140	-167	-71	1	48	148	-278	4229	4735	17902	-646	-402	-542	-312	-166	-171	4	-79	548	5211	15693	4823	570	19055	3656	-1010	-620	-1380			4
Caappv	-150	-214	1392	1063	266	573	11933		-1676	-268	5968	2716	-188	3089	30140	33667	-171	-44	-6	-122	-113	-91	-53	-269	-67	5417	7357	22427	-633	-210	-567	95	-246	-219	-340	-109	935	5427	20914	7244	712	24033	3441	-983	-111	-1535			13
Cap	-53	-97	-61	-43	-149	-106	-156	-143	-177	-195	-151	-95	-151	-326	-232	-114	-163	-134	-154	-97	-198	-206	-132	-92	-435	-135	-263	-213	-408	-1227	-397	-1195	-92	-344	-82	-233	-387	-212	-227	-62	-210	-71	-152	-231	-80	-119	-81	-93	18
Capa	-164	-141	-69	-73	-111	-76	-154	-106	-208	-223	-75	-113	-245	-163	-120	-145	-105	-187	-190	-109	-116	-120	-104	-121	-293	-254	-94	-266	-765	-564	-696	-572	-268	-252	-185	-192	-222	-147	-244	-170	-250	-42	-176	-237	-133	-183	-337	-531	459
Capaa	-175	-98	-157	-148	-16	-71	-68	-50	-452	-345	-36	-65	-526	-97	-99	-99	-31	-148	-108	-23	-55	-47	10	-156	-120	-177	-48	-189	-827	-152	-729	-177	-223	-115	-220	-66	-57	-55	-220	-222	-97	-26	-51	-130	-639	-803	432	-1011	443
Capaaa	9	-92	-153	-85	-75	-122	-104		-356	-174	-80	-35	-596		-230	-241	-125	-83	-29	-99	-69	-29	-17		-144	-157	-135	-493	-655	-474	-660	-98	-200	-64	-94	-96	46	-190	-251	-18	-165	-121	-83	-146	-267	-61			2885
Capaaaa																													-768		-556
Capaaap																													-413		-294
Capaap	-289	-18	-259	-162	-49	-109	-71		-679	-783	-22	-98	-233		-59	-207	-106	-177	-51	-122	-42	-80	-39		-72	-64	-108	-145	-819	-219	-797	27	-114	-107	-227	-119	-46	-58	-111	-289	-81	-101	-87	-94	-1796	-2722			1922
Capaapa																													-344		-318
Capaapp																													-316		-613
Capap	-192	-241	-198	-101	-28	-31	-77	-71	-879	-328	-52	-93	-338	-108	-127	-234	-107	-132	-160	-159	-58	-73	-70	-147	-177	-248	-6	-52	-877	-248	-702	-108	-216	-100	-176	-119	-95	-131	-200	-114	-136	-152	-85	-375	-757	-834	-1248	-801	337
Capapa	-165	-134	-192	-145	-138	-83	-333		-619	-305	-157	-203	-472	7	-628	-528	-120	-179	-114	-158	-111	-270	-192		-198	-248	-242	-298	-719	-426	-475	-207	-259	75	-59	-160	-80	-227	-233	-141	-191	-1257	-32	-416		-1046			2109
Capapaa																													-249		-336
Capapap																													-292		-316
Capapp	-390	-31	-445	-355	-162	-209	-384		-1865	-1881	-120	-163	-508	41	-722	-661	-130	-254	-218	-323	-162	-36	-46		-217	-316	-488	-308	-798	-266	-324	-236	-334	-141	-527	-629	-82	-299	-322	-182	-107	-566	-302	-1242		-4124			709
Capappa																													-322		356
Capappp																													-260		149
Capp	-103	-66	-70	-103	-108	-107	-106	-90	-129	-118	-87	-81	-182	-151	-161	-147	-117	-155	-130	-93	-129	-105	-139	-72	-347	-239	-129	-150	-811	-750	-566	-634	-197	-250	-201	-195	-216	-197	-285	-141	-224	-64	-303	-161	-111	-123	-179	-172	419
Cappa	-221	-220	-158	-149	-98	-135	-171	-77	-511	-254	-151	-209	-534	-127	-262	-374	-227	-285	-252	-169	-125	-131	-220	-340	-237	-264	-223	-362	-815	-559	-653	-507	-329	-341	-344	-385	-115	-240	-238	-223	-203	-367	-176	-759	-566	-863	-776	-641	269
Cappaa	-178	112	-129	-81	-141	-145	-292	35	-438	-291	-305	-140	-548	-174	-506	-718	-78	-146	-198	-163	-90	-206	-37	-162	-198	-139	-122	-609	-640	-772	-403	-503	-186	-260	-168	-187	-168	-258	-247	-143	-124	-135	-275	-854	-1517	-1345			1421
Cappaaa																													-296		-262
Cappaap																													-273		-284
Cappap	-290	-352	-167	-74	-84	-180	-333	79	-635	-559	-425	-246	-356	-300	-522	-791	-128	-177	-406	-243	-261	-173	-273	-153	-141	-318	-414	-562	-763	-465	-601	-276	-442	-386	-429	-630	-43	-390	-224	-288	-279	-769	-750	-2662	-435	-1485			1031
Cappapa																													-614		-566
Cappapp																													-832		-726
Cappp	-232	-86	-185	-96	-55	-64	-113	-88	-223	-181	-67	-102	-205	-108	-211	-207	-155	-213	-85	-177	-78	-76	-86	-233	-239	-203	15	-152	-857	-371	-631	-185	-220	-120	-193	-161	-116	-125	-228	-149	-175	-144	-147	-231	-262	-185	-709	-235	56
Capppa	-273	-157	-129	-143	-146	-129	-551		-641	-781	-283	-236	-609	-234	-559	-588	-315	-243	-498	-374	-258	-194	-356	-402	-247	-310	-387	-575	-506	-370	-359	-247	-483	-552	-400	-557	-162	-318	-282	-537	-327	-676	-791	-1494	-413	-2332			652
Capppaa																													-240		-240
Capppap																													-540		-451
Capppp	-290	-27	-131	-218	-97	-171	-175		-822	-1872	-237	-115	-687	-221	-1090	-923	-157	18	-574	-135	-209	-282	20	-492	-37	-294	-896	-868	-614	-232	-576	-168	-373	-227	-391	-797	-66	-734	-619	-450	-574	-618	-325	-1511	-1258	-1962			-141
Cappppd																													-1224		-891
Cappppv																													-606		-524
Cp	-99	-84	-114	-94	-143	-163	-133	-116	-55	-126	-102	-147	-268	-313	-316	-153	-186	-174	-200	-108	-165	-180	-152	-167	-315	-242	-200	-156	-347	-1408	-547	-1242	-213	-350	-174	-313	-294	-212	-297	-131	-101	-122	-166	-241	-158	-102	-135	-186	-132
Cpa	-79	-39	-84	-65	-194	-160	-123	-85	-129	-149	-83	-146	-166	-293	-419	-94	-224	-172	-197	-136	-184	-231	-197	-153	-404	-178	-221	-141	-247	-1233	-316	-1295	-160	-323	-113	-283	-419	-272	-222	-164	-48	-134	-226	-383	-83	-82	-98	-147	46
Cpaa	-65	-69	-85	-56	-148	-169	-120	-92	-124	-170	-82	-100	-97	-356	-302	-95	-223	-126	-86	-95	-152	-139	-125	-129	-266	-133	-115	-82	-232	-1208	-238	-1143	-156	-412	-44	-257	-346	-199	-139	-119	-37	-12	-221	-423	77	47	-70	53	475
Cpaaa	-56	0	-64	-57	-177	-135	-108	-66	24	-146	-109	-109	-99	-268	-317	-155	-213	-92	-101	-78	-275	-178	-157	-73	-332	-104	14	-64	-185	-918	-238	-1190	-116	-429	-70	-294	-466	-152	-288	-102	-33	-34	-261	-421	165	95	-12	338	782
Cpaaaa	86	-24	-48	-31	-168	-102	-79	19	19	-71	-57	-26	-107	-245	-316	42	-145	-31	6	-123	-124	-175	-35	-81	-180	-80	56	-65	-43	68	2	-103	-176	-294	-58	-275	-198	-134	-106	-10	3	-80	-78	-248	264	48			1375
Cpaaap	296	116	-102	-56	-162	-147	-122	-15	73	-46	-52	-48	-40	-126	-121	-5	-110	-45	-58	-71	-140	-87	-112	-20	-168	-28	94	-10	68	113	26	41	-57	-279	-32	-156	-248	-46	-136	-51	-54	13	-132	-321	305	125			1440
Cpaaapa
Cpaaapp
Cpaap	-116	-30	-62	-89	-147	-179	-161	-92	29	-6	-70	-69	-150	-289	-331	-167	-167	-182	-150	-120	-182	-74	-97	-106	-337	-114	113	2	-327	-1000	-313	-980	-178	-268	-123	-210	-255	-142	-265	-58	-90	-28	-141	-141	629	373	182	595	909
Cpaapa	-121	-32	-88	-31	-79	-149	-42	-40	120	17	-49	-62	-107	-117	-134	-151	-141	-22	-107	-43	-81	-54	-32	-7	-168	-16	151	-45	-39	-450	-120	-814	-102	-182	4	-123	-95	-13	-194	-30	-40	24	-165	-157	600	155			2258
Cpaapp	-163	-95	-72	-54	-100	-194	-343	129	153	26	-121	-20	-128	-507	-318	-201	-104	-105	-46	-91	-131	-33	-113	-99	-177	-194	-154	-1178	-218	-751	-150	-679	-136	-178	-120	-149	-255	-13	-360	-118	-103	-510	-123	-89	1056	324			2432
Cpap	-64	-70	-90	-76	-120	-179	-138	-74	-100	-68	-100	-66	-195	-268	-178	-87	-208	-137	-150	-87	-198	-155	-151	-96	-374	-198	-135	-92	-564	-1276	-562	-1237	-174	-321	-74	-229	-343	-215	-263	-97	-92	-14	-165	-253	160	206	2	223	392
Cpapa	-15	-47	-109	-64	94	32	4603	1496	96	59	1313	-107	-178	8521	4146	6666	146	106	-60	322	339	317	126	325	-284	1914	6951	12783	-529	-719	-603	-692	-90	534	18	705	2202	6356	4823	4442	6192	6838	7185	-133	1081	562	374	1375	834
Cpapaa	419	-45	-158	-71	200	95	19172	4818	109	50	7626	-104	-233	32487	29068	28927	960	1083	265	2272	1828	1742	677	1958	-117	10807	46762	56810	-591	-434	-553	-433	655	1769	293	3007	8129	30421	24553	19232	39841	43221	32602	-77	957	657			2577
Cpapap	439	50	-118	-84	228	84	21009	4726	97	9	8643	-70	-177	31068	32159	20181	1028	1023	245	2036	1999	2019	829	1519	-45	10959	43920	46859	-422	-639	-337	-514	613	2631	288	3718	9644	30914	23436	17146	42343	30295	31033	-121	1344	159			3208
Cpapp	197	-74	-61	39	256	148	3652	1856	100	41	1692	-62	-221	7692	4668	11302	137	117	-53	294	302	672	259	421	-214	2826	7824	14696	-698	-386	-552	-437	1	566	22	633	2424	6970	5489	7261	3451	14429	7016	-82	1241	1071	588	1607	412
Cpappd	2674	643	147	1012	2264	1799	14831	7332	-59	-247	11676	-144	-274	37093	44726	47365	2753	2163	1548	4026	3672	8053	2825	5222	-64	18874	67322	66766	-746	-386	-588	-308	2445	4484	1637	5888	12142	44940	31754	42805	20433	57702	44120	-639	498	623			747
Cpappv	4467	1024	581	1294	1319	1239	15525	5894	-159	-1412	11259	69	-268	29671	41869	57094	2324	1862	1491	4291	2657	8149	2685	5200	-13	18703	63087	71890	-770	-125	-510	-175	2528	3564	1848	4247	13518	40549	29472	42107	16162	66546	35021	-1660	990	749			130
Cpappva
Cpappvp
Cpp	-174	-136	-104	-87	-151	-159	-135	-98	-128	-101	-63	-117	-161	-220	-241	-126	-180	-183	-171	-107	-177	-170	-145	-129	-357	-204	-192	-189	-542	-1023	-436	-924	-231	-312	-168	-241	-334	-202	-246	-156	-106	-99	-239	-223	-81	-144	-181	-153	72
Cppa	-207	-168	-106	-145	-106	-98	-71	-68	-17	-65	-85	-80	-347	-116	-64	-77	-125	-155	-181	-115	-106	-147	-116	-153	-288	-230	-7	-10	-528	-531	-542	-498	-241	-155	-163	-131	-222	-131	-213	-197	-145	24	-172	-145	1134	595	42	734	464
Cppaa	-238	-147	-234	-219	-47	-97	-187	-22	20	-264	-36	-42	-536	-35	-4	-68	-65	-184	-117	-113	-60	-26	-29	-110	-102	-186	77	-152	-745	-236	-608	-169	-185	-45	-218	-75	-63	-11	-246	-330	-209	-4	-2	-159	2412	189	-489	50	553
Cppaaa	-137	-42	-213	-106	-96	-118	329		152	-50	-55	-102	-430	-163	-183	-159	-33	-140	-6	-27	-78	-49	-57	-72	40	-259	-89	-708	-695	-205	-637	-44	-195	-79	-117	-53	-60	8	-285	-345	-579	2	-48	-310	3401	802			3232
Cppaaaa																													-571		-550
Cppaaap																													-389		-393
Cppaap	-66	-62	-330	-180	-103	-70	-945		-134	-784	-149	-59	-320	-171	-47	-13	-45	-103	-108	19	-98	-71	-2	-110	-196	-145	48	-79	-842	-218	-683	-90	-239	-174	-237	-153	-99	-151	-208	-614	-236	-362	-128	-275	2191	-1356			2633
Cppaapa																													-360		-321
Cppaapp																													-564		-267
Cppap	-296	-190	-266	-190	-67	-54	-363	-55	26	-530	-46	3	-165	-119	-21	-139	-87	-179	-71	-100	-68	-125	-15	-142	-83	-189	139	-316	-806	-165	-560	-168	-163	-121	-185	-211	-63	-37	-315	-155	-288	-81	-37	-379	2710	317	-410	125	385
Cppapa	-117	-113	-204	-71	-92	-149	-496		-81	-268	-176	24	-371	-125	-477	100	-165	-219	-224	-210	-95	-279	-124	-240	-91	-213	-332	-655	-622	-174	-195	-344	-441	-28	-193	-552	-137	-116	-546	-254	-727	-751	-120	-706	2111	42			2175
Cppapaa																													-290		-73
Cppapap																													-410		-50
Cppapp	-208	-98	-696	-603	-130	-205	-288		-341	-1233	-294	-11	-520	13	-276	-920	-184	-163	-289	-53	-151	-197	-17	-364	-148	-210	-389	-706	-824	-74	239	-26	-176	-398	-395	-596	-45	-297	-627	-193	-659	-651	-360	-2128	-787	-1794			842
Cppappa																													-477		625
Cppappp																													-822		668
Cppp	-128	-95	-100	-115	-143	-122	-63	-99	-18	-53	-63	-82	-267	-156	-160	-99	-147	-227	-161	-91	-139	-154	-119	-135	-284	-259	-54	-158	-868	-887	-816	-892	-271	-209	-193	-179	-248	-148	-302	-213	-124	3	-238	-163	823	491	73	769	348
Cpppa	-300	-169	-224	-188	-119	-116	-21	14	30	-75	-64	-114	-453	-281	-269	-529	-246	-354	-194	-191	-209	-112	-104	-257	-170	-233	-57	-342	-724	-387	-746	-394	-425	-238	-333	-463	-161	-111	-318	-295	-113	-267	-144	-544	3079	-134	-649	-891	260
Cpppaa	-185	-283	-180	-97	-104	-143	-400	108	-42	36	-102	-237	-512	-387	-361	-745	-173	-208	-125	-64	-182	-161	-87	-327	-37	-252	-372	-1125	-587	-405	-473	-399	-374	-219	-262	-312	-118	-212	-370	-177	-159	-314	-170	-550	2994	34			1777
Cpppaaa																													-220		-194
Cpppaap																													-248		-204
Cpppap	-541	-209	-180	-97	-134	-143	-801	145	-84	-210	-209	-248	-463	-400	-963	-706	-261	-215	-76	-245	-166	-187	-114	-371	-59	-254	-668	-384	-691	-383	-528	-377	-308	-484	-291	-786	-290	-279	-237	-454	-106	-853	-609	-1451	2612	-143			1704
Cpppapa														-411															-670		-409
Cpppapp														-518															-876		-546
Cpppp	-276	-148	-183	-110	-60	-50	-25	19	104	34	-72	-32	-250	-430	15	-368	-169	-221	-92	-153	-96	-136	-62	-212	-168	-267	-5	-250	-879	-364	-710	-310	-239	-120	-217	-188	-184	-53	-318	-266	-145	-191	-62	-112	3949	893	-140	1111	56
Cppppa	-324	-353	-170	-92	162	-163	-33		-223	-351	-175	-240	-718	-510	-851	-793	-325	-239	-202	-55	-295	-269	-90	-262	-250	-372	-771	-260	-436	-396	-442	-168	-629	-535	-509	-1061	-415	-365	-567	-994	-338	-388	-781	-953	4142	-979			-234
Cppppaa																													-300		-233
Cppppap																													-425		-431
Cppppp	-542	-121	-414	-74	1	-171	-66		-683	186	-192	-85	-752	-319	-1855	-1801	-424	-261	-351	-292	-248	-314	-199	-503	-132	-642	-855	-1374	-565	-339	-608	-213	-450	-88	-424	-1462	-267	-854	-648	-858	-411	-807	-582	-777	2788	-300			-357
Cpppppd																													-816		-764
Cpppppv																													-700		-676
D	-275	-166	-188	-133	-123	-208	-182	-135	-130	-119	-121	-124	-256	-254	-252	-218	-172	-328	-307	-204	-216	-247	-154	-260	-349	-396	-275	-267	-1104	-1017	-1058	-1057	-401	-362	-299	-285	-336	-277	-490	-287	-249	-205	-204	-257	-206	-251	-284	-339	-157
Da	-195	-165	-148	-98	-93	-110	-76	-105	-134	-123	-98	-129	4084	-194	-176	-181	-192	-249	-225	-163	-196	-202	-121	-193	-352	-394	-280	1353	-1195	-774	-981	-872	-415	-226	-266	-219	-296	-174	-331	-291	-241	-168	-200	-167	-224	-234	-218	-168	58
Daa	-165	-179	-180	-166	-60	-51	-92	-64	-305	-212	-80	-71	21162	-108	-136	-218	-23	-177	-105	-81	-61	-64	-57	-200	-141	-273	-68	11533	-855	-264	-701	-210	-250	-99	-205	-17	-104	-83	-23	-337	-214	-256	-89	-160	100	-84	-17	1301	88
Daaa	-132	-61	-161	-70	-78		-43	0	-109	-21		-43	23626	-84		-134	-83	-116	-92	-42	13	-47	-34	-92	-191	-174	93	18358	-512	-491	-560	-398	-138	-41	-110		-124	-99	478			-138	-56	-111	137	140	295		912
Daaaa																													1330	-105	632
Daaap																													1169	137	753
Daap	-252	-162	-90	-116	-43		-76	-24	-206	-69		-50	22537	-125		-120	-26	-184	-47	-60	7	-32	6	-155	-170	-247	49	16305	-910	-369	-716	-165	-179	-86	-104		-85	-29	371			-129	-72	-324	72	-31	183		787
Daapa																													-803		-530
Daapp																													383		426
Dap	-231	-205	-193	-100	-21	-85	-143	-133	-113	-93	-85	-34	18005	-165	-136	-436	-113	-197	-236	-105	-115	-143	-106	-170	-275	-331	-157	10030	-700	-318	-784	-396	-310	-178	-213	-166	-210	-154	-166	-273	-221	-302	-237	-4	43	27	152	1362	77
Dapa	-132	-81	-126	-53	-97		-73	-52	-205	-123		-55	20077	-197		-314	-101	-176	-100	-111	-90	-39	-102	-154	-202	-112	-27	16687	-461	-497	-442	-316	-163	-135	-76		-156	-132	83	-179		-155	-67	-310	88	-415	3		723
Dapaa																		-60											453	-281	140
Dapap																		-63											488	-397	218
Dapp	-270	-132	-122	-114	-93		-284	-27	-156	-75		-69	15024	-203		-503	-156	-170	-180	-125	-80	-114	-105	-199	-241	-122	-67	13175	-180	-298	-304	-181	-266	-462	-123		-173	-122	26	-194		-371	-304	-160	-89	25	96		600
Dappa														-237			-12	-17											1558	1825	1285	575
Dappaa																													1671		1274
Dappap																													689		564
Dappp														-182			184	-11											2298	1750	1996	1350
Dapppa														-18															862		1037
Dapppp														-104															1046		1029
Dp	-371	-307	-235	-124	-87	-98	-77	-99	-150	-129	-78	-94	3786	-156	-157	-214	-160	-289	-244	-163	-139	-133	-93	-251	-241	-385	-194	1532	-1049	-487	-1123	-547	-446	-159	-287	-141	-251	-165	-353	-322	-287	-286	-141	-138	-235	-252	-224	-130	9
Dpa	-340	-234	-184	-182	-57	-89	-93	-42	-111	-176	-84	-26	20701	-98	-103	-175	0	-213	-168	-100	-31	-44	-25	-221	-136	-289	-60	12560	-832	-222	-754	-115	-362	-130	-182	-63	-153	-96	332	-503	-226	-298	-73	-47	-4	-270	81	1271	69
Dpaa	-44	-91	-183	-65	-79		0	-52	26	-62		-18	21321	-60		14	-71	-217	23	-102	-21	-61	29	-61	-32	-188	24	15325	-538	-335	-414	-157	-181	-115	-60		-107	-82	1495		-85	-105	-17	-53	314	31	231		-286
Dpaaa																													950		840
Dpaap																													1099		754
Dpap	-180	-89	-237	-147	-99		-92	-102	-27	-80		-56	20499	-110		-77	-31	-93	-48	-22	-48	-19	31	-111	-215	-202	77	13381	-773	-280	-621	-140	-255	-78	-99		-101	-50	1257		-163	-99	-39	-69	-37	96	32		-84
Dpapa																													-659		-550
Dpapp																													1124		417
Dpp	-349	-263	-183	-164	-98	-63	-162	-55	-108	-114	-5	-68	17746	-176	-208	-248	-94	-228	-197	-114	-110	-95	-95	-161	-208	-319	-131	9582	-786	-348	-835	-341	-325	-156	-246	-150	-166	-122	209	-270	-191	-306	-133	-57	15	-39	-59	1032	138
Dppa	-188	-149	-182	-47	-83		-116	-43	-53	-53		-43	17808	-130		-183	-71	-180	-69	-29	-96	-71	17	-62	-173	-197	9	14271	-561	-350	-546	-275	-224	-110	-98		-104	-77	1840	-315		-155	-13	-113	73	108	182		1036
Dppaa																										-389			228		-327	-196
Dppap																										-170			294		-41	-250
Dppp	-185	-170	-143	-133	-135		-258	-74	-48	-54		-39	14393	-98		-486	-181	-274	-206	-167	-139	-166	-21	-225	-236	-232	-232	9981	-98	-337	-647	-350	-368	-260	-255		-170	-138	909	-166		-455	-152	-159	74	-194	-161		1066
Dpppa																				-133						-198	152		1759	1513	205	335
Dpppaa																													2281		1298
Dpppap																													912		1274
Dpppp																				-13						-341	8		1604	633	780	764
Dppppa																													620		1101
Dppppp																													57		472
E	-292	-210	-182	-133	-109	-134	-99	-110	-129	-112	-147	-109	-298	-195	-262	-301	-167	-293	-261	-211	-146	-147	-134	-259	-207	-272	-178	-204	-1054	-759	-1184	-1048	-445	-227	-216	-209	-213	-135	-388	-205	-167	-144	-118	-155	-150	-204	-172	-306	-129
EMS	-244	-215	-134	-78	-118	-155	-145	-138	-129	-119	-149	-202	-154	-131	-317	-245	-57	-316	-262	-91	-91	-157	-158	-195	-81	-266	-203	-213	-1320	-634	-745	-832	-417	-114	-240	-132	-211	-163	-234	-130	-187	-178	-107	-214	-182	-262	-147	-261	-92
Ea	-281	-227	-207	-176	-108	-89	-45	-76	-102	-97	11	-81	-159	-155	-157	-105	-127	-226	-240	-119	-101	-84	-89	-204	618	-287	80	17	-1236	-578	-1122	-716	-342	-232	-204	-112	-151	-45	-207	-162	-118	170	-79	-147	-176	-135	-153	-197	-98
Eal	-166	-148	-153	-120	-95	-83	302	96	-47	-57	613	105	338	63	84	678	-120	-182	-187	-77	-96	-48	-59	-142	3059	-110	1628	1453	-830	-618	-790	-454	-267	-127	-152	-116	29	378	570	295	440	3023	397	-80	-98	-19	-53	51	-1
Eala	-79	-73	-93	-84	-147	-127	710	251	10	-2	1101	338	538	313	565	1824	-78	-146	-100	-76	-64	-16	26	-71	5411	71	2941	3207	-503	-826	-434	-699	-120	-139	-118	-69	145	1054	1196	694	871	5437	1686	-47	-36	39	8	104	501
Ealaa	-3	25	-152	-77	-151	-129	567	187	-53	47	694	345	355	271	499	1538	-68	-103	-56	-42	-7	-30	-2	-50	4070	105	2420	2946	-449	-971	-555	-675	-26	-177	-62	14	100	773	940	349	463	4151	1620	-3	44	-2			470
Ealap	-246	23	-93	-70	-198	-114	203	246	16	10	667	242	232	146	362	963	-70	-110	-131	-270	-131	-64	8	-314	3453	57	2430	2021	-518	-1015	-403	-573	-129	-175	-87	-209	54	800	641	537	394	3625	1254	17	66	43			630
Ealp	-75	-89	-131	-97	-108	-94	605	221	26	4	1032	287	830	314	514	1710	-71	-179	-124	-95	-81	-10	-6	-80	4744	36	2747	3391	-636	-574	-539	-434	-189	-175	-134	-161	91	1166	1145	927	784	5385	1576	-14	8	70	-15	81	593
Ealpa	-118	-43	-157	-120	-86	-91	588	242	8	8	539	366	564	226	707	1334	-45	-81	-107	-96	-68	-19	-2	-95	3291	57	2378	3875	-618	-612	-763	-347	-91	-3	-51	-21	54	995	1016	1269	1154	5932	1614	3	-23	82			1306
Ealpp	14	-11	-110	-102	-87	-122	481	104	30	-54	932	357	317	96	475	1036	-125	0	-132	-12	-66	-127	-85	-125	3114	32	2249	2671	-521	-647	-481	-367	-125	-179	-102	-424	146	819	783	946	591	5092	1010	40	-19	50			1342
Ear	-155	-118	-165	-98	-95	-84	324	62	-69	-70	571	164	265	137	156	741	-79	-163	-174	-94	-72	-66	-53	-129	3438	-98	1960	1283	-746	-392	-715	-301	-293	-140	-143	-102	6	365	562	232	546	3915	469	-62	-93	-2	-89	-9	8
Eara	-76	-53	-136	-76	-133	-155	861	246	4	-21	1027	289	596	4252	617	1911	-115	-182	-111	-64	-67	-29	28	-52	6094	88	3088	3665	-573	-752	-598	-502	-191	-155	-80	-18	215	987	1215	557	998	5534	1567	-105	-90	22	-20	94	300
Earaa	-89	-17	-195	-72	-129	-91	617	118	-134	-13	644	240	390	10111	661	1511	-62	-144	-306	-6	32	-16	20	-59	3325	51	2345	3483	-643	-629	-497	-654	-91	-34	-27	-16	262	831	970	54	715	4824	1174	-27	-138	-4			343
Earap	-205	-32	-95	-71	-120	-125	362	200	3	-45	603	423	180	10329	400	857	-120	-135	-66	-234	-74	-166	-131	-101	3500	-33	2219	3209	-472	-957	-407	-417	-281	-248	-190	-760	217	792	845	301	299	3229	1054	21	-69	51			277
Earp	-88	-82	-153	-92	-98	-79	641	166	15	6	959	353	576	4250	555	1783	-103	-194	-150	-118	-96	-45	-52	-90	6221	36	3055	3040	-543	-571	-559	-351	-245	-261	-150	-163	145	1266	1355	471	1136	4582	1237	-48	-119	35	-52	78	487
Earpa	-217	-79	-203	-122	-102	-88	590	125	60	16	535	388	425	10707	581	1648	-70	-101	-93	28	-17	-68	-93	-45	4846	20	2864	3764	-750	-412	-640	-239	-133	19	-45	-24	161	916	1194	-262	1125	6158	1111	-6	-177	-107			1181
Earpp	-363	-96	-170	-106	-111	-121	279	52	49	37	541	327	402	11568	175	1088	-315	-371	-395	-271	-166	-173	-20	-464	4088	44	2053	2802	-460	-622	-583	-263	-259	-221	-192	-331	198	883	1116	613	731	3746	709	-69	7	28			1159
Ep	-202	-167	-136	-107	-117	-129	-30	-79	-86	-85	26	-64	-151	-222	-128	-21	-132	-242	-233	-121	-141	-143	-109	-174	914	-227	164	77	-841	-785	-702	-608	-346	-294	-178	-169	-195	-73	-174	-122	-47	131	-27	-158	-159	-124	-154	-209	-120
Epl	69	11	173	163	205	173	2964	252	-65	-44	1355	446	444	425	2336	5424	81	-36	73	136	362	199	272	173	4923	193	3830	7360	1499	1296	2710	1215	48	242	241	350	-43	870	723	1011	2086	6920	4969	-73	49	21	-67	154	80
Epla	2899	1456	501	301	661	783	10388	760	27	17	4124	1959	927	2749	7396	18854	4835	2982	3233	4252	5737	4803	6922	3512	11830	690	9050	20570	329	1207	944	1185	4215	12019	4966	10832	1034	2681	1389	2895	2922	14607	19964	-133	346	44	-3	205	533
Eplaa	5204	4780	197	105	313	461	10145	1169	10	-14	6212	5155	961	4590	11877	14573	12707	5140	6981	8652	9370	11553	12689	8082	8800	590	10338	18568	-253	365	235	519	9357	21683	8703	23355	2554	2598	1222	2250	1887	15027	27958	-150	278	35			348
Eplap	10630	2486	637	342	762	937	11477	786	-16	0	6658	5181	1435	5502	11384	15860	12296	6815	9447	12089	7876	12585	12882	10241	8480	703	11497	21704	-267	431	162	666	14180	23301	14028	19575	2600	2906	1459	3819	3383	17017	27026	-125	490	20			318
Eplp	5548	3249	1254	912	757	1106	14073	1023	-3	20	5248	4600	4291	5718	13798	20873	6391	5097	6628	6794	7925	6222	7773	8647	12266	1227	15022	25143	462	971	1922	1039	8696	12205	8693	11317	866	6115	2466	4606	5704	23817	21675	-107	375	58	9	372	901
Eplpa	8802	4565	2902	1700	1115	1489	26380		-50	26	11401	16974	19767		44357	21646	16629	10479	16727	15377	22055	21092	19114	18098	8632	2582	36432	33981	-546	135	-20	300	14979	29471	17565	29758	1895	24284	5775	7602	17154	26608	47776	-63	479	33			767
Eplpp	18846	12055	5025	4315	1014	1560	21871		-178	-168	12834	17873	28949		36709	27422	14257	16818	24412	19826	17834	28734	15513	33771	9967	4267	32371	47519	-592	56	817	230	25528	21786	28917	21376	1803	21782	6289	13898	9921	46750	43305	-179	372	79			772
Epr	95	57	259	190	200	174	2435	188	-15	-36	1376	536	492	490	2097	6190	74	-41	146	161	297	182	266	237	4462	320	3323	7097	1390	1203	2511	1394	115	319	420	279	13	873	865	1462	2200	9177	3789	-78	43	-20	-40	141	31
Epra	3168	1915	693	672	803	845	10649	774	30	-18	2888	1105	750	1812	11301	21134	4980	4235	3615	4619	5697	2728	6790	4468	11060	871	8119	17038	378	1696	1509	1249	5033	10380	6445	10622	231	2858	1771	2875	3335	14851	13274	-104	274	58	65	213	658
Epraa	6454	2389	364	76	202	459	9080	975	72	83	2287	1213	893	1795	21856	18391	10481	9218	9589	8815	7802	5007	12385	9383	8769	822	6960	17939	-214	481	141	911	9174	18646	12077	19326	222	2312	1530	2249	2175	12047	13245	-20	296	71			514
Eprap	7481	1221	1214	341	517	1006	9094	942	5	75	2380	991	1324	1624	20928	20776	11672	9744	9555	7923	9019	4082	12098	10350	9854	624	7828	19549	-228	586	94	441	12198	22212	14871	22397	157	2475	1620	2030	3931	16468	12952	25	483	39			564
Eprp	4241	2395	1394	1068	1117	1199	11327	1097	22	-28	3369	1771	5577	4057	15640	22435	5962	5512	6147	5585	7220	3836	7765	6969	10650	1651	12491	22876	514	1500	1660	1169	7895	11550	8771	11939	508	5742	3241	4380	5282	23717	14438	-72	337	35	67	146	1072
Eprpa	8820	4806	2623	1436	1530	1679	19729		78	24	6285		23782		33737	22539	12264	13075	18730	12084	18387	13102	16445	18456	8239	5832	31318	35192	-362	588	-117	326	16912	23657	20413	34537	2485	23189	10931	9538	10498	31172	19322	-85	446	31			2748
Eprpp	13925	8483	3503	3207	1495	1668	22134		40	-32	6284		35961		29882	33490	11825	14487	24365	14963	14196	10996	11850	22567	7795	9297	35743	38169	-644	418	645	355	22996	25043	26264	28590	2164	19781	13356	15406	7109	36682	15568	-144	703	63			2392
MS	-429	-340	-179	-147	-57	-76	-100	-83	-142	-124	-130	-138	-302	-102	-183	-253	-92	-231	-273	-166	-42	-73	-62	-259	-148	-244	-97	-197	-1269	-470	-1097	-830	-378	-133	-182	-79	-118	-85	-356	-150	-151	-129	-60	-147	-158	-168	-166	-226	-65
MSa	-249	-214	-193	-159	-111	-70	-38	-110	-114	-68	-72	-101	-245	-153	-190	-184	-87	-208	-175	-127	-88	-90	-82	-189	68	-241	-50	-146	-1387	-491	-1381	-500	-227	-173	-209	-100	-124	-109	-258	-121	-135	-101	-99	-94	-147	-142	-137	-258	-60
MSaa	-335	-304	-241	-138	-72	-47	23	-43	-134	-92	74	-60	-142	-151	-132	-61	-115	-208	-241	-114	-99	-77	-56	-209	997	-232	313	15	-1308	-381	-1251	-303	-305	-134	-224	-66	-73	-35	-69	748	-124	0	-32	-92	-150	-186	-213	-321	-56
MSaaa	-296	-237	-207	-135	-47	-37	272	45	43	-69	417	6	149	-61	-16	431	-77	-225	-180	-115	-82	-45	-31	-155	2289	-102	1009	570	-1092	-375	-1092	-300	-354	-85	-172	-80	52	148	217	3330	96	450	57	-35	-140	-151	-104	-223	-76
MSaaaa	-127	-133	-143	-133	-90	-86	556	283	1427	-37	684	117	547	-4	79	1126	-80	-190	-115	-103	-63	-61	-46	-106	4043	27	2486	1106	-990	-509	-760	-323	-181	-45	-132	-81	262	541	888	6909	280	1087	297	68	-158	-54	96	-60	-122
MSaaaaa	-131	-73	-157	-118	-136	-102	666	352	7927	39	688	213	802	74	351	1431	-83	-137	-84	-92	-78	-53	-45	-127	5772	141	2512	1447	-828	-759	-738	-551	-197	-60	-106	-148	430	731	1124	7825	188	1090	636	76	-98	-8	106	60	-220
MSaaaaaa	-28	-73	-133	-72	-97		432	316	10021	58		201	540	143		1137	-71	-88	-37	29	-59	-4	-62	-57	4406	162	2135	1353	-618	-621	-477	-544	-110	-4	-10		535	555	1090			1179	429	170	-93	20			-359
MSaaaaap	-59	0	-156	-80	-94		232	79	9189	-26		42	332	-29		604	-60	-123	-41	-88	-14	-40	-78	-65	2376	6	1532	576	-526	-216	-154	-554	-157	-91	-61		170	425	475			545	298	66	-168	-35			-111
MSaaaaapa																													5525	6849	5748	-493																	1327
MSaaaaapaa																													3059
MSaaaaapap																													3260
MSaaaaapp																													2337	5225	3270	-44																	613
MSaaaap	-36	-76	-111	-93	-155	-179	674	393	6755	-2	902	140	652	60	251	995	-42	-80	-76	-43	-86	-22	-74	-38	5778	111	2451	976	-533	-752	-452	-678	-121	-97	-84	-208	409	504	924	5617	171	797	646	43	-88	-34	96	32	-180
MSaaaapa	-79	-110	-92	-88	-138		493	253	8393	11		85	240	142		643	-95	-68	-10	-45	16	-77	-32	-84	3347	159	1744	510	1009	4123	1325	1680	-112	-27	-93		304	400	546			494	441	103	-92	-28			598
MSaaaapaa																													409		801																		420
MSaaaapap																													447		475																		389
MSaaaapp	7	-13	-115	-50	-101		390	419	8558	-29		107	266	-45		519	-39	-98	-99	-10	1	-4	-6	-69	2869	47	1687	539	964	3607	1102	1156	-64	-134	0		266	314	602			208	393	61	-63	-81			528
MSaaaappa																													430		457																		655
MSaaaappp																													1561		562																		1128
MSaaap	-174	-115	-198	-128	-56	-35	487	211	1437	-2	690	109	499	39	139	1010	-70	-101	-148	-73	-26	-42	-57	-102	4589	227	1823	1345	-977	-252	-997	-237	-235	-27	-166	-116	229	303	856	6266	201	1003	269	46	-100	-79	39	-22	-95
MSaaapa	-81	-110	-182	-109	-118	-78	530	244	5063	-28	656	115	475	43	299	1023	-102	-160	-117	1	-70	-49	-34	-100	4510	49	1886	2783	-759	-631	-751	-604	-131	-81	-114	-117	289	486	1071	5277	117	931	383	27	-48	-41	92	-2	-159
MSaaapaa	-20	-56	-163	-147	-167		248	194	7354	-25		125	277	-65		693	-103	-82	-52	29	-31	-1	-22	-54	2414	-13	1453	7099	-720	-1009	-744	-770	-52	-105	-108		224	301	417			481	277	57	-95	-70			-284
MSaaapaaa																													-723	-885	-474																		-678
MSaaapaap																													-390	-1182	-287																		-589
MSaaapap	-65	-31	-148	-102	-94		294	210	6398	-19		80	191	28		458	-116	-85	-44	-1	-36	-53	-66	-61	2664	61	1469	7437	-361	-974	-509	-507	-92	-92	-82		179	274	418			425	287	65	-73	-48			-200
MSaaapapa																													-222		-393																		-202
MSaaapapp																													-356		-325																		-146
MSaaapp	-76	-49	-109	-92	-91	-82	804	361	8797	56	915	225	735	39	490	1613	-49	-105	-76	6	-21	-23	8	-77	6911	269	2432	8800	-544	-463	-499	-354	-129	-66	-70	-120	485	591	1502	6920	213	913	597	126	-46	14	259	76	-79
MSaaappa				-34						-127							-33		-87	35	-57	16				317	2460		-232	-581	-331	-240	-161	-35			359					304	411						129
MSaaappp				-67						61							14		-107	42	34	-43				266	2014		-472	-629	-431	-171	-4	-87			320					197	324						1269
MSaap	-399	-363	-229	-135	-59	-33	207	45	-75	-59	333	19	138	-54	-28	425	-81	-242	-162	-130	-11	-25	-62	-146	2236	-187	779	425	-1051	-241	-1056	-195	-236	-43	-167	-68	11	38	103	2971	-79	498	16	-55	-123	-169	-105	-213	-52
MSaapa	-325	-347	-229	-175	-69	-34	356	144	415	-74	530	100	350	-32	39	737	-77	-324	-179	-108	-1	-31	-45	-109	3298	42	1202	973	-1073	-183	-935	-130	-296	-67	-168	-50	79	159	427	5469	109	974	156	-2	-202	-59	-2	-109	-34
MSaapaa	-168	-139	-159	-134	-42	-52	423	154	1097	-54	547	100	490	44	117	951	-76	-104	-124	-43	-42	-22	-36	-148	4244	98	1443	1072	-886	-269	-768	-173	-172	-43	-159	-66	170	266	785	5716	138	822	253	0	-67	-42	49	7	-1
MSaapaaa	-25	-146	-175	-90	-31		387	111	1580	19		115	289	6		659	-54	-94	-33	-44	-33	-43	-16	-16	2766	171	1221	753	-814	-374	-824	-162	-109	-29	-91		180	158	511			662	212	59	-145	-26			-138
MSaapaaaa																													-661		-617																		-327
MSaapaaap																													-768		-682																		-449
MSaapaap	-128	-65	-203	-148	-116		310	102	1416	1		47	304	-72		566	-139	-139	-51	-117	-73	-31	-1	-77	2281	-2	1027	627	-663	-240	-190	-214	-194	-101	-65		180	180	363			313	181	62	-61	-57			-171
MSaapaapa																													3678	370	5533																		644
MSaapaapp																													2379	228	1935																		610
MSaapap	-154	-144	-206	-134	-41	-24	539	191	1462	3	477	175	638	62	124	1112	-18	-41	-60	-63	-32	8	-23	-99	4590	192	1262	1112	-883	-171	-770	-78	-151	-106	-130	-23	277	307	898	6135	133	1054	242	37	-69	0	118	-28	0
MSaapapa	-172	-86	-190	-122	-27		443	186	1634	5		-55	583	165		944	-39	-102	-26	-102	-27	-41	-27	-57	4224	206	1282	1057	-864	-251	-798	-149	-127	-22	-35		224	335	905			1015	265	6	-111	-79			250
MSaapapp	-10	-49	-174	-125	-17		268	110	1405	-30		62	264	5		767	4	-75	-131	8	-20	-19	25	-59	2120	95	959	414	-989	-254	-656	-35	-161	-2	8		163	146	459			615	251	-40	-42	-56			323
MSaapappa																													-497		-682																		1146
MSaapappp																													-677		-649																		1058
MSaapp	-312	-407	-139	-131	11	3	561	188	584	-20	514	170	389	53	92	1033	-47	-254	-190	-138	-20	-51	-55	-197	3581	3	1456	905	-845	-115	-752	-40	-226	-57	-140	-47	163	203	599	6292	110	1027	213	51	-185	-146	122	-95	-29
MSaappa	-155	-291	-157	-36	-16	-21	737	295	2261	25	576	187	739	135	216	1313	-2	-140	-111	-39	-27	-20	-35	-94	5264	1231	1482	1121	-654	-31	-529	-105	-109	-15	-95	11	284	324	1030	7823	199	1301	274	53	-93	28	128	-3	21
MSaappaa																													-542	-181	-474																		36
MSaappap																													-887	-114	-675																		-25
MSaappp	-208	-148	-271	-130	-50	-60	461	122	1142	-288	484	100	513	84	122	909	-56	-122	-56	-22	-28	23	-8	-88	3344	742	955	754	98	14	96	125	-172	-30	-97	-50	173	282	811	5498	164	835	179	-167	-150	-601	-539	-427	119
MSaapppa					-67																								3785	1478	5344	167																	871
MSaapppaa																													3473
MSaapppap																													3294
MSaapppp					-110																								3864	864	4471	254																	357
MSap	-225	-208	-201	-115	-93	-61	29	-28	-103	-88	118	-60	29	-130	-105	87	-109	-245	-150	-151	-89	-34	-85	-146	1204	-178	394	62	-1198	-575	-1145	-447	-217	-202	-215	-104	-98	-16	-151	959	-130	119	-8	-95	-169	-172	-188	-186	-60
MSapa	-166	-209	-130	-141	-119	-31	292	106	-69	-40	622	62	374	-48	49	679	-89	-170	-100	-108	-105	-81	-47	-150	3556	-19	1429	556	-1204	-498	-1047	-339	-269	-132	-163	-138	85	165	233	4492	63	649	129	-20	-169	-67	-74	-136	-69
MSapaa	-76	-89	-107	-110	-60	-81	648	286	-64	-13	984	216	660	115	177	1340	-86	-137	-134	-67	-96	-48	-45	-90	5963	182	2645	1518	-669	-377	-643	-317	-173	-89	-102	-60	399	534	1269	7367	167	1180	624	26	-102	78	38	150	-75
MSapaaa	-111	-56	-177	-75	-94	-124	821	334	-46	-1		171	998	285	277	1919	-66	-145	-99	5	-51	6	-39	-90	6118	187	3072	1888	-630	-566	-688	-520	-203	-42	-147	-109	582	814	1496	8942	306	1470	559	-1	-62	92	73	623	-151
MSapaaaa	146	-166	-182	-63	-51		686	189	-110	37		158	850	369		1498	21	6	-50	-15	45	38	-58	-8	5334	237	2589	1498	-643	-421	-702	-517	-52	-46	-126		532	538	1026			1453	567	-30	-105	223			-9
MSapaaap	-23	-36	-187	-113	-66		558	275	-57	-5		136	531	309		1136	-28	-111	-120	-1	-27	89	-16	-19	4480	182	2376	1328	-478	-511	-645	-313	-73	-1	-109		442	554	764			977	382	46	168	307			-113
MSapaap	-61	-79	-144	-54	-45	-69	642	337	-8	-13		237	936	159	297	1470	-59	-55	-76	-8	-47	-22	-18	-70	6295	283	2672	1611	-699	-482	-790	-315	-57	-84	-96	-43	588	711	1321	8121	211	1218	726	39	74	319	219	1010	-34
MSapaapa			-73						28							1984										77	3086		-296																				828
MSapaapp			-125						-12							849										107	1469		-976																				1073
MSapap	-108	-86	-125	-57	-66	-40	556	325	-31	-44	842	135	610	115	118	1013	-63	-129	-164	-93	-56	-45	-47	-129	5107	139	2016	1363	-913	-487	-883	-317	-117	-89	-160	-96	265	414	878	6709	232	1051	376	6	-23	102	34	304	-98
MSapapa	-94	-98	-99	-85	-113	-89	619	304	-40	-25		131	784	181	263	1198	-135	-112	-75	-64	-46	-40	-39	-73	5074	226	2945	1628	-600	-576	-571	-447	-141	-83	-92	-70	478	629	1089	6822	253	969	482	60	29	93	97	455	-232
MSapapaa	-14	-48	-145	-89	-117		536	464	-49	-47		121	804	205		1157	-59	-52	-40	6	-13	-93	-8	-3	3532	248	2634	1252	-552	-417	-637	-444	-181	-84	-122		469	519	893			1140	673	-26	-249	8			-257
MSapapap	-118	60	-105	-70	-75		319	377	-39	104		152	497	105		878	-29	-87	-5	-16	-56	-82	-20	10	3140	181	2310	1286	-682	-683	-619	-442	23	-127	-78		311	463	646			1071	364	-57	129	129			-285
MSapapp	-37	-39	-116	-64	-120	-103	565	295	-22	22		163	617	136	240	952	-64	-113	-110	-68	-17	-45	-11	-77	4568	188	2446	1381	-621	-655	-429	-542	-90	-178	-18	-124	398	580	872	5743	132	769	440	29	117	7	120	405	-35
MSapappa	-42		-93	-74	-143				-78	68		329	371	68		805	-13	9	-139	-14	-70	-2	-3	-132		118	2534	1194	-373	-567	-513	-501	40	-26	89		227	554	753			1046	918		379	113			977
MSapappp	-73		-92	-26	-99				-476	86		206	267	211		502	-38	-3	-12	-98	-91	-40	-15	-223		150	2073	1083	-344	-716	-326	-632	-80	-82	147		267	408	587			478	602		400	213			159
MSapp	-188	-284	-166	-113	-87	-52	316	76	-75	-29	634	59	475	-1	16	629	-92	-183	-114	-91	-77	-53	-44	-168	2424	-13	1589	603	-1054	-383	-851	-254	-224	-132	-155	-95	84	178	149	4403	25	827	121	3	-133	-87	-232	-110	-17
MSappa	-146	-117	-163	-65	-69	-42	561	248	-3	-18	901	188	826	129	181	1301	-71	-88	-82	-32	-55	-22	-20	-99	5708	177	2890	1410	-797	-284	-679	-178	-160	-55	-114	-33	358	424	1121	7777	243	1319	392	27	35	207	127	404	-157
MSappaa	-81	-115	-129	-105	-80	-87	552	290	-78	-10		152	822	108	236	1401	-82	-62	-99	-21	-63	-21	-9	-70	4846	175	2307	1317	-737	-304	-645	-276	-126	-56	-60	-26	387	562	1222	6831	270	884	452	43	84	231	95		-114
MSappaaa				-103												1007													-487																				-277
MSappaap				-101												1039													-642																				-204
MSappap	-42	-83	-164	-96	-83	-54	464	204	-22	-21		138	577	187	236	1575	-61	-86	-73	-54	-65	-27	7	-110	4988	158	2411	929	-919	-297	-598	-219	-207	-58	-114	-30	472	566	1090	6990	269	944	393	12	187	176	-25		-106
MSappapa																													-386																				-280
MSappapp																													-806																				-343
MSappp	-145	-74	-129	-122	-84	-86	492	250	-41	-21	991	136	786	107	171	1210	-60	-129	-128	-58	-51	-34	-24	-133	5315	128	3116	1249	-872	-420	-698	-331	-174	-131	-143	-98	350	420	883	6621	182	1076	402	-3	-269	-30	-153	210	-107
MSapppa	-57	-81	-122	-68	-93	-126	642	295	39	-22		122	691	211	219	1295	-107	-154	-83	9	-76	-25	20	-79	4160	267	2790	1979	-905	-470	-629	-483	-70	-101	-111	-73	443	584	1168	6122	175	1083	495	96	-51	59	-120		105
MSapppaa							988											-100		107						39			-665	-459	-441	189																	2192
MSapppap							474											-72		133						293			405	-744	334	-385																	2276
MSapppp	-79	-72	-79	-46	-107	-107	462	266	-39	29		56	511	122	164	777	-92	-91	-68	-26	-96	-31	7	-32	4246	116	2003	1469	-489	-695	-376	-437	-95	-177	-10	-110	456	648	833	4829	112	673	446	-3	-112	112	73		-78
MSappppa																				73						224			-282	-577	-284	-585																	1119
MSappppp																				-1						70			272	-604	116	-816																	893
MSp	-242	-215	-183	-126	-48	-32	-65	-69	-69	-101	-106	-92	-219	-92	-160	-169	-83	-185	-238	-109	-77	-63	-56	-168	2	-218	-65	-153	-1225	-351	-1100	-262	-257	-131	-179	-59	-129	-67	-288	-48	-160	-130	-36	-68	-170	-139	-129	-216	-21
MSpa	-346	-291	-198	-153	-38	-56	26	-26	-148	-114	69	-51	-156	-98	-113	29	-93	-176	-206	-122	-47	-49	-61	-185	814	-197	182	123	-1402	-310	-1278	-182	-273	-97	-179	-47	-62	1	-140	1164	-135	16	-2	-55	-142	-123	-160	-243	-28
MSpaa	-260	-242	-218	-129	-33	-35	274	18	-55	-39	357	37	137	-45	-21	484	-73	-152	-150	-75	-46	-26	-40	-182	2234	-36	666	643	-1266	-194	-1006	-145	-214	-107	-168	-74	94	142	435	11175	22	495	54	-26	-110	-42	1	10	-22
MSpaaa	-154	-130	-161	-117	-51	-88	453	130	-34	72	536	139	571	-5	50	939	-114	-111	-137	-95	-60	-87	-62	-132	3863	82	1802	1211	-1005	-430	-784	-345	-205	-91	-186	-65	260	495	892	26249	595	895	206	85	55	4	208	270	-108
MSpaaaa	-92	-55	-185	-114	-82	-151	521	220	-86	85	813	176	731	130	259	1338	-123	-141	-119	-81	-65	-52	-57	-123	5471	262	2227	1491	-841	-691	-738	-662	-200	-147	-104	-126	458	708	1468	37507	2326	872	310	183	234	85	391	364	-228
MSpaaaaa	-48	-36	-161	-104	-68		491	156	-61	204		205	567	81		1256	-28	-108	-22	-62	-16	-29	-30	10	4187	309	2143	1381	-629	-579	-668	-461	-89	-81	-99		447	576	1133			1076	386	165	301	120			-401
MSpaaaaaa																													-440																				-188
MSpaaaaap																													-359																				-500
MSpaaaap	-137	-46	-203	-103	-110		207	59	-182	52		73	283	75		636	-105	-79	-87	-68	-82	-53	-52	-116	2496	133	1390	738	-665	-826	-667	-581	-102	-86	-57		168	377	688			372	202	192	108	-21			-310
MSpaaaapa																													-528	-472																			-415
MSpaaaapp																													-563	-484																			-422
MSpaaap	-54	-40	-158	-78	-88	-151	447	157	-18	130	621	106	576	61	197	1116	-106	-96	-93	-66	-49	-28	-46	-93	4772	272	2249	1144	-621	-646	-440	-546	-114	-174	-103	-146	346	556	1076	28095	1713	656	267	203	218	35	227	303	-252
MSpaaapa	-142	-45	-96	-42	-119		392	237	-164	153		166	390	107		681	-100	-100	-14	-39	-26	-49	-53	-49	3440	250	1812	997	-474	-816	-400	-509	-33	-113	-65		469	549	688			496	307	263	125	42			-304
MSpaaapaa																													-115																				-158
MSpaaapap																													-353																				38
MSpaaapp	-35	-49	-117	-83	-106		274	159	-537	78		47	201	-111		483	-65	-12	-59	-62	-14	-44	-79	-30	2116	86	1237	456	-485	-814	-460	-605	-148	-122	-23		181	270	434			222	123	89	131	24			-267
MSpaaappa																													-453																				-455
MSpaaappp																													-434																				-397
MSpaap	-110	-151	-142	-112	-30	-69	548	161	3	90	569	182	624	76	92	1247	-25	-138	-83	-41	-26	-20	-31	-148	4588	239	2261	1480	-974	-263	-739	-169	-152	-51	-89	-28	211	410	1025	32578	840	922	198	86	206	-11	266	294	-100
MSpaapa	-47	-77	-119	-88	-91	-78	499	79	7	131		128	711	91	192	1211	-58	-104	-67	-34	-20	-41	-65	-105	3988	190	1908	1277	-878	-400	-574	-419	-190	-154	-85	-13	291	539	865	31562	2002	699	165	185	88	-150	230	229	-159
MSpaapaa	-79	42	-193	-80	-64		435	68	61	141		103	430	212		1030	-82	-71	-62	-55	-28	-28	-65	-53	3909	249	1943	1159	-552	-459	-454	-338	-122	-76	-15		294	524	837			706	234	315	201	-30			-164
MSpaapaaa																													-320																				317
MSpaapaap																													-288																				-351
MSpaapap	-69	-86	-189	-109	-87		179	229	6	116		147	235	-25		638	-53	-72	-59	-79	-50	43	-39	-75	1893	130	1273	488	-685	-425	-503	-357	-85	-156	-61		210	325	643			364	157	84	51	-226			-325
MSpaapapa																													-556																				-170
MSpaapapp																													-611																				-260
MSpaapp	23	18	-102	-23	-35	-29	859	232	71	305		338	1089	568	425	2115	-19	-114	-8	-4	-53	-41	-95	-14	7261	569	3346	2633	-494	-379	-288	-162	-57	-91	53	-49	750	1226	2012	45601	2898	1462	636	470	427	270	475	638	-88
MSpaappa
MSpaappp
MSpap	-491	-467	-221	-146	-34	-31	198	41	-141	-104	254	20	60	-36	-45	426	-38	-323	-279	-201	-40	-48	-49	-314	1522	-169	532	459	-1405	-271	-1137	-160	-496	-67	-204	-60	19	48	-21	8526	-53	296	60	23	-177	-121	-160	-146	-32
MSpapa	-427	-368	-181	-123	-25	-28	392	66	-106	-61	367	118	321	2	-9	743	-69	-288	-235	-128	-42	-37	-45	-246	2220	63	948	996	-1276	-100	-968	-101	-369	-63	-207	0	92	289	344	22309	284	736	61	43	43	-29	131	69	-61
MSpapaa	-167	-165	-177	-111	-40	-41	397	151	-24	104	494	77	537	44	132	838	-53	-121	-85	-124	-67	-42	-9	-146	2922	243	1096	1145	-983	-229	-931	-143	-258	-83	-102	-83	188	364	882	32153	417	606	27	44	92	23	220	154	-26
MSpapaaa	-52	-91	-168	-56	0		274	49	-82	178		55	281	24			-43	5	6	-91	-9	-32	6	-38	1942	222	1130	715	-1036	-303	-874	-155	-125	-54	-72		233	312	633			588	108	54	166	-153			-192
MSpapaaaa																													-708	-88	-670																		-403
MSpapaaap																													-824	-112	-840																		-358
MSpapaap	-39	-92	-196	-140	-31		271	7	-58	61		75	185	-169			-57	-52	-26	-80	-68	1	-40	-90	1641	-4	983	709	-226	-204	-555	-78	-172	-90	-97		99	181	413			350	95	56	-166	12			-87
MSpapaapa																													7058	523	3773																		352
MSpapaapp																													4594	676	2160																		519
MSpapap	-125	-143	-155	-71	-10	-15	498	123	7	98	529	134	595	41	102	1128	-80	-102	-128	-55	-15	20	-39	-66	3236	302	981	1185	-918	-125	-714	-62	-136	-62	-91	-15	268	317	967	31445	790	941	108	62	129	40	306	320	-20
MSpapapa	-93	-138	-223	-81	-69		403	75	80	109		152	665	-23		1101	-71	-61	-98	-67	-28	22	20	-74	2378	237	1186	1560	-911	-206	-799	-42	-49	-54	71		300	418	940			756	210	134	799	21			421
MSpapapaa																													-735
MSpapapap																													-713
MSpapapp	-14	-67	-196	-117	8		305	21	-34	95		68	255	-20		766	-48	-20	-55	-89	-63	13	-9	-30	1455	138	771	726	-901	-95	-720	23	-88	-25	-38		221	264	623			621	92	52	-73	3			543
MSpapappa																													-639		-583																		1346
MSpapappp																													-645		-761																		709
MSpapp	-417	-414	-202	-127	-12	-42	467	132	-68	-43	505	121	370	31	48	842	-62	-243	-229	-147	-45	-57	-49	-257	2655	25	995	1165	-942	-139	-1070	-29	-339	-89	-165	-33	164	254	558	26863	441	985	70	33	66	-19	287	47	-28
MSpappa	-238	-112	-164	-142	-34	-34	583	118	-22	133		183	539	111	124	1329	-4	-165	-43	-80	-11	15	15	-128	3282	227	1007	1297	-689	-53	-587	-125	-65	-46	-109	-64	232	329	1075	39594	1066	1267	164	49	13	160	419	431	205
MSpappaa																													-861	-27	-691																		448
MSpappap																													-919	125	-386																		551
MSpappp	-109	-171	-271	-188	-36	-47	315	92	-83	20		89	307	74	61	804	-48	-137	-78	-44	-5	-23	-28	-77	2117	240	924	1037	65	-67	202	103	-135	-45	-138	-37	173	243	827	29482	708	794	72	0	-111	-306	115	138	140
MSpapppa		-224								21										-57						96	1318		4507	580	5040	957					135												879
MSpapppaa																													3751
MSpapppap																													2940
MSpapppp		33								-26										-30						241	1058		5887	360	4261	716					100												424
MSpp	-374	-302	-191	-112	-27	-47	31	-41	-167	-129	45	-63	-144	-69	-73	79	-56	-287	-273	-156	-59	-56	-26	-330	815	-286	110	112	-1175	-159	-1217	-116	-382	-87	-206	-71	-48	-15	-374	1390	-104	-50	10	-27	-151	-209	-218	-243	-43
MSppa	-407	-261	-161	-125	-22	1	279	72	-86	-58	364	83	348	-29	19	544	-78	-391	-256	-121	-26	-11	-39	-216	1738	-153	724	878	-985	-116	-1040	-86	-233	-101	-202	-25	87	297	525	11317	108	519	94	67	538	262	405	646	-54
MSppaa	-150	-99	-130	-109	-76	-52	644	877	98	268	759	201	811	128	205	1286	-54	-102	-118	-39	-16	-17	-39	-96	3237	256	2119	2126	-759	-161	-513	-157	-117	-107	-129	-35	328	613	1351	30317	258	1086	388	533	6024	3405	3980	6688	-83
MSppaaa	-62	-13	-134	-106	-157	-72	543	1985	322	718		204	928	130	352	1574	-107	-122	-132	-58	-29	-21	-41	-45	4344	339	2337	2232	-717	-351	-544	-376	-127	-75	-90	-47	832	720	1697	40619	195	1231	478	1172	11760	6730	8309	12064	-116
MSppaaaa	-242	-58	-142	-90	-65			3322	300	1086		180	749	75		1366	-66	31	-115	-56	47	16	-25	-51	2288	322	2104	1905	-646	-115	-531	-240	-113	-55	-23		858	651	1071			1128	551	1651	13171	8179			-14
MSppaaap	-91	-7	-154	-129	-122			2129	452	1099		123	511	4		1111	-40	26	-100	-7	-16	18	-107	-18	3010	286	1681	1966	-647	-305	-383	-123	-178	-101	-78		442	436	1059			1088	515	1306	11130	6953			-381
MSppaap	-59	-20	-153	-120	-64	-71	624	1994	441	951		153	932	110	335	1636	-47	-52	-95	-37	-17	-58	-46	-29	3751	382	2372	2222	-831	-271	-491	-226	-109	-89	-87	-53	619	735	1402	40508	105	1376	468	1356	13349	8195	9747	13727	-268
MSppaapa			-67														63			-64							2277		514		52		28				321												507
MSppaapp			-211														-117			-61							2856		-833		-618		-158				666												497
MSppap	-129	-144	-140	-82	-75	-38	569	733	26	216	680	185	568	48	197	1161	-45	-139	-145	-75	-30	-30	-68	-111	3147	212	1593	1546	-859	-353	-645	-224	-159	-105	-105	-51	280	611	1078	27628	344	911	355	518	5613	2691	3497	5063	-88
MSppapa	-98	-98	-146	-110	-83	-121	593	1717	269	712		199	1012	104	248	1317	-89	-134	-94	-107	-56	-43	-51	-109	3252	376	2069	1755	-697	-386	-447	-398	-139	-118	-89	-12	458	774	1418	32756	282	950	479	1215	10534	5125	7077	9332	-195
MSppapaa	-43	-3	-173	-125	-74			2758	305	835		218	887	10		1156	-88	-9	-46	-60	-1	-16	10	-19	3170	281	1924	1600	-618	-213	-483	-368	-69	-88	-35		411	727	1244			1383	400	1692	13598	7852			-458
MSppapap	-71	-59	-178	-89	-109			2092	332	1030		80	614	-29		946	-76	-96	-12	-73	-68	-66	-25	-110	3509	340	1723	1607	-634	-265	-494	-266	-115	32	-99		373	430	938			924	131	1509	12161	6712			-575
MSppapp	-122	-56	-188	-99	-107	-128	566	1728	215	810		133	638	74	269	1201	-71	-87	-112	-66	-89	-42	-36	-19	3272	262	2272	1567	-602	-597	-408	-332	-211	-161	-51	-80	423	634	1243	28939	287	905	479	1511	10275	4556	6650	8037	-181
MSppappa	-143	-160		-51	-54				342	991		208	717	260		1125	-91	-58	-22		24		216	-139	3077	232	2907		-392	-383	-478	-547	-27	-47	89		451	532	1043			707				7412			264
MSppappp	-21	-178		-47	-106				176	961		65	329	66		864	-59	-17	-78		-99		273	185	2968	243	2088		-347	-490	-369	-519	-170	-14	26		518	444	752			530				6147			142
MSppp	-414	-465	-174	-171	-40	-44	298	70	-131	-96	410	58	201	-45	-19	642	-56	-366	-211	-157	-44	-4	-55	-255	1916	-147	768	733	-1044	-101	-966	-151	-539	-56	-208	-24	81	158	127	10628	120	453	97	13	661	62	255	671	2
MSpppa	-178	-125	-154	-73	-26	-46	586	1180	47	294	679	225	627	44	219	1295	-53	-128	-118	-55	-39	-22	-43	-95	3293	247	1664	1801	-655	-166	-641	-102	-174	-25	-136	-39	354	501	961	30395	181	1189	232	297	6572	3062	4249	6902	-85
MSpppaa	-94	-55	-147	-105	-47	-42	571	3081	273	784		190	634	93	282	1301	-39	-64	-91	-52	-43	16	-39	-100	2862	287	1582	1793	-826	-133	-620	-163	-101	-42	-147	-62	460	665	1190	33707	272	978	247	744	10700	5798	7325		-78
MSpppaaa							362		819	552						1381		-281								394			-735																				-66
MSpppaap							387		527	572						1515		185								254			-435																				-9
MSpppap	-107	-87	-164	-85	-40	-50	670	2416	164	843		266	322	74	288	1474	-58	-109	-102	-11	-33	-43	-58	-75	2216	272	1729	1658	-716	-174	-580	-117	-162	-79	-72	-46	510	515	1328	35888	314	963	224	902	11829	5636	7626		-28
MSpppapa																													138																				6
MSpppapp																													-771																				-189
MSpppp	-111	-174	-175	-113	-57	-75	527	1876	107	461	701	248	629	56	122	1191	-42	-129	-174	-55	-69	-23	-77	-127	3006	250	1831	1707	-774	-259	-793	-154	-179	-147	-135	-58	267	640	1258	29596	180	933	362	472	6440	3058	4669	6815	-86
MSppppa	-82	-85	-133	-106	-115	-87	501	4032	316	900		200	283	130	355	1385	-38	-84	-110	-70	-21	11	-34	-59	2644	415	2627	2438	-778	-376	-513	-258	-174	-81	-127	-13	492	803	1617	31592	209	748	329	1362	9678	5271	7637		343
MSppppaa							530		1245									3	-54										-575	-236	-361	-439																	2034
MSppppap							363		66									-7	8										624	-492	476	-323																	2561
MSppppp	-65	-82	-155	-85	-108	-128	491	3703	262	867		216	203	176	235	1040	-140	-176	-144	-74	-40	-35	-177	-134	3017	246	2125	1502	-552	-677	-426	-388	-173	-185	-92	-119	506	585	1191	24845	171	249	333	1346	7272	4293	6306		326
MSpppppa																	-377		-126										-360	-289	-277	-564																	1346
MSpppppp																	-209		-510										315	-740	354	-118																	1770
P1			-91	-117		-118																-198					-95
P2	-177	-224	-128	-95	-129	-176	-140	-166	-155	-168	-171	-183	-187	-271	-346	-210	-215	-153	-320	-238	-169	-217	-174	-256	-383	-330	-239	-264	-1052	-785	-622	-987	-390	-423	-257	-272	-272	-242	-382	-175	-178	-109	-162	-225	-187	-130	-172	-302	-87
P3	-221	-167	-159	-129	-117	-165	-193	-123	-106	-152	-153	-158	-269	-243	-280	-224	-164	-267	-332	-179	-215	-180	-177	-276	-323	-371	-259	-293	-1070	-936	-833	-837	-422	-360	-272	-285	-248	-240	-425	-216	-234	-175	-215	-223	-238	-177	-235	-322	-138
P4	-339	-309	-220	-115	-70	-82	-138	-120	-142	-126	-119	-110	-280	-174	-129	-235	-174	-254	-225	-156	-102	-133	-100	-233	-230	-340	-233	-249	-1210	-461	-853	-670	-354	-133	-264	-121	-183	-118	-382	-324	-212	-209	-109	-100	-213	-221	-297	-382	-60
Z2	-168	-159	-259	-134	-47	-75	-316	-39	-91	-89	-81	-32	-408	-170	-170	-490	-62	-246	-236	-129	-122	-76	-44	-184	-196	-233	-196	-442	-753	-332	-672	-244	-310	-177	-231	-107	-145	-166	-285	-395	-157	-366	-235	-30	-165	-163	-250	-239	-245
Z3	-175	-152	-246	-178	-31	-32	-118	-45	-78	-64	-69	-50	-317	-127	-114	-250	-78	-154	-126	-74	-25	-28	-22	-163	-221	-208	-93	-302	-999	-278	-777	-188	-218	-90	-191	-73	-125	-107	-248	-656	-146	-209	-84	-52	-132	-167	-223	-202	-178
[truncated: 224 more columns]

## Sheet: Table G No. embryos analyzed
nob-1 reporter	Condition	SubLineage	n control	n mutant	Wilcoxon P-value	conclusion
CRISPR	intensity ratio	ABp(l/r)ap/ABp(l/r)ppp	4	n/a	n/a	n/a
GFP	intensity ratio	ABp(l/r)ap/ABp(l/r)ppp	6	n/a	n/a	n/a
pro	intensity ratio	ABp(l/r)ap/ABp(l/r)ppp	7	n/a	n/a	n/a
-3.4 enh	intensity ratio	ABp(l/r)ap/ABp(l/r)ppp	4	n/a	n/a	n/a
-4.3 enh	intensity ratio	ABp(l/r)ap/ABp(l/r)ppp	6	n/a	n/a	n/a
-4.3 enh*	intensity ratio	ABp(l/r)ap/ABp(l/r)ppp	4	n/a	n/a	n/a
-8.3 enh	intensity ratio	ABp(l/r)ap/ABp(l/r)ppp	6	n/a	n/a	n/a
pro	sw1	ABp(l/r)ap	6	6	0.06602	.
pro	sw1	ABp(l/r)pp	6	6	0.001082	sig
pro	sw1	Ep	6	6	0.01748	sig
pro	ceh-13i	ABp(l/r)ap	4	8	0.00202	sig
pro	ceh-13i	ABp(l/r)ppp	4	8	0.00202	sig
pro	ceh-13i	Ep	4	8	0.00418	sig
CRISPR	sw1	ABp(l/r)ap	9	16	0.09361	.
CRISPR	sw1	ABp(l/r)ppp	9	16	0.0003128	sig
CRISPR	sw1	Ep	9	16	0.0002064	sig
CRISPR	sw1	ABp(l/r)appa	9	16	2.2e-05	sig
CRISPR	sw1	Abp(l/r)appp_early	9	16	0.01156	sig
CRISPR	sw1	Abp(l/r)ppp_early	9	16	0.0001297	sig
CRISPR	sw1	Abp(l/r)ppp_late	9	16	0.074	.
CRISPR PHP-3	sw1	ABp(l/r)ap	6	4	0.1762	.
CRISPR PHP-3	sw1	ABp(l/r)pp	6	4	0.08571	.
CRISPR PHP-3	sw1	Ep	6	4	0.004762	sig
-3.4 enh	sw1	ABp(l/r)ap	9	3	0.003497	sig
-3.4 enh	sw1	ABp(l/r)pp	9	3	0.003497	sig
-3.4 enh	sw1	Ep	9	3	0.003497	sig
-3.4 enh	sw1	Cpap	9	3	0.055	.
-4.3 enh	sw1	ABp(l/r)ap	9	3	0.9273	.
-4.3 enh	sw1	ABp(l/r)pp	9	3	0.1045	.
-8.3 enh	sw1	ABp(l/r)pp	5	4	0.00126	sig
pro	unc-62i	ABp(l/r)ap	5	7	0.001263	sig
pro	unc-62i	ABp(l/r)apap	5	7	0.001263	sig
pro	unc-62i	ABp(l/r)pp	5	7	0.001263	sig
GFP	unc-62i	ABp(l/r)appa	5	4	0.03175	sig
GFP	unc-62i	ABp(l/r)apap	5	4	0.2778	.
GFP	unc-62i	ABp(l/r)pppp	5	4	0.05556	.
pro	ceh-20/40	ABp(l/r)ap	5	5	0.003968	sig
pro	ceh-20/40	ABp(l/r)pp	5	5	0.003968	sig
pro	ceh-20/40	Ep	5	5	0.003968	sig
pro	ceh-20/40	Cpap	5	5	0.003968	sig
GFP	unc-30/ceh-36	ABp(l/r)ppp	10	6	0.002	sig
pro	ok1002	ABp(l/r)ap	4	4	0.01429	sig
pro	ok1002	Caap	4	4	0.05714	.
pro	ok1002	Cpap	4	4	0.05714	.
pro	ok1002	ABp(l/r)pp	5	4	0.639	.
CRISPR	ok1002	ABp(l/r)ap	9	6	0.0001998	sig
CRISPR	ok1002	ABp(l/r)pap	9	6	0.0001998	sig
CRISPR	ok1002	ABp(l/r)ppa	9	6	0.001399	sig
CRISPR	ok1002	ABp(l/r)ppp	9	6	0.8	.
CRISPR	ok1002	Ep	9	6	0.432	.
CRISPR	ok1002	C(a/p)ap	9	5	0.01449	sig
CRISPR	ok1002	Cpap	9	5	0.02997	sig
-3.4 enh	ok1002	ABp(l/r)ap	5	5	0.007937	sig
-3.4 enh	ok1002	Caap	5	5	0.0754	.
-3.4 enh	ok1002	Cpap	5	5	0.02778	sig
-3.4 enh	ok1002	ABp(l/r)pp	5	5	0.34	.
-3.4 enh	ok1002	Ep	5	5	0.65	.
-4.3 enh	ok1002	ABp(l/r)ap	4	4	0.2429	.
-4.3 enh	ok1002	ABp(l/r)pp	4	5	0.24	.
-3.4 enh	Elt-sites	ABp(l/r)ppp	10	4	0.00099	sig
-3.4 enh	elt-sites	All	10	4	0.001	sig
-3.4 enh	ceh-13sites	ABp(l/r)ap	5	3	0.02	sig
-3.4 enh	ceh-13sites	ABp(l/r)ppp	5	3	0.02	sig
-3.4 enh	ceh-13sites	Ep	5	3	0.5	.
-3.4 enh	ceh-13sites	Cpap	5	3	0.03	sig
cell division times	sw1	all	23	7	n/a	n/a
cell division times	ok737	ABarppaaa	23	4	n/a	n/a
cell division times	ct223	all	23	7	n/a	n/a
cell division times	ct351	ABp(l/r)ap & ABp(l/r)pp	23	4	n/a	n/a
cell positions	sw1	all	22	6	n/a	n/a
cell positions	ct223	all	22	6	n/a	n/a

## Sheet: Table H  WT division times
Cell	20081128_sulston	20110316_mir-1_L3	20110316_mir-1_L2	20110203_RW10890_pal-1_L4	20110125_RW10890_pal-1_L3	20110125_RW10890_pal-1_L4	20101213_RW10889_pal-1_L2	20101213_RW10889_pal-1_L3	20110209_UP2051_mls-2_L1	20110209_UP2051_mls-2_L2	20110209_UP2051_mls-2_L3	20110225_NX68_L3	20110408_RW10425_pha-4_L2	20110927_RW11144_L4	20110929_ceh-43_L1	20110726_RW10713_L1	20110731_RW10434_L1	20111116_RW10226_L4	20110916_ceh-36_L1	20120426_JIM122_L2	20120612_JIM127_L4	20120331_RW10871_L4	20120807_mir-57_L4
AB	16	0	0	0	NA	0	7.5	0	0	0	0	0	0	4.2	1.1	12.8	0	4.4	0	5.5	0	0	0
ABa	33	8.6	0	1.5	0	0	19.8	6	0	0	0	0	0	15.8	11.5	24.3	7.2	17.8	3.5	18.2	7.7	2.8	0
ABal	51	23.1	7.2	16.8	0	7.5	35	19.8	11.8	9.2	5.2	6.6	7.3	30.2	25.3	38.6	20.2	32.7	16.6	30.9	22	17.1	9
ABala	73	41.8	25.9	33.6	10.5	24.2	53.3	38	26.3	25	19.7	25.3	23.7	46.1	40.3	53	36.2	52.1	33.4	46.3	38.9	34.1	23.2
ABalaa	103	66.4	52	58.4	31.8	48.5	77.6	60.9	48.7	46.1	42.1	50.8	44.4	69.2	62.2	75.9	57.9	78.9	58.6	68.7	60.9	59.6	45.2
ABalaaa	132	97.5	83.6	87.6	60.6	75.9	108.8	92.6	73.8	72.5	67.2	84.2	71.4	96.3	90	103.8	85.4	112.6	88.1	97.7	90.4	89.4	69.6
ABalaaaa	171	137.5	126.4	127.8	97	111.6	149.8	132.2	108.4	108.4	100.8	128.2	106.4	131	126.3	139.8	121.8	156.5	127	132.3	128.1	127.8	104.6
ABalaaaal	239	177.8	170.7	175	139.5	155.7	195.3	179.1	148	150.6	140.3	173.8	148.8	172.8	167	180.9	162	205.4	170.2	173.3	173.4	171.3	144.6
ABalaaaala	324	273.7	262.4	NA	216.7	240.7	292.1	NA	214.6	228.7	206.9	NA	231.5	NA	NA	258.6	248.8	306.8	250	263.4	268.5	248.9	219.4
ABalaaaalal	NA	NA	NA	NA	NA	NA	NA	NA	NA	NA	NA	NA	NA	NA	NA	NA	NA	NA	NA	NA	NA	NA	NA
ABalaaaalar	NA	NA	NA	NA	NA	NA	NA	NA	NA	NA	NA	NA	NA	NA	NA	NA	NA	NA	NA	NA	NA	NA	NA
ABalaaaalp	369	265.2	254	258.1	219.7	236.2	283.3	259.8	218.5	223.6	212.1	247.8	223.5	255.1	259.8	257.1	234.7	294.1	247.8	248.1	255.8	248.9	213.2
ABalaaaalpa	NA	NA	NA	NA	NA	NA	NA	NA	NA	NA	NA	NA	NA	NA	NA	NA	NA	NA	NA	NA	NA	NA	NA
ABalaaaalpp	NA	NA	NA	NA	NA	NA	NA	NA	NA	NA	NA	NA	NA	NA	NA	NA	NA	NA	NA	NA	NA	NA	NA
ABalaaaar	239	179.1	172.1	177.8	142.5	152.7	198.2	179.1	150.6	150.6	144.2	173.8	150.1	174.2	168.2	182.3	163.5	204	171.2	174.7	172.2	175.5	145.9
ABalaaaarl	314	252.5	246.9	252.3	212.2	216.7	271.6	249.5	212.1	219.8	209.5	241.1	219.4	243.7	235.5	247.5	229.1	277.2	245.6	235.6	244.4	241.8	204.4
ABalaaaarla	NA	NA	NA	NA	NA	NA	NA	NA	NA	NA	NA	NA	NA	NA	NA	NA	NA	NA	NA	NA	NA	NA	NA
ABalaaaarlp	NA	NA	NA	NA	NA	NA	NA	NA	NA	NA	NA	NA	NA	NA	NA	NA	NA	NA	NA	NA	NA	NA	NA
ABalaaaarr	314	249.7	245.4	261	215.2	224.2	267.2	249.5	215.9	215.9	208.2	243.8	214	242.3	234.5	250.2	230.5	277.2	240.2	242.6	241.9	241.8	205.7
ABalaaaarra	NA	NA	NA	NA	NA	NA	NA	NA	NA	NA	NA	NA	NA	NA	NA	NA	NA	NA	NA	NA	NA	NA	NA
ABalaaaarrp	NA	NA	NA	NA	NA	NA	NA	NA	NA	NA	NA	NA	NA	NA	NA	NA	NA	NA	NA	NA	NA	NA	NA
ABalaaap	171	134.8	119.5	123.6	91.1	107.2	144	126.3	103.3	103.3	96.9	121.7	102.3	128.3	120.8	134.3	117.6	149.6	122.7	129.6	124.3	123.7	99.7
ABalaaapa	229	176.4	163.9	173.6	132.2	146.9	192.3	170.3	141.6	142.9	135.2	165.8	143.5	168.5	161.5	175.4	160.7	195.6	164.8	170.5	168.4	169.9	138.4
ABalaaapal	284	241.2	227.1	243.7	194.2	206.2	264.2	236.3	199.3	204.4	191.6	230.6	203.4	228.1	226.7	235	222.1	264.6	226.2	231.5	235.5	230.4	193.2
ABalaaapall	NA	NA	NA	NA	NA	NA	NA	NA	NA	NA	NA	NA	NA	NA	NA	NA	NA	NA	NA	NA	NA	NA	NA
ABalaaapalr	NA	NA	NA	NA	NA	NA	NA	NA	NA	NA	NA	NA	NA	NA	NA	NA	NA	NA	NA	NA	NA	NA	NA
ABalaaapar	294	249.7	245.4	NA	204.7	224.2	274.5	251	205.7	215.9	198	243.8	214	245.1	236.6	248.8	229.1	284.3	244.5	244	247	236.1	204.4
ABalaaaparl	NA	NA	NA	NA	NA	NA	NA	NA	NA	NA	NA	NA	NA	NA	NA	NA	NA	NA	NA	NA	NA	NA	NA
ABalaaaparr	NA	NA	NA	NA	NA	NA	NA	NA	NA	NA	NA	NA	NA	NA	NA	NA	NA	NA	NA	NA	NA	NA	NA
ABalaaapp	229	176.4	163.9	170.7	133.7	146.9	190.9	171.8	141.6	142.9	135.2	164.5	144.8	171.4	162.7	178.2	159.3	197	166.9	167.8	168.4	168.4	139.7
ABalaaappl	294	249.7	244	258.1	201.7	218.2	271.6	248	206.9	215.9	200.5	239.8	216.8	248	238.8	251.7	227.7	282.8	241.3	232.8	245.7	238.9	204.4
ABalaaappll	NA	NA	NA	NA	NA	NA	NA	NA	NA	NA	NA	NA	NA	NA	NA	NA	NA	NA	NA	NA	NA	NA	NA
ABalaaapplr	NA	NA	NA	NA	NA	NA	NA	NA	NA	NA	NA	NA	NA	NA	NA	NA	NA	NA	NA	NA	NA	NA	NA
ABalaaappr	284	241.2	231.3	255.2	194.2	206.2	271.6	237.8	199.3	201.8	190.3	226.6	208.8	232.3	224.5	239.2	219.3	268.7	226.2	227.3	230.4	230.4	194.5
ABalaaapprl	NA	NA	NA	NA	NA	NA	NA	NA	NA	NA	NA	NA	NA	NA	NA	NA	NA	NA	NA	NA	NA	NA	NA
ABalaaapprr	NA	NA	NA	NA	NA	NA	NA	NA	NA	NA	NA	NA	NA	NA	NA	NA	NA	NA	NA	NA	NA	NA	NA
ABalaap	132	98.9	82.2	87.6	60.6	77.4	110.2	92.6	73.8	72.5	68.5	84.2	69.9	96.3	90	103.8	88.3	111.2	88.1	96.3	90.4	89.4	70.9
ABalaapa	171	134.8	122.3	130.7	95.5	111.6	154.2	130.7	105.9	107.1	102	123	105.1	132.4	128.5	141.3	124.6	155.2	131.4	132.3	128.1	129.2	103.4
ABalaapaa	239	183.4	174.9	182.1	142.5	157.1	207	180.5	146.7	153.1	145.5	168.5	150.1	175.6	174.8	187.8	168.9	205.4	180.9	176	177.2	176.9	145.9
ABalaapaaa	324	269.5	273.7	NA	224.2	NA	NA	NA	219.8	232.6	NA	251.7	231.5	NA	NA	272.5	245.9	308.2	NA	260.6	260.9	257.3	221.9
ABalaapaaal	NA	NA	NA	NA	NA	NA	NA	NA	NA	NA	NA	NA	NA	NA	NA	NA	NA	NA	NA	NA	NA	NA	NA
ABalaapaaar	NA	NA	NA	NA	NA	NA	NA	NA	NA	NA	NA	NA	NA	NA	NA	NA	NA	NA	NA	NA	NA	NA	NA
ABalaapaap	319	262.4	258.1	NA	213.7	233.2	292.1	259.8	214.6	221	215.9	241.1	219.4	250.8	NA	265.5	241.8	296.9	259.6	249.6	252	253.1	210.7
ABalaapaapa	NA	NA	NA	NA	NA	NA	NA	NA	NA	NA	NA	NA	NA	NA	NA	NA	NA	NA	NA	NA	NA	NA	NA
ABalaapaapp	NA	NA	NA	NA	NA	NA	NA	NA	NA	NA	NA	NA	NA	NA	NA	NA	NA	NA	NA	NA	NA	NA	NA
ABalaapap	239	180.5	170.7	182.1	139.5	155.7	204.1	179.1	146.7	150.6	145.5	168.5	150.1	175.6	172.5	187.8	167.5	205.4	180.9	176	174.7	176.9	144.6
ABalaapapa	NA	NA	NA	NA	NA	NA	NA	NA	NA	NA	NA	NA	NA	NA	NA	NA	NA	NA	NA	NA	NA	NA	NA
ABalaapapp	294	245.4	235.6	255.2	198.7	218.2	271.6	249.5	208.2	209.5	203.1	230.6	210.1	235.2	240	253	227.7	274.4	253.2	237	236.8	240.4	200.7
ABalaapappa	NA	NA	NA	NA	NA	NA	NA	NA	NA	NA	NA	NA	NA	NA	NA	NA	NA	NA	NA	NA	NA	NA	NA
ABalaapappp	NA	NA	NA	NA	NA	NA	NA	NA	NA	NA	NA	NA	NA	NA	NA	NA	NA	NA	NA	NA	NA	NA	NA
ABalaapp	171	130.6	116.8	123.6	91.1	108.7	144	126.3	103.3	103.3	99.5	119.1	102.3	128.3	121.9	135.8	120.3	146.9	120.6	126.9	125.6	122.3	99.7
ABalaappa	239	177.8	167.8	173.6	135.1	154.2	198.2	179.1	144.2	148	141.6	167.2	147.4	172.8	168.2	185.1	163.5	199.9	165.8	169.1	173.4	168.4	142.2
ABalaappaa	NA	NA	NA	NA	NA	NA	NA	NA	NA	NA	NA	NA	NA	NA	NA	NA	NA	NA	NA	NA	NA	NA	NA
ABalaappap	294	239.8	239.8	242.3	198.7	222.7	273	249.5	205.7	213.3	201.8	230.6	207.4	243.7	241.1	250.2	227.7	274.4	231.6	232.8	243.2	229	202
ABalaappapa	NA	NA	NA	NA	NA	NA	NA	NA	NA	NA	NA	NA	NA	NA	NA	NA	NA	NA	NA	NA	NA	NA	NA
ABalaappapp	NA	NA	NA	NA	NA	NA	NA	NA	NA	NA	NA	NA	NA	NA	NA	NA	NA	NA	NA	NA	NA	NA	NA
ABalaappp	224	172.1	158.2	167.8	129.3	145.4	189.4	174.7	140.3	141.6	137.8	160.6	140.8	165.8	160.4	175.4	160.7	191.4	160.5	165	169.6	164.3	137.2
ABalaapppa	314	252.5	239.8	255.2	204.7	224.2	281.8	256.8	213.4	217.2	209.5	237.2	212.7	240.9	258.8	251.7	236.1	281.4	233.8	244	250.8	247.5	205.7
ABalaapppaa	NA	NA	NA	NA	NA	NA	NA	NA	NA	NA	NA	NA	NA	NA	NA	NA	NA	NA	NA	NA	NA	NA	NA
ABalaapppap	NA	NA	NA	NA	NA	NA	NA	NA	NA	NA	NA	NA	NA	NA	NA	NA	NA	NA	NA	NA	NA	NA	NA
ABalaapppp	289	228.5	220.1	225.1	183.7	200.2	252.5	234.8	194.1	195.4	189	217.3	194	219.6	219	229.4	215.1	260.3	217.6	221.7	229.2	223.3	185.7
ABalaappppa	409	NA	NA	NA	NA	NA	NA	NA	NA	NA	NA	NA	NA	NA	NA	NA	NA	NA	NA	320.4	NA	323	281.8
ABalaappppaa	NA	NA	NA	NA	NA	NA	NA	NA	NA	NA	NA	NA	NA	NA	NA	NA	NA	NA	NA	NA	NA	NA	NA
ABalaappppap	NA	NA	NA	NA	NA	NA	NA	NA	NA	NA	NA	NA	NA	NA	NA	NA	NA	NA	NA	NA	NA	NA	NA
ABalaappppp	NA	NA	NA	NA	NA	NA	NA	NA	NA	NA	NA	NA	NA	NA	NA	NA	NA	NA	NA	NA	NA	NA	NA
ABalap	103	66.4	50.6	58.4	33.3	48.5	77.6	60.9	48.7	47.4	42.1	49.5	44.4	67.8	62.2	77.3	57.9	78.9	57.4	68.7	59.7	59.6	45.2
ABalapa	132	94.8	79.4	86.1	59.1	75.9	107.3	89.7	73.8	72.5	65.9	80.4	69.9	94.9	87.8	102.5	85.4	109.8	85.9	95	87.9	88.1	70.9
ABalapaa	171	129.3	116.8	122.1	94	107.2	145.4	126.3	104.6	104.6	96.9	119.1	103.8	126.8	120.8	134.3	121.8	148.3	121.6	125.5	123.1	122.3	100.9
ABalapaaa	219	174.9	162.4	173.6	138.1	148.3	198.2	174.7	146.7	148	139.1	164.5	148.8	171.4	167	176.8	166.2	201.3	168	171.9	172.2	169.9	144.6
ABalapaaaa	339	NA	273.7	NA	NA	NA	NA	NA	NA	NA	NA	NA	NA	NA	NA	282.2	NA	322.3	NA	266.2	279.9	270.1	233.2
ABalapaaaaa	NA	NA	NA	NA	NA	NA	NA	NA	NA	NA	NA	NA	NA	NA	NA	NA	NA	NA	NA	NA	NA	NA	NA
ABalapaaaap	NA	NA	NA	NA	NA	NA	NA	NA	NA	NA	NA	NA	NA	NA	NA	NA	NA	NA	NA	NA	NA	NA	NA
ABalapaaap	289	237	232.8	239.4	201.7	210.7	270.1	242.2	201.8	203.1	190.3	225.3	206	229.5	230	237.8	224.9	270.2	227.2	234.2	235.5	233.2	199.5
ABalapaaapa	NA	NA	NA	NA	NA	NA	NA	NA	NA	NA	NA	NA	NA	NA	NA	NA	NA	NA	NA	NA	NA	NA	NA
ABalapaaapp	NA	NA	NA	NA	NA	NA	NA	NA	NA	NA	NA	NA	NA	NA	NA	NA	NA	NA	NA	NA	NA	NA	NA
ABalapaap	220	170.7	160.9	169.3	135.1	146.9	195.3	173.2	144.2	142.9	135.2	160.6	143.5	168.5	161.5	174	164.8	195.6	163.7	166.4	172.2	167.1	140.9
ABalapaapa	319	245.4	248.3	252.3	213.7	227.2	284.8	NA	215.9	221	209.5	241.1	216.8	256.5	263.2	254.4	240.4	281.4	244.5	244	273.6	247.5	210.7
ABalapaapaa	NA	NA	NA	NA	NA	NA	NA	NA	NA	NA	NA	NA	NA	NA	NA	NA	NA	NA	NA	NA	NA	NA	NA
ABalapaapap	NA	NA	NA	NA	NA	NA	NA	NA	NA	NA	NA	NA	NA	NA	NA	NA	NA	NA	NA	NA	NA	NA	NA
ABalapaapp	284	224.2	221.4	232.3	188.2	201.7	259.8	237.8	195.4	192.8	186.4	216	199.4	225.2	224.5	230.9	217.9	260.3	216.4	220.3	230.4	224.7	192
ABalapaappa	394	NA	NA	NA	NA	NA	NA	NA	NA	NA	NA	NA	NA	NA	NA	NA	NA	NA	NA	319	NA	325.8	288
ABalapaappaa	NA	NA	NA	NA	NA	NA	NA	NA	NA	NA	NA	NA	NA	NA	NA	NA	NA	NA	NA	NA	NA	NA	NA
ABalapaappap	NA	NA	NA	NA	NA	NA	NA	NA	NA	NA	NA	NA	NA	NA	NA	NA	NA	NA	NA	NA	NA	NA	NA
ABalapaappp	NA	NA	NA	NA	NA	NA	NA	NA	NA	NA	NA	NA	NA	NA	NA	NA	NA	NA	NA	NA	NA	NA	NA
ABalapap	171	125.1	112.6	120.7	89.6	105.8	141	121.9	102	102	94.4	115.2	99.7	125.4	118.6	131.5	114.8	144.2	118.3	122.8	121.8	121	98.4
ABalapapa	220	170.7	162.4	173.6	133.7	146.9	193.8	174.7	142.9	142.9	132.7	163.2	144.8	170	163.8	175.4	162	195.6	165.8	167.8	172.2	167.1	140.9
ABalapapaa	NA	NA	NA	NA	NA	NA	NA	NA	NA	NA	NA	NA	NA	NA	NA	NA	NA	NA	NA	NA	NA	NA	NA
ABalapapap	284	225.6	220.1	230.8	186.7	200.2	258.3	233.4	194.1	195.4	181.3	214.7	196.6	225.2	222.2	228	219.3	257.5	220.8	223.1	233	223.3	190.7
ABalapapapa	404	NA	NA	NA	NA	NA	NA	NA	NA	NA	NA	NA	NA	NA	NA	NA	NA	NA	NA	323.2	NA	308.7	281.8
ABalapapapaa	NA	NA	NA	NA	NA	NA	NA	NA	NA	NA	NA	NA	NA	NA	NA	NA	NA	NA	NA	NA	NA	NA	NA
ABalapapapap	NA	NA	NA	NA	NA	NA	NA	NA	NA	NA	NA	NA	NA	NA	NA	NA	NA	NA	NA	NA	NA	NA	NA
ABalapapapp	NA	NA	NA	NA	NA	NA	NA	NA	NA	NA	NA	NA	NA	NA	NA	NA	NA	NA	NA	NA	NA	NA	NA
ABalapapp	214	165.1	154	165	129.3	143.9	185	165.9	139.1	139	132.7	155.3	138.2	164.4	158.3	169.9	152.4	188.6	158.4	159.6	164.6	163	135.9
ABalapappa	279	215.8	208.7	216.5	177.7	194.2	248.1	221.6	186.4	186.4	182.6	210.7	184.7	215.4	206.8	218.4	199.7	247.6	207.9	207.9	219	214.9	184.5
ABalapappaa	394	NA	NA	NA	NA	NA	NA	NA	NA	NA	NA	NA	NA	NA	NA	NA	NA	NA	NA	306.5	NA	321.6	281.8
ABalapappaaa	NA	NA	NA	NA	NA	NA	NA	NA	NA	NA	NA	NA	NA	NA	NA	NA	NA	NA	NA	NA	NA	NA	NA
ABalapappaap	NA	NA	NA	NA	NA	NA	NA	NA	NA	NA	NA	NA	NA	NA	NA	NA	NA	NA	NA	NA	NA	NA	NA
ABalapappap	NA	NA	NA	NA	NA	NA	NA	NA	NA	NA	NA	NA	NA	NA	NA	NA	NA	NA	NA	NA	NA	NA	NA
ABalapappp	289	231.3	221.4	233.7	189.7	206.2	259.8	233.4	199.3	200.5	192.8	224	200.7	229.5	220	232.2	213.7	263.2	220.8	218.9	235.5	229	189.5
ABalapapppa	NA	NA	NA	NA	NA	NA	NA	NA	NA	NA	NA	NA	NA	NA	NA	NA	NA	NA	NA	NA	NA	NA	NA
ABalapapppp	NA	NA	NA	NA	NA	NA	NA	NA	NA	NA	NA	NA	NA	NA	NA	NA	NA	NA	NA	NA	NA	NA	NA
ABalapp	132	94.8	82.2	86.1	59.1	74.4	107.3	88.2	73.8	72.5	65.9	80.4	69.9	94.9	87.8	103.8	85.4	109.8	85.9	96.3	87.9	88.1	69.6
ABalappa	171	136.2	123.7	126.4	95.5	107.2	148.4	126.3	107.1	107.1	100.8	121.7	105.1	131	121.9	139.8	121.8	151.1	122.7	130.9	124.3	125.1	104.6
ABalappaa	239	184.8	176.4	186.4	148.4	160.1	207	182	153.1	156.9	149.3	173.8	156.7	178.5	172.5	187.8	170.3	209.7	172.3	178.8	179.7	178.3	152.1
ABalappaaa	NA	NA	NA	NA	NA	NA	NA	NA	NA	NA	NA	NA	NA	NA	NA	NA	NA	NA	NA	NA	NA	NA	NA
ABalappaap	339	273.7	272.3	NA	234.7	237.7	NA	NA	NA	226.2	NA	NA	NA	NA	NA	265.5	254.4	313.8	259.6	266.2	263.4	264.5	229.4
ABalappaapa	NA	NA	NA	NA	NA	NA	NA	NA	NA	NA	NA	NA	NA	NA	NA	NA	NA	NA	NA	NA	NA	NA	NA
ABalappaapp	NA	NA	NA	NA	NA	NA	NA	NA	NA	NA	NA	NA	NA	NA	NA	NA	NA	NA	NA	NA	NA	NA	NA
ABalappap	224	176.4	166.5	175	136.6	148.3	193.8	171.8	144.2	145.4	139.1	164.5	146.1	171.4	160.4	180.9	162	197	162.6	170.5	169.6	167.1	145.9
ABalappapa	329	268.1	270.9	NA	228.7	242.2	292.1	NA	210.8	215.9	201.8	NA	NA	NA	NA	273.9	236.1	305.4	263.9	256.5	273.6	264.5	224.4
ABalappapaa	NA	NA	NA	NA	NA	NA	NA	NA	NA	NA	NA	NA	NA	NA	NA	NA	NA	NA	NA	NA	NA	NA	NA
ABalappapap	NA	NA	NA	NA	NA	NA	NA	NA	NA	NA	NA	NA	NA	NA	NA	NA	NA	NA	NA	NA	NA	NA	NA
ABalappapp	289	235.6	225.7	242.3	195.7	200.2	256.9	230.4	196.7	201.8	195.4	224	199.4	226.7	215.6	235	216.5	260.3	219.7	224.5	229.2	224.7	198.2
ABalappappa	NA	NA	NA	NA	NA	NA	NA	NA	NA	NA	NA	NA	NA	NA	NA	NA	NA	NA	NA	NA	NA	NA	NA
ABalappappp	NA	NA	NA	NA	NA	NA	NA	NA	NA	NA	NA	NA	NA	NA	NA	NA	NA	NA	NA	NA	NA	NA	NA
ABalappp	171	127.9	115.4	120.7	89.6	104.3	141	120.5	103.3	103.3	95.7	115.2	99.7	124.1	118.6	132.9	114.8	144.2	118.3	125.5	120.5	119.6	98.4
ABalapppa	220	167.9	156.9	166.4	127.8	142.5	185	165.9	137.8	139	131.4	156.6	138.2	164.4	158.3	171.2	153.8	188.6	158.4	163.6	164.6	160.2	137.2
ABalapppaa	304	235.6	227.1	243.7	189.7	201.7	259.8	230.4	196.7	198	191.6	220	198.1	229.5	223.4	237.8	212.3	261.7	228.4	227.3	229.2	229	193.2
ABalapppaaa	NA	NA	NA	NA	NA	NA	NA	NA	NA	NA	NA	NA	NA	NA	NA	NA	NA	NA	NA	NA	NA	NA	NA
ABalapppaap	NA	NA	NA	NA	NA	NA	NA	NA	NA	NA	NA	NA	NA	NA	NA	NA	NA	NA	NA	NA	NA	NA	NA
ABalapppap	284	222.8	215.8	229.4	180.7	197.2	245.1	226	185.2	189	181.3	213.4	191.4	221	214.5	226.7	206.7	253.3	212.2	218.9	224.1	216.3	188.2
ABalapppapa	404	NA	NA	NA	NA	NA	NA	NA	NA	NA	NA	NA	NA	NA	NA	NA	NA	NA	NA	317.6	NA	313	281.8
ABalapppapaa	NA	NA	NA	NA	NA	NA	NA	NA	NA	NA	NA	NA	NA	NA	NA	NA	NA	NA	NA	NA	NA	NA	NA
ABalapppapap	NA	NA	NA	NA	NA	NA	NA	NA	NA	NA	NA	NA	NA	NA	NA	NA	NA	NA	NA	NA	NA	NA	NA
ABalapppapp	NA	NA	NA	NA	NA	NA	NA	NA	NA	NA	NA	NA	NA	NA	NA	NA	NA	NA	NA	NA	NA	NA	NA
ABalapppp	214	169.3	156.9	162.1	129.3	142.5	185	163	139.1	139	131.4	156.6	139.5	163	157.2	171.2	152.4	188.6	158.4	162.3	167.1	161.5	137.2
ABalappppa	279	218.7	210.1	216.5	182.2	191.2	243.7	217.2	185.2	190.3	180	208.1	187.3	212.6	205.7	221.1	198.3	244.8	208.9	207.9	221.5	214.9	184.5
ABalappppaa	394	NA	NA	NA	NA	NA	NA	NA	NA	NA	NA	NA	NA	NA	NA	NA	NA	NA	NA	312.1	NA	308.7	286.8
ABalappppaaa	NA	NA	NA	NA	NA	NA	NA	NA	NA	NA	NA	NA	NA	NA	NA	NA	NA	NA	NA	NA	NA	NA	NA
ABalappppaap	NA	NA	NA	NA	NA	NA	NA	NA	NA	NA	NA	NA	NA	NA	NA	NA	NA	NA	NA	NA	NA	NA	NA
ABalappppap	NA	NA	NA	NA	NA	NA	NA	NA	NA	NA	NA	NA	NA	NA	NA	NA	NA	NA	NA	NA	NA	NA	NA
ABalappppp	289	227	224.2	228	192.7	203.2	258.3	227.5	191.6	196.7	185.2	220	199.4	223.8	219	232.2	210.9	263.2	217.6	221.7	227.9	223.3	192
ABalapppppa	NA	NA	NA	NA	NA	NA	NA	NA	NA	NA	NA	NA	NA	NA	NA	NA	NA	NA	NA	NA	NA	NA	NA
ABalapppppp	NA	NA	NA	NA	NA	NA	NA	NA	NA	NA	NA	NA	NA	NA	NA	NA	NA	NA	NA	NA	NA	NA	NA
ABalp	73	41.8	25.9	33.6	10.5	24.2	53.3	36.5	26.3	25	19.7	25.3	23.7	46.1	40.3	53	34.7	52.1	33.4	46.3	37.6	34.1	23.2
ABalpa	103	65	50.6	58.4	31.8	48.5	77.6	60.9	48.7	46.1	42.1	49.5	44.4	69.2	61	75.9	57.9	78.9	58.6	68.7	60.9	58.2	45.2
ABalpaa	132	93.4	79.4	84.6	56.1	75.9	107.3	89.7	72.5	71.2	65.9	77.7	69.9	94.9	87.8	102.5	84	109.8	84.8	93.6	87.9	86.7	69.6
ABalpaaa	171	133.3	119.5	125	91.1	108.7	145.4	129.2	104.6	107.1	100.8	119.1	103.8	132.4	121.9	137.1	121.8	152.5	122.7	130.9	125.6	126.4	104.6
ABalpaaaa	234	179.1	166.5	177.8	138.1	152.7	198.2	180.5	145.5	153.1	144.2	165.8	144.8	175.6	168.2	183.7	167.5	205.4	171.2	173.3	177.2	175.5	145.9
ABalpaaaaa	319	242.6	232.8	252.3	203.2	213.7	262.8	252.4	204.4	213.3	200.5	230.6	200.7	246.5	235.5	244.7	224.9	278.6	234.8	234.2	243.2	241.8	200.7
ABalpaaaaaa	NA	NA	NA	NA	NA	NA	NA	NA	NA	NA	NA	NA	NA	NA	NA	NA	NA	NA	NA	NA	NA	NA	NA
ABalpaaaaap	NA	NA	NA	NA	NA	NA	NA	NA	NA	NA	NA	NA	NA	NA	NA	NA	NA	NA	NA	NA	NA	NA	NA
ABalpaaaap	319	252.5	239.8	256.7	210.7	222.7	277.4	255.4	212.1	222.3	208.2	241.1	207.4	253.6	245.5	250.2	233.4	298.4	245.6	239.8	255.8	251.7	206.9
ABalpaaaapa	NA	NA	NA	NA	NA	NA	NA	NA	NA	NA	NA	NA	NA	NA	NA	NA	NA	NA	NA	NA	NA	NA	NA
ABalpaaaapp	NA	NA	NA	NA	NA	NA	NA	NA	NA	NA	NA	NA	NA	NA	NA	NA	NA	NA	NA	NA	NA	NA	NA
ABalpaaap	234	177.8	165.1	175	136.6	151.3	195.3	176.2	145.5	149.3	144.2	165.8	144.8	175.6	166	179.5	167.5	201.3	168	174.7	173.4	174.1	145.9
ABalpaaapa	344	251.1	241.2	NA	212.2	219.7	270.1	253.9	208.2	215.9	210.8	235.9	210.1	246.5	243.3	246.1	236.1	285.7	242.4	244	249.5	251.7	209.5
ABalpaaapaa	NA	NA	NA	NA	NA	NA	NA	NA	NA	NA	NA	NA	NA	NA	NA	NA	NA	NA	NA	NA	NA	NA	NA
ABalpaaapap	NA	NA	NA	NA	NA	NA	NA	NA	NA	NA	NA	NA	NA	NA	NA	NA	NA	NA	NA	NA	NA	NA	NA
ABalpaaapp	339	246.9	241.2	258.1	209.2	222.7	265.7	246.6	205.7	215.9	215.9	242.5	210.1	242.3	241.1	244.7	236.1	281.4	239.2	238.4	243.2	241.8	208.2
ABalpaaappa	NA	NA	NA	NA	NA	NA	NA	NA	NA	NA	NA	NA	NA	NA	NA	NA	NA	NA	NA	NA	NA	NA	NA
ABalpaaappp	NA	NA	NA	NA	NA	NA	NA	NA	NA	NA	NA	NA	NA	NA	NA	NA	NA	NA	NA	NA	NA	NA	NA
ABalpaap	171	126.4	112.6	117.9	85.1	104.3	141	123.4	99.5	99.5	94.4	111.3	97.3	125.4	116.4	130.2	113.4	144.2	116.2	125.5	119.3	118.2	98.4
ABalpaapa	220	162.4	148.6	157.8	119	136.6	179.1	163	131.4	132.7	128.8	148.9	130.3	158.8	151.7	163.1	148.3	185.8	152.9	160.9	158.3	155.7	130.8
ABalpaapaa	299	221.5	215.8	228	179.2	194.2	246.6	229	189	189	190.3	212.1	186	216.8	209	223.9	206.7	253.3	218.7	218.9	230.4	217.7	188.2
ABalpaapaaa	NA	NA	NA	NA	NA	NA	NA	NA	NA	NA	NA	NA	NA	NA	NA	NA	NA	NA	NA	NA	NA	NA	NA
ABalpaapaap	NA	NA	NA	NA	NA	NA	NA	NA	NA	NA	NA	NA	NA	NA	NA	NA	NA	NA	NA	NA	NA	NA	NA
ABalpaapap	279	207.3	194.6	202.2	161.6	180.7	230.5	212.8	169.8	176.2	168.5	193.6	170	198.3	194.6	203.1	189.9	236.4	197.1	201	205.1	199.4	170.8
ABalpaapapa	NA	NA	NA	NA	NA	NA	NA	NA	NA	NA	NA	NA	NA	NA	NA	NA	NA	NA	NA	NA	NA	NA	NA
ABalpaapapp	NA	NA	NA	NA	NA	NA	NA	NA	NA	NA	NA	NA	NA	NA	NA	NA	NA	NA	NA	NA	NA	NA	NA
ABalpaapp	229	170.7	159.6	166.4	126.3	142.5	189.4	174.7	141.6	140.3	136.5	159.2	138.2	168.5	162.7	169.9	157.9	190	162.6	170.5	165.9	165.7	138.4
ABalpaappa	304	252.5	234.3	253.8	197.2	215.2	270.1	252.4	209.5	209.5	208.2	235.9	207.4	246.5	247.7	243.3	220.7	271.6	229.4	234.2	235.5	244.6	204.4
ABalpaappaa	NA	NA	NA	NA	NA	NA	NA	NA	NA	NA	NA	NA	NA	NA	NA	NA	NA	NA	NA	NA	NA	NA	NA
ABalpaappap	NA	NA	NA	NA	NA	NA	NA	NA	NA	NA	NA	NA	NA	NA	NA	NA	NA	NA	NA	NA	NA	NA	NA
ABalpaappp	294	235.6	225.7	243.7	185.2	201.7	258.3	242.2	198	201.8	196.7	230.6	198.1	232.3	227.7	230.9	215.1	264.6	225.1	231.5	229.2	231.8	195.7
ABalpaapppa	NA	NA	NA	NA	NA	NA	NA	NA	NA	NA	NA	NA	NA	NA	NA	NA	NA	NA	NA	NA	NA	NA	NA
ABalpaapppp	NA	NA	NA	NA	NA	NA	NA	NA	NA	NA	NA	NA	NA	NA	NA	NA	NA	NA	NA	NA	NA	NA	NA
ABalpap	132	92	79.4	86.1	57.6	74.4	105.9	89.7	72.5	71.2	65.9	77.7	69.9	93.5	85.6	102.5	84	107	83.7	93.6	86.6	86.7	70.9
ABalpapa	171	126.4	115.4	120.7	88.1	105.8	142.5	123.4	102	100.7	95.7	113.9	99.7	125.4	117.5	135.8	116.2	146.9	118.3	126.9	119.3	121	100.9
ABalpapaa	224	167.9	159.6	167.8	130.7	145.4	190.9	170.3	140.3	141.6	136.5	157.9	142.2	165.8	160.4	178.2	159.3	194.2	160.5	169.1	165.9	165.7	140.9
ABalpapaaa	284	224.2	220.1	233.7	186.7	198.7	256.9	230.4	190.3	199.2	191.6	214.7	196.6	222.4	215.6	236.3	215.1	263.2	213.3	225.9	225.3	224.7	194.5
ABalpapaaaa	NA	NA	NA	NA	NA	NA	NA	NA	NA	NA	NA	NA	NA	NA	NA	NA	NA	NA	NA	NA	NA	NA	NA
ABalpapaaap	NA	NA	NA	NA	NA	NA	NA	NA	NA	NA	NA	NA	NA	NA	NA	NA	NA	NA	NA	NA	NA	NA	NA
ABalpapaap	309	238.3	239.8	252.3	206.2	215.2	276	252.4	213.4	209.5	199.2	238.5	214	239.4	234.5	247.5	234.7	285.7	227.2	235.6	238	237.5	208.2
ABalpapaapa	NA	NA	NA	NA	NA	NA	NA	NA	NA	NA	NA	NA	NA	NA	NA	NA	NA	NA	NA	NA	NA	NA	NA
ABalpapaapp	NA	NA	NA	NA	NA	NA	NA	NA	NA	NA	NA	NA	NA	NA	NA	NA	NA	NA	NA	NA	NA	NA	NA
ABalpapap	224	169.3	160.9	166.4	129.3	145.4	190.9	170.3	139.1	141.6	135.2	156.6	139.5	164.4	160.4	176.8	157.9	192.8	159.4	170.5	164.6	164.3	139.7
ABalpapapa	284	232.8	221.4	230.8	183.7	198.7	256.9	231.9	191.6	198	187.7	214.7	196.6	219.6	219	232.2	215.1	260.3	216.4	224.5	225.3	223.3	193.2
ABalpapapaa	NA	NA	NA	NA	NA	NA	NA	NA	NA	NA	NA	NA	NA	NA	NA	NA	NA	NA	NA	NA	NA	NA	NA
ABalpapapap	389	NA	NA	NA	NA	NA	NA	NA	NA	NA	NA	NA	NA	NA	NA	NA	NA	NA	NA	314.9	NA	313	285.6
ABalpapapapa	NA	NA	NA	NA	NA	NA	NA	NA	NA	NA	NA	NA	NA	NA	NA	NA	NA	NA	NA	NA	NA	NA	NA
ABalpapapapp	NA	NA	NA	NA	NA	NA	NA	NA	NA	NA	NA	NA	NA	NA	NA	NA	NA	NA	NA	NA	NA	NA	NA
ABalpapapp	304	234.2	229.9	239.4	204.7	207.7	262.8	239.2	203.1	208.2	195.4	225.3	203.4	230.9	231.1	241.9	222.1	273	226.2	235.6	238	236.1	202
ABalpapappa	NA	NA	NA	NA	NA	NA	NA	NA	NA	NA	NA	NA	NA	NA	NA	NA	NA	NA	NA	NA	NA	NA	NA
ABalpapappp	NA	NA	NA	NA	NA	NA	NA	NA	NA	NA	NA	NA	NA	NA	NA	NA	NA	NA	NA	NA	NA	NA	NA
ABalpapp	171	123.7	112.6	116.4	85.1	102.8	139.6	120.5	99.5	99.5	93.1	108.8	98.5	121.3	114.2	131.5	113.4	141.4	115.1	122.8	116.8	116.8	98.4
ABalpappa	214	160.9	154	157.8	123.4	138	183.5	163	134	135.2	131.4	148.9	134.1	158.8	152.8	167.1	151.1	183	154	159.6	157	157.3	132.2
ABalpappaa	299	224.2	225.7	238	200.2	198.7	252.5	230.4	196.7	201.8	191.6	218.7	203.4	221	219	229.4	213.7	256.1	217.6	220.3	226.6	223.3	194.5
ABalpappaaa	NA	NA	NA	NA	NA	NA	NA	NA	NA	NA	NA	NA	NA	NA	NA	NA	NA	NA	NA	NA	NA	NA	NA
ABalpappaap	389	NA	NA	NA	NA	NA	NA	NA	NA	NA	NA	NA	NA	NA	NA	NA	NA	NA	NA	306.5	NA	311.6	278.1
ABalpappaapa	NA	NA	NA	NA	NA	NA	NA	NA	NA	NA	NA	NA	NA	NA	NA	NA	NA	NA	NA	NA	NA	NA	NA
ABalpappaapp	NA	NA	NA	NA	NA	NA	NA	NA	NA	NA	NA	NA	NA	NA	NA	NA	NA	NA	NA	NA	NA	NA	NA
ABalpappap	269	213	208.7	215.1	173.3	186.7	239.3	218.7	182.6	183.9	180	198.8	183.4	204	200.1	215.5	199.7	240.6	203.5	206.5	208.8	205.1	178.3
ABalpappapa	NA	NA	NA	NA	NA	NA	NA	NA	NA	NA	NA	NA	NA	NA	NA	NA	NA	NA	NA	NA	NA	NA	NA
ABalpappapp	NA	NA	NA	NA	NA	NA	NA	NA	NA	NA	NA	NA	NA	NA	NA	NA	NA	NA	NA	NA	NA	NA	NA
ABalpappp	211	160.9	154	157.8	120.5	138	185	161.5	132.7	135.2	130.1	148.9	134.1	157.5	152.8	167.1	151.1	181.6	154	162.3	155.8	155.7	133.5
ABalpapppa	319	255.3	259.5	NA	222.7	233.2	287.7	258.3	212.1	230	NA	250.4	223.5	248	254.3	253	233.4	287.1	241.3	259.2	249.5	251.7	216.9
ABalpapppaa	NA	NA	NA	NA	NA	NA	NA	NA	NA	NA	NA	NA	NA	NA	NA	NA	NA	NA	NA	NA	NA	NA	NA
ABalpapppap	NA	NA	NA	NA	NA	NA	NA	NA	NA	NA	NA	NA	NA	NA	NA	NA	NA	NA	NA	NA	NA	NA	NA
ABalpapppp	259	207.3	200.3	207.9	163	182.2	234.9	211.3	173.6	177.4	168.5	192.2	176.7	199.8	194.6	210.1	191.3	232.2	199.2	209.3	200	202.2	173.3
ABalpappppa	NA	NA	NA	NA	NA	NA	NA	NA	NA	NA	NA	NA	NA	NA	NA	NA	NA	NA	NA	NA	NA	NA	NA
ABalpappppp	NA	NA	NA	NA	NA	NA	NA	NA	NA	NA	NA	NA	NA	NA	NA	NA	NA	NA	NA	NA	NA	NA	NA
ABalpp	103	66.4	52	58.4	33.3	50	77.6	62.4	48.7	47.4	42.1	50.8	44.4	69.2	62.2	77.3	57.9	78.9	57.4	68.7	60.9	59.6	46.5
ABalppa	132	94.8	80.8	86.1	59.1	75.9	108.8	89.7	73.8	72.5	67.2	80.4	71.4	94.9	87.8	102.5	85.4	109.8	84.8	96.3	89.1	88.1	70.9
ABalppaa	171	136.2	121	125	94	113.1	151.3	129.2	107.1	107.1	103.3	119.1	107.7	132.4	123	139.8	119	153.8	121.6	130.9	125.6	127.8	104.6
ABalppaaa	234	180.5	169.3	172.1	138.1	155.7	205.5	180.5	148	151.8	148	169.8	152.7	177.1	171.5	183.7	163.5	205.4	168	176	173.4	175.5	147.1
ABalppaaaa	NA	NA	NA	NA	NA	NA	NA	NA	NA	NA	NA	NA	NA	NA	NA	NA	NA	NA	NA	NA	NA	NA	NA
ABalppaaap	299	251.1	244	240.9	198.7	218.2	280.4	249.5	208.2	212.1	206.9	233.2	215.5	245.1	247.7	243.3	230.5	277.2	234.8	241.1	244.4	237.5	203.2
ABalppaaapa	NA	NA	NA	NA	NA	NA	NA	NA	NA	NA	NA	NA	NA	NA	NA	NA	NA	NA	NA	NA	NA	NA	NA
ABalppaaapp	NA	NA	NA	NA	NA	NA	NA	NA	NA	NA	NA	NA	NA	NA	NA	NA	NA	NA	NA	NA	NA	NA	NA
ABalppaap	229	179.1	167.8	172.1	138.1	155.7	201.1	174.7	146.7	151.8	145.5	164.5	150.1	174.2	167	182.3	162	204	170.2	173.3	170.9	172.7	147.1
ABalppaapa	NA	NA	NA	NA	NA	NA	NA	NA	NA	NA	NA	NA	NA	NA	NA	NA	NA	NA	NA	NA	NA	NA	NA
ABalppaapp	304	244	238.3	238	197.2	221.2	278.9	249.5	208.2	214.6	209.5	226.6	208.8	236.6	236.6	244.7	223.5	277.2	240.2	235.6	235.5	238.9	205.7
ABalppaappa	NA	NA	NA	NA	NA	NA	NA	NA	NA	NA	NA	NA	NA	NA	NA	NA	NA	NA	NA	NA	NA	NA	NA
ABalppaappp	NA	NA	NA	NA	NA	NA	NA	NA	NA	NA	NA	NA	NA	NA	NA	NA	NA	NA	NA	NA	NA	NA	NA
ABalppap	171	127.9	115.4	120.7	89.6	105.8	142.5	121.9	102	102	96.9	115.2	99.7	125.4	118.6	134.3	116.2	145.6	116.2	126.9	120.5	121	99.7
ABalppapa	219	167.9	159.6	163.5	127.8	145.4	187.9	164.4	140.3	142.9	135.2	156.6	139.5	164.4	158.3	175.4	153.8	191.4	159.4	166.4	164.6	163	137.2
ABalppapaa	299	244	238.3	245.2	197.2	210.7	268.6	242.2	203.1	212.1	200.5	227.9	206	236.6	226.7	241.9	220.7	275.8	239.2	234.2	238	237.5	198.2
ABalppapaaa	NA	NA	NA	NA	NA	NA	NA	NA	NA	NA	NA	NA	NA	NA	NA	NA	NA	NA	NA	NA	NA	NA	NA
ABalppapaap	NA	NA	NA	NA	NA	NA	NA	NA	NA	NA	NA	NA	NA	NA	NA	NA	NA	NA	NA	NA	NA	NA	NA
ABalppapap	294	234.2	228.5	236.6	195.7	210.7	259.8	231.9	201.8	206.9	199.2	227.9	203.4	225.2	224.5	243.3	219.3	268.7	224	232.8	233	227.5	197
ABalppapapa	NA	NA	NA	NA	NA	NA	NA	NA	NA	NA	NA	NA	NA	NA	NA	NA	NA	NA	NA	NA	NA	NA	NA
ABalppapapp	NA	NA	NA	NA	NA	NA	NA	NA	NA	NA	NA	NA	NA	NA	NA	NA	NA	NA	NA	NA	NA	NA	NA
ABalppapp	214	165.1	155.5	162.1	126.3	143.9	183.5	163	136.5	140.3	133.9	156.6	136.9	161.6	157.2	172.6	152.4	188.6	156.1	163.6	162.1	161.5	135.9
ABalppappa	289	237	234.3	232.3	189.7	203.2	259.8	231.9	196.7	206.9	195.4	220	203.4	223.8	223.4	232.2	216.5	264.6	226.2	225.9	235.5	233.2	193.2
ABalppappaa	NA	NA	NA	NA	NA	NA	NA	NA	NA	NA	NA	NA	NA	NA	NA	NA	NA	NA	NA	NA	NA	NA	NA
ABalppappap	NA	NA	NA	NA	NA	NA	NA	NA	NA	NA	NA	NA	NA	NA	NA	NA	NA	NA	NA	NA	NA	NA	NA
ABalppappp	284	224.2	218.7	225.1	179.2	198.7	248.1	223.1	191.6	213.3	186.4	217.3	191.4	215.4	216.7	232.2	208.1	250.5	212.2	218.9	221.5	219.1	187
ABalppapppa	409	NA	NA	NA	NA	NA	NA	NA	NA	NA	NA	NA	NA	NA	NA	NA	NA	NA	NA	316.2	NA	331.4	289.3
ABalppapppaa	NA	NA	NA	NA	NA	NA	NA	NA	NA	NA	NA	NA	NA	NA	NA	NA	NA	NA	NA	NA	NA	NA	NA
ABalppapppap	NA	NA	NA	NA	NA	NA	NA	NA	NA	NA	NA	NA	NA	NA	NA	NA	NA	NA	NA	NA	NA	NA	NA
ABalppapppp	NA	NA	NA	NA	NA	NA	NA	NA	NA	NA	NA	NA	NA	NA	NA	NA	NA	NA	NA	NA	NA	NA	NA
ABalppp	132	93.4	79.4	86.1	57.6	75.9	107.3	89.7	72.5	71.2	65.9	79	68.4	94.9	86.7	102.5	84	108.4	84.8	93.6	87.9	86.7	69.6
ABalpppa	171	129.3	115.4	122.1	89.6	107.2	144	126.3	102	103.3	98.2	115.2	99.7	126.8	119.7	135.8	116.2	145.6	118.3	125.5	120.5	119.6	100.9
ABalpppaa	234	174.9	162.4	173.6	136.6	148.3	196.7	177.6	144.2	144.2	139.1	164.5	142.2	170	166	182.3	160.7	195.6	163.7	167.8	165.9	167.1	143.4
ABalpppaaa	314	248.3	242.6	248	213.7	216.7	276	255.4	210.8	212.1	208.2	235.9	211.4	242.3	258.8	254.4	230.5	277.2	235.9	239.8	241.9	241.8	204.4
ABalpppaaaa	NA	NA	NA	NA	NA	NA	NA	NA	NA	NA	NA	NA	NA	NA	NA	NA	NA	NA	NA	NA	NA	NA	NA
ABalpppaaap	NA	NA	NA	NA	NA	NA	NA	NA	NA	NA	NA	NA	NA	NA	NA	NA	NA	NA	NA	NA	NA	NA	NA
ABalpppaap	324	256.7	248.3	259.5	219.7	222.7	278.9	255.4	213.4	219.8	210.8	242.5	216.8	242.3	248.8	257.1	237.5	277.2	242.4	244	241.9	241.8	211.9
ABalpppaapd	NA	NA	NA	NA	NA	NA	NA	NA	NA	NA	NA	NA	NA	NA	NA	NA	NA	NA	NA	NA	NA	NA	NA
ABalpppaapv	NA	NA	NA	NA	NA	NA	NA	NA	NA	NA	NA	NA	NA	NA	NA	NA	NA	NA	NA	NA	NA	NA	NA
ABalpppap	224	170.7	156.9	165	127.8	143.9	187.9	168.8	135.2	140.3	135.2	156.6	136.9	165.8	160.4	175.4	153.8	187.2	157.2	163.6	164.6	158.7	139.7
ABalpppapa	299	242.6	228.5	233.7	192.7	201.7	265.7	240.7	195.4	204.4	199.2	221.3	200.7	223.8	230	243.3	215.1	263.2	225.1	231.5	238	223.3	200.7
ABalpppapad	NA	NA	NA	NA	NA	NA	NA	NA	NA	NA	NA	NA	NA	NA	NA	NA	NA	NA	NA	NA	NA	NA	NA
ABalpppapav	NA	NA	NA	NA	NA	NA	NA	NA	NA	NA	NA	NA	NA	NA	NA	NA	NA	NA	NA	NA	NA	NA	NA
ABalpppapp	284	227	217.2	228	182.2	198.7	252.5	226	186.4	192.8	187.7	216	190.1	221	217.9	235	208.1	NA	213.3	220.3	222.8	216.3	190.7
ABalpppappa	NA	NA	NA	NA	NA	NA	NA	NA	NA	NA	NA	NA	NA	NA	NA	NA	NA	NA	NA	NA	NA	NA	NA
ABalpppappp	379	NA	NA	NA	NA	NA	NA	NA	NA	NA	NA	NA	NA	NA	NA	NA	NA	NA	NA	292.6	301.4	284.4	261.8
ABalpppapppa	NA	NA	NA	NA	NA	NA	NA	NA	NA	NA	NA	NA	NA	NA	NA	NA	NA	NA	NA	NA	NA	NA	NA
ABalpppapppp	NA	NA	NA	NA	NA	NA	NA	NA	NA	NA	NA	NA	NA	NA	NA	NA	NA	NA	NA	NA	NA	NA	NA
ABalpppp	171	126.4	111.3	119.3	86.6	104.3	139.6	120.5	99.5	99.5	93.1	110.1	95.9	124.1	115.3	130.2	113.4	141.4	116.2	122.8	118	116.8	99.7
ABalppppa	220	169.3	155.5	163.5	126.3	142.5	186.5	163	135.2	139	131.4	152.7	135.4	163	158.3	179.5	152.4	187.2	158.4	160.9	163.3	160.2	139.7
ABalppppaa	289	241.2	234.3	236.6	192.7	204.7	267.2	230.4	194.1	203.1	192.8	218.7	199.4	228.1	224.5	251.7	213.7	267.3	224	221.7	233	224.7	202
ABalppppaad	NA	NA	NA	NA	NA	NA	NA	NA	NA	NA	NA	NA	NA	NA	NA	NA	NA	NA	NA	NA	NA	NA	NA
ABalppppaav	NA	NA	NA	NA	NA	NA	NA	NA	NA	NA	NA	NA	NA	NA	NA	NA	NA	NA	NA	NA	NA	NA	NA
ABalppppap	299	229.9	222.8	236.6	185.2	197.2	253.9	230.4	190.3	199.2	190.3	216	195.3	221	222.2	240.5	208.1	257.5	218.7	216.2	224.1	217.7	194.5
ABalppppapa	409	NA	NA	NA	NA	NA	NA	NA	NA	NA	NA	NA	NA	NA	NA	NA	NA	NA	NA	302.3	NA	311.6	285.6
ABalppppapaa	NA	NA	NA	NA	NA	NA	NA	NA	NA	NA	NA	NA	NA	NA	NA	NA	NA	NA	NA	NA	NA	NA	NA
ABalppppapap	NA	NA	NA	NA	NA	NA	NA	NA	NA	NA	NA	NA	NA	NA	NA	NA	NA	NA	NA	NA	NA	NA	NA
ABalppppapp	NA	NA	NA	NA	NA	NA	NA	NA	NA	NA	NA	NA	NA	NA	NA	NA	NA	NA	NA	NA	NA	NA	NA
ABalppppp	214	162.4	148.6	157.8	119	138	180.6	160	131.4	132.7	127.6	148.9	127.5	158.8	151.7	167.1	146.9	180.2	152.9	156.8	157	154.2	134.7
ABalpppppa	279	222.8	217.2	226.5	183.7	200.2	249.5	226	186.4	194.1	187.7	210.7	194	221	212.4	226.7	209.5	253.3	215.4	220.3	226.6	216.3	193.2
ABalpppppaa	NA	NA	NA	NA	NA	NA	NA	NA	NA	NA	NA	NA	NA	NA	NA	NA	NA	NA	NA	NA	NA	NA	NA
ABalpppppap	NA	NA	NA	NA	NA	NA	NA	NA	NA	NA	NA	NA	NA	NA	NA	NA	NA	NA	NA	NA	NA	NA	NA
ABalpppppp	259	207.3	197.5	206.5	163	180.7	229	208.4	171.1	178.7	168.5	193.6	168.7	201.2	196.9	207.2	188.5	232.2	198.2	199.6	203.8	200.8	177
ABalppppppa	349	278	NA	NA	237.7	NA	NA	NA	NA	NA	NA	NA	NA	NA	NA	276.6	261.4	312.4	NA	269	278.6	272.9	243.1
ABalppppppaa	NA	NA	NA	NA	NA	NA	NA	NA	NA	NA	NA	NA	NA	NA	NA	NA	NA	NA	NA	NA	NA	NA	NA
ABalppppppap	NA	NA	NA	NA	NA	NA	NA	NA	NA	NA	NA	NA	NA	NA	NA	NA	NA	NA	NA	NA	NA	NA	NA
ABalppppppp	349	273.7	NA	NA	231.7	NA	NA	NA	227.5	NA	NA	NA	230.2	NA	NA	265.5	247.4	302.5	NA	260.6	269.7	267.3	239.4
ABalpppppppa	NA	NA	NA	NA	NA	NA	NA	NA	NA	NA	NA	NA	NA	NA	NA	NA	NA	NA	NA	NA	NA	NA	NA
ABalpppppppp	NA	NA	NA	NA	NA	NA	NA	NA	NA	NA	NA	NA	NA	NA	NA	NA	NA	NA	NA	NA	NA	NA	NA
ABar	51	23.1	7.2	16.8	0	9	36.5	19.8	11.8	9.2	5.2	6.6	7.3	28.8	25.3	38.6	20.2	32.7	16.6	30.9	22	17.1	9
ABara	73	41.8	25.9	33.6	10.5	24.2	53.3	36.5	26.3	25	19.7	24	23.7	44.6	40.3	53	36.2	52.1	33.4	46.3	37.6	34.1	23.2
ABaraa	103	66.4	50.6	56.9	31.8	48.5	77.6	59.4	47.4	46.1	42.1	49.5	44.4	67.8	62.2	77.3	57.9	77.4	56.2	68.7	60.9	58.2	45.2
ABaraaa	132	96.1	82.2	86.1	57.6	72.8	107.3	88.2	73.8	72.5	67.2	79	69.9	96.3	90	103.8	85.4	109.8	85.9	95	87.9	88.1	72.1
ABaraaaa	171	134.8	122.3	127.8	94	107.2	154.2	126.3	107.1	105.8	102	123	103.8	132.4	126.3	138.4	123.2	158	123.7	130.9	124.3	127.8	107.1
ABaraaaaa	239	180.5	169.3	176.4	139.5	148.3	204.1	174.7	146.7	148	144.2	169.8	144.8	178.5	171.5	183.7	167.5	208.3	172.3	173.3	168.4	175.5	148.4
ABaraaaaaa	324	245.4	248.3	258.1	216.7	215.2	286.3	246.6	205.7	209.5	212.1	239.8	206	249.4	241.1	244.7	236.1	292.7	245.6	239.8	239.4	244.6	208.2
ABaraaaaaaa	NA	NA	NA	NA	NA	NA	NA	NA	NA	NA	NA	NA	NA	NA	NA	NA	NA	NA	NA	NA	NA	NA	NA
ABaraaaaaap	NA	NA	NA	NA	NA	NA	NA	NA	NA	NA	NA	NA	NA	NA	NA	NA	NA	NA	NA	NA	NA	NA	NA
ABaraaaaap	329	248.3	244	256.7	215.2	216.7	283.3	248	208.2	215.9	205.7	239.8	204.7	253.6	253.2	251.7	229.1	285.7	224	245.4	238	243.2	210.7
ABaraaaaapa	NA	NA	NA	NA	NA	NA	NA	NA	NA	NA	NA	NA	NA	NA	NA	NA	NA	NA	NA	NA	NA	NA	NA
ABaraaaaapp	NA	NA	NA	NA	NA	NA	NA	NA	NA	NA	NA	NA	NA	NA	NA	NA	NA	NA	NA	NA	NA	NA	NA
ABaraaaap	244	184.8	176.4	187.9	145.4	154.2	205.5	177.6	154.4	151.8	146.7	175.1	150.1	182.7	179.2	185.1	173.1	215.3	172.3	178.8	175.9	179.7	152.1
ABaraaaapa	324	265.2	261	NA	231.7	225.7	289.2	261.2	222.4	226.2	NA	254.4	220.7	NA	NA	261.3	251.5	301.1	255.4	250.9	254.6	268.7	223.2
ABaraaaapaa	NA	NA	NA	NA	NA	NA	NA	NA	NA	NA	NA	NA	NA	NA	NA	NA	NA	NA	NA	NA	NA	NA	NA
ABaraaaapap	NA	NA	NA	NA	NA	NA	NA	NA	NA	NA	NA	NA	NA	NA	NA	NA	NA	NA	NA	NA	NA	NA	NA
ABaraaaapp	NA	NA	NA	NA	NA	NA	NA	NA	NA	NA	NA	NA	NA	NA	NA	NA	NA	NA	NA	NA	NA	NA	NA
ABaraaap	171	127.9	114.1	119.3	88.1	102.8	144	120.5	103.3	102	96.9	113.9	97.3	125.4	118.6	132.9	116.2	148.3	118.3	122.8	118	119.6	100.9
ABaraaapa	220	163.9	152.7	157.8	123.4	136.6	186.5	160	135.2	137.8	130.1	151.4	131.5	160.2	153.9	168.5	151.1	190	157.2	158.1	157	157.3	134.7
ABaraaapaa	294	224.2	218.7	226.5	189.7	198.7	265.7	230.4	195.4	204.4	191.6	217.3	191.4	221	214.5	228	212.3	267.3	243.4	217.6	219	220.5	189.5
ABaraaapaaa	NA	NA	NA	NA	NA	NA	NA	NA	NA	NA	NA	NA	NA	NA	NA	NA	NA	NA	NA	NA	NA	NA	NA
ABaraaapaap	NA	NA	NA	NA	NA	NA	NA	NA	NA	NA	NA	NA	NA	NA	NA	NA	NA	NA	NA	NA	NA	NA	NA
ABaraaapap	279	213	205.9	215.1	174.8	182.2	248.1	214.3	181.3	191.5	177.5	198.8	176.7	205.5	201.3	215.5	198.3	247.6	214.3	207.9	206.3	209.2	178.3
ABaraaapapa	NA	NA	NA	NA	NA	NA	NA	NA	NA	NA	NA	NA	NA	NA	NA	NA	NA	NA	NA	NA	NA	NA	NA
ABaraaapapp	NA	NA	NA	NA	NA	NA	NA	NA	NA	NA	NA	NA	NA	NA	NA	NA	NA	NA	NA	NA	NA	NA	NA
ABaraaapp	231	173.5	162.4	167.8	133.7	142.5	196.7	170.3	144.2	145.4	140.3	160.6	139.5	168.5	163.8	175.4	164.8	201.3	163.7	166.4	165.9	167.1	144.6
ABaraaappa	304	244	236.9	259.5	212.2	221.2	281.8	252.4	212.1	218.5	209.5	234.5	211.4	245.1	241.1	250.2	238.9	295.5	232.6	235.6	240.6	238.9	213.2
ABaraaappaa	NA	NA	NA	NA	NA	NA	NA	NA	NA	NA	NA	NA	NA	NA	NA	NA	NA	NA	NA	NA	NA	NA	NA
ABaraaappap	NA	NA	NA	NA	NA	NA	NA	NA	NA	NA	NA	NA	NA	NA	NA	NA	NA	NA	NA	NA	NA	NA	NA
ABaraaappp	299	238.3	229.9	240.9	204.7	203.2	267.2	242.2	208.2	206.9	204.4	226.6	199.4	233.8	235.5	235	227.7	278.6	229.4	228.7	230.4	229	202
ABaraaapppa	NA	NA	NA	NA	NA	NA	NA	NA	NA	NA	NA	NA	NA	NA	NA	NA	NA	NA	NA	NA	NA	NA	NA
ABaraaapppp	NA	NA	NA	NA	NA	NA	NA	NA	NA	NA	NA	NA	NA	NA	NA	NA	NA	NA	NA	NA	NA	NA	NA
ABaraap	132	96.1	79.4	86.1	57.6	72.8	107.3	88.2	72.5	71.2	65.9	77.7	69.9	93.5	88.9	103.8	84	109.8	83.7	93.6	87.9	86.7	70.9
ABaraapa	171	129.3	114.1	119.3	92.6	102.8	144	123.4	103.3	104.6	98.2	115.2	101	125.4	120.8	135.8	116.2	149.6	119.4	125.5	120.5	121	99.7
ABaraapaa	229	170.7	158.2	165	135.1	142.5	192.3	167.4	141.6	144.2	136.5	156.6	139.5	165.8	160.4	175.4	157.9	195.6	162.6	165	163.3	165.7	138.4
ABaraapaaa	299	234.2	227.1	248	209.2	209.2	264.2	236.3	204.4	209.5	201.8	224	207.4	238	226.7	240.5	220.7	274.4	232.6	230.1	236.8	233.2	202
ABaraapaaaa	NA	NA	NA	NA	NA	NA	NA	NA	NA	NA	NA	NA	NA	NA	NA	NA	NA	NA	NA	NA	NA	NA	NA
ABaraapaaap	NA	NA	NA	NA	NA	NA	NA	NA	NA	NA	NA	NA	NA	NA	NA	NA	NA	NA	NA	NA	NA	NA	NA
ABaraapaap	284	227	214.4	232.3	194.2	197.2	253.9	226	194.1	195.4	190.3	210.7	194	222.4	215.6	228	212.3	257.5	219.7	217.6	221.5	221.9	190.7
ABaraapaapa	NA	NA	NA	NA	NA	NA	NA	NA	NA	NA	NA	NA	NA	NA	NA	NA	NA	NA	NA	NA	NA	NA	NA
ABaraapaapp	NA	NA	NA	NA	NA	NA	NA	NA	NA	NA	NA	NA	NA	NA	NA	NA	NA	NA	NA	NA	NA	NA	NA
ABaraapap	229	167.9	156.9	162.1	130.7	139.5	189.4	164.4	137.8	141.6	135.2	155.3	139.5	161.6	158.3	175.4	155.1	192.8	160.5	163.6	160.8	160.2	137.2
ABaraapapa	279	215.8	204.6	210.8	174.8	182.2	243.7	215.7	180	185.1	181.3	206.8	182.1	206.9	207.9	219.7	198.3	244.8	205.7	209.3	213.9	206.4	180.7
ABaraapapaa	409	NA	NA	NA	NA	NA	NA	NA	NA	NA	NA	NA	NA	NA	NA	NA	NA	NA	NA	327.4	NA	330	294.3
ABaraapapaad	NA	NA	NA	NA	NA	NA	NA	NA	NA	NA	NA	NA	NA	NA	NA	NA	NA	NA	NA	NA	NA	NA	NA
ABaraapapaav	NA	NA	NA	NA	NA	NA	NA	NA	NA	NA	NA	NA	NA	NA	NA	NA	NA	NA	NA	NA	NA	NA	NA
ABaraapapap	NA	NA	NA	NA	NA	NA	NA	NA	NA	NA	NA	NA	NA	NA	NA	NA	NA	NA	NA	NA	NA	NA	NA
ABaraapapp	324	245.4	252.4	249.5	221.2	212.2	286.3	246.6	208.2	212.1	205.7	227.9	210.1	235.2	236.6	244.7	238.9	285.7	244.5	244	245.7	236.1	204.4
ABaraapappa	NA	NA	NA	NA	NA	NA	NA	NA	NA	NA	NA	NA	NA	NA	NA	NA	NA	NA	NA	NA	NA	NA	NA
ABaraapappp	NA	NA	NA	NA	NA	NA	NA	NA	NA	NA	NA	NA	NA	NA	NA	NA	NA	NA	NA	NA	NA	NA	NA
ABaraapp	171	127.9	111.3	117.9	89.6	102.8	144	121.9	102	102	94.4	111.3	97.3	124.1	119.7	132.9	114.8	148.3	115.1	122.8	119.3	121	100.9
ABaraappa	229	167.9	154	165	130.7	141	192.3	165.9	137.8	140.3	130.1	154	135.4	163	158.3	174	153.8	194.2	156.1	160.9	160.8	163	137.2
ABaraappaa	304	239.8	234.3	256.7	203.2	212.2	274.5	242.2	203.1	208.2	194.1	221.3	200.7	233.8	222.2	240.5	222.1	275.8	230.5	225.9	235.5	227.5	200.7
ABaraappaaa	NA	NA	NA	NA	NA	NA	NA	NA	NA	NA	NA	NA	NA	NA	NA	NA	NA	NA	NA	NA	NA	NA	NA
ABaraappaap	NA	NA	NA	NA	NA	NA	NA	NA	NA	NA	NA	NA	NA	NA	NA	NA	NA	NA	NA	NA	NA	NA	NA
ABaraappap	284	224.2	213	233.7	182.2	195.7	255.4	224.5	189	191.5	180	209.4	186	216.8	212.4	226.7	203.9	254.7	212.2	213.4	219	216.3	188.2
ABaraappapa	NA	NA	NA	NA	NA	NA	NA	NA	NA	NA	NA	NA	NA	NA	NA	NA	NA	NA	NA	NA	NA	NA	NA
ABaraappapp	NA	NA	NA	NA	NA	NA	NA	NA	NA	NA	NA	NA	NA	NA	NA	NA	NA	NA	NA	NA	NA	NA	NA
ABaraappp	229	167.9	154	160.7	129.3	139.5	192.3	164.4	139.1	137.8	133.9	151.4	135.4	161.6	159.4	174	152.4	192.8	158.4	160.9	162.1	163	138.4
ABaraapppa	279	214.4	203.1	213.6	177.7	185.2	245.1	214.3	182.6	183.9	178.7	196.2	180.6	206.9	203.5	219.7	198.3	244.8	204.6	203.7	212.6	207.8	184.5
ABaraapppaa	409	NA	NA	NA	NA	NA	NA	NA	NA	NA	NA	NA	NA	NA	NA	NA	NA	NA	NA	326	NA	NA	NA
ABaraapppaad	NA	NA	NA	NA	NA	NA	NA	NA	NA	NA	NA	NA	NA	NA	NA	NA	NA	NA	NA	NA	NA	NA	NA
ABaraapppaav	NA	NA	NA	NA	NA	NA	NA	NA	NA	NA	NA	NA	NA	NA	NA	NA	NA	NA	NA	NA	NA	NA	NA
ABaraapppap	NA	NA	NA	NA	NA	NA	NA	NA	NA	NA	NA	NA	NA	NA	NA	NA	NA	NA	NA	NA	NA	NA	NA
ABaraapppp	319	251.1	239.8	256.7	212.2	216.7	277.4	248	209.5	206.9	209.5	225.3	211.4	230.9	244.3	246.1	229.1	282.8	236.9	237	243.2	241.8	209.5
ABaraappppa	NA	NA	NA	NA	NA	NA	NA	NA	NA	NA	NA	NA	NA	NA	NA	NA	NA	NA	NA	NA	NA	NA	NA
ABaraappppp	NA	NA	NA	NA	NA	NA	NA	NA	NA	NA	NA	NA	NA	NA	NA	NA	NA	NA	NA	NA	NA	NA	NA
ABarap	103	66.4	50.6	58.4	31.8	47	76.1	60.9	47.4	46.1	42.1	50.8	44.4	67.8	62.2	75.9	57.9	78.9	56.2	68.7	60.9	58.2	43.9
ABarapa	132	94.8	79.4	86.1	57.6	72.8	105.9	88.2	73.8	72.5	67.2	80.4	69.9	93.5	87.8	102.5	85.4	109.8	83.7	95	89.1	86.7	69.6
ABarapaa	171	130.6	115.4	120.7	89.6	102.8	144	123.4	104.6	103.3	99.5	116.5	102.3	125.4	120.8	135.8	119	151.1	117.3	125.5	123.1	121	100.9
ABarapaaa	234	176.4	165.1	172.1	133.7	146.9	198.2	174.7	149.3	146.7	144.2	163.2	146.1	168.5	163.8	180.9	164.8	204	162.6	169.1	170.9	169.9	142.2
ABarapaaaa	319	242.6	239.8	246.6	201.7	210.7	270.1	252.4	210.8	208.2	208.2	227.9	208.8	230.9	227.7	243.3	226.3	281.4	227.2	228.7	236.8	233.2	200.7
ABarapaaaaa	NA	NA	NA	NA	NA	NA	NA	NA	NA	NA	NA	NA	NA	NA	NA	NA	NA	NA	NA	NA	NA	NA	NA
ABarapaaaap	NA	NA	NA	NA	NA	NA	NA	NA	NA	NA	NA	NA	NA	NA	NA	NA	NA	NA	NA	NA	NA	NA	NA
ABarapaaap	324	249.7	239.8	NA	218.2	222.7	278.9	255.4	226.2	226.2	212.1	235.9	212.7	240.9	237.7	257.1	233.4	285.7	233.8	235.6	245.7	246	211.9
ABarapaaapa	NA	NA	NA	NA	NA	NA	NA	NA	NA	NA	NA	NA	NA	NA	NA	NA	NA	NA	NA	NA	NA	NA	NA
ABarapaaapp	NA	NA	NA	NA	NA	NA	NA	NA	NA	NA	NA	NA	NA	NA	NA	NA	NA	NA	NA	NA	NA	NA	NA
ABarapaap	229	169.3	158.2	160.7	127.8	139.5	187.9	163	141.6	140.3	137.8	156.6	138.2	161.6	158.3	172.6	159.3	194.2	156.1	160.9	165.9	161.5	135.9
ABarapaapa	339	249.7	246.9	246.6	213.7	218.2	280.4	249.5	218.5	227.5	213.4	242.5	216.8	235.2	230	248.8	238.9	285.7	236.9	232.8	253.3	241.8	205.7
ABarapaapaa	NA	NA	NA	NA	NA	NA	NA	NA	NA	NA	NA	NA	NA	NA	NA	NA	NA	NA	NA	NA	NA	NA	NA
ABarapaapap	NA	NA	NA	NA	NA	NA	NA	NA	NA	NA	NA	NA	NA	NA	NA	NA	NA	NA	NA	NA	NA	NA	NA
ABarapaapp	284	218.7	214.4	215.1	177.7	188.2	248.1	215.7	186.4	186.4	183.9	205.4	183.4	208.3	205.7	221.1	205.3	251.9	206.8	206.5	216.5	209.2	182
ABarapaappa	NA	NA	NA	NA	NA	NA	NA	NA	NA	NA	NA	NA	NA	NA	NA	NA	NA	NA	NA	NA	NA	NA	NA
ABarapaappp	NA	NA	NA	NA	NA	NA	NA	NA	NA	NA	NA	NA	NA	NA	NA	NA	NA	NA	NA	NA	NA	NA	NA
ABarapap	171	126.4	112.6	116.4	86.6	101.4	138.1	120.5	100.8	100.7	95.7	112.6	97.3	122.7	116.4	131.5	116.2	145.6	114	124.1	120.5	116.8	98.4
ABarapapa	214	166.4	158.2	159.2	124.9	138	183.5	165.9	137.8	137.8	135.2	154	134.1	160.2	153.9	172.6	153.8	192.8	152.9	162.3	163.3	160.2	134.7
ABarapapaa	304	232.8	222.8	228	195.7	206.2	258.3	237.8	199.3	198	196.7	226.6	195.3	225.2	215.6	235	217.9	268.7	220.8	220.3	234.2	224.7	192
ABarapapaaa	NA	NA	NA	NA	NA	NA	NA	NA	NA	NA	NA	NA	NA	NA	NA	NA	NA	NA	NA	NA	NA	NA	NA
ABarapapaap	389	NA	NA	NA	NA	NA	NA	NA	NA	NA	NA	NA	NA	NA	NA	314.1	NA	NA	NA	302.3	NA	307.3	280.6
ABarapapaapa	NA	NA	NA	NA	NA	NA	NA	NA	NA	NA	NA	NA	NA	NA	NA	NA	NA	NA	NA	NA	NA	NA	NA
ABarapapaapp	NA	NA	NA	NA	NA	NA	NA	NA	NA	NA	NA	NA	NA	NA	NA	NA	NA	NA	NA	NA	NA	NA	NA
ABarapapap	279	218.7	224.2	220.8	183.7	195.7	246.6	230.4	192.8	191.5	189	208.1	187.3	216.8	207.9	223.9	210.9	256.1	208.9	216.2	220.3	214.9	185.7
ABarapapapa	NA	NA	NA	NA	NA	NA	NA	NA	NA	NA	NA	NA	NA	NA	NA	NA	NA	NA	NA	NA	NA	NA	NA
ABarapapapp	NA	NA	NA	NA	NA	NA	NA	NA	NA	NA	NA	NA	NA	NA	NA	NA	NA	NA	NA	NA	NA	NA	NA
ABarapapp	210	163.9	152.7	157.8	121.9	135.1	179.1	158.6	135.2	135.2	130.1	151.4	131.5	157.5	151.7	167.1	151.1	187.2	151.8	156.8	158.3	152.8	130.8
ABarapappa	319	261	255.3	NA	221.2	228.7	290.7	256.8	222.4	230	213.4	254.4	226.1	NA	NA	262.7	245.9	288.4	252.1	253.7	264.7	250.3	226.9
ABarapappaa	NA	NA	NA	NA	NA	NA	NA	NA	NA	NA	NA	NA	NA	NA	NA	NA	NA	NA	NA	NA	NA	NA	NA
ABarapappap	NA	NA	NA	NA	NA	NA	NA	NA	NA	NA	NA	NA	NA	NA	NA	NA	NA	NA	NA	NA	NA	NA	NA
ABarapappp	259	208.7	201.7	206.5	164.5	179.2	233.4	206.9	180	176.2	172.3	194.9	173.9	198.3	196.9	208.6	195.5	239.2	201.4	199.6	203.8	198	174.5
ABarapapppa	NA	NA	NA	NA	NA	NA	NA	NA	NA	NA	NA	NA	NA	NA	NA	NA	NA	NA	NA	NA	NA	NA	NA
ABarapapppp	NA	NA	NA	NA	NA	NA	NA	NA	NA	NA	NA	NA	NA	NA	NA	NA	NA	NA	NA	NA	NA	NA	NA
ABarapp	132	96.1	79.4	86.1	59.1	74.4	105.9	88.2	72.5	72.5	67.2	79	69.9	93.5	88.9	102.5	84	109.8	83.7	95	89.1	86.7	70.9
ABarappa	171	130.6	116.8	120.7	89.6	104.3	144	121.9	103.3	104.6	96.9	113.9	101	126.8	120.8	135.8	119	149.6	118.3	128.2	121.8	121	100.9
ABarappaa	229	176.4	166.5	173.6	138.1	146.9	198.2	171.8	144.2	148	140.3	160.6	144.8	170	164.9	180.9	162	201.3	164.8	170.5	169.6	168.4	143.4
ABarappaaa	304	245.4	244	253.8	213.7	213.7	278.9	246.6	208.2	213.3	201.8	229.2	212.7	238	227.7	246.1	224.9	280	220.8	232.8	245.7	240.4	204.4
ABarappaaaa	NA	NA	NA	NA	NA	NA	NA	NA	NA	NA	NA	NA	NA	NA	NA	NA	NA	NA	NA	NA	NA	NA	NA
ABarappaaap	NA	NA	NA	NA	NA	NA	NA	NA	NA	NA	NA	NA	NA	NA	NA	NA	NA	NA	NA	NA	NA	NA	NA
ABarappaap	314	246.9	244	259.5	215.2	216.7	283.3	249.5	210.8	224.9	214.6	229.2	212.7	240.9	235.5	248.8	231.9	294.1	242.4	242.6	248.3	241.8	206.9
ABarappaapa	NA	NA	NA	NA	NA	NA	NA	NA	NA	NA	NA	NA	NA	NA	NA	NA	NA	NA	NA	NA	NA	NA	NA
ABarappaapp	NA	NA	NA	NA	NA	NA	NA	NA	NA	NA	NA	NA	NA	NA	NA	NA	NA	NA	NA	NA	NA	NA	NA
ABarappap	219	172.1	160.9	166.4	132.2	142.5	193.8	170.3	140.3	141.6	136.5	155.3	140.8	167.2	162.7	178.2	160.7	195.6	160.5	166.4	167.1	163	139.7
ABarappapa	294	234.2	224.2	233.7	189.7	201.7	268.6	237.8	198	201.8	192.8	216	199.4	223.8	223.4	236.3	219.3	266	225.1	227.3	229.2	223.3	193.2
ABarappapaa	NA	NA	NA	NA	NA	NA	NA	NA	NA	NA	NA	NA	NA	NA	NA	NA	NA	NA	NA	NA	NA	NA	NA
ABarappapap	404	NA	NA	NA	NA	NA	NA	NA	NA	NA	NA	NA	NA	NA	NA	NA	NA	NA	NA	324.6	NA	323	281.8
ABarappapapa	NA	NA	NA	NA	NA	NA	NA	NA	NA	NA	NA	NA	NA	NA	NA	NA	NA	NA	NA	NA	NA	NA	NA
ABarappapapp	NA	NA	NA	NA	NA	NA	NA	NA	NA	NA	NA	NA	NA	NA	NA	NA	NA	NA	NA	NA	NA	NA	NA
ABarappapp	299	237	232.8	239.4	197.2	207.7	267.2	242.2	201.8	203.1	195.4	221.3	202.1	229.5	231.1	243.3	227.7	273	232.6	232.8	233	231.8	195.7
ABarappappa	NA	NA	NA	NA	NA	NA	NA	NA	NA	NA	NA	NA	NA	NA	NA	NA	NA	NA	NA	NA	NA	NA	NA
ABarappappp	NA	NA	NA	NA	NA	NA	NA	NA	NA	NA	NA	NA	NA	NA	NA	NA	NA	NA	NA	NA	NA	NA	NA
ABarappp	171	127.9	114.1	117.9	88.1	102.8	141	120.5	100.8	102	95.7	112.6	99.7	124.1	119.7	131.5	114.8	146.9	116.2	124.1	120.5	119.6	99.7
ABarapppa	220	170.7	158.2	166.4	130.7	145.4	190.9	165.9	139.1	142.9	136.5	154	140.8	165.8	160.4	172.6	155.1	194.2	158.4	166.4	165.9	160.2	138.4
ABarapppaa	294	239.8	236.9	249.5	204.7	212.2	271.6	245.1	204.4	210.8	203.1	224	204.7	233.8	231.1	243.3	219.3	274.4	227.2	232.8	239.4	231.8	200.7
ABarapppaaa	NA	NA	NA	NA	NA	NA	NA	NA	NA	NA	NA	NA	NA	NA	NA	NA	NA	NA	NA	NA	NA	NA	NA
ABarapppaap	NA	NA	NA	NA	NA	NA	NA	NA	NA	NA	NA	NA	NA	NA	NA	NA	NA	NA	NA	NA	NA	NA	NA
ABarapppap	294	239.8	228.5	242.3	194.2	210.7	265.7	236.3	199.3	206.9	195.4	220	202.1	229.5	227.7	236.3	223.5	270.2	233.8	231.5	233	229	199.5
ABarapppapa	NA	NA	NA	NA	NA	NA	NA	NA	NA	NA	NA	NA	NA	NA	NA	NA	NA	NA	NA	NA	NA	NA	NA
ABarapppapp	NA	NA	NA	NA	NA	NA	NA	NA	NA	NA	NA	NA	NA	NA	NA	NA	NA	NA	NA	NA	NA	NA	NA
ABarapppp	219	167.9	156.9	162.1	127.8	141	189.4	165.9	137.8	141.6	135.2	154	136.9	163	160.4	169.9	152.4	191.4	157.2	162.3	163.3	161.5	138.4
ABarappppa	294	235.6	228.5	238	194.2	197.2	262.8	239.2	199.3	204.4	194.1	214.7	198.1	228.1	227.7	240.5	213.7	267.3	220.8	225.9	233	226.2	195.7
ABarappppaa	NA	NA	NA	NA	NA	NA	NA	NA	NA	NA	NA	NA	NA	NA	NA	NA	NA	NA	NA	NA	NA	NA	NA
ABarappppap	NA	NA	NA	NA	NA	NA	NA	NA	NA	NA	NA	NA	NA	NA	NA	NA	NA	NA	NA	NA	NA	NA	NA
ABarappppp	289	225.6	218.7	223.7	185.2	195.7	251	227.5	191.6	199.2	190.3	212.1	191.4	221	222.2	228	208.1	258.9	214.3	214.8	221.5	221.9	189.5
ABarapppppa	404	NA	NA	NA	NA	NA	NA	NA	NA	NA	NA	NA	NA	NA	NA	NA	NA	NA	NA	317.6	NA	327.2	285.6
ABarapppppaa	NA	NA	NA	NA	NA	NA	NA	NA	NA	NA	NA	NA	NA	NA	NA	NA	NA	NA	NA	NA	NA	NA	NA
ABarapppppap	NA	NA	NA	NA	NA	NA	NA	NA	NA	NA	NA	NA	NA	NA	NA	NA	NA	NA	NA	NA	NA	NA	NA
ABarapppppp	NA	NA	NA	NA	NA	NA	NA	NA	NA	NA	NA	NA	NA	NA	NA	NA	NA	NA	NA	NA	NA	NA	NA
ABarp	73	40.4	25.9	33.6	10.5	24.2	53.3	36.5	26.3	23.7	19.7	24	22.2	44.6	40.3	53	36.2	50.5	33.4	46.3	37.6	34.1	23.2
ABarpa	103	66.4	50.6	60	34.8	50	79.1	62.4	50	47.4	42.1	49.5	45.9	69.2	63.4	77.3	59.4	78.9	58.6	68.7	60.9	58.2	45.2
ABarpaa	132	92	77.9	86.1	59.1	74.4	105.9	88.2	72.5	69.9	64.6	75	68.4	92.1	86.7	101.1	84	107	83.7	92.3	87.9	83.9	68.3
ABarpaaa	171	132	119.5	129.3	99.9	110.2	157.2	136.6	105.9	104.6	98.2	119.1	105.1	132.4	125.2	144	124.6	151.1	122.7	130.9	126.8	123.7	104.6
ABarpaaaa	239	176.4	166.5	179.3	144	154.2	209.9	184.9	144.2	146.7	140.3	164.5	146.1	175.6	167	185.1	167.5	199.9	165.8	174.7	173.4	168.4	144.6
ABarpaaaaa	319	258.1	262.4	NA	225.7	237.7	NA	NA	218.5	223.6	NA	238.5	222.2	253.6	253.2	269.6	241.8	294.1	251	249.6	254.6	251.7	214.5
ABarpaaaaal	NA	NA	NA	NA	NA	NA	NA	NA	NA	NA	NA	NA	NA	NA	NA	NA	NA	NA	NA	NA	NA	NA	NA
ABarpaaaaar	NA	NA	NA	NA	NA	NA	NA	NA	NA	NA	NA	NA	NA	NA	NA	NA	NA	NA	NA	NA	NA	NA	NA
ABarpaaaap	319	261	256.7	NA	221.2	234.7	NA	NA	210.8	223.6	205.7	245.1	216.8	256.5	256.6	265.5	240.4	289.8	244.5	248.1	248.3	251.7	213.2
ABarpaaaapa	NA	NA	NA	NA	NA	NA	NA	NA	NA	NA	NA	NA	NA	NA	NA	NA	NA	NA	NA	NA	NA	NA	NA
ABarpaaaapp	NA	NA	NA	NA	NA	NA	NA	NA	NA	NA	NA	NA	NA	NA	NA	NA	NA	NA	NA	NA	NA	NA	NA
ABarpaaap	239	179.1	172.1	187.9	149.9	158.6	211.4	189.3	149.3	151.8	144.2	168.5	148.8	177.1	178.1	190.7	170.3	205.4	169.1	176	178.5	171.3	152.1
ABarpaaapa	314	269.5	254	NA	222.7	237.7	NA	NA	217.2	215.9	208.2	241.1	219.4	246.5	260.9	262.7	243.1	291.3	245.6	249.6	253.3	247.5	216.9
ABarpaaapaa	NA	NA	NA	NA	NA	NA	NA	NA	NA	NA	NA	NA	NA	NA	NA	NA	NA	NA	NA	NA	NA	NA	NA
ABarpaaapap	NA	NA	NA	NA	NA	NA	NA	NA	NA	NA	NA	NA	NA	NA	NA	NA	NA	NA	NA	NA	NA	NA	NA
ABarpaaapp	NA	NA	NA	NA	NA	NA	NA	NA	NA	NA	NA	NA	NA	NA	NA	NA	NA	NA	NA	NA	NA	NA	NA
ABarpaap	171	123.7	109.9	119.3	89.6	105.8	142.5	120.5	99.5	98.2	91.8	108.8	95.9	121.3	117.5	134.3	113.4	142.8	116.2	121.4	116.8	115.5	96
ABarpaapa	219	163.9	151.3	165	129.3	145.4	187.9	163	134	133.9	126.3	151.4	132.8	161.6	158.3	176.8	151.1	187.2	155.2	159.6	158.3	157.3	132.2
ABarpaapaa	NA	NA	NA	NA	NA	NA	NA	NA	NA	NA	NA	NA	NA	NA	NA	NA	NA	NA	NA	NA	NA	NA	NA
ABarpaapap	NA	NA	NA	NA	NA	NA	NA	NA	NA	NA	NA	NA	NA	NA	NA	NA	NA	NA	NA	NA	NA	NA	NA
ABarpaapp	214	163.9	152.7	165	130.7	145.4	190.9	164.4	132.7	133.9	127.6	150.1	132.8	161.6	158.3	178.2	151.1	185.8	156.1	159.6	159.6	155.7	133.5
ABarpaappa	NA	NA	NA	NA	NA	NA	NA	NA	NA	NA	NA	NA	NA	NA	NA	NA	NA	NA	NA	NA	NA	NA	NA
ABarpaappp	NA	NA	NA	NA	NA	NA	NA	NA	NA	NA	NA	NA	NA	NA	NA	NA	NA	NA	NA	NA	NA	NA	NA
ABarpap	132	94.8	77.9	87.6	59.1	74.4	107.3	89.7	72.5	71.2	65.9	76.4	69.9	93.5	88.9	102.5	85.4	107	83.7	93.6	86.6	85.3	68.3
ABarpapa	171	126.4	112.6	120.7	91.1	105.8	142.5	120.5	100.8	99.5	95.7	110.1	99.7	125.4	118.6	134.3	116.2	144.2	115.1	124.1	118	116.8	98.4
ABarpapaa	230	170.7	159.6	172.1	135.1	148.3	193.8	168.8	142.9	140.3	136.5	155.3	139.5	167.2	161.5	179.5	157.9	195.6	159.4	167.8	163.3	163	138.4
ABarpapaaa	319	245.4	244	NA	215.2	227.2	281.8	249.5	210.8	217.2	208.2	235.9	214	243.7	247.7	257.1	231.9	295.5	231.6	241.1	243.2	241.8	209.5
ABarpapaaaa	NA	NA	NA	NA	NA	NA	NA	NA	NA	NA	NA	NA	NA	NA	NA	NA	NA	NA	NA	NA	NA	NA	NA
ABarpapaaap	NA	NA	NA	NA	NA	NA	NA	NA	NA	NA	NA	NA	NA	NA	NA	NA	NA	NA	NA	NA	NA	NA	NA
ABarpapaap	289	224.2	217.2	236.6	186.7	200.2	251	227.5	192.8	192.8	186.4	210.7	191.4	216.8	222.2	233.6	208.1	257.5	212.2	221.7	219	216.3	188.2
ABarpapaapa	NA	NA	NA	NA	NA	NA	NA	NA	NA	NA	NA	NA	NA	NA	NA	NA	NA	NA	NA	NA	NA	NA	NA
ABarpapaapp	380	NA	NA	NA	NA	NA	NA	NA	NA	NA	NA	286.2	NA	NA	NA	NA	NA	NA	NA	301	293.8	285.8	263.1
ABarpapaappa	NA	NA	NA	NA	NA	NA	NA	NA	NA	NA	NA	NA	NA	NA	NA	NA	NA	NA	NA	NA	NA	NA	NA
ABarpapaappp	NA	NA	NA	NA	NA	NA	NA	NA	NA	NA	NA	NA	NA	NA	NA	NA	NA	NA	NA	NA	NA	NA	NA
ABarpapap	229	169.3	159.6	169.3	135.1	146.9	193.8	167.4	141.6	140.3	136.5	154	140.8	165.8	161.5	178.2	160.7	194.2	160.5	167.8	162.1	161.5	138.4
ABarpapapa	NA	NA	NA	NA	NA	NA	NA	NA	NA	NA	NA	NA	NA	NA	NA	NA	NA	NA	NA	NA	NA	NA	NA
ABarpapapp	NA	NA	NA	NA	NA	NA	NA	NA	NA	NA	NA	NA	NA	NA	NA	NA	NA	NA	NA	NA	NA	NA	NA
ABarpapp	171	126.4	112.6	123.6	91.1	107.2	142.5	120.5	100.8	99.5	95.7	110.1	101	125.4	118.6	138.4	117.6	144.2	114	126.9	119.3	115.5	98.4
ABarpappa	239	173.5	163.9	177.8	139.5	154.2	195.3	173.2	145.5	142.9	139.1	160.6	147.4	171.4	167	187.8	164.8	197	160.5	171.9	168.4	164.3	140.9
ABarpappaa	NA	NA	NA	NA	NA	NA	NA	NA	NA	NA	NA	NA	NA	NA	NA	NA	NA	NA	NA	NA	NA	NA	NA
ABarpappap	NA	NA	NA	NA	NA	NA	NA	NA	NA	NA	NA	NA	NA	NA	NA	NA	NA	NA	NA	NA	NA	NA	NA
ABarpappp	219	169.3	158.2	169.3	133.7	148.3	190.9	170.3	139.1	136.5	135.2	155.3	139.5	165.8	161.5	182.3	159.3	190	156.1	169.1	163.3	158.7	135.9
ABarpapppa	NA	NA	NA	NA	NA	NA	NA	NA	NA	NA	NA	NA	NA	NA	NA	NA	NA	NA	NA	NA	NA	NA	NA
ABarpapppp	NA	NA	NA	NA	NA	NA	NA	NA	NA	NA	NA	NA	NA	NA	NA	NA	NA	NA	NA	NA	NA	NA	NA
ABarpp	103	67.8	53.4	60	34.8	53	80.6	63.9	50	47.4	43.4	50.8	47.3	70.7	64.5	78.8	59.4	78.9	59.8	70.2	62.2	59.6	45.2
ABarppa	132	94.8	80.8	86.1	60.6	77.4	108.8	89.7	72.5	72.5	65.9	76.4	71.4	94.9	90	103.8	85.4	108.4	85.9	93.6	87.9	85.3	69.6
ABarppaa	171	129.3	116.8	125	95.5	111.6	146.9	129.2	104.6	104.6	98.2	112.6	103.8	128.3	125.2	139.8	119	148.3	123.7	126.9	121.8	123.7	100.9
ABarppaaa	234	177.8	167.8	177.8	145.4	157.1	204.1	180.5	148	151.8	144.2	161.9	147.4	178.5	170.4	190.7	164.8	199.9	174.5	174.7	170.9	176.9	148.4
ABarppaaaa	NA	NA	NA	NA	NA	NA	NA	NA	NA	NA	NA	NA	NA	NA	NA	NA	NA	NA	NA	NA	NA	NA	NA
ABarppaaap	NA	NA	NA	NA	NA	NA	NA	NA	NA	NA	NA	NA	NA	NA	NA	NA	NA	NA	NA	NA	NA	NA	NA
ABarppaap	229	170.7	162.4	175	138.1	154.2	196.7	174.7	141.6	146.7	139.1	156.6	143.5	171.4	167	185.1	162	195.6	168	170.5	167.1	168.4	140.9
ABarppaapa	NA	NA	NA	NA	NA	NA	NA	NA	NA	NA	NA	NA	NA	NA	NA	NA	NA	NA	NA	NA	NA	NA	NA
ABarppaapp	434	NA	NA	NA	NA	NA	NA	NA	NA	NA	NA	NA	NA	NA	NA	NA	NA	NA	NA	NA	NA	NA	NA
ABarppaappa	NA	NA	NA	NA	NA	NA	NA	NA	NA	NA	NA	NA	NA	NA	NA	NA	NA	NA	NA	NA	NA	NA	NA
ABarppaappp	NA	NA	NA	NA	NA	NA	NA	NA	NA	NA	NA	NA	NA	NA	NA	NA	NA	NA	NA	NA	NA	NA	NA
ABarppap	171	134.8	119.5	125	95.5	114.6	149.8	129.2	104.6	105.8	99.5	115.2	105.1	131	124.1	139.8	120.3	149.6	124.8	129.6	123.1	122.3	103.4
ABarppapa	229	181.9	173.5	175	142.5	158.6	204.1	179.1	145.5	153.1	144.2	161.9	152.7	178.5	175.9	189.3	167.5	204	176.6	177.4	173.4	172.7	150.9
ABarppapaa	NA	NA	NA	NA	NA	NA	NA	NA	NA	NA	NA	NA	NA	NA	NA	NA	NA	NA	NA	NA	NA	NA	NA
ABarppapap	NA	NA	NA	NA	NA	NA	NA	NA	NA	NA	NA	NA	NA	NA	NA	NA	NA	NA	NA	NA	NA	NA	NA
ABarppapp	229	181.9	170.7	177.8	148.4	161.6	207	180.5	146.7	153.1	145.5	163.2	152.7	178.5	173.7	187.8	166.2	202.7	176.6	178.8	174.7	176.9	149.6
ABarppappa	NA	NA	NA	NA	NA	NA	NA	NA	NA	NA	NA	NA	NA	NA	NA	NA	NA	NA	NA	NA	NA	NA	NA
ABarppappp	NA	NA	NA	NA	NA	NA	NA	NA	NA	NA	NA	NA	NA	NA	NA	NA	NA	NA	NA	NA	NA	NA	NA
ABarppp	132	96.1	80.8	87.6	60.6	79	110.2	92.6	73.8	71.2	67.2	77.7	71.4	96.3	90	102.5	85.4	108.4	84.8	95	87.9	86.7	69.6
ABarpppa	171	129.3	116.8	123.6	95.5	110.2	148.4	127.8	103.3	102	96.9	112.6	102.3	129.6	121.9	137.1	119	145.6	120.6	126.9	121.8	119.6	102.2
ABarpppaa	234	176.4	167.8	176.4	146.9	154.2	202.6	176.2	146.7	145.4	141.6	160.6	146.1	177.1	171.5	186.5	163.5	197	174.5	173.3	169.6	168.4	144.6
ABarpppaaa	NA	NA	NA	NA	NA	NA	NA	NA	NA	NA	NA	NA	NA	NA	NA	NA	NA	NA	NA	NA	NA	NA	NA
ABarpppaap	NA	NA	NA	NA	NA	NA	NA	NA	NA	NA	NA	NA	NA	NA	NA	NA	NA	NA	NA	NA	NA	NA	NA
ABarpppap	229	172.1	160.9	170.7	139.5	154.2	195.3	171.8	140.3	140.3	135.2	156.6	142.2	177.1	167	182.3	159.3	199.9	162.6	169.1	165.9	164.3	140.9
ABarpppapa	NA	NA	NA	NA	NA	NA	NA	NA	NA	NA	NA	NA	NA	NA	NA	NA	NA	NA	NA	NA	NA	NA	NA
ABarpppapp	429	NA	NA	NA	NA	NA	NA	NA	NA	NA	NA	NA	NA	NA	NA	NA	NA	NA	NA	NA	NA	337.1	NA
ABarpppappa	NA	NA	NA	NA	NA	NA	NA	NA	NA	NA	NA	NA	NA	NA	NA	NA	NA	NA	NA	NA	NA	NA	NA
ABarpppappp	NA	NA	NA	NA	NA	NA	NA	NA	NA	NA	NA	NA	NA	NA	NA	NA	NA	NA	NA	NA	NA	NA	NA
ABarpppp	171	133.3	119.5	125	95.5	113.1	151.3	130.7	105.9	104.6	100.8	116.5	103.8	131	126.3	137.1	117.6	149.6	122.7	128.2	123.1	123.7	102.2
ABarppppa	229	176.4	170.7	175	145.4	158.6	202.6	180.5	146.7	144.2	142.9	164.5	146.1	178.5	174.8	183.7	162	202.7	173.4	173.3	172.2	169.9	147.1
ABarppppaa	NA	NA	NA	NA	NA	NA	NA	NA	NA	NA	NA	NA	NA	NA	NA	NA	NA	NA	NA	NA	NA	NA	NA
ABarppppap	NA	NA	NA	NA	NA	NA	NA	NA	NA	NA	NA	NA	NA	NA	NA	NA	NA	NA	NA	NA	NA	NA	NA
ABarppppp	224	180.5	172.1	176.4	144	163	205.5	183.5	148	146.7	142.9	165.8	150.1	181.3	177	182.3	160.7	201.3	170.2	177.4	172.2	171.3	142.2
ABarpppppa	NA	NA	NA	NA	NA	NA	NA	NA	NA	NA	NA	NA	NA	NA	NA	NA	NA	NA	NA	NA	NA	NA	NA
ABarpppppp	NA	NA	NA	NA	NA	NA	NA	NA	NA	NA	NA	NA	NA	NA	NA	NA	NA	NA	NA	NA	NA	NA	NA
ABp	33	8.6	0	1.5	0	0	19.8	6	0	0	0	0	0	15.8	12.6	24.3	5.7	17.8	3.5	18.2	7.7	2.8	0
ABpl	51	23.1	8.6	16.8	0	7.5	35	19.8	11.8	9.2	5.2	6.6	7.3	30.2	25.3	38.6	20.2	32.7	16.6	30.9	22	17.1	9
ABpla	73	40.4	24.5	33.6	9	24.2	53.3	36.5	26.3	23.7	19.7	24	22.2	44.6	39.1	53	34.7	50.5	32.2	46.3	37.6	34.1	23.2
ABplaa	103	65	50.6	58.4	31.8	47	76.1	59.4	47.4	46.1	40.8	50.8	44.4	66.4	61	75.9	57.9	77.4	56.2	68.7	60.9	58.2	45.2
ABplaaa	132	93.4	77.9	86.1	56.1	72.8	104.4	86.6	71.2	72.5	65.9	79	68.4	92.1	87.8	102.5	84	108.4	81.5	95	86.6	86.7	70.9
ABplaaaa	171	127.9	111.3	122.1	86.6	102.8	139.6	119	99.5	104.6	96.9	113.9	98.5	124.1	118.6	132.9	114.8	145.6	115.1	125.5	118	119.6	100.9
ABplaaaaa	229	174.9	159.6	170.7	129.3	145.4	190.9	165.9	140.3	150.6	140.3	160.6	140.8	165.8	160.4	178.2	159.3	194.2	161.5	171.9	168.4	165.7	144.6
ABplaaaaaa	319	254	244	NA	207.7	213.7	286.3	242.2	208.2	228.7	214.6	246.4	219.4	239.4	253.2	255.8	238.9	284.3	235.9	248.1	247	243.2	214.5
ABplaaaaaaa	NA	NA	NA	NA	NA	NA	NA	NA	NA	NA	NA	NA	NA	NA	NA	NA	NA	NA	NA	NA	NA	NA	NA
ABplaaaaaap	NA	NA	NA	NA	NA	NA	NA	NA	NA	NA	NA	NA	NA	NA	NA	NA	NA	NA	NA	NA	NA	NA	NA
ABplaaaaap	294	229.9	220.1	232.3	185.2	197.2	255.4	221.6	190.3	203.1	190.3	218.7	191.4	218.2	216.7	229.4	210.9	256.1	214.3	224.5	222.8	220.5	194.5
ABplaaaaapa	NA	NA	NA	NA	NA	NA	NA	NA	NA	NA	NA	NA	NA	NA	NA	NA	NA	NA	NA	NA	NA	NA	NA
ABplaaaaapp	384	NA	NA	NA	NA	NA	NA	NA	NA	NA	NA	NA	NA	NA	NA	303	NA	NA	NA	306.5	NA	294.6	266.8
ABplaaaaappa	NA	NA	NA	NA	NA	NA	NA	NA	NA	NA	NA	NA	NA	NA	NA	NA	NA	NA	NA	NA	NA	NA	NA
ABplaaaaappp	NA	NA	NA	NA	NA	NA	NA	NA	NA	NA	NA	NA	NA	NA	NA	NA	NA	NA	NA	NA	NA	NA	NA
ABplaaaap	229	170.7	155.5	170.7	127.8	146.9	192.3	167.4	140.3	146.7	141.6	157.9	139.5	165.8	159.4	174	159.3	192.8	158.4	169.1	164.6	163	143.4
ABplaaaapa	NA	NA	NA	NA	NA	NA	NA	NA	NA	NA	NA	NA	NA	NA	NA	NA	NA	NA	NA	NA	NA	NA	NA
ABplaaaapp	NA	NA	NA	NA	NA	NA	NA	NA	NA	NA	NA	NA	NA	NA	NA	NA	NA	NA	NA	NA	NA	NA	NA
ABplaaap	171	126.4	114.1	122.1	86.6	107.2	141	121.9	100.8	104.6	96.9	117.8	98.5	124.1	118.6	135.8	116.2	148.3	117.3	126.9	119.3	121	102.2
ABplaaapa	239	172.1	162.4	175	133.7	152.7	196.7	171.8	145.5	153.1	142.9	167.2	142.2	170	168.2	185.1	162	202.7	162.6	173.3	169.6	171.3	145.9
ABplaaapaa	NA	NA	NA	NA	NA	NA	NA	NA	NA	NA	NA	NA	NA	NA	NA	NA	NA	NA	NA	NA	NA	NA	NA
ABplaaapap	NA	NA	NA	NA	NA	NA	NA	NA	NA	NA	NA	NA	NA	NA	NA	NA	NA	NA	NA	NA	NA	NA	NA
ABplaaapp	224	166.4	158.2	169.3	127.8	149.8	189.4	167.4	140.3	148	136.5	161.9	135.4	164.4	161.5	176.8	157.9	197	159.4	173.3	162.1	164.3	142.2
ABplaaappa	NA	NA	NA	NA	NA	NA	NA	NA	NA	NA	NA	NA	NA	NA	NA	NA	NA	NA	NA	NA	NA	NA	NA
ABplaaappp	NA	NA	NA	NA	NA	NA	NA	NA	NA	NA	NA	NA	NA	NA	NA	NA	NA	NA	NA	NA	NA	NA	NA
ABplaap	132	93.4	77.9	84.6	56.1	72.8	105.9	88.2	71.2	71.2	63.3	77.7	67	90.7	85.6	101.1	82.5	108.4	80.5	93.6	85.4	85.3	69.6
ABplaapa	171	126.4	114.1	123.6	88.1	104.3	142.5	123.4	100.8	103.3	91.8	113.9	98.5	121.3	116.4	132.9	114.8	149.6	112.9	125.5	118	119.6	100.9
ABplaapaa	229	170.7	158.2	170.7	130.7	146.9	193.8	170.3	141.6	146.7	132.7	160.6	138.2	163	158.3	175.4	155.1	197	155.2	169.1	165.9	164.3	140.9
ABplaapaaa	309	245.4	234.3	246.6	204.7	213.7	278.9	245.1	209.5	218.5	198	233.2	206	233.8	231.1	244.7	226.3	274.4	225.1	235.6	239.4	240.4	204.4
ABplaapaaaa	NA	NA	NA	NA	NA	NA	NA	NA	NA	NA	NA	NA	NA	NA	NA	NA	NA	NA	NA	NA	NA	NA	NA
ABplaapaaap	NA	NA	NA	NA	NA	NA	NA	NA	NA	NA	NA	NA	NA	NA	NA	NA	NA	NA	NA	NA	NA	NA	NA
ABplaapaap	289	229.9	222.8	238	194.2	207.7	262.8	234.8	198	208.2	190.3	226.6	195.3	222.4	216.7	236.3	215.1	261.7	217.6	225.9	229.2	227.5	194.5
ABplaapaapa	NA	NA	NA	NA	NA	NA	NA	NA	NA	NA	NA	NA	NA	NA	NA	NA	NA	NA	NA	NA	NA	NA	NA
ABplaapaapp	NA	NA	NA	NA	NA	NA	NA	NA	NA	NA	NA	NA	NA	NA	NA	NA	NA	NA	NA	NA	NA	NA	NA
ABplaapap	229	167.9	156.9	167.8	129.3	143.9	189.4	168.8	140.3	144.2	133.9	159.2	136.9	160.2	159.4	174	155.1	194.2	156.1	166.4	162.1	161.5	142.2
ABplaapapa	309	242.6	239.8	249.5	203.2	215.2	277.4	252.4	212.1	215.9	199.2	235.9	207.4	230.9	237.7	248.8	222.1	278.6	220.8	241.1	235.5	238.9	208.2
ABplaapapaa	NA	NA	NA	NA	NA	NA	NA	NA	NA	NA	NA	NA	NA	NA	NA	NA	NA	NA	NA	NA	NA	NA	NA
ABplaapapap	NA	NA	NA	NA	NA	NA	NA	NA	NA	NA	NA	NA	NA	NA	NA	NA	NA	NA	NA	NA	NA	NA	NA
ABplaapapp	284	220.1	214.4	226.5	183.7	197.2	253.9	227.5	191.6	198	182.6	217.3	191.4	214	212.4	229.4	205.3	256.1	210	223.1	216.5	217.7	193.2
ABplaapappa	NA	NA	NA	NA	NA	NA	NA	NA	NA	NA	NA	NA	NA	NA	NA	NA	NA	NA	NA	NA	NA	NA	NA
ABplaapappp	394	NA	NA	NA	NA	NA	NA	NA	NA	NA	NA	NA	NA	NA	NA	NA	NA	NA	NA	309.3	NA	303	271.8
ABplaapapppa	NA	NA	NA	NA	NA	NA	NA	NA	NA	NA	NA	NA	NA	NA	NA	NA	NA	NA	NA	NA	NA	NA	NA
ABplaapapppp	NA	NA	NA	NA	NA	NA	NA	NA	NA	NA	NA	NA	NA	NA	NA	NA	NA	NA	NA	NA	NA	NA	NA
ABplaapp	171	122.4	108.5	117.9	83.5	101.4	139.6	121.9	98.2	99.5	90.5	111.3	94.4	118.5	113.1	131.5	110.6	144.2	111.9	122.8	115.5	116.8	97.2
ABplaappa	229	167.9	158.2	169.3	126.3	149.8	192.3	170.3	140.3	142.9	132.7	159.2	135.4	161.6	156	178.2	152.4	194.2	158.4	170.5	162.1	168.4	139.7
ABplaappaa	NA	NA	NA	NA	NA	NA	NA	NA	NA	NA	NA	NA	NA	NA	NA	NA	NA	NA	NA	NA	NA	NA	NA
ABplaappap	NA	NA	NA	NA	NA	NA	NA	NA	NA	NA	NA	NA	NA	NA	NA	NA	NA	NA	NA	NA	NA	NA	NA
ABplaappp	214	162.4	152.7	162.1	119	141	186.5	167.4	134	136.5	126.3	152.7	129	157.5	149.4	171.2	148.3	190	151.8	165	157	157.3	135.9
ABplaapppa	NA	NA	NA	NA	NA	NA	NA	NA	NA	NA	NA	NA	NA	NA	NA	NA	NA	NA	NA	NA	NA	NA	NA
ABplaapppp	NA	NA	NA	NA	NA	NA	NA	NA	NA	NA	NA	NA	NA	NA	227.7	NA	NA	NA	NA	NA	NA	NA	NA
ABplaappppa	NA	NA	NA	NA	NA	NA	NA	NA	NA	NA	NA	NA	NA	NA	NA	NA	NA	NA	NA	NA	NA	NA	NA
ABplaappppp	NA	NA	NA	NA	NA	NA	NA	NA	NA	NA	NA	NA	NA	NA	NA	NA	NA	NA	NA	NA	NA	NA	NA
ABplap	103	66.4	50.6	58.4	31.8	47	76.1	59.4	47.4	46.1	40.8	49.5	45.9	67.8	61	75.9	57.9	78.9	56.2	67.3	60.9	58.2	43.9
ABplapa	132	93.4	77.9	86.1	57.6	72.8	104.4	85.1	71.2	69.9	63.3	79	69.9	92.1	85.6	101.1	82.5	108.4	81.5	92.3	87.9	83.9	68.3
ABplapaa	171	127.9	114.1	122.1	89.6	105.8	146.9	123.4	102	102	95.7	115.2	101	124.1	117.5	134.3	114.8	149.6	116.2	124.1	120.5	121	100.9
ABplapaaa	219	170.7	158.2	169.3	129.3	145.4	196.7	165.9	140.3	141.6	133.9	159.2	139.5	164.4	158.3	175.4	153.8	197	158.4	166.4	164.6	164.3	143.4
ABplapaaaa	309	241.2	228.5	240.9	194.2	209.2	278.9	236.3	201.8	205.6	195.4	227.9	200.7	232.3	226.7	248.8	223.5	273	225.1	234.2	235.5	233.2	205.7
ABplapaaaaa	NA	NA	NA	NA	NA	NA	NA	NA	NA	NA	NA	NA	NA	NA	NA	NA	NA	NA	NA	NA	NA	NA	NA
ABplapaaaap	419	NA	NA	NA	NA	NA	NA	NA	NA	NA	NA	NA	NA	NA	NA	NA	NA	NA	NA	NA	NA	337.1	291.8
ABplapaaaapa	NA	NA	NA	NA	NA	NA	NA	NA	NA	NA	NA	NA	NA	NA	NA	NA	NA	NA	NA	NA	NA	NA	NA
ABplapaaaapp	NA	NA	NA	NA	NA	NA	NA	NA	NA	NA	NA	NA	NA	NA	NA	NA	NA	NA	NA	NA	NA	NA	NA
ABplapaaap	304	242.6	227.1	239.4	188.2	204.7	273	236.3	198	200.5	191.6	226.6	200.7	229.5	232.2	241.9	223.5	273	225.1	231.5	239.4	233.2	199.5
ABplapaaapa	419	NA	NA	NA	NA	NA	NA	NA	NA	NA	NA	NA	NA	NA	NA	NA	NA	NA	NA	NA	NA	NA	293
ABplapaaapad	NA	NA	NA	NA	NA	NA	NA	NA	NA	NA	NA	NA	NA	NA	NA	NA	NA	NA	NA	NA	NA	NA	NA
ABplapaaapav	NA	NA	NA	NA	NA	NA	NA	NA	NA	NA	NA	NA	NA	NA	NA	NA	NA	NA	NA	NA	NA	NA	NA
ABplapaaapp	NA	NA	NA	NA	NA	NA	NA	NA	NA	NA	NA	NA	NA	NA	NA	NA	NA	NA	NA	NA	NA	NA	NA
ABplapaap	219	174.9	160.9	169.3	133.7	151.3	205.5	171.8	142.9	144.2	135.2	163.2	144.8	165.8	163.8	180.9	159.3	202.7	160.5	170.5	170.9	167.1	145.9
ABplapaapa	NA	NA	NA	NA	NA	NA	NA	NA	NA	NA	NA	NA	NA	NA	NA	NA	NA	NA	NA	NA	NA	NA	NA
ABplapaapp	NA	NA	NA	NA	NA	NA	NA	NA	NA	NA	NA	NA	NA	NA	NA	NA	NA	NA	NA	NA	NA	NA	NA
ABplapap	171	126.4	111.3	116.4	88.1	102.8	142.5	119	98.2	99.5	91.8	111.3	97.3	121.3	114.2	130.2	113.4	144.2	112.9	121.4	118	116.8	97.2
ABplapapa	214	169.3	156.9	165	129.3	145.4	190.9	161.5	137.8	139	132.7	156.6	135.4	165.8	156	176.8	153.8	192.8	156.1	162.3	163.3	163	135.9
ABplapapaa	549	NA	NA	NA	NA	NA	NA	NA	NA	NA	NA	NA	NA	NA	NA	NA	NA	NA	NA	NA	NA	NA	NA
ABplapapaaa	NA	NA	NA	NA	NA	NA	NA	NA	NA	NA	NA	NA	NA	NA	NA	NA	NA	NA	NA	NA	NA	NA	NA
ABplapapaap	NA	NA	NA	NA	NA	NA	NA	NA	NA	NA	NA	NA	NA	NA	NA	NA	NA	NA	NA	NA	NA	NA	NA
ABplapapap	NA	NA	NA	NA	NA	NA	NA	NA	NA	NA	NA	NA	NA	NA	NA	NA	NA	NA	NA	NA	NA	NA	NA
ABplapapp	214	167.9	154	162.1	126.3	139.5	187.9	158.6	136.5	139	131.4	155.3	134.1	160.2	154.9	168.5	151.1	188.6	151.8	159.6	160.8	158.7	133.5
ABplapappa	NA	NA	NA	NA	NA	NA	NA	NA	NA	NA	NA	NA	NA	NA	NA	NA	NA	NA	NA	NA	NA	NA	NA
ABplapappp	299	245.4	235.6	245.2	200.2	NA	273	231.9	204.4	214.6	203.1	227.9	204.7	238	232.2	243.3	224.9	277.2	226.2	232.8	233	238.9	205.7
ABplapapppa	NA	NA	NA	NA	NA	NA	NA	NA	NA	NA	NA	NA	NA	NA	NA	NA	NA	NA	NA	NA	NA	NA	NA
ABplapapppp	394	NA	NA	NA	NA	NA	NA	NA	NA	NA	NA	NA	NA	NA	NA	NA	NA	NA	NA	NA	NA	317.2	280.6
ABplapappppa	479	NA	NA	NA	NA	NA	NA	NA	NA	NA	NA	NA	NA	NA	NA	NA	NA	NA	NA	NA	NA	NA	NA
ABplapappppaa	NA	NA	NA	NA	NA	NA	NA	NA	NA	NA	NA	NA	NA	NA	NA	NA	NA	NA	NA	NA	NA	NA	NA
ABplapappppap	NA	NA	NA	NA	NA	NA	NA	NA	NA	NA	NA	NA	NA	NA	NA	NA	NA	NA	NA	NA	NA	NA	NA
ABplapappppp	NA	NA	NA	NA	NA	NA	NA	NA	NA	NA	NA	NA	NA	NA	NA	NA	NA	NA	NA	NA	NA	NA	NA
ABplapp	132	93.4	79.4	86.1	57.6	72.8	105.9	86.6	71.2	71.2	64.6	77.7	68.4	92.1	87.8	101.1	84	109.8	82.7	92.3	87.9	85.3	68.3
ABplappa	171	127.9	114.1	123.6	88.1	105.8	142.5	121.9	102	102	93.1	111.3	98.5	125.4	119.7	132.9	113.4	146.9	118.3	125.5	121.8	119.6	98.4
ABplappaa	214	172.1	158.2	169.3	129.3	148.3	192.3	167.4	139.1	141.6	132.7	155.3	135.4	168.5	166	178.2	152.4	194.2	161.5	167.8	167.1	167.1	138.4
ABplappaaa	NA	NA	NA	NA	NA	NA	NA	NA	NA	NA	NA	NA	NA	NA	NA	NA	NA	NA	NA	NA	NA	NA	NA
ABplappaap	NA	NA	NA	NA	NA	NA	NA	NA	NA	NA	NA	NA	NA	NA	NA	NA	NA	NA	NA	NA	NA	NA	NA
ABplappap	214	169.3	156.9	170.7	130.7	146.9	192.3	168.8	140.3	142.9	132.7	157.9	136.9	168.5	162.7	176.8	155.1	194.2	159.4	167.8	165.9	164.3	137.2
ABplappapa	NA	NA	NA	NA	NA	NA	NA	NA	NA	NA	NA	NA	NA	NA	NA	NA	NA	NA	NA	NA	NA	NA	NA
ABplappapp	NA	NA	NA	NA	NA	NA	NA	NA	NA	NA	NA	NA	NA	NA	NA	NA	NA	NA	NA	NA	NA	NA	NA
ABplappp	171	129.3	115.4	125	91.1	107.2	146.9	121.9	103.3	105.8	95.7	115.2	103.8	126.8	121.9	134.3	117.6	149.6	118.3	126.9	124.3	122.3	103.4
ABplapppa	229	180.5	163.9	179.3	141	152.7	201.1	171.8	144.2	150.6	140.3	163.2	146.1	170	170.4	179.5	166.2	202.7	162.6	174.7	172.2	172.7	147.1
ABplapppaa	309	270.9	255.3	NA	224.2	231.7	NA	252.4	218.5	230	214.6	247.8	218.1	255.1	255.4	257.1	245.9	299.7	238	246.7	252	263.1	218.2
ABplapppaaa	NA	NA	NA	NA	NA	NA	NA	NA	NA	NA	NA	NA	NA	NA	NA	NA	NA	NA	NA	NA	NA	NA	NA
ABplapppaap	NA	NA	NA	NA	NA	NA	NA	NA	NA	NA	NA	NA	NA	NA	NA	NA	NA	NA	NA	NA	NA	NA	NA
ABplapppap	289	242.6	228.5	248	198.7	212.2	267.2	230.4	198	210.8	198	221.3	202.1	230.9	228.9	237.8	223.5	273	218.7	230.1	233	236.1	202
ABplapppapa	NA	NA	NA	NA	NA	NA	NA	NA	NA	NA	NA	NA	NA	NA	NA	NA	NA	NA	NA	NA	NA	NA	NA
ABplapppapp	404	NA	NA	NA	NA	NA	NA	NA	NA	NA	NA	NA	NA	NA	NA	NA	NA	NA	NA	320.4	NA	327.2	280.6
ABplapppappa	NA	NA	NA	NA	NA	NA	NA	NA	NA	NA	NA	NA	NA	NA	NA	NA	NA	NA	NA	NA	NA	NA	NA
ABplapppappp	NA	NA	NA	NA	NA	NA	NA	NA	NA	NA	NA	NA	NA	NA	NA	NA	NA	NA	NA	NA	NA	NA	NA
ABplapppp	229	177.8	162.4	176.4	135.1	154.2	199.7	170.3	146.7	148	137.8	164.5	148.8	171.4	168.2	180.9	162	205.4	164.8	170.5	174.7	171.3	147.1
ABplappppa	NA	NA	NA	NA	NA	NA	NA	NA	NA	NA	NA	NA	NA	NA	NA	NA	NA	NA	NA	NA	NA	NA	NA
ABplappppp	NA	NA	NA	NA	NA	NA	NA	NA	NA	NA	NA	NA	NA	NA	NA	NA	NA	NA	NA	NA	NA	NA	NA
ABplp	73	41.8	25.9	33.6	10.5	24.2	53.3	36.5	26.3	25	19.7	24	22.2	44.6	40.3	53	34.7	52.1	33.4	46.3	37.6	34.1	23.2
ABplpa	103	66.4	50.6	58.4	33.3	48.5	77.6	62.4	48.7	47.4	42.1	50.8	45.9	67.8	62.2	77.3	57.9	78.9	57.4	67.3	60.9	59.6	45.2
ABplpaa	132	96.1	79.4	87.6	57.6	74.4	107.3	89.7	72.5	73.8	67.2	80.4	71.4	93.5	88.9	102.5	84	109.8	84.8	93.6	86.6	88.1	72.1
ABplpaaa	171	129.3	115.4	122.1	88.1	104.3	144	126.3	102	105.8	96.9	115.2	99.7	124.1	119.7	134.3	116.2	148.3	115.1	125.5	119.3	122.3	100.9
ABplpaaaa	219	167.9	155.5	166.4	126.3	141	187.9	168.8	140.3	146.7	135.2	157.9	135.4	163	161.5	174	153.8	192.8	154	163.6	164.6	164.3	139.7
ABplpaaaaa	289	234.2	225.7	240.9	191.2	204.7	264.2	240.7	203.1	215.9	196.7	224	194	226.7	234.5	239.2	215.1	267.3	221.8	227.3	235.5	229	198.2
ABplpaaaaaa	NA	NA	NA	NA	NA	NA	NA	NA	NA	NA	NA	NA	NA	NA	NA	NA	NA	NA	NA	NA	NA	NA	NA
ABplpaaaaap	NA	NA	NA	NA	NA	NA	NA	NA	NA	NA	NA	NA	NA	NA	NA	NA	NA	NA	NA	NA	NA	NA	NA
ABplpaaaap	284	225.6	217.2	236.6	185.2	198.7	255.4	233.4	194.1	205.6	186.4	221.3	191.4	219.6	223.4	233.6	210.9	257.5	211	221.7	227.9	223.3	189.5
ABplpaaaapa	NA	NA	NA	NA	NA	NA	NA	NA	NA	NA	NA	NA	NA	NA	NA	NA	NA	NA	NA	NA	NA	NA	NA
ABplpaaaapp	NA	NA	NA	NA	NA	NA	NA	NA	NA	NA	NA	NA	NA	NA	NA	NA	NA	NA	NA	NA	NA	NA	NA
ABplpaaap	219	170.7	155.5	169.3	127.8	142.5	192.3	170.3	140.3	145.4	135.2	159.2	136.9	163	162.7	178.2	156.6	194.2	155.2	165	164.6	165.7	139.7
ABplpaaapa	304	255.3	242.6	NA	212.2	215.2	287.7	261.2	214.6	222.3	210.8	241.1	212.7	242.3	249.9	257.1	236.1	292.7	230.5	241.1	247	246	209.5
ABplpaaapaa	NA	NA	NA	NA	NA	NA	NA	NA	NA	NA	NA	NA	NA	NA	NA	NA	NA	NA	NA	NA	NA	NA	NA
ABplpaaapap	NA	NA	NA	NA	NA	NA	NA	NA	NA	NA	NA	NA	NA	NA	NA	NA	NA	NA	NA	NA	NA	NA	NA
ABplpaaapp	289	225.6	214.4	230.8	182.2	195.7	259.8	234.8	194.1	199.2	186.4	221.3	191.4	221	220	235	213.7	261.7	212.2	218.9	229.2	223.3	192
ABplpaaappa	409	NA	NA	NA	NA	NA	NA	NA	NA	NA	NA	NA	NA	NA	NA	NA	NA	NA	NA	316.2	NA	318.6	281.8
ABplpaaappaa	NA	NA	NA	NA	NA	NA	NA	NA	NA	NA	NA	NA	NA	NA	NA	NA	NA	NA	NA	NA	NA	NA	NA
ABplpaaappap	NA	NA	NA	NA	NA	NA	NA	NA	NA	NA	NA	NA	NA	NA	NA	NA	NA	NA	NA	NA	NA	NA	NA
ABplpaaappp	NA	NA	NA	NA	NA	NA	NA	NA	NA	NA	NA	NA	NA	NA	NA	NA	NA	NA	NA	NA	NA	NA	NA
ABplpaap	171	129.3	114.1	122.1	88.1	104.3	144	121.9	100.8	103.3	95.7	113.9	99.7	124.1	118.6	132.9	113.4	148.3	115.1	122.8	118	123.7	100.9
ABplpaapa	224	170.7	158.2	169.3	129.3	143.9	193.8	168.8	140.3	145.4	135.2	159.2	139.5	165.8	162.7	178.2	155.1	195.6	157.2	165	162.1	167.1	142.2
ABplpaapaa	304	237	227.1	240.9	195.7	210.7	270.1	245.1	196.7	204.4	195.4	225.3	199.4	225.2	233.3	240.5	217.9	268.7	220.8	237	229.2	233.2	200.7
ABplpaapaaa	NA	NA	NA	NA	NA	NA	NA	NA	NA	NA	NA	NA	NA	NA	NA	NA	NA	NA	NA	NA	NA	NA	NA
ABplpaapaap	NA	NA	NA	NA	NA	NA	NA	NA	NA	NA	NA	NA	NA	NA	NA	NA	NA	NA	NA	NA	NA	NA	NA
ABplpaapap	309	241.2	225.7	242.3	192.7	206.2	267.2	240.7	206.9	206.9	195.4	225.3	202.1	226.7	231.1	237.8	216.5	273	220.8	228.7	229.2	230.4	197
ABplpaapapa	NA	NA	NA	NA	NA	NA	NA	NA	NA	NA	NA	NA	NA	NA	NA	NA	NA	NA	NA	NA	NA	NA	NA
ABplpaapapp	NA	NA	NA	NA	NA	NA	NA	NA	NA	NA	NA	NA	NA	NA	NA	NA	NA	NA	NA	NA	NA	NA	NA
ABplpaapp	214	166.4	155.5	169.3	124.9	142.5	190.9	164.4	136.5	142.9	132.7	155.3	138.2	161.6	158.3	175.4	151.1	192.8	155.2	162.3	158.3	163	138.4
ABplpaappa	289	229.9	221.4	243.7	186.7	203.2	261.3	227.5	195.4	204.4	190.3	218.7	196.6	221	225.6	236.3	212.3	270.2	218.7	223.1	222.8	224.7	195.7
ABplpaappaa	NA	NA	NA	NA	NA	NA	NA	NA	NA	NA	NA	NA	NA	NA	NA	NA	NA	NA	NA	NA	NA	NA	NA
ABplpaappap	NA	NA	NA	NA	NA	NA	NA	NA	NA	NA	NA	NA	NA	NA	NA	NA	NA	NA	NA	NA	NA	NA	NA
ABplpaappp	279	228.5	218.7	238	183.7	197.2	258.3	223.1	191.6	201.8	187.7	214.7	191.4	218.2	221.1	235	208.1	264.6	213.3	217.6	219	221.9	193.2
ABplpaapppa	NA	NA	NA	NA	NA	NA	NA	NA	NA	NA	NA	NA	NA	NA	NA	NA	NA	NA	NA	NA	NA	NA	NA
ABplpaapppp	399	NA	NA	NA	NA	NA	NA	NA	NA	NA	NA	NA	NA	NA	NA	NA	NA	NA	NA	312.1	NA	315.8	281.8
ABplpaappppa	NA	NA	NA	NA	NA	NA	NA	NA	NA	NA	NA	NA	NA	NA	NA	NA	NA	NA	NA	NA	NA	NA	NA
ABplpaappppp	NA	NA	NA	NA	NA	NA	NA	NA	NA	NA	NA	NA	NA	NA	NA	NA	NA	NA	NA	NA	NA	NA	NA
ABplpap	132	93.4	77.9	86.1	57.6	74.4	105.9	88.2	72.5	71.2	65.9	77.7	69.9	93.5	87.8	102.5	84	108.4	83.7	92.3	85.4	86.7	69.6
ABplpapa	171	125.1	111.3	120.7	88.1	104.3	142.5	123.4	102	103.3	95.7	112.6	99.7	124.1	117.5	134.3	114.8	144.2	115.1	124.1	116.8	121	99.7
ABplpapaa	219	169.3	158.2	167.8	132.2	146.9	195.3	173.2	144.2	145.4	137.8	159.2	143.5	164.4	162.7	179.5	159.3	195.6	158.4	166.4	163.3	167.1	143.4
ABplpapaaa	304	238.3	231.3	249.5	201.7	210.7	270.1	240.7	208.2	192.8	204.4	227.9	207.4	230.9	227.7	247.5	220.7	274.4	224	234.2	239.4	236.1	208.2
ABplpapaaaa	NA	NA	NA	NA	NA	NA	NA	NA	NA	NA	NA	NA	NA	NA	NA	NA	NA	NA	NA	NA	NA	NA	NA
ABplpapaaap	NA	NA	NA	NA	NA	NA	NA	NA	NA	NA	NA	NA	NA	NA	NA	NA	NA	NA	NA	NA	NA	NA	NA
ABplpapaap	299	237	232.8	248	200.2	212.2	271.6	240.7	204.4	212.1	200.5	229.2	210.1	229.5	238.8	243.3	226.3	271.6	227.2	235.6	234.2	231.8	204.4
ABplpapaapa	NA	NA	NA	NA	NA	NA	NA	NA	NA	NA	NA	NA	NA	NA	NA	NA	NA	NA	NA	NA	NA	NA	NA
ABplpapaapp	NA	NA	NA	NA	NA	NA	NA	NA	NA	NA	NA	NA	NA	NA	NA	NA	NA	NA	NA	NA	NA	NA	NA
ABplpapap	219	166.4	156.9	166.4	129.3	143.9	192.3	170.3	142.9	144.2	133.9	156.6	139.5	164.4	158.3	175.4	156.6	190	157.2	163.6	160.8	164.3	139.7
ABplpapapa	284	227	217.2	233.7	188.2	203.2	262.8	239.2	196.7	204.4	189	217.3	196.6	221	217.9	233.6	212.3	258.9	213.3	220.3	222.8	224.7	193.2
ABplpapapaa	NA	NA	NA	NA	NA	NA	NA	NA	NA	NA	NA	NA	NA	NA	NA	NA	NA	NA	NA	NA	NA	NA	NA
ABplpapapap	NA	NA	NA	NA	NA	NA	NA	NA	NA	NA	NA	NA	NA	NA	NA	NA	NA	NA	NA	NA	NA	NA	NA
ABplpapapp	294	231.3	222.8	238	188.2	201.7	259.8	236.3	200.5	203.1	187.7	218.7	194	226.7	223.4	236.3	213.7	266	216.4	223.1	226.6	226.2	190.7
ABplpapappa	NA	NA	NA	NA	NA	NA	NA	NA	NA	NA	NA	NA	NA	NA	NA	NA	NA	NA	NA	NA	NA	NA	NA
ABplpapappp	NA	NA	NA	NA	NA	NA	NA	NA	NA	NA	NA	NA	NA	NA	NA	NA	NA	NA	NA	NA	NA	NA	NA
ABplpapp	171	122.4	109.9	119.3	86.6	102.8	139.6	120.5	98.2	100.7	94.4	111.3	97.3	122.7	116.4	131.5	112	141.4	112.9	121.4	115.5	118.2	98.4
ABplpappa	209	160.9	151.3	159.2	121.9	139.5	183.5	161.5	132.7	137.8	130.1	151.4	131.5	158.8	154.9	172.6	148.3	181.6	152.9	158.1	154.5	158.7	133.5
ABplpappaa	264	206	190.5	210.8	168.9	186.7	239.3	212.8	176.2	178.7	174.9	198.8	175.4	202.6	201.3	218.4	191.3	235	202.5	202.4	203.8	203.6	177
ABplpappaaa	NA	NA	NA	NA	NA	NA	NA	NA	NA	NA	NA	NA	NA	NA	NA	NA	NA	NA	NA	NA	NA	NA	NA
ABplpappaap	NA	NA	NA	NA	NA	NA	NA	NA	NA	NA	NA	NA	NA	NA	NA	NA	NA	NA	NA	NA	NA	NA	NA
ABplpappap	NA	NA	NA	NA	NA	NA	NA	NA	NA	NA	NA	NA	NA	NA	NA	NA	NA	NA	NA	NA	NA	NA	NA
ABplpappp	221	167.9	156.9	169.3	130.7	145.4	195.3	168.8	140.3	141.6	137.8	163.2	136.9	164.4	160.4	180.9	153.8	192.8	158.4	167.8	159.6	164.3	137.2
ABplpapppa	279	237	225.7	245.2	192.7	207.7	274.5	242.2	199.3	205.6	201.8	231.9	196.6	226.7	230	243.3	216.5	271.6	219.7	227.3	222.8	227.5	200.7
ABplpapppaa	NA	NA	NA	NA	NA	NA	NA	NA	NA	NA	NA	NA	NA	NA	NA	NA	NA	NA	NA	NA	NA	NA	NA
ABplpapppap	NA	NA	NA	NA	NA	NA	NA	NA	NA	NA	NA	NA	NA	NA	NA	NA	NA	NA	NA	NA	NA	NA	NA
ABplpapppp	284	238.3	229.9	250.9	198.7	215.2	278.9	246.6	200.5	206.9	209.5	233.2	206	228.1	230	248.8	219.3	270.2	224	237	227.9	233.2	198.2
ABplpappppa	NA	NA	NA	NA	NA	NA	NA	NA	NA	NA	NA	NA	NA	NA	NA	NA	NA	NA	NA	NA	NA	NA	NA
ABplpappppp	NA	NA	NA	NA	NA	NA	NA	NA	NA	NA	NA	NA	NA	NA	NA	NA	NA	NA	NA	NA	NA	NA	NA
ABplpp	103	67.8	50.6	60	33.3	48.5	79.1	62.4	48.7	47.4	42.1	49.5	47.3	70.7	63.4	77.3	59.4	78.9	58.6	68.7	60.9	59.6	46.5
ABplppa	132	97.5	82.2	87.6	59.1	77.4	108.8	92.6	73.8	73.8	68.5	80.4	72.9	96.3	91.1	103.8	86.9	111.2	85.9	95	89.1	88.1	72.1
ABplppaa	171	134.8	121	127.8	92.6	113.1	154.2	135.1	107.1	107.1	102	120.4	106.4	129.6	124.1	141.3	121.8	151.1	119.4	128.2	124.3	126.4	105.9
ABplppaaa	229	183.4	170.7	179.3	139.5	160.1	207	186.4	149.3	151.8	148	169.8	148.8	172.8	169.3	187.8	167.5	202.7	165.8	174.7	173.4	174.1	150.9
ABplppaaaa	299	238.3	225.7	235.1	191.2	213.7	270.1	240.7	200.5	201.8	196.7	224	198.1	223.8	220	237.8	217.9	260.3	217.6	225.9	229.2	227.5	202
ABplppaaaaa	NA	NA	NA	NA	NA	NA	NA	NA	NA	NA	NA	NA	NA	NA	NA	NA	NA	NA	NA	NA	NA	NA	NA
ABplppaaaap	404	NA	NA	NA	NA	NA	NA	NA	NA	NA	NA	NA	NA	NA	NA	318.2	NA	NA	NA	312.1	NA	298.8	281.8
ABplppaaaapa	NA	NA	NA	NA	NA	NA	NA	NA	NA	NA	NA	NA	NA	NA	NA	NA	NA	NA	NA	NA	NA	NA	NA
ABplppaaaapp	NA	NA	NA	NA	NA	NA	NA	NA	NA	NA	NA	NA	NA	NA	NA	NA	NA	NA	NA	NA	NA	NA	NA
ABplppaaap	NA	NA	NA	NA	NA	NA	NA	NA	NA	NA	NA	NA	NA	NA	NA	NA	NA	NA	NA	NA	NA	NA	NA
ABplppaap	234	180.5	167.8	175	136.6	157.1	202.6	183.5	146.7	149.3	142.9	164.5	147.4	171.4	167	186.5	163.5	199.9	163.7	171.9	168.4	172.7	147.1
ABplppaapa	309	248.3	249.7	255.2	207.7	230.2	289.2	NA	212.1	226.2	210.8	235.9	215.5	240.9	241.1	254.4	231.9	288.4	236.9	241.1	243.2	246	214.5
ABplppaapaa	NA	NA	NA	NA	NA	NA	NA	NA	NA	NA	NA	NA	NA	NA	NA	NA	NA	NA	NA	NA	NA	NA	NA
ABplppaapap	NA	NA	NA	NA	NA	NA	NA	NA	NA	NA	NA	NA	NA	NA	NA	NA	NA	NA	NA	NA	NA	NA	NA
ABplppaapp	304	244	234.3	250.9	203.2	231.7	277.4	256.8	208.2	213.3	203.1	230.6	211.4	236.6	237.7	253	224.9	273	227.2	235.6	241.9	238.9	204.4
ABplppaappa	NA	NA	NA	NA	NA	NA	NA	NA	NA	NA	NA	NA	NA	NA	NA	NA	NA	NA	NA	NA	NA	NA	NA
ABplppaappp	NA	NA	NA	NA	NA	NA	NA	NA	NA	NA	NA	NA	NA	NA	NA	NA	NA	NA	NA	NA	NA	NA	NA
ABplppap	171	132	116.8	125	91.1	110.2	148.4	130.7	105.9	105.8	99.5	116.5	101	128.3	121.9	137.1	120.3	151.1	118.3	125.5	121.8	125.1	103.4
ABplppapa	229	174.9	162.4	170.7	132.2	152.7	196.7	177.6	144.2	148	140.3	161.9	142.2	168.5	163.8	179.5	162	199.9	162.6	167.8	167.1	167.1	142.2
ABplppapaa	289	238.3	225.7	235.1	189.7	209.2	262.8	242.2	199.3	206.9	194.1	221.3	196.6	226.7	224.5	235	217.9	266	223	224.5	229.2	227.5	194.5
ABplppapaaa	409	NA	NA	NA	NA	NA	NA	NA	NA	NA	NA	NA	NA	NA	NA	NA	NA	NA	NA	NA	NA	NA	NA
ABplppapaaaa	NA	NA	NA	NA	NA	NA	NA	NA	NA	NA	NA	NA	NA	NA	NA	NA	NA	NA	NA	NA	NA	NA	NA
ABplppapaaap	NA	NA	NA	NA	NA	NA	NA	NA	NA	NA	NA	NA	NA	NA	NA	NA	NA	NA	NA	NA	NA	NA	NA
ABplppapaap	NA	NA	NA	NA	NA	NA	NA	NA	NA	NA	NA	NA	NA	NA	NA	NA	NA	NA	NA	NA	NA	NA	NA
ABplppapap	314	248.3	244	253.8	204.7	228.7	274.5	NA	218.5	218.5	212.1	238.5	215.5	248	236.6	253	234.7	289.8	233.8	235.6	247	241.8	209.5
ABplppapapa	NA	NA	NA	NA	NA	NA	NA	NA	NA	NA	NA	NA	NA	NA	NA	NA	NA	NA	NA	NA	NA	NA	NA
ABplppapapp	NA	NA	NA	NA	NA	NA	NA	NA	NA	NA	NA	NA	NA	NA	NA	NA	NA	NA	NA	NA	NA	NA	NA
ABplppapp	229	176.4	165.1	173.6	135.1	158.6	201.1	182	149.3	150.6	144.2	163.2	147.4	170	168.2	182.3	163.5	202.7	163.7	173.3	170.9	171.3	145.9
ABplppappa	309	244	235.6	249.5	197.2	221.2	274.5	255.4	214.6	214.6	206.9	229.2	208.8	238	237.7	246.1	226.3	282.8	227.2	235.6	238	237.5	208.2
ABplppappaa	NA	NA	NA	NA	NA	NA	NA	NA	NA	NA	NA	NA	NA	NA	NA	NA	NA	NA	NA	NA	NA	NA	NA
ABplppappap	NA	NA	NA	NA	NA	NA	NA	NA	NA	NA	NA	NA	NA	NA	NA	NA	NA	NA	NA	NA	NA	NA	NA
ABplppappp	319	258.1	245.4	NA	207.7	236.2	280.4	NA	218.5	224.9	215.9	237.2	218.1	248	255.4	250.2	238.9	287.1	240.2	244	257.1	243.2	209.5
ABplppapppa	NA	NA	NA	NA	NA	NA	NA	NA	NA	NA	NA	NA	NA	NA	NA	NA	NA	NA	NA	NA	NA	NA	NA
ABplppapppp	NA	NA	NA	NA	NA	NA	NA	NA	NA	NA	NA	NA	NA	NA	NA	NA	NA	NA	NA	NA	NA	NA	NA
ABplppp	132	96.1	79.4	87.6	59.1	75.9	107.3	89.7	73.8	72.5	65.9	79	71.4	96.3	88.9	102.5	85.4	109.8	84.8	93.6	86.6	88.1	70.9
ABplpppa	171	129.3	114.1	122.1	89.6	105.8	142.5	124.9	103.3	103.3	96.9	113.9	99.7	126.8	119.7	134.3	116.2	146.9	117.3	122.8	118	122.3	100.9
ABplpppaa	224	170.7	159.6	167.8	132.2	149.8	196.7	171.8	141.6	144.2	135.2	157.9	139.5	168.5	161.5	176.8	157.9	194.2	157.2	165	163.3	167.1	140.9
ABplpppaaa	289	235.6	234.3	248	201.7	209.2	271.6	246.6	201.8	208.2	203.1	225.3	202.1	233.8	233.3	241.9	226.3	278.6	221.8	234.2	234.2	236.1	199.5
ABplpppaaaa	NA	NA	NA	NA	NA	NA	NA	NA	NA	NA	NA	NA	NA	NA	NA	NA	NA	NA	NA	NA	NA	NA	NA
ABplpppaaap	NA	NA	NA	NA	NA	NA	NA	NA	NA	NA	NA	NA	NA	NA	NA	NA	NA	NA	NA	NA	NA	NA	NA
ABplpppaap	257	238.3	231.3	246.6	192.7	210.7	268.6	240.7	201.8	209.5	195.4	222.6	198.1	230.9	226.7	240.5	222.1	270.2	218.7	228.7	229.2	233.2	202
ABplpppaapa	434	NA	NA	NA	NA	NA	NA	NA	NA	NA	NA	NA	NA	NA	NA	NA	NA	NA	NA	NA	NA	NA	NA
ABplpppaapaa	NA	NA	NA	NA	NA	NA	NA	NA	NA	NA	NA	NA	NA	NA	NA	NA	NA	NA	NA	NA	NA	NA	NA
ABplpppaapap	NA	NA	NA	NA	NA	NA	NA	NA	NA	NA	NA	NA	NA	NA	NA	NA	NA	NA	NA	NA	NA	NA	NA
ABplpppaapp	NA	NA	NA	NA	NA	NA	NA	NA	NA	NA	NA	NA	NA	NA	NA	NA	NA	NA	NA	NA	NA	NA	NA
ABplpppap	224	170.7	159.6	170.7	130.7	151.3	193.8	171.8	142.9	142.9	137.8	157.9	140.8	167.2	162.7	178.2	157.9	195.6	158.4	163.6	162.1	165.7	139.7
ABplpppapa	274	218.7	207.3	220.8	177.7	197.2	245.1	223.1	186.4	189	186.4	204.1	182.1	212.6	207.9	222.5	199.7	249.1	202.5	209.3	207.6	214.9	182
ABplpppapaa	NA	NA	NA	NA	NA	NA	NA	NA	NA	NA	NA	NA	NA	NA	NA	NA	NA	NA	NA	NA	NA	NA	NA
ABplpppapap	NA	NA	NA	NA	NA	NA	NA	NA	NA	NA	NA	NA	NA	NA	NA	NA	NA	NA	NA	NA	NA	NA	NA
ABplpppapp	NA	NA	NA	NA	NA	NA	NA	NA	NA	NA	NA	NA	NA	NA	NA	NA	NA	NA	NA	NA	NA	NA	NA
ABplpppp	171	129.3	114.1	120.7	89.6	105.8	142.5	123.4	102	103.3	95.7	111.3	99.7	125.4	118.6	134.3	114.8	145.6	115.1	121.4	118	121	99.7
ABplppppa	219	169.3	155.5	165	127.8	145.4	187.9	167.4	137.8	141.6	133.9	154	136.9	163	157.2	175.4	155.1	191.4	156.1	160.9	160.8	163	138.4
ABplppppaa	289	237	220.1	240.9	191.2	204.7	256.9	233.4	195.4	206.9	192.8	216	198.1	218.2	214.5	232.2	215.1	266	215.4	221.7	225.3	226.2	194.5
ABplppppaaa	NA	NA	NA	NA	NA	NA	NA	NA	NA	NA	NA	NA	NA	NA	NA	NA	NA	NA	NA	NA	NA	NA	NA
ABplppppaap	NA	NA	NA	NA	NA	NA	NA	NA	NA	NA	NA	NA	NA	NA	NA	NA	NA	NA	NA	NA	NA	NA	NA
ABplppppap	279	235.6	218.7	239.4	191.2	201.7	259.8	236.3	192.8	203.1	189	221.3	195.3	222.4	217.9	232.2	213.7	261.7	216.4	220.3	227.9	224.7	195.7
ABplppppapa	NA	NA	NA	NA	NA	NA	NA	NA	NA	NA	NA	NA	NA	NA	NA	NA	NA	NA	NA	NA	NA	NA	NA
ABplppppapp	NA	NA	NA	NA	NA	NA	NA	NA	NA	NA	NA	NA	NA	NA	NA	NA	NA	NA	NA	NA	NA	NA	NA
ABplppppp	221	170.7	156.9	167.8	130.7	149.8	190.9	171.8	142.9	144.2	135.2	157.9	138.2	167.2	160.4	175.4	159.3	192.8	156.1	162.3	160.8	164.3	139.7
ABplpppppa	289	246.9	236.9	255.2	204.7	221.2	276	253.9	214.6	215.9	NA	247.8	208.8	239.4	258.8	247.5	237.5	NA	227.2	235.6	240.6	241.8	204.4
ABplpppppaa	NA	NA	NA	NA	NA	NA	NA	NA	NA	NA	NA	NA	NA	NA	NA	NA	NA	NA	NA	NA	NA	NA	NA
ABplpppppap	NA	NA	NA	NA	NA	NA	NA	NA	NA	NA	NA	NA	NA	NA	NA	NA	NA	NA	NA	NA	NA	NA	NA
ABplpppppp	289	231.3	221.4	238	195.7	210.7	253.9	236.3	200.5	206.9	191.6	220	195.3	228.1	216.7	235	213.7	258.9	208.9	213.4	220.3	224.7	199.5
ABplppppppa	NA	NA	NA	NA	NA	NA	NA	NA	NA	NA	NA	NA	NA	NA	NA	NA	NA	NA	NA	NA	NA	NA	NA
ABplppppppp	NA	NA	NA	NA	NA	NA	NA	NA	NA	NA	NA	NA	NA	NA	NA	NA	NA	NA	NA	NA	NA	NA	NA
ABpr	51	23.1	7.2	16.8	0	9	35	19.8	11.8	9.2	5.2	6.6	7.3	30.2	25.3	38.6	20.2	34.1	16.6	30.9	22	17.1	9
ABpra	73	41.8	25.9	33.6	10.5	24.2	53.3	36.5	26.3	25	19.7	24	22.2	44.6	40.3	53	36.2	52.1	32.2	46.3	37.6	34.1	23.2
ABpraa	103	67.8	50.6	56.9	31.8	47	77.6	59.4	47.4	46.1	40.8	50.8	44.4	69.2	62.2	75.9	57.9	77.4	55	67.3	59.7	61	45.2
ABpraaa	132	96.1	80.8	84.6	57.6	72.8	108.8	86.6	72.5	71.2	65.9	80.4	69.9	94.9	88.9	103.8	86.9	109.8	82.7	95	86.6	89.4	70.9
ABpraaaa	171	134.8	118.2	123.6	91.1	105.8	149.8	126.3	103.3	103.3	98.2	119.1	103.8	128.3	124.1	141.3	121.8	152.5	119.4	129.6	123.1	127.8	103.4
ABpraaaaa	234	180.5	167.8	179.3	136.6	149.8	207	177.6	145.5	148	140.3	164.5	150.1	171.4	169.3	186.5	168.9	204	171.2	174.7	169.6	175.5	145.9
ABpraaaaaa	314	252.5	245.4	NA	207.7	215.2	290.7	252.4	217.2	213.3	205.7	234.5	218.1	240.9	253.2	257.1	237.5	285.7	239.2	242.6	241.9	246	210.7
ABpraaaaaaa	NA	NA	NA	NA	NA	NA	NA	NA	NA	NA	NA	NA	NA	NA	NA	NA	NA	NA	NA	NA	NA	NA	NA
ABpraaaaaap	NA	NA	NA	NA	NA	NA	NA	NA	NA	NA	NA	NA	NA	NA	NA	NA	NA	NA	NA	NA	NA	NA	NA
ABpraaaaap	324	261	254	NA	219.7	228.7	NA	256.8	223.6	222.3	210.8	242.5	228.9	257.9	254.3	269.6	251.5	295.5	250	246.7	250.8	255.9	216.9
ABpraaaaapd	NA	NA	NA	NA	NA	NA	NA	NA	NA	NA	NA	NA	NA	NA	NA	NA	NA	NA	NA	NA	NA	NA	NA
ABpraaaaapv	NA	NA	NA	NA	NA	NA	NA	NA	NA	NA	NA	NA	NA	NA	NA	NA	NA	NA	NA	NA	NA	NA	NA
ABpraaaap	224	173.5	159.6	165	132.2	143.9	195.3	168.8	140.3	141.6	136.5	159.2	140.8	165.8	163.8	180.9	159.3	198.4	161.5	169.1	164.6	168.4	142.2
ABpraaaapa	304	244	228.5	236.6	195.7	206.2	274.5	242.2	205.7	208.2	203.1	227.9	203.4	229.5	231.1	246.1	223.5	278.6	224	230.1	230.4	236.1	202
ABpraaaapad	NA	NA	NA	NA	NA	NA	NA	NA	NA	NA	NA	NA	NA	NA	NA	NA	NA	NA	NA	NA	NA	NA	NA
ABpraaaapav	NA	NA	NA	NA	NA	NA	NA	NA	NA	NA	NA	NA	NA	NA	NA	NA	NA	NA	NA	NA	NA	NA	NA
ABpraaaapp	284	232.8	221.4	223.7	189.7	201.7	264.2	227.5	192.8	200.5	190.3	216	196.6	219.6	223.4	246.1	216.5	264.6	220.8	223.1	224.1	227.5	195.7
ABpraaaappa	NA	NA	NA	NA	NA	NA	NA	NA	NA	NA	NA	NA	NA	NA	NA	NA	NA	NA	NA	NA	NA	NA	NA
ABpraaaappp	379	NA	NA	NA	NA	NA	NA	NA	NA	NA	NA	NA	NA	NA	NA	NA	NA	NA	NA	295.4	NA	308.7	266.8
ABpraaaapppa	NA	NA	NA	NA	NA	NA	NA	NA	NA	NA	NA	NA	NA	NA	NA	NA	NA	NA	NA	NA	NA	NA	NA
ABpraaaapppp	NA	NA	NA	NA	NA	NA	NA	NA	NA	NA	NA	NA	NA	NA	NA	NA	NA	NA	NA	NA	NA	NA	NA
ABpraaap	171	129.3	115.4	119.3	88.1	102.8	145.4	120.5	100.8	100.7	95.7	115.2	99.7	125.4	119.7	135.8	117.6	146.9	115.1	126.9	119.3	123.7	100.9
ABpraaapa	224	172.1	159.6	165	130.7	145.4	198.2	167.4	140.3	144.2	135.2	161.9	140.8	167.2	163.8	178.2	159.3	194.2	158.4	169.1	165.9	169.9	142.2
ABpraaapaa	289	245.4	231.3	250.9	203.2	218.2	281.8	243.6	206.9	218.5	200.5	238.5	208.8	238	236.6	243.3	227.7	273	229.4	237	240.6	243.2	202
ABpraaapaad	NA	NA	NA	NA	NA	NA	NA	NA	NA	NA	NA	NA	NA	NA	NA	NA	NA	NA	NA	NA	NA	NA	NA
ABpraaapaav	NA	NA	NA	NA	NA	NA	NA	NA	NA	NA	NA	NA	NA	NA	NA	NA	NA	NA	NA	NA	NA	NA	NA
ABpraaapap	299	235.6	221.4	235.1	197.2	213.7	270.1	234.8	201.8	205.6	190.3	226.6	200.7	229.5	227.7	241.9	224.9	263.2	220.8	225.9	233	237.5	199.5
ABpraaapapa	404	NA	NA	NA	NA	NA	NA	NA	NA	NA	NA	NA	NA	NA	NA	NA	NA	NA	NA	321.8	NA	NA	289.3
ABpraaapapaa	NA	NA	NA	NA	NA	NA	NA	NA	NA	NA	NA	NA	NA	NA	NA	NA	NA	NA	NA	NA	NA	NA	NA
ABpraaapapap	NA	NA	NA	NA	NA	NA	NA	NA	NA	NA	NA	NA	NA	NA	NA	NA	NA	NA	NA	NA	NA	NA	NA
ABpraaapapp	NA	NA	NA	NA	NA	NA	NA	NA	NA	NA	NA	NA	NA	NA	NA	NA	NA	NA	NA	NA	NA	NA	NA
ABpraaapp	214	165.1	151.3	157.8	121.9	138	187.9	158.6	132.7	135.2	130.1	151.4	132.8	158.8	158.3	172.6	151.1	187.2	151.8	160.9	158.3	160.2	135.9
ABpraaappa	279	232.8	222.8	236.6	188.2	201.7	268.6	229	194.1	203.1	199.2	224	200.7	225.2	224.5	241.9	215.1	266	215.4	223.1	222.8	227.5	199.5
ABpraaappaa	NA	NA	NA	NA	NA	NA	NA	NA	NA	NA	NA	NA	NA	NA	NA	NA	NA	NA	NA	NA	NA	NA	NA
ABpraaappap	NA	NA	NA	NA	NA	NA	NA	NA	NA	NA	NA	NA	NA	NA	NA	NA	NA	NA	NA	NA	NA	NA	NA
ABpraaappp	259	211.6	199	206.5	168.9	180.7	240.7	208.4	176.2	178.7	172.3	197.5	179.3	204	203.5	219.7	192.7	237.8	194.9	206.5	206.3	207.8	178.3
ABpraaapppa	349	NA	276.6	NA	NA	NA	NA	NA	NA	NA	NA	NA	NA	NA	NA	304.3	265.5	320.9	NA	275.9	287.5	284.4	245.6
ABpraaapppaa	NA	NA	NA	NA	NA	NA	NA	NA	NA	NA	NA	NA	NA	NA	NA	NA	NA	NA	NA	NA	NA	NA	NA
ABpraaapppap	NA	NA	NA	NA	NA	NA	NA	NA	NA	NA	NA	NA	NA	NA	NA	NA	NA	NA	NA	NA	NA	NA	NA
ABpraaapppp	349	NA	272.3	NA	NA	NA	NA	NA	NA	NA	NA	NA	NA	NA	NA	286.4	259.9	313.8	262.9	270.4	271	277.2	240.6
ABpraaappppa	NA	NA	NA	NA	NA	NA	NA	NA	NA	NA	NA	NA	NA	NA	NA	NA	NA	NA	NA	NA	NA	NA	NA
ABpraaappppp	NA	NA	NA	NA	NA	NA	NA	NA	NA	NA	NA	NA	NA	NA	NA	NA	NA	NA	NA	NA	NA	NA	NA
ABpraap	132	94.8	79.4	83	56.1	71.3	107.3	85.1	71.2	68.5	63.3	80.4	68.4	93.5	86.7	102.5	84	108.4	82.7	93.6	86.6	89.4	69.6
ABpraapa	171	130.6	115.4	117.9	86.6	101.4	146.9	120.5	102	99.5	93.1	116.5	99.7	125.4	119.7	138.4	119	146.9	118.3	125.5	121.8	125.1	102.2
ABpraapaa	229	174.9	160.9	163.5	129.3	141	196.7	167.4	141.6	141.6	132.7	160.6	140.8	168.5	163.8	183.7	162	194.2	161.5	169.1	167.1	171.3	143.4
ABpraapaaa	304	248.3	236.9	239.4	200.2	206.2	278.9	240.7	204.4	212.1	196.7	237.2	207.4	238	235.5	255.8	233.4	275.8	225.1	235.6	238	246	205.7
ABpraapaaaa	NA	NA	NA	NA	NA	NA	NA	NA	NA	NA	NA	NA	NA	NA	NA	NA	NA	NA	NA	NA	NA	NA	NA
ABpraapaaap	NA	NA	NA	NA	NA	NA	NA	NA	NA	NA	NA	NA	NA	NA	NA	NA	NA	NA	NA	NA	NA	NA	NA
ABpraapaap	289	235.6	224.2	233.7	192.7	197.2	267.2	231.9	199.3	199.2	187.7	221.3	195.3	226.7	226.7	246.1	219.3	263.2	219.7	225.9	229.2	233.2	195.7
ABpraapaapa	NA	NA	NA	NA	NA	NA	NA	NA	NA	NA	NA	NA	NA	NA	NA	NA	NA	NA	NA	NA	NA	NA	NA
ABpraapaapp	NA	NA	NA	NA	NA	NA	NA	NA	NA	NA	NA	NA	NA	NA	NA	NA	NA	NA	NA	NA	NA	NA	NA
ABpraapap	229	173.5	158.2	165	127.8	139.5	193.8	164.4	139.1	140.3	132.7	160.6	138.2	164.4	163.8	182.3	159.3	192.8	162.6	167.8	167.1	167.1	143.4
ABpraapapa	309	246.9	235.6	246.6	201.7	207.7	280.4	242.2	205.7	210.8	198	235.9	210.1	238	234.5	254.4	231.9	277.2	234.8	245.4	244.4	240.4	211.9
ABpraapapaa	NA	NA	NA	NA	NA	NA	NA	NA	NA	NA	NA	NA	NA	NA	NA	NA	NA	NA	NA	NA	NA	NA	NA
ABpraapapap	NA	NA	NA	NA	NA	NA	NA	NA	NA	NA	NA	NA	NA	NA	NA	NA	NA	NA	NA	NA	NA	NA	NA
ABpraapapp	289	232.8	217.2	225.1	182.2	189.7	256.9	220.1	190.3	194.1	181.3	217.3	188.8	218.2	220	235	210.9	254.7	217.6	220.3	225.3	220.5	194.5
ABpraapappa	NA	NA	NA	NA	NA	NA	NA	NA	NA	NA	NA	NA	NA	NA	NA	NA	NA	NA	NA	NA	NA	NA	NA
ABpraapappp	394	NA	NA	NA	NA	NA	NA	NA	NA	NA	NA	NA	NA	NA	NA	NA	NA	NA	NA	305.2	NA	311.6	275.5
ABpraapapppa	NA	NA	NA	NA	NA	NA	NA	NA	NA	NA	NA	NA	NA	NA	NA	NA	NA	NA	NA	NA	NA	NA	NA
ABpraapapppp	NA	NA	NA	NA	NA	NA	NA	NA	NA	NA	NA	NA	NA	NA	NA	NA	NA	NA	NA	NA	NA	NA	NA
ABpraapp	171	126.4	112.6	115	86.6	101.4	142.5	117.5	98.2	96.9	90.5	113.9	97.3	124.1	117.5	134.3	114.8	142.8	115.1	122.8	118	122.3	99.7
ABpraappa	229	172.1	160.9	166.4	132.2	149.8	196.7	167.4	140.3	142.9	133.9	163.2	139.5	167.2	166	182.3	160.7	194.2	165.8	169.1	167.1	168.4	144.6
ABpraappaa	NA	NA	NA	NA	NA	NA	NA	NA	NA	NA	NA	NA	NA	NA	NA	NA	NA	NA	NA	NA	NA	NA	NA
ABpraappap	NA	NA	NA	NA	NA	NA	NA	NA	NA	NA	NA	NA	NA	NA	NA	NA	NA	NA	NA	NA	NA	NA	NA
ABpraappp	219	167.9	155.5	159.2	124.9	141	190.9	160	134	133.9	127.6	156.6	135.4	163	158.3	175.4	155.1	188.6	160.5	163.6	160.8	164.3	138.4
ABpraapppa	NA	NA	NA	NA	NA	NA	NA	NA	NA	NA	NA	NA	NA	NA	NA	NA	NA	NA	NA	NA	NA	NA	NA
ABpraapppp	NA	NA	NA	NA	NA	NA	NA	NA	NA	NA	NA	NA	NA	NA	NA	NA	NA	NA	NA	NA	NA	NA	NA
ABprap	103	66.4	50.6	56.9	31.8	47	77.6	59.4	47.4	46.1	40.8	49.5	45.9	67.8	62.2	75.9	57.9	78.9	55	67.3	59.7	59.6	45.2
ABprapa	132	94.8	77.9	83	57.6	72.8	105.9	85.1	71.2	69.9	63.3	77.7	71.4	93.5	87.8	102.5	84	109.8	82.7	93.6	85.4	86.7	69.6
ABprapaa	171	127.9	118.2	123.6	91.1	107.2	148.4	124.9	103.3	103.3	94.4	112.6	103.8	125.4	120.8	138.4	117.6	148.3	118.3	126.9	119.3	122.3	104.6
ABprapaaa	221	172.1	165.1	169.3	133.7	148.3	199.7	170.3	142.9	144.2	135.2	157.9	144.8	165.8	164.9	183.7	159.3	197	162.6	166.4	163.3	167.1	144.6
ABprapaaaa	309	245.4	241.2	243.7	200.2	213.7	274.5	239.2	206.9	215.9	199.2	225.3	208.8	230.9	236.6	250.2	226.3	275.8	233.8	237	234.2	238.9	209.5
ABprapaaaaa	NA	NA	NA	NA	NA	NA	NA	NA	NA	NA	NA	NA	NA	NA	NA	NA	NA	NA	NA	NA	NA	NA	NA
ABprapaaaap	424	NA	NA	NA	NA	NA	NA	NA	NA	NA	NA	NA	NA	NA	NA	NA	NA	NA	NA	NA	NA	335.7	293
ABprapaaaapa	NA	NA	NA	NA	NA	NA	NA	NA	NA	NA	NA	NA	NA	NA	NA	NA	NA	NA	NA	NA	NA	NA	NA
ABprapaaaapp	NA	NA	NA	NA	NA	NA	NA	NA	NA	NA	NA	NA	NA	NA	NA	NA	NA	NA	NA	NA	NA	NA	NA
ABprapaaap	304	237	232.8	245.2	197.2	210.7	271.6	237.8	205.7	208.2	191.6	224	206	229.5	235.5	251.7	224.9	267.3	227.2	237	231.7	230.4	210.7
ABprapaaapa	424	NA	NA	NA	NA	NA	NA	NA	NA	NA	NA	NA	NA	NA	NA	NA	NA	NA	NA	NA	NA	331.4	NA
ABprapaaapad	NA	NA	NA	NA	NA	NA	NA	NA	NA	NA	NA	NA	NA	NA	NA	NA	NA	NA	NA	NA	NA	NA	NA
ABprapaaapav	NA	NA	NA	NA	NA	NA	NA	NA	NA	NA	NA	NA	NA	NA	NA	NA	NA	NA	NA	NA	NA	NA	NA
ABprapaaapp	NA	NA	NA	NA	NA	NA	NA	NA	NA	NA	NA	NA	NA	NA	NA	NA	NA	NA	NA	NA	NA	NA	NA
ABprapaap	224	174.9	167.8	170.7	136.6	152.7	201.1	173.2	145.5	146.7	137.8	161.9	152.7	170	167	186.5	163.5	202.7	169.1	171.9	170.9	168.4	148.4
ABprapaapa	NA	NA	NA	NA	NA	NA	NA	NA	NA	NA	NA	NA	NA	NA	NA	NA	NA	NA	NA	NA	NA	NA	NA
ABprapaapp	NA	NA	NA	NA	NA	NA	NA	NA	NA	NA	NA	NA	NA	NA	NA	NA	NA	NA	NA	NA	NA	NA	NA
ABprapap	171	127.9	112.6	117.9	88.1	104.3	142.5	121.9	100.8	99.5	91.8	110.1	99.7	124.1	118.6	134.3	113.4	146.9	115.1	124.1	116.8	119.6	99.7
ABprapapa	219	173.5	159.6	165	129.3	145.4	190.9	170.3	137.8	140.3	130.1	157.9	140.8	165.8	162.7	179.5	156.6	195.6	161.5	169.1	162.1	164.3	139.7
ABprapapaa	549	NA	NA	NA	NA	NA	NA	NA	NA	NA	NA	NA	NA	NA	NA	NA	NA	NA	NA	NA	NA	NA	NA
ABprapapaaa	NA	NA	NA	NA	NA	NA	NA	NA	NA	NA	NA	NA	NA	NA	NA	NA	NA	NA	NA	NA	NA	NA	NA
ABprapapaap	NA	NA	NA	NA	NA	NA	NA	NA	NA	NA	NA	NA	NA	NA	NA	NA	NA	NA	NA	NA	NA	NA	NA
ABprapapap	NA	NA	NA	NA	NA	NA	NA	NA	NA	NA	NA	NA	NA	NA	NA	NA	NA	NA	NA	NA	NA	NA	NA
ABprapapp	219	169.3	156.9	162.1	127.8	143.9	189.4	167.4	136.5	139	128.8	154	138.2	164.4	160.4	175.4	152.4	194.2	157.2	163.6	159.6	163	135.9
ABprapappa	NA	NA	NA	NA	NA	NA	NA	NA	NA	NA	NA	NA	NA	NA	NA	NA	NA	NA	NA	NA	NA	NA	NA
ABprapappp	299	254	234.3	243.7	209.2	218.2	276	249.5	210.8	212.1	200.5	234.5	212.7	240.9	246.6	251.7	223.5	281.4	232.6	235.6	238	238.9	204.4
ABprapapppa	NA	NA	NA	NA	NA	NA	NA	NA	NA	NA	NA	NA	NA	NA	NA	NA	NA	NA	NA	NA	NA	NA	NA
ABprapapppp	394	NA	NA	NA	NA	NA	NA	NA	NA	NA	NA	NA	NA	NA	NA	NA	NA	NA	NA	NA	NA	318.6	270.6
ABprapappppa	479	NA	NA	NA	NA	NA	NA	NA	NA	NA	NA	NA	NA	NA	NA	NA	NA	NA	NA	NA	NA	NA	NA
ABprapappppaa	NA	NA	NA	NA	NA	NA	NA	NA	NA	NA	NA	NA	NA	NA	NA	NA	NA	NA	NA	NA	NA	NA	NA
ABprapappppap	NA	NA	NA	NA	NA	NA	NA	NA	NA	NA	NA	NA	NA	NA	NA	NA	NA	NA	NA	NA	NA	NA	NA
ABprapappppp	NA	NA	NA	NA	NA	NA	NA	NA	NA	NA	NA	NA	NA	NA	NA	NA	NA	NA	NA	NA	NA	NA	NA
ABprapp	132	96.1	79.4	84.6	57.6	72.8	107.3	86.6	71.2	71.2	63.3	79	69.9	94.9	88.9	102.5	84	111.2	81.5	92.3	86.6	86.7	70.9
ABprappa	171	133.3	116.8	120.7	89.6	107.2	148.4	124.9	102	102	94.4	116.5	102.3	126.8	121.9	135.8	116.2	149.6	118.3	128.2	121.8	123.7	104.6
ABprappaa	217	177.8	160.9	167.8	130.7	151.3	199.7	171.8	141.6	142.9	132.7	164.5	143.5	170	168.2	180.9	160.7	199.9	162.6	170.5	168.4	168.4	145.9
ABprappaaa	NA	NA	NA	NA	NA	NA	NA	NA	NA	NA	NA	NA	NA	NA	NA	NA	NA	NA	NA	NA	NA	NA	NA
ABprappaap	NA	NA	NA	NA	NA	NA	NA	NA	NA	NA	NA	NA	NA	NA	NA	NA	NA	NA	NA	NA	NA	NA	NA
ABprappap	217	176.4	162.4	167.8	132.2	149.8	196.7	173.2	139.1	142.9	133.9	164.5	142.2	170	169.3	178.2	157.9	198.4	161.5	170.5	167.1	168.4	144.6
ABprappapa	NA	NA	NA	NA	NA	NA	NA	NA	NA	NA	NA	NA	NA	NA	NA	NA	NA	NA	NA	NA	NA	NA	NA
ABprappapp	NA	NA	NA	NA	NA	NA	NA	NA	NA	NA	NA	NA	NA	NA	NA	NA	NA	NA	NA	NA	NA	NA	NA
ABprappp	171	134.8	118.2	123.6	91.1	107.2	148.4	124.9	104.6	104.6	96.9	116.5	105.1	128.3	124.1	139.8	119	151.1	118.3	125.5	124.3	125.1	104.6
ABprapppa	229	187.6	166.5	173.6	136.6	152.7	204.1	177.6	148	149.3	140.3	167.2	151.4	172.8	170.4	187.8	166.2	205.4	166.9	173.3	174.7	176.9	150.9
ABprapppaa	309	NA	266.6	NA	221.2	240.7	NA	264.2	226.2	224.9	215.9	253.1	230.2	257.9	255.4	269.6	247.4	318	245.6	250.9	263.4	264.5	224.4
ABprapppaaa	NA	NA	NA	NA	NA	NA	NA	NA	NA	NA	NA	NA	NA	NA	NA	NA	NA	NA	NA	NA	NA	NA	NA
ABprapppaap	NA	NA	NA	NA	NA	NA	NA	NA	NA	NA	NA	NA	NA	NA	NA	NA	NA	NA	NA	NA	NA	NA	NA
ABprapppap	289	255.3	229.9	239.4	203.2	215.2	270.1	243.6	203.1	209.5	194.1	227.9	211.4	232.3	233.3	247.5	223.5	284.3	226.2	231.5	235.5	243.2	204.4
ABprapppapa	NA	NA	NA	NA	NA	NA	NA	NA	NA	NA	NA	NA	NA	NA	NA	NA	NA	NA	NA	NA	NA	NA	NA
ABprapppapp	404	NA	NA	NA	NA	NA	NA	NA	NA	NA	NA	NA	NA	NA	NA	NA	NA	NA	NA	320.4	NA	330	288
ABprapppappa	NA	NA	NA	NA	NA	NA	NA	NA	NA	NA	NA	NA	NA	NA	NA	NA	NA	NA	NA	NA	NA	NA	NA
ABprapppappp	NA	NA	NA	NA	NA	NA	NA	NA	NA	NA	NA	NA	NA	NA	NA	NA	NA	NA	NA	NA	NA	NA	NA
ABprapppp	229	184.8	169.3	172.1	139.5	154.2	204.1	176.2	146.7	148	140.3	167.2	154	175.6	170.4	187.8	164.8	202.7	168	171.9	172.2	174.1	149.6
ABprappppa	NA	NA	NA	NA	NA	NA	NA	NA	NA	NA	NA	NA	NA	NA	NA	NA	NA	NA	NA	NA	NA	NA	NA
ABprappppp	NA	NA	NA	NA	NA	NA	NA	NA	NA	NA	NA	NA	NA	NA	NA	NA	NA	NA	NA	NA	NA	NA	NA
ABprp	73	41.8	25.9	33.6	10.5	24.2	53.3	36.5	26.3	25	19.7	25.3	23.7	46.1	40.3	54.4	36.2	52.1	33.4	46.3	37.6	34.1	24.5
ABprpa	103	67.8	52	58.4	33.3	48.5	77.6	60.9	48.7	47.4	40.8	50.8	45.9	67.8	63.4	77.3	59.4	80.3	57.4	68.7	60.9	59.6	45.2
ABprpaa	132	97.5	80.8	86.1	59.1	75.9	107.3	88.2	73.8	72.5	65.9	80.4	71.4	94.9	88.9	103.8	86.9	111.2	83.7	93.6	87.9	88.1	70.9
ABprpaaa	171	130.6	116.8	119.3	89.6	105.8	145.4	124.9	103.3	103.3	96.9	113.9	101	126.8	118.6	135.8	119	149.6	115.1	125.5	119.3	121	100.9
ABprpaaaa	221	170.7	158.2	160.7	129.3	142.5	192.3	165.9	140.3	141.6	136.5	154	140.8	165.8	158.3	178.2	156.6	195.6	156.1	166.4	162.1	163	139.7
ABprpaaaaa	289	235.6	228.5	235.1	198.7	206.2	271.6	237.8	203.1	205.6	201.8	221.3	202.1	236.6	226.7	244.7	224.9	271.6	228.4	234.2	233	231.8	203.2
ABprpaaaaaa	NA	NA	NA	NA	NA	NA	NA	NA	NA	NA	NA	NA	NA	NA	NA	NA	NA	NA	NA	NA	NA	NA	NA
ABprpaaaaap	NA	NA	NA	NA	NA	NA	NA	NA	NA	NA	NA	NA	NA	NA	NA	NA	NA	NA	NA	NA	NA	NA	NA
ABprpaaaap	289	231.3	222.8	226.5	189.7	195.7	265.7	231.9	192.8	201.8	189	212.1	196.6	225.2	217.9	236.3	212.3	266	216.4	225.9	222.8	221.9	194.5
ABprpaaaapa	NA	NA	NA	NA	NA	NA	NA	NA	NA	NA	NA	NA	NA	NA	NA	NA	NA	NA	NA	NA	NA	NA	NA
ABprpaaaapp	NA	NA	NA	NA	NA	NA	NA	NA	NA	NA	NA	NA	NA	NA	NA	NA	NA	NA	NA	NA	NA	NA	NA
ABprpaaap	221	172.1	160.9	165	130.7	143.9	192.3	170.3	140.3	141.6	133.9	157.9	140.8	165.8	158.3	178.2	157.9	197	157.2	165	163.3	161.5	139.7
ABprpaaapa	309	254	245.4	252.3	209.2	216.7	284.8	255.4	214.6	219.8	206.9	237.2	218.1	245.1	245.5	254.4	240.4	295.5	233.8	242.6	252	241.8	211.9
ABprpaaapaa	NA	NA	NA	NA	NA	NA	NA	NA	NA	NA	NA	NA	NA	NA	NA	NA	NA	NA	NA	NA	NA	NA	NA
ABprpaaapap	NA	NA	NA	NA	NA	NA	NA	NA	NA	NA	NA	NA	NA	NA	NA	NA	NA	NA	NA	NA	NA	NA	NA
ABprpaaapp	289	235.6	221.4	225.1	188.2	200.2	256.9	233.4	196.7	200.5	181.3	216	194	222.4	217.9	237.8	217.9	263.2	214.3	221.7	221.5	219.1	192
ABprpaaappa	405	NA	NA	NA	NA	NA	NA	NA	NA	NA	NA	NA	NA	NA	NA	NA	NA	NA	NA	320.4	NA	324.4	288
ABprpaaappaa	NA	NA	NA	NA	NA	NA	NA	NA	NA	NA	NA	NA	NA	NA	NA	NA	NA	NA	NA	NA	NA	NA	NA
ABprpaaappap	NA	NA	NA	NA	NA	NA	NA	NA	NA	NA	NA	NA	NA	NA	NA	NA	NA	NA	NA	NA	NA	NA	NA
ABprpaaappp	NA	NA	NA	NA	NA	NA	NA	NA	NA	NA	NA	NA	NA	NA	NA	NA	NA	NA	NA	NA	NA	NA	NA
ABprpaap	171	129.3	115.4	117.9	89.6	105.8	144	121.9	102	102	95.7	113.9	99.7	124.1	118.6	134.3	117.6	149.6	115.1	124.1	120.5	119.6	99.7
ABprpaapa	221	173.5	160.9	163.5	133.7	146.9	195.3	168.8	141.6	144.2	135.2	159.2	139.5	165.8	161.5	178.2	160.7	197	157.2	166.4	165.9	163	139.7
ABprpaapaa	299	242.6	231.3	230.8	200.2	215.2	273	236.3	204.4	206.9	196.7	225.3	202.1	226.7	227.7	240.5	223.5	271.6	224	232.8	234.2	226.2	199.5
ABprpaapaaa	NA	NA	NA	NA	NA	NA	NA	NA	NA	NA	NA	NA	NA	NA	NA	NA	NA	NA	NA	NA	NA	NA	NA
ABprpaapaap	NA	NA	NA	NA	NA	NA	NA	NA	NA	NA	NA	NA	NA	NA	NA	NA	NA	NA	NA	NA	NA	NA	NA
ABprpaapap	299	241.2	231.3	233.7	200.2	210.7	268.6	242.2	204.4	205.6	196.7	222.6	199.4	232.3	225.6	239.2	226.3	277.2	221.8	230.1	234.2	224.7	202
ABprpaapapa	NA	NA	NA	NA	NA	NA	NA	NA	NA	NA	NA	NA	NA	NA	NA	NA	NA	NA	NA	NA	NA	NA	NA
ABprpaapapp	NA	NA	NA	NA	NA	NA	NA	NA	NA	NA	NA	NA	NA	NA	NA	NA	NA	NA	NA	NA	NA	NA	NA
ABprpaapp	214	170.7	158.2	157.8	129.3	142.5	192.3	165.9	140.3	140.3	132.7	155.3	135.4	161.6	159.4	176.8	157.9	192.8	154	163.6	164.6	160.2	138.4
ABprpaappa	296	237	222.8	223.7	192.7	203.2	265.7	230.4	195.4	200.5	190.3	221.3	194	221	222.2	235	216.5	261.7	216.4	227.3	226.6	221.9	199.5
ABprpaappaa	NA	NA	NA	NA	NA	NA	NA	NA	NA	NA	NA	NA	NA	NA	NA	NA	NA	NA	NA	NA	NA	NA	NA
ABprpaappap	NA	NA	NA	NA	NA	NA	NA	NA	NA	NA	NA	NA	NA	NA	NA	NA	NA	NA	NA	NA	NA	NA	NA
ABprpaappp	289	234.2	222.8	219.4	189.7	198.7	262.8	229	196.7	198	187.7	217.3	192.7	223.8	217.9	236.3	216.5	258.9	215.4	217.6	229.2	219.1	197
ABprpaapppa	NA	NA	NA	NA	NA	NA	NA	NA	NA	NA	NA	NA	NA	NA	NA	NA	NA	NA	NA	NA	NA	NA	NA
ABprpaapppp	404	NA	NA	NA	NA	NA	NA	NA	NA	NA	NA	NA	NA	NA	NA	NA	NA	NA	NA	313.5	NA	301.6	280.6
ABprpaappppa	NA	NA	NA	NA	NA	NA	NA	NA	NA	NA	NA	NA	NA	NA	NA	NA	NA	NA	NA	NA	NA	NA	NA
ABprpaappppp	NA	NA	NA	NA	NA	NA	NA	NA	NA	NA	NA	NA	NA	NA	NA	NA	NA	NA	NA	NA	NA	NA	NA
ABprpap	132	96.1	79.4	86.1	59.1	74.4	105.9	88.2	72.5	71.2	64.6	80.4	69.9	94.9	88.9	102.5	85.4	109.8	83.7	93.6	86.6	86.7	69.6
ABprpapa	171	130.6	114.1	120.7	91.1	105.8	142.5	123.4	102	102	93.1	113.9	99.7	126.8	118.6	134.3	117.6	149.6	116.2	124.1	118	121	99.7
ABprpapaa	221	174.9	160.9	170.7	136.6	146.9	195.3	173.2	144.2	144.2	135.2	160.6	140.8	170	163.8	182.3	162	198.4	162.6	167.8	164.6	165.7	142.2
ABprpapaaa	303	244	228.5	246.6	203.2	213.7	267.2	249.5	203.1	209.5	194.1	226.6	208.8	232.3	240	250.2	230.5	270.2	226.2	225.9	234.2	233.2	203.2
ABprpapaaaa	NA	NA	NA	NA	NA	NA	NA	NA	NA	NA	NA	NA	NA	NA	NA	NA	NA	NA	NA	NA	NA	NA	NA
ABprpapaaap	NA	NA	NA	NA	NA	NA	NA	NA	NA	NA	NA	NA	NA	NA	NA	NA	NA	NA	NA	NA	NA	NA	NA
ABprpapaap	299	242.6	231.3	245.2	201.7	216.7	268.6	248	205.7	209.5	196.7	227.9	206	233.8	232.2	247.5	226.3	271.6	230.5	231.5	231.7	233.2	204.4
ABprpapaapa	NA	NA	NA	NA	NA	NA	NA	NA	NA	NA	NA	NA	NA	NA	NA	NA	NA	NA	NA	NA	NA	NA	NA
ABprpapaapp	NA	NA	NA	NA	NA	NA	NA	NA	NA	NA	NA	NA	NA	NA	NA	NA	NA	NA	NA	NA	NA	NA	NA
ABprpapap	219	170.7	158.2	166.4	133.7	143.9	192.3	168.8	140.3	142.9	133.9	156.6	139.5	168.5	160.4	178.2	159.3	195.6	159.4	166.4	162.1	164.3	138.4
ABprpapapa	284	228.5	221.4	229.4	192.7	198.7	259.8	230.4	192.8	199.2	186.4	213.4	194	225.2	216.7	235	217.9	261.7	216.4	224.5	221.5	223.3	190.7
ABprpapapaa	NA	NA	NA	NA	NA	NA	NA	NA	NA	NA	NA	NA	NA	NA	NA	NA	NA	NA	NA	NA	NA	NA	NA
ABprpapapap	NA	NA	NA	NA	NA	NA	NA	NA	NA	NA	NA	NA	NA	NA	NA	NA	NA	NA	NA	NA	NA	NA	NA
ABprpapapp	289	231.3	224.2	232.3	192.7	201.7	259.8	233.4	195.4	203.1	187.7	214.7	198.1	228.1	217.9	233.6	219.3	264.6	219.7	224.5	222.8	223.3	190.7
ABprpapappa	NA	NA	NA	NA	NA	NA	NA	NA	NA	NA	NA	NA	NA	NA	NA	NA	NA	NA	NA	NA	NA	NA	NA
ABprpapappp	NA	NA	NA	NA	NA	NA	NA	NA	NA	NA	NA	NA	NA	NA	NA	NA	NA	NA	NA	NA	NA	NA	NA
ABprpapp	171	126.4	112.6	117.9	89.6	102.8	141	121.9	100.8	100.7	93.1	112.6	98.5	125.4	118.6	134.3	114.8	146.9	115.1	122.8	118	118.2	99.7
ABprpappa	214	167.9	154	163.5	129.3	142.5	190.9	164.4	137.8	139	131.4	154	134.1	163	159.4	176.8	155.1	191.4	157.2	163.6	160.8	160.2	138.4
ABprpappaa	284	225.6	217.2	222.2	188.2	194.2	256.9	229	194.1	195.4	186.4	212.1	190.1	219.6	214.5	236.3	212.3	256.1	217.6	218.9	221.5	219.1	192
ABprpappaaa	NA	NA	NA	NA	NA	NA	NA	NA	NA	NA	NA	NA	NA	NA	NA	NA	NA	NA	NA	NA	NA	NA	NA
ABprpappaap	NA	NA	NA	NA	NA	NA	NA	NA	NA	NA	NA	NA	NA	NA	NA	NA	NA	NA	NA	NA	NA	NA	NA
ABprpappap	284	228.5	217.2	229.4	191.2	200.2	256.9	230.4	191.6	196.7	186.4	212.1	191.4	219.6	220	233.6	210.9	257.5	220.8	216.2	225.3	224.7	192
ABprpappapa	NA	NA	NA	NA	NA	NA	NA	NA	NA	NA	NA	NA	NA	NA	NA	NA	NA	NA	NA	NA	NA	NA	NA
ABprpappapp	NA	NA	NA	NA	NA	NA	NA	NA	NA	NA	NA	NA	NA	NA	NA	NA	NA	NA	NA	NA	NA	NA	NA
ABprpappp	221	167.9	155.5	163.5	130.7	143.9	192.3	164.4	140.3	140.3	131.4	156.6	134.1	164.4	160.4	176.8	155.1	192.8	157.2	162.3	160.8	161.5	143.4
ABprpapppa	289	232.8	221.4	232.3	191.2	203.2	265.7	229	200.5	199.2	189	218.7	192.7	225.2	225.6	236.3	217.9	266	224	225.9	233	227.5	202
ABprpapppaa	NA	NA	NA	NA	NA	NA	NA	NA	NA	NA	NA	NA	NA	NA	NA	NA	NA	NA	NA	NA	NA	NA	NA
ABprpapppap	NA	NA	NA	NA	NA	NA	NA	NA	NA	NA	NA	NA	NA	NA	NA	NA	NA	NA	NA	NA	NA	NA	NA
ABprpapppp	284	228.5	221.4	229.4	191.2	206.2	261.3	230.4	198	198	191.6	218.7	194	223.8	224.5	235	212.3	261.7	218.7	218.9	226.6	223.3	199.5
ABprpappppa	NA	NA	NA	NA	NA	NA	NA	NA	NA	NA	NA	NA	NA	NA	NA	NA	NA	NA	NA	NA	NA	NA	NA
ABprpappppp	NA	NA	NA	NA	NA	NA	NA	NA	NA	NA	NA	NA	NA	NA	NA	NA	NA	NA	NA	NA	NA	NA	NA
ABprpp	103	67.8	52	60	34.8	50	80.6	60.9	48.7	47.4	40.8	50.8	45.9	69.2	64.5	77.3	59.4	80.3	57.4	68.7	62.2	59.6	46.5
ABprppa	132	97.5	82.2	87.6	60.6	77.4	110.2	91.1	73.8	73.8	67.2	81.7	71.4	96.3	92.2	103.8	88.3	111.2	85.9	95	89.1	89.4	73.4
ABprppaa	171	137.5	122.3	125	95.5	111.6	152.8	129.2	108.4	107.1	100.8	120.4	106.4	132.4	126.3	141.3	121.8	152.5	120.6	129.6	125.6	125.1	105.9
ABprppaaa	229	183.4	173.5	175	142.5	157.1	207	182	151.9	151.8	144.2	169.8	151.4	179.9	173.7	189.3	167.5	204	168	176	173.4	174.1	150.9
ABprppaaaa	297	237	234.3	233.7	194.2	209.2	265.7	239.2	201.8	203.1	191.6	226.6	199.4	233.8	227.7	243.3	217.9	260.3	221.8	227.3	226.6	226.2	200.7
ABprppaaaaa	NA	NA	NA	NA	NA	NA	NA	NA	NA	NA	NA	NA	NA	NA	NA	NA	NA	NA	NA	NA	NA	NA	NA
ABprppaaaap	409	NA	NA	NA	NA	NA	NA	NA	NA	NA	NA	NA	NA	NA	NA	NA	NA	NA	NA	305.2	NA	301.6	274.3
ABprppaaaapa	NA	NA	NA	NA	NA	NA	NA	NA	NA	NA	NA	NA	NA	NA	NA	NA	NA	NA	NA	NA	NA	NA	NA
ABprppaaaapp	NA	NA	NA	NA	NA	NA	NA	NA	NA	NA	NA	NA	NA	NA	NA	NA	NA	NA	NA	NA	NA	NA	NA
ABprppaaap	NA	NA	NA	NA	NA	NA	NA	NA	NA	NA	NA	NA	NA	NA	NA	NA	NA	NA	NA	NA	NA	NA	NA
ABprppaap	234	181.9	166.5	172.1	136.6	152.7	204.1	176.2	149.3	145.4	141.6	165.8	147.4	174.2	168.2	185.1	164.8	199.9	168	171.9	169.6	171.3	149.6
ABprppaapa	314	256.7	248.3	249.5	212.2	221.2	286.3	255.4	213.4	219.8	205.7	238.5	216.8	243.7	245.5	253	233.4	284.3	240.2	238.4	241.9	250.3	216.9
ABprppaapaa	NA	NA	NA	NA	NA	NA	NA	NA	NA	NA	NA	NA	NA	NA	NA	NA	NA	NA	NA	NA	NA	NA	NA
ABprppaapap	NA	NA	NA	NA	NA	NA	NA	NA	NA	NA	NA	NA	NA	NA	NA	NA	NA	NA	NA	NA	NA	NA	NA
ABprppaapp	304	249.7	232.8	245.2	204.7	213.7	274.5	249.5	210.8	215.9	205.7	229.2	207.4	236.6	236.6	255.8	224.9	275.8	236.9	234.2	239.4	234.7	208.2
ABprppaappa	NA	NA	NA	NA	NA	NA	NA	NA	NA	NA	NA	NA	NA	NA	NA	NA	NA	NA	NA	NA	NA	NA	NA
ABprppaappp	NA	NA	NA	NA	NA	NA	NA	NA	NA	NA	NA	NA	NA	NA	NA	NA	NA	NA	NA	NA	NA	NA	NA
ABprppap	171	133.3	121	123.6	92.6	108.7	146.9	126.3	104.6	104.6	98.2	115.2	103.8	128.3	123	137.1	120.3	148.3	118.3	126.9	121.8	123.7	104.6
ABprppapa	229	177.8	166.5	166.4	133.7	148.3	196.7	170.3	144.2	144.2	137.8	161.9	146.1	170	163.8	180.9	160.7	195.6	160.5	170.5	164.6	168.4	145.9
ABprppapaa	289	237	227.1	228	189.7	203.2	268.6	233.4	198	201.8	190.3	222.6	203.4	229.5	223.4	241.9	216.5	264.6	220.8	230.1	229.2	230.4	202
ABprppapaaa	409	NA	NA	NA	NA	NA	NA	NA	NA	NA	NA	NA	NA	NA	NA	NA	NA	NA	NA	NA	NA	NA	NA
ABprppapaaaa	NA	NA	NA	NA	NA	NA	NA	NA	NA	NA	NA	NA	NA	NA	NA	NA	NA	NA	NA	NA	NA	NA	NA
ABprppapaaap	NA	NA	NA	NA	NA	NA	NA	NA	NA	NA	NA	NA	NA	NA	NA	NA	NA	NA	NA	NA	NA	NA	NA
ABprppapaap	NA	NA	NA	NA	NA	NA	NA	NA	NA	NA	NA	NA	NA	NA	NA	NA	NA	NA	NA	NA	NA	NA	NA
ABprppapap	314	261	252.4	243.7	209.2	221.2	280.4	245.1	214.6	221	205.7	243.8	218.1	252.2	256.6	257.1	236.1	288.4	236.9	248.1	241.9	255.9	213.2
ABprppapapa	NA	NA	NA	NA	NA	NA	NA	NA	NA	NA	NA	NA	NA	NA	NA	NA	NA	NA	NA	NA	NA	NA	NA
ABprppapapp	NA	NA	NA	NA	NA	NA	NA	NA	NA	NA	NA	NA	NA	NA	NA	NA	NA	NA	NA	NA	NA	NA	NA
ABprppapp	229	176.4	169.3	172.1	139.5	151.3	204.1	174.7	148	149.3	141.6	165.8	148.8	172.8	168.2	185.1	167.5	199.9	165.8	170.5	170.9	169.9	149.6
ABprppappa	304	246.9	242.6	243.7	203.2	215.2	277.4	240.7	210.8	213.3	199.2	233.2	210.1	242.3	242.2	247.5	227.7	274.4	234.8	234.2	239.4	241.8	209.5
ABprppappaa	NA	NA	NA	NA	NA	NA	NA	NA	NA	NA	NA	NA	NA	NA	NA	NA	NA	NA	NA	NA	NA	NA	NA
ABprppappap	NA	NA	NA	NA	NA	NA	NA	NA	NA	NA	NA	NA	NA	NA	NA	NA	NA	NA	NA	NA	NA	NA	NA
ABprppappp	319	255.3	252.4	256.7	219.7	228.7	289.2	258.3	215.9	222.3	215.9	243.8	223.5	250.8	258.8	265.5	238.9	287.1	244.5	244	248.3	248.9	220.7
ABprppapppa	NA	NA	NA	NA	NA	NA	NA	NA	NA	NA	NA	NA	NA	NA	NA	NA	NA	NA	NA	NA	NA	NA	NA
ABprppapppp	NA	NA	NA	NA	NA	NA	NA	NA	NA	NA	NA	NA	NA	NA	NA	NA	NA	NA	NA	NA	NA	NA	NA
ABprppp	132	96.1	80.8	86.1	59.1	75.9	110.2	89.7	72.5	72.5	65.9	79	71.4	96.3	91.1	103.8	85.4	109.8	84.8	93.6	87.9	86.7	70.9
ABprpppa	171	129.3	115.4	120.7	91.1	105.8	146.9	123.4	103.3	103.3	94.4	112.6	101	128.3	121.9	135.8	117.6	146.9	118.3	125.5	120.5	119.6	102.2
ABprpppaa	224	173.5	160.9	165	132.2	146.9	193.8	168.8	141.6	144.2	132.7	157.9	143.5	171.4	168.2	178.2	159.3	197	162.6	169.1	164.6	164.3	142.2
ABprpppaaa	289	238.3	231.3	239.4	200.2	209.2	267.2	242.2	204.4	205.6	191.6	222.6	203.4	242.3	238.8	243.3	227.7	NA	231.6	234.2	230.4	229	202
ABprpppaaaa	NA	NA	NA	NA	NA	NA	NA	NA	NA	NA	NA	NA	NA	NA	NA	NA	NA	NA	NA	NA	NA	NA	NA
ABprpppaaap	NA	NA	NA	NA	NA	NA	NA	NA	NA	NA	NA	NA	NA	NA	NA	NA	NA	NA	NA	NA	NA	NA	NA
ABprpppaap	284	242.6	234.3	236.6	203.2	209.2	273	242.2	206.9	206.9	192.8	218.7	207.4	239.4	242.2	247.5	227.7	271.6	229.4	231.5	234.2	230.4	202
ABprpppaapa	434	NA	NA	NA	NA	NA	NA	NA	NA	NA	NA	NA	NA	NA	NA	NA	NA	NA	NA	NA	NA	NA	NA
ABprpppaapaa	NA	NA	NA	NA	NA	NA	NA	NA	NA	NA	NA	NA	NA	NA	NA	NA	NA	NA	NA	NA	NA	NA	NA
ABprpppaapap	NA	NA	NA	NA	NA	NA	NA	NA	NA	NA	NA	NA	NA	NA	NA	NA	NA	NA	NA	NA	NA	NA	NA
ABprpppaapp	NA	NA	NA	NA	NA	NA	NA	NA	NA	NA	NA	NA	NA	NA	NA	NA	NA	NA	NA	NA	NA	NA	NA
ABprpppap	224	174.9	159.6	167.8	133.7	146.9	198.2	168.8	142.9	144.2	133.9	156.6	146.1	171.4	167	178.2	159.3	195.6	160.5	167.8	167.1	164.3	143.4
ABprpppapa	274	224.2	210.1	216.5	182.2	192.7	253.9	220.1	187.7	190.3	176.2	205.4	190.1	218.2	214.5	223.9	202.5	NA	207.9	212	213.9	210.6	187
ABprpppapaa	NA	NA	NA	NA	NA	NA	NA	NA	NA	NA	NA	NA	NA	NA	NA	NA	NA	NA	NA	NA	NA	NA	NA
ABprpppapap	NA	NA	NA	NA	NA	NA	NA	NA	NA	NA	NA	NA	NA	NA	NA	NA	NA	NA	NA	NA	NA	NA	NA
ABprpppapp	NA	NA	NA	NA	NA	NA	NA	NA	NA	NA	NA	NA	NA	NA	NA	NA	NA	NA	NA	NA	NA	NA	NA
ABprpppp	171	129.3	115.4	119.3	89.6	105.8	146.9	121.9	102	102	94.4	112.6	101	126.8	121.9	134.3	116.2	145.6	117.3	122.8	120.5	118.2	100.9
ABprppppa	221	172.1	159.6	160.7	127.8	143.9	192.3	163	139.1	139	132.7	154	140.8	165.8	161.5	174	153.8	190	160.5	162.3	165.9	161.5	142.2
ABprppppaa	289	232.8	224.2	229.4	189.7	204.7	259.8	231.9	196.7	199.2	192.8	217.3	198.1	230.9	225.6	236.3	213.7	258.9	221.8	221.7	233	223.3	198.2
ABprppppaaa	NA	NA	NA	NA	NA	NA	NA	NA	NA	NA	NA	NA	NA	NA	NA	NA	NA	NA	NA	NA	NA	NA	NA
ABprppppaap	NA	NA	NA	NA	NA	NA	NA	NA	NA	NA	NA	NA	NA	NA	NA	NA	NA	NA	NA	NA	NA	NA	NA
ABprppppap	279	229.9	224.2	223.7	188.2	201.7	265.7	227.5	192.8	198	187.7	212.1	198.1	225.2	220	232.2	210.9	260.3	217.6	220.3	227.9	220.5	199.5
ABprppppapa	NA	NA	NA	NA	NA	NA	NA	NA	NA	NA	NA	NA	NA	NA	NA	NA	NA	NA	NA	NA	NA	NA	NA
ABprppppapp	NA	NA	NA	NA	NA	NA	NA	NA	NA	NA	NA	NA	NA	NA	NA	NA	NA	NA	NA	NA	NA	NA	NA
ABprppppp	221	174.9	158.2	165	132.2	145.4	195.3	165.9	141.6	144.2	133.9	156.6	142.2	168.5	163.8	178.2	157.9	192.8	160.5	160.9	165.9	164.3	144.6
ABprpppppa	289	254	234.3	245.2	201.7	215.2	273	242.2	209.5	221	196.7	230.6	210.1	238	247.7	251.7	233.4	273	240.2	228.7	243.2	243.2	205.7
ABprpppppaa	NA	NA	NA	NA	NA	NA	NA	NA	NA	NA	NA	NA	NA	NA	NA	NA	NA	NA	NA	NA	NA	NA	NA
ABprpppppap	NA	NA	NA	NA	NA	NA	NA	NA	NA	NA	NA	NA	NA	NA	NA	NA	NA	NA	NA	NA	NA	NA	NA
ABprpppppp	289	232.8	227.1	228	189.7	198.7	258.3	226	199.3	204.4	190.3	217.3	199.4	230.9	225.6	235	216.5	257.5	216.4	214.8	224.1	226.2	199.5
ABprppppppa	NA	NA	NA	NA	NA	NA	NA	NA	NA	NA	NA	NA	NA	NA	NA	NA	NA	NA	NA	NA	NA	NA	NA
ABprppppppp	NA	NA	NA	NA	NA	NA	NA	NA	NA	NA	NA	NA	NA	NA	NA	NA	NA	NA	NA	NA	NA	NA	NA
C	66	34.6	20.1	27.5	3	18.1	47.2	30.4	19.7	17.1	13.1	17.2	16.2	38.8	36.8	45.8	29	44.6	27.4	40.7	31.1	27	19.3
Ca	96	57.8	44.8	52.2	25.7	42.4	71.5	54.8	40.8	36.8	32.9	40.1	38.5	62	56.4	67.2	49.2	68.5	49	61.7	53.1	49.5	40.1
Caa	134	89.3	79.4	84.6	53	75.9	107.3	85.1	65.9	69.9	59.3	72.3	63.9	89.3	83.4	94.2	75.3	101.5	76.1	88.2	80.3	81	68.3
Caaa	162	122.4	118.2	116.4	92.6	110.2	146.9	127.8	96.9	95.7	89.3	108.8	94.4	122.7	115.3	126	106.4	140	110.8	120.1	113	116.8	98.4
Caaaa	214	165.1	163.9	162.1	133.7	151.3	199.7	171.8	136.5	136.5	126.3	152.7	135.4	168.5	158.3	167.1	149.7	188.6	156.1	160.9	158.3	164.3	142.2
Caaaaa	NA	NA	NA	NA	NA	NA	NA	NA	NA	NA	NA	NA	NA	NA	NA	NA	NA	NA	NA	NA	NA	NA	NA
Caaaap	NA	NA	NA	NA	NA	NA	NA	NA	NA	NA	NA	NA	NA	NA	NA	NA	NA	NA	NA	NA	NA	NA	NA
Caaap	219	160.9	159.6	156.4	135.1	151.3	196.7	168.8	135.2	131.4	126.3	148.9	131.5	165.8	151.7	165.7	145.5	188.6	151.8	158.1	155.8	161.5	137.2
Caaapa	NA	NA	NA	NA	NA	NA	NA	NA	NA	NA	NA	NA	NA	NA	NA	NA	NA	NA	NA	NA	NA	NA	NA
Caaapp	NA	NA	NA	NA	NA	NA	NA	NA	NA	NA	NA	NA	NA	NA	NA	NA	NA	NA	NA	NA	NA	NA	NA
Caap	181	134.8	123.7	129.3	94	116	158.6	129.2	104.6	102	94.4	115.2	102.3	128.3	119.7	131.5	114.8	148.3	114	126.9	116.8	125.1	105.9
Caapa	329	256.7	239.8	239.4	198.7	222.7	270.1	237.8	204.4	208.2	201.8	237.2	208.8	239.4	237.7	246.1	223.5	274.4	219.7	221.7	235.5	241.8	202
Caapaa	NA	NA	NA	NA	NA	NA	NA	NA	NA	NA	NA	NA	NA	NA	NA	NA	NA	NA	NA	NA	NA	NA	NA
Caapap	NA	NA	NA	NA	NA	NA	NA	NA	NA	NA	NA	NA	NA	NA	NA	NA	NA	NA	NA	NA	NA	NA	NA
Caapp	234	181.9	174.9	176.4	135.1	164.5	208.5	174.7	148	148	137.8	163.2	147.4	179.9	166	179.5	157.9	202.7	162.6	174.7	167.1	176.9	147.1
Caappd	NA	NA	NA	NA	NA	NA	NA	NA	NA	NA	NA	NA	NA	NA	NA	NA	NA	NA	NA	NA	NA	NA	NA
Caappv	NA	NA	NA	NA	NA	NA	NA	NA	NA	NA	NA	NA	NA	NA	NA	NA	NA	NA	NA	NA	NA	NA	NA
Cap	134	96.1	80.8	89.2	59.1	79	111.7	89.7	68.5	68.5	61.9	77.7	68.4	93.5	88.9	98.3	79.7	107	80.5	93.6	85.4	86.7	70.9
Capa	189	138.9	133.3	142.1	104.3	123.4	165.9	141	111	110.9	107.1	128.2	114.3	142.2	136.2	146.7	123.2	158	127	141.8	131.8	137.4	114.6
Capaa	244	186.2	181.9	193.6	146.9	168.9	223.1	196.7	158.2	158.2	151.8	175.1	159.3	188.4	189.1	199	175.8	209.7	178.7	185.7	184.8	186.8	163.3
Capaaa	319	252.5	261	NA	215.2	236.2	299.5	NA	215.9	221	213.4	246.4	227.4	260.7	NA	271	243.1	287.1	247.8	249.6	257.1	255.9	223.2
Capaaaa	NA	NA	NA	NA	NA	NA	NA	NA	NA	NA	NA	NA	NA	NA	NA	NA	NA	NA	NA	NA	NA	NA	NA
Capaaap	NA	NA	NA	NA	NA	NA	NA	NA	NA	NA	NA	NA	NA	NA	NA	NA	NA	NA	NA	NA	NA	NA	NA
Capaap	329	266.6	254	NA	224.2	NA	312.7	NA	226.2	226.2	NA	255.7	231.5	269.3	NA	273.9	NA	295.5	254.2	263.4	267.2	265.8	233.2
Capaapa	NA	NA	NA	NA	NA	NA	NA	NA	NA	NA	NA	NA	NA	NA	NA	NA	NA	NA	NA	NA	NA	NA	NA
Capaapp	NA	NA	NA	NA	NA	NA	NA	NA	NA	NA	NA	NA	NA	NA	NA	NA	NA	NA	NA	NA	NA	NA	NA
Capap	244	191.9	181.9	196.4	149.9	164.5	221.7	196.7	158.2	160.8	155.7	176.4	162.1	191.3	190.3	196.2	175.8	209.7	176.6	188.5	184.8	186.8	162.1
Capapa	324	265.2	261	NA	228.7	NA	305.3	NA	224.9	226.2	NA	246.4	231.5	266.4	NA	266.9	244.5	291.3	247.8	259.2	255.8	264.5	228.2
Capapaa	NA	NA	NA	NA	NA	NA	NA	NA	NA	NA	NA	NA	NA	NA	NA	NA	NA	NA	NA	NA	NA	NA	NA
Capapap	NA	NA	NA	NA	NA	NA	NA	NA	NA	NA	NA	NA	NA	NA	NA	NA	NA	NA	NA	NA	NA	NA	NA
Capapp	330	278	263.8	NA	249.7	NA	NA	NA	228.8	NA	NA	257	NA	269.3	NA	273.9	258.5	NA	259.6	269	262.1	267.3	238.1
Capappa	NA	NA	NA	NA	NA	NA	NA	NA	NA	NA	NA	NA	NA	NA	NA	NA	NA	NA	NA	NA	NA	NA	NA
Capappp	NA	NA	NA	NA	NA	NA	NA	NA	NA	NA	NA	NA	NA	NA	NA	NA	NA	NA	NA	NA	NA	NA	NA
Capp	196	136.2	122.3	132.1	97	121.9	157.2	133.6	105.9	104.6	100.8	121.7	107.7	133.7	128.5	141.3	119	153.8	121.6	132.3	128.1	130.6	109.6
Cappa	239	180.5	170.7	180.7	148.4	166	211.4	186.4	148	153.1	146.7	167.2	152.7	178.5	181.4	187.8	166.2	204	168	178.8	178.5	179.7	152.1
Cappaa	309	244	238.3	248	209.2	227.2	277.4	252.4	205.7	209.5	208.2	234.5	211.4	240.9	248.8	250.2	220.7	273	227.2	241.1	240.6	240.4	209.5
Cappaaa	NA	NA	NA	NA	NA	NA	NA	NA	NA	NA	NA	NA	NA	NA	NA	NA	NA	NA	NA	NA	NA	NA	NA
Cappaap	NA	NA	NA	NA	NA	NA	NA	NA	NA	NA	NA	NA	NA	NA	NA	NA	NA	NA	NA	NA	NA	NA	NA
Cappap	319	251.1	245.4	261	218.2	234.7	287.7	256.8	212.1	221	208.2	239.8	216.8	255.1	NA	260	234.7	282.8	241.3	246.7	250.8	251.7	216.9
Cappapa	NA	NA	NA	NA	NA	NA	NA	NA	NA	NA	NA	NA	NA	NA	NA	NA	NA	NA	NA	NA	NA	NA	NA
Cappapp	NA	NA	NA	NA	NA	NA	NA	NA	NA	NA	NA	NA	NA	NA	NA	NA	NA	NA	NA	NA	NA	NA	NA
Cappp	239	190.5	177.7	182.1	149.9	170.4	215.8	189.3	154.4	150.6	144.2	169.8	155.4	187	183.6	194.8	171.7	206.9	169.1	184.3	182.3	182.5	155.8
Capppa	319	259.5	251.1	NA	213.7	240.7	290.7	258.3	219.8	212.1	208.2	241.1	220.7	259.3	NA	265.5	238.9	281.4	232.6	252.3	249.5	255.9	218.2
Capppaa	NA	NA	NA	NA	NA	NA	NA	NA	NA	NA	NA	NA	NA	NA	NA	NA	NA	NA	NA	NA	NA	NA	NA
Capppap	NA	NA	NA	NA	NA	NA	NA	NA	NA	NA	NA	NA	NA	NA	NA	NA	NA	NA	NA	NA	NA	NA	NA
Capppp	329	279.4	259.5	NA	231.7	NA	309.8	NA	231.3	219.8	NA	250.4	226.1	273.5	NA	282.2	252.9	NA	246.7	264.8	262.1	258.7	231.9
Cappppd	NA	NA	NA	NA	NA	NA	NA	NA	NA	NA	NA	NA	NA	NA	NA	NA	NA	NA	NA	NA	NA	NA	NA
Cappppv	NA	NA	NA	NA	NA	NA	NA	NA	NA	NA	NA	NA	NA	NA	NA	NA	NA	NA	NA	NA	NA	NA	NA
Cp	96	57.8	46.2	52.2	25.7	40.9	73.1	56.3	40.8	38.2	32.9	40.1	37.1	63.5	56.4	68.6	49.2	67	49	61.7	53.1	48.1	40.1
Cpa	134	88	76.4	83	56.1	72.8	105.9	89.7	67.2	63.3	58	66.9	62.4	89.3	83.4	94.2	76.7	98.8	78.3	88.2	80.3	76.7	65.8
Cpaa	169	118.2	111.3	123.6	88.1	105.8	151.3	130.7	95.7	91.8	86.7	99.7	91.8	121.3	113.1	124.6	105	134.5	112.9	118.8	110.5	110	94.7
Cpaaa	219	166.4	158.2	167.8	130.7	151.3	204.1	177.6	136.5	132.7	131.4	147.6	134.1	168.5	160.4	169.9	151.1	185.8	159.4	165	158.3	155.7	143.4
Cpaaaa	NA	NA	NA	NA	NA	NA	NA	NA	NA	NA	NA	NA	NA	NA	NA	NA	NA	NA	NA	NA	NA	NA	NA
Cpaaap	NA	NA	NA	NA	NA	NA	NA	NA	NA	NA	NA	NA	NA	NA	NA	NA	NA	NA	NA	NA	NA	NA	NA
Cpaap	217	162.4	156.9	170.7	129.3	148.3	198.2	174.7	132.7	128.8	121.2	147.6	130.3	167.2	157.2	165.7	144.2	183	157.2	160.9	153.3	154.2	135.9
Cpaapa	NA	NA	NA	NA	NA	NA	NA	NA	NA	NA	NA	NA	NA	NA	NA	NA	NA	NA	NA	NA	NA	NA	NA
Cpaapp	NA	NA	NA	NA	NA	NA	NA	NA	NA	NA	NA	NA	NA	NA	NA	NA	NA	NA	NA	NA	NA	NA	NA
Cpap	179	122.4	114.1	123.6	94	110.2	152.8	129.2	96.9	94.4	88	99.7	93.1	119.8	114.2	126	106.4	137.3	110.8	121.4	113	110	96
Cpapa	229	170.7	167.8	175	138.1	160.1	204.1	180.5	141.6	136.5	135.2	152.7	139.5	167.2	171.5	176.8	152.4	192.8	164.8	170.5	163.3	161.5	139.7
Cpapaa	NA	NA	NA	NA	NA	NA	NA	NA	NA	NA	NA	NA	NA	NA	NA	NA	NA	NA	NA	NA	NA	NA	NA
Cpapap	NA	NA	NA	NA	NA	NA	NA	NA	NA	NA	NA	NA	NA	NA	NA	NA	NA	NA	NA	NA	NA	NA	NA
Cpapp	234	172.1	169.3	173.6	144	160.1	209.9	184.9	141.6	139	132.7	154	140.8	168.5	166	176.8	156.6	194.2	159.4	171.9	164.6	160.2	143.4
Cpappd	NA	NA	NA	NA	NA	NA	NA	NA	NA	NA	NA	NA	NA	NA	NA	NA	NA	NA	NA	NA	NA	NA	NA
Cpappv	NA	NA	NA	NA	NA	NA	NA	NA	NA	NA	NA	NA	NA	NA	NA	NA	NA	NA	NA	NA	NA	NA	NA
Cpp	134	92	80.8	86.1	57.6	75.9	111.7	92.6	71.2	65.9	60.6	71	65.4	93.5	86.7	96.9	76.7	104.3	81.5	92.3	84.1	82.5	69.6
Cppa	189	138.9	130.6	133.5	101.4	121.9	163	142.4	113.5	109.7	103.3	119.1	109.1	138	132.9	144	120.3	158	127	139.1	129.3	129.2	113.3
Cppaa	244	189	180.5	185	146.9	168.9	218.7	195.2	159.5	155.7	153.1	169.8	160.6	187	181.4	197.6	170.3	209.7	178.7	187.1	178.5	179.7	158.4
Cppaaa	319	258.1	261	256.7	207.7	234.7	300.9	NA	219.8	221	214.6	239.8	223.5	257.9	256.6	272.5	233.4	285.7	245.6	249.6	249.5	244.6	219.4
Cppaaaa	NA	NA	NA	NA	NA	NA	NA	NA	NA	NA	NA	NA	NA	NA	NA	NA	NA	NA	NA	NA	NA	NA	NA
Cppaaap	NA	NA	NA	NA	NA	NA	NA	NA	NA	NA	NA	NA	NA	NA	NA	NA	NA	NA	NA	NA	NA	NA	NA
Cppaap	329	270.9	266.6	NA	224.2	NA	308.3	NA	NA	226.2	NA	247.8	NA	267.8	NA	275.2	254.4	301.1	260.8	267.6	265.9	255.9	228.2
Cppaapa	NA	NA	NA	NA	NA	NA	NA	NA	NA	NA	NA	NA	NA	NA	NA	NA	NA	NA	NA	NA	NA	NA	NA
Cppaapp	NA	NA	NA	NA	NA	NA	NA	NA	NA	NA	NA	NA	NA	NA	NA	NA	NA	NA	NA	NA	NA	NA	NA
Cppap	249	190.5	183.4	187.9	148.4	168.9	220.2	193.7	163.4	155.7	153.1	169.8	158	185.6	183.6	197.6	170.3	209.7	178.7	189.9	182.3	181.1	163.3
Cppapa	324	259.5	268.1	NA	218.2	243.7	305.3	NA	226.2	219.8	NA	239.8	220.7	257.9	265.4	269.6	240.4	291.3	251	262	253.3	254.5	230.6
Cppapaa	NA	NA	NA	NA	NA	NA	NA	NA	NA	NA	NA	NA	NA	NA	NA	NA	NA	NA	NA	NA	NA	NA	NA
Cppapap	NA	NA	NA	NA	NA	NA	NA	NA	NA	NA	NA	NA	NA	NA	NA	NA	NA	NA	NA	NA	NA	NA	NA
Cppapp	331	276.7	266.6	NA	230.2	NA	311.2	NA	NA	228.7	NA	253.1	231.5	272.1	NA	286.4	254.4	NA	NA	262	262.1	260.1	235.6
Cppappa	NA	NA	NA	NA	NA	NA	NA	NA	NA	NA	NA	NA	NA	NA	NA	NA	NA	NA	NA	NA	NA	NA	NA
Cppappp	NA	NA	NA	NA	NA	NA	NA	NA	NA	NA	NA	NA	NA	NA	NA	NA	NA	NA	NA	NA	NA	NA	NA
Cppp	189	133.3	125.1	127.8	95.5	113.1	158.6	130.7	105.9	103.3	98.2	111.3	103.8	132.4	124.1	137.1	114.8	148.3	119.4	132.3	123.1	123.7	108.4
Cpppa	239	180.5	172.1	176.4	141	158.6	211.4	183.5	148	146.7	145.5	159.2	148.8	174.2	169.3	183.7	160.7	198.4	165.8	178.8	172.2	169.9	153.4
Cpppaa	309	242.6	238.3	242.3	198.7	218.2	277.4	249.5	201.8	200.5	199.2	218.7	202.1	230.9	228.9	243.3	216.5	266	228.4	238.4	235.5	230.4	208.2
Cpppaaa	NA	NA	NA	NA	NA	NA	NA	NA	NA	NA	NA	NA	NA	NA	NA	NA	NA	NA	NA	NA	NA	NA	NA
Cpppaap	NA	NA	NA	NA	NA	NA	NA	NA	NA	NA	NA	NA	NA	NA	NA	NA	NA	NA	NA	NA	NA	NA	NA
Cpppap	319	256.7	245.4	261	204.7	225.7	286.3	256.8	210.8	212.1	205.7	233.2	212.7	250.8	245.5	258.6	229.1	274.4	245.6	249.6	249.5	237.5	220.7
Cpppapa	NA	NA	NA	NA	NA	NA	NA	NA	NA	NA	NA	NA	NA	NA	NA	NA	NA	NA	NA	NA	NA	NA	NA
Cpppapp	NA	NA	NA	NA	NA	NA	NA	NA	NA	NA	NA	NA	NA	NA	NA	NA	NA	NA	NA	NA	NA	NA	NA
Cpppp	239	186.2	177.7	179.3	141	160.1	214.3	186.4	153.1	153.1	144.2	164.5	152.7	179.9	177	189.3	163.5	204	169.1	180.2	175.9	174.1	158.4
Cppppa	319	259.5	256.7	252.3	203.2	218.2	290.7	262.7	208.2	215.9	203.1	235.9	218.1	249.4	256.6	260	217.9	284.3	230.5	249.6	247	238.9	218.2
Cppppaa	NA	NA	NA	NA	NA	NA	NA	NA	NA	NA	NA	NA	NA	NA	NA	NA	NA	NA	NA	NA	NA	NA	NA
Cppppap	NA	NA	NA	NA	NA	NA	NA	NA	NA	NA	NA	NA	NA	NA	NA	NA	NA	NA	NA	NA	NA	NA	NA
Cppppp	329	255.3	265.2	NA	212.2	239.2	300.9	264.2	215.9	226.2	NA	249.1	228.9	262.2	NA	264.1	231.9	296.9	246.7	259.2	254.6	253.1	235.6
Cpppppd	NA	NA	NA	NA	NA	NA	NA	NA	NA	NA	NA	NA	NA	NA	NA	NA	NA	NA	NA	NA	NA	NA	NA
Cpppppv	NA	NA	NA	NA	NA	NA	NA	NA	NA	NA	NA	NA	NA	NA	NA	NA	NA	NA	NA	NA	NA	NA	NA
D	115	75	65	75.4	43.9	57.6	91.2	80.6	54	54	48.7	62.9	54.9	77.9	71.3	81.6	62.2	86.3	61.1	78.6	68.8	65.3	52.9
Da	161	119.5	107.2	117.9	88.1	101.4	135.2	129.2	89.3	91.8	85.5	102.3	89.2	114.4	109.8	120.5	100.9	130.4	104.3	114.7	106.7	103.1	92.2
Daa	209	167.9	155.5	169.3	127.8	143.9	187.9	180.5	131.4	130.1	125	154	129	153.2	156	164.4	146.9	178.8	149.7	155.4	147	147.1	140.9
Daaa	274	222.8	208.7	230.8	176.3	197.2	246.6	233.4	181.3	181.3	176.2	206.8	182.1	205.5	212.4	212.8	198.3	239.2	203.5	207.9	201.2	199.4	192
Daaaa	NA	NA	NA	NA	NA	NA	NA	NA	NA	NA	NA	NA	NA	NA	NA	NA	NA	NA	NA	NA	NA	NA	NA
Daaap	NA	NA	NA	NA	NA	NA	NA	NA	NA	NA	NA	NA	NA	NA	NA	NA	NA	NA	NA	NA	NA	NA	NA
Daap	274	225.6	214.4	232.3	182.2	200.2	249.5	237.8	186.4	182.6	180	210.7	184.7	208.3	217.9	218.4	201.1	242.1	208.9	214.8	201.2	206.4	192
Daapa	NA	NA	NA	NA	NA	NA	NA	NA	NA	NA	NA	NA	NA	NA	NA	NA	NA	NA	NA	NA	NA	NA	NA
Daapp	NA	NA	NA	NA	NA	NA	NA	NA	NA	NA	NA	NA	NA	NA	NA	NA	NA	NA	NA	NA	NA	NA	NA
Dap	199	160.9	150.1	160.7	126.3	138	182.1	177.6	126.3	128.8	122.5	147.6	124.9	150.5	150.5	158.9	139.9	175.9	140	152.7	143.2	143	134.7
Dapa	269	217.2	207.3	219.4	174.8	186.7	239.3	230.4	174.9	180	173.6	204.1	176.7	204	211.2	215.5	199.7	233.5	189.5	202.4	194.9	202.2	184.5
Dapaa	NA	NA	NA	NA	NA	NA	NA	NA	NA	NA	NA	NA	NA	NA	NA	NA	NA	NA	NA	NA	NA	NA	NA
Dapap	NA	NA	NA	NA	NA	NA	NA	NA	NA	NA	NA	NA	NA	NA	NA	NA	NA	NA	NA	NA	NA	NA	NA
Dapp	259	211.6	201.7	213.6	174.8	186.7	233.4	229	176.2	177.4	171	196.2	172.6	201.2	205.7	211.4	192.7	233.5	190.7	202.4	192.4	193.8	182
Dappa	341	NA	NA	NA	246.7	NA	312.7	NA	NA	NA	NA	NA	NA	NA	NA	280.8	NA	NA	NA	274.5	268.5	270.1	254.3
Dappaa	NA	NA	NA	NA	NA	NA	NA	NA	NA	NA	NA	NA	NA	NA	NA	NA	NA	NA	NA	NA	NA	NA	NA
Dappap	NA	NA	NA	NA	NA	NA	NA	NA	NA	NA	NA	NA	NA	NA	NA	NA	NA	NA	NA	NA	NA	NA	NA
Dappp	359	NA	NA	NA	249.7	NA	327.4	NA	NA	NA	NA	NA	NA	NA	NA	298.8	NA	NA	NA	287.1	281.1	274.3	258.1
Dapppa	NA	NA	NA	NA	NA	NA	NA	NA	NA	NA	NA	NA	NA	NA	NA	NA	NA	NA	NA	NA	NA	NA	NA
Dapppp	NA	NA	NA	NA	NA	NA	NA	NA	NA	NA	NA	NA	NA	NA	NA	NA	NA	NA	NA	NA	NA	NA	NA
Dp	161	122.4	107.2	116.4	88.1	99.9	135.2	119	90.6	89.3	86.7	103.6	89.2	115.8	113.1	120.5	103.6	130.4	104.3	116	106.7	107.3	91
Dpa	208	169.3	152.7	166.4	132.2	141	187.9	171.8	130.1	127.5	127.6	154	127.5	158.8	154.9	161.7	144.2	180.2	146.4	159.6	149.5	151.4	133.5
Dpaa	272	224.2	210.1	228	186.7	194.2	246.6	227.5	196.7	185.1	183.9	208.1	180.6	212.6	210.1	216.9	195.5	246.2	202.5	210.6	201.2	205.1	182
Dpaaa	NA	NA	NA	NA	NA	NA	NA	NA	NA	NA	NA	NA	NA	NA	NA	NA	NA	NA	NA	NA	NA	NA	NA
Dpaap	NA	NA	NA	NA	NA	NA	NA	NA	NA	NA	NA	NA	NA	NA	NA	NA	NA	NA	NA	NA	NA	NA	NA
Dpap	274	228.5	210.1	236.6	194.2	192.7	251	230.4	189	183.9	181.3	205.4	190.1	212.6	215.6	216.9	194.1	244.8	208.9	209.3	206.3	203.6	185.7
Dpapa	NA	NA	NA	NA	NA	NA	NA	NA	NA	NA	NA	NA	NA	NA	NA	NA	NA	NA	NA	NA	NA	NA	NA
Dpapp	NA	NA	NA	NA	NA	NA	NA	NA	NA	NA	NA	NA	NA	NA	NA	NA	NA	NA	NA	NA	NA	NA	NA
Dpp	199	163.9	148.6	160.7	126.3	136.6	180.6	164.4	127.6	125	125	146.3	124.9	153.2	150.5	158.9	141.3	171.8	142.2	152.7	145.7	148.6	128.3
Dppa	264	220.1	207.3	219.4	182.2	186.7	242.2	224.5	183.9	186.4	177.5	202.8	173.9	206.9	207.9	212.8	201.1	237.8	198.2	206.5	201.2	209.2	179.5
Dppaa	NA	NA	NA	NA	NA	NA	NA	NA	NA	NA	NA	NA	NA	NA	NA	NA	NA	NA	NA	NA	NA	NA	NA
Dppap	NA	NA	NA	NA	NA	NA	NA	NA	NA	NA	NA	NA	NA	NA	NA	NA	NA	NA	NA	NA	NA	NA	NA
Dppp	259	214.4	200.3	215.1	176.3	185.2	240.7	220.1	176.2	176.2	172.3	201.5	175.4	205.5	202.4	205.9	195.5	233.5	197.1	202.4	196.2	202.2	174.5
Dpppa	339	NA	276.6	NA	242.2	NA	328.8	NA	NA	NA	NA	NA	NA	NA	NA	280.8	NA	NA	NA	275.9	274.8	268.7	246.9
Dpppaa	NA	NA	NA	NA	NA	NA	NA	NA	NA	NA	NA	NA	NA	NA	NA	NA	NA	NA	NA	NA	NA	NA	NA
Dpppap	NA	NA	NA	NA	NA	NA	NA	NA	NA	NA	NA	NA	NA	NA	NA	NA	NA	NA	NA	NA	NA	NA	NA
Dpppp	359	NA	NA	NA	264.8	NA	NA	NA	NA	NA	NA	NA	NA	NA	NA	291.8	NA	NA	NA	285.7	277.3	284.4	253.1
Dppppa	NA	NA	NA	NA	NA	NA	NA	NA	NA	NA	NA	NA	NA	NA	NA	NA	NA	NA	NA	NA	NA	NA	NA
Dppppp	NA	NA	NA	NA	NA	NA	NA	NA	NA	NA	NA	NA	NA	NA	NA	NA	NA	NA	NA	NA	NA	NA	NA
E	62	30.3	15.8	22.9	0	15.1	42.6	27.3	17.1	14.4	10.5	13.2	13.1	35.9	32.2	42.9	26	40.1	25	37.9	27.2	24.2	15.5
EMS	39	11.5	1.4	4.5	0	1.5	24.3	9.1	2.6	1.3	1.3	1.3	1.4	18.6	16	27.1	10.1	20.7	7.1	21	11.6	7.1	1.2
Ea	106	70.7	56.2	66.2	34.8	53	83.6	67	50	47.4	42.1	57.5	47.3	69.2	69.1	80.2	63.7	83.4	63.4	73	62.2	65.3	51.6
Eal	161	112.6	98.8	106.5	74.4	92.5	127.8	110.2	88	84.2	79.1	103.6	86.3	110.2	109.8	119	105	127.6	104.3	112	104.2	105.8	89.7
Eala	235	172.1	158.2	169.3	130.7	146.9	192.3	171.8	141.6	137.8	130.1	161.9	138.2	170	172.5	179.5	162	190	163.7	170.5	167.1	165.7	144.6
Ealaa	359	NA	NA	NA	233.2	NA	NA	NA	NA	NA	NA	NA	NA	NA	NA	293.3	NA	NA	NA	280.1	NA	281.4	253.1
Ealaad	NA	NA	NA	NA	NA	NA	NA	NA	NA	NA	NA	NA	NA	NA	NA	NA	NA	NA	NA	NA	NA	NA	NA
Ealaav	NA	NA	NA	NA	NA	NA	NA	NA	NA	NA	NA	NA	NA	NA	NA	NA	NA	NA	NA	NA	NA	NA	NA
Ealap	549	NA	NA	NA	NA	NA	NA	NA	NA	NA	NA	NA	NA	NA	NA	NA	NA	NA	NA	NA	NA	NA	NA
Ealapa	NA	NA	NA	NA	NA	NA	NA	NA	NA	NA	NA	NA	NA	NA	NA	NA	NA	NA	NA	NA	NA	NA	NA
Ealapp	NA	NA	NA	NA	NA	NA	NA	NA	NA	NA	NA	NA	NA	NA	NA	NA	NA	NA	NA	NA	NA	NA	NA
Ealp	235	173.5	158.2	172.1	132.2	146.9	195.3	173.2	139.1	144.2	132.7	165.8	142.2	170	172.5	183.7	167.5	192.8	163.7	174.7	174.7	164.3	143.4
Ealpa	NA	NA	NA	NA	NA	NA	NA	NA	NA	NA	NA	NA	NA	NA	NA	NA	NA	NA	NA	NA	NA	NA	NA
Ealpp	549	NA	NA	NA	NA	NA	NA	NA	NA	NA	NA	NA	NA	NA	NA	NA	NA	NA	NA	NA	NA	NA	NA
Ealppa	NA	NA	NA	NA	NA	NA	NA	NA	NA	NA	NA	NA	NA	NA	NA	NA	NA	NA	NA	NA	NA	NA	NA
Ealppp	NA	NA	NA	NA	NA	NA	NA	NA	NA	NA	NA	NA	NA	NA	NA	NA	NA	NA	NA	NA	NA	NA	NA
Ear	161	114.1	101.7	109.3	74.4	92.5	127.8	111.7	89.3	85.4	77.8	103.6	86.3	112.9	109.8	120.5	105	129	104.3	113.3	106.7	110	89.7
Eara	235	174.9	165.1	176.4	132.2	152.7	199.7	173.2	148	145.4	135.2	169.8	136.9	175.6	175.9	187.8	163.5	195.6	166.9	176	174.7	169.9	147.1
Earaa	359	NA	NA	NA	240.7	NA	NA	NA	NA	NA	NA	NA	NA	NA	NA	307.2	NA	NA	NA	282.9	NA	281.4	253.1
Earaad	NA	NA	NA	NA	NA	NA	NA	NA	NA	NA	NA	NA	NA	NA	NA	NA	NA	NA	NA	NA	NA	NA	NA
Earaav	NA	NA	NA	NA	NA	NA	NA	NA	NA	NA	NA	NA	NA	NA	NA	NA	NA	NA	NA	NA	NA	NA	NA
Earap	549	NA	NA	NA	NA	NA	NA	NA	NA	NA	NA	NA	NA	NA	NA	NA	NA	NA	NA	NA	NA	NA	NA
Earapa	NA	NA	NA	NA	NA	NA	NA	NA	NA	NA	NA	NA	NA	NA	NA	NA	NA	NA	NA	NA	NA	NA	NA
Earapp	NA	NA	NA	NA	NA	NA	NA	NA	NA	NA	NA	NA	NA	NA	NA	NA	NA	NA	NA	NA	NA	NA	NA
Earp	235	176.4	166.5	177.8	135.1	152.7	204.1	173.2	150.6	146.7	137.8	167.2	140.8	177.1	178.1	189.3	168.9	194.2	168	176	174.7	174.1	148.4
Earpa	NA	NA	NA	NA	NA	NA	NA	NA	NA	NA	NA	NA	NA	NA	NA	NA	NA	NA	NA	NA	NA	NA	NA
Earpp	549	NA	NA	NA	NA	NA	NA	NA	NA	NA	NA	NA	NA	NA	NA	NA	NA	NA	NA	NA	NA	NA	NA
Earppa	NA	NA	NA	NA	NA	NA	NA	NA	NA	NA	NA	NA	NA	NA	NA	NA	NA	NA	NA	NA	NA	NA	NA
Earppp	NA	NA	NA	NA	NA	NA	NA	NA	NA	NA	NA	NA	NA	NA	NA	NA	NA	NA	NA	NA	NA	NA	NA
Ep	108	73.6	57.8	67.7	36.3	56.1	86.6	70	51.4	47.4	46.1	57.5	50.3	75	70.2	81.6	63.7	84.8	63.4	73	63.5	66.7	51.6
Epl	165	119.5	105.7	115	75.9	99.9	138.1	116.1	88	86.7	84.2	101	91.8	117.1	114.2	121.9	106.4	130.4	105.4	116	105.5	108.6	88.4
Epla	234	181.9	166.5	179.3	138.1	157.1	202.6	177.6	145.5	150.6	140.3	163.2	148.8	175.6	180.3	185.1	170.3	192.8	168	178.8	170.9	168.4	147.1
Eplaa	549	NA	NA	NA	NA	NA	NA	NA	NA	NA	NA	NA	NA	NA	NA	NA	NA	NA	NA	NA	NA	NA	NA
Eplaaa	NA	NA	NA	NA	NA	NA	NA	NA	NA	NA	NA	NA	NA	NA	NA	NA	NA	NA	NA	NA	NA	NA	NA
Eplaap	NA	NA	NA	NA	NA	NA	NA	NA	NA	NA	NA	NA	NA	NA	NA	NA	NA	NA	NA	NA	NA	NA	NA
Eplap	549	NA	NA	NA	NA	NA	NA	NA	NA	NA	NA	NA	NA	NA	NA	NA	NA	NA	NA	NA	NA	NA	NA
Eplapa	NA	NA	NA	NA	NA	NA	NA	NA	NA	NA	NA	NA	NA	NA	NA	NA	NA	NA	NA	NA	NA	NA	NA
Eplapp	NA	NA	NA	NA	NA	NA	NA	NA	NA	NA	NA	NA	NA	NA	NA	NA	NA	NA	NA	NA	NA	NA	NA
Eplp	244	191.9	172.1	182.1	145.4	161.6	208.5	182	151.9	150.6	141.6	168.5	151.4	181.3	182.5	185.1	171.7	198.4	169.1	181.6	181	176.9	153.4
Eplpa	549	NA	NA	NA	NA	NA	NA	NA	NA	NA	NA	NA	NA	NA	NA	NA	NA	NA	NA	NA	NA	NA	NA
Eplpaa	NA	NA	NA	NA	NA	NA	NA	NA	NA	NA	NA	NA	NA	NA	NA	NA	NA	NA	NA	NA	NA	NA	NA
Eplpap	NA	NA	NA	NA	NA	NA	NA	NA	NA	NA	NA	NA	NA	NA	NA	NA	NA	NA	NA	NA	NA	NA	NA
Eplpp	369	NA	NA	NA	251.2	NA	NA	NA	NA	NA	NA	NA	NA	NA	NA	308.5	NA	NA	NA	295.4	NA	290.3	260.6
Eplppa	549	NA	NA	NA	NA	NA	NA	NA	NA	NA	NA	NA	NA	NA	NA	NA	NA	NA	NA	NA	NA	NA	NA
Eplppaa	NA	NA	NA	NA	NA	NA	NA	NA	NA	NA	NA	NA	NA	NA	NA	NA	NA	NA	NA	NA	NA	NA	NA
Eplppap	NA	NA	NA	NA	NA	NA	NA	NA	NA	NA	NA	NA	NA	NA	NA	NA	NA	NA	NA	NA	NA	NA	NA
Eplppp	549	NA	NA	NA	NA	NA	NA	NA	NA	NA	NA	NA	NA	NA	NA	NA	NA	NA	NA	NA	NA	NA	NA
Eplpppa	NA	NA	NA	NA	NA	NA	NA	NA	NA	NA	NA	NA	NA	NA	NA	NA	NA	NA	NA	NA	NA	NA	NA
Eplpppp	NA	NA	NA	NA	NA	NA	NA	NA	NA	NA	NA	NA	NA	NA	NA	NA	NA	NA	NA	NA	NA	NA	NA
Epr	165	121	103	119.3	77.5	99.9	139.6	123.4	90.6	86.7	84.2	101	90.5	115.8	110.9	121.9	105	131.8	107.5	113.3	106.7	108.6	92.2
Epra	234	181.9	170.7	183.6	135.1	160.1	208.5	192.3	151.9	145.4	140.3	167.2	150.1	179.9	178.1	180.9	168.9	198.4	173.4	178.8	175.9	174.1	153.4
Epraa	549	NA	NA	NA	NA	NA	NA	NA	NA	NA	NA	NA	NA	NA	NA	NA	NA	NA	NA	NA	NA	NA	NA
Epraaa	NA	NA	NA	NA	NA	NA	NA	NA	NA	NA	NA	NA	NA	NA	NA	NA	NA	NA	NA	NA	NA	NA	NA
Epraap	NA	NA	NA	NA	NA	NA	NA	NA	NA	NA	NA	NA	NA	NA	NA	NA	NA	NA	NA	NA	NA	NA	NA
Eprap	549	NA	NA	NA	NA	NA	NA	NA	NA	NA	NA	NA	NA	NA	NA	NA	NA	NA	NA	NA	NA	NA	NA
Eprapa	NA	NA	NA	NA	NA	NA	NA	NA	NA	NA	NA	NA	NA	NA	NA	NA	NA	NA	NA	NA	NA	NA	NA
Eprapp	NA	NA	NA	NA	NA	NA	NA	NA	NA	NA	NA	NA	NA	NA	NA	NA	NA	NA	NA	NA	NA	NA	NA
Eprp	244	191.9	174.9	189.3	145.4	170.4	214.3	189.3	155.7	150.6	145.5	172.4	154	184.2	185.8	186.5	173.1	205.4	177.7	181.6	179.7	178.3	154.6
Eprpa	549	NA	NA	NA	NA	NA	NA	NA	NA	NA	NA	NA	NA	NA	NA	NA	NA	NA	NA	NA	NA	NA	NA
Eprpaa	NA	NA	NA	NA	NA	NA	NA	NA	NA	NA	NA	NA	NA	NA	NA	NA	NA	NA	NA	NA	NA	NA	NA
Eprpap	NA	NA	NA	NA	NA	NA	NA	NA	NA	NA	NA	NA	NA	NA	NA	NA	NA	NA	NA	NA	NA	NA	NA
Eprpp	369	NA	NA	NA	261.7	NA	NA	NA	NA	NA	NA	NA	NA	NA	NA	312.6	NA	NA	NA	307.9	NA	304.5	270.6
Eprppa	549	NA	NA	NA	NA	NA	NA	NA	NA	NA	NA	NA	NA	NA	NA	NA	NA	NA	NA	NA	NA	NA	NA
Eprppaa	NA	NA	NA	NA	NA	NA	NA	NA	NA	NA	NA	NA	NA	NA	NA	NA	NA	NA	NA	NA	NA	NA	NA
Eprppap	NA	NA	NA	NA	NA	NA	NA	NA	NA	NA	NA	NA	NA	NA	NA	NA	NA	NA	NA	NA	NA	NA	NA
Eprppp	549	NA	NA	NA	NA	NA	NA	NA	NA	NA	NA	NA	NA	NA	NA	NA	NA	NA	NA	NA	NA	NA	NA
Eprpppa	NA	NA	NA	NA	NA	NA	NA	NA	NA	NA	NA	NA	NA	NA	NA	NA	NA	NA	NA	NA	NA	NA	NA
Eprpppp	NA	NA	NA	NA	NA	NA	NA	NA	NA	NA	NA	NA	NA	NA	NA	NA	NA	NA	NA	NA	NA	NA	NA
MS	59	28.7	14.3	22.9	0	13.5	41.1	25.8	15.8	13.1	9.2	13.2	13.1	34.5	31.1	42.9	24.6	38.6	22.6	36.6	27.2	22.7	14.2
MSa	86	50.6	34.6	44.5	18.1	34.8	62.4	47.2	34.2	31.6	27.6	32	31.1	53.4	49.5	60.1	43.5	59.5	43	54.7	46.6	43.9	32.3
MSaa	112	76.4	60.6	67.7	40.9	59.1	88.2	73.1	56.7	52.7	47.4	57.5	51.8	76.4	72.4	81.6	66.6	87.8	67	78.6	68.8	68.1	55.5
MSaaa	145	104.4	87.9	96.5	68.3	88.1	117.6	101.4	81.6	79.1	72.5	85.5	77.4	103.2	97.7	109.5	93.9	118.1	94.6	104.4	95.4	96.3	81
MSaaaa	182	134.8	119.5	127.8	97	116	148.4	132.2	108.4	107.1	99.5	115.2	105.1	131	125.2	138.4	121.8	152.5	123.7	132.3	124.3	125.1	107.1
MSaaaaa	229	169.3	158.2	165	130.7	149.8	189.4	168.8	141.6	141.6	132.7	151.4	140.8	165.8	159.4	174	156.6	194.2	159.4	166.4	160.8	163	139.7
MSaaaaaa	354	NA	NA	NA	243.7	NA	NA	NA	NA	NA	NA	NA	NA	NA	NA	305.7	NA	NA	NA	289.8	290	293.1	255.6
MSaaaaaal	NA	NA	NA	NA	NA	NA	NA	NA	NA	NA	NA	NA	NA	NA	NA	NA	NA	NA	NA	NA	NA	NA	NA
MSaaaaaar	NA	NA	NA	NA	NA	NA	NA	NA	NA	NA	NA	NA	NA	NA	NA	NA	NA	NA	NA	NA	NA	NA	NA
MSaaaaap	279	211.6	205.9	210.8	171.9	191.2	239.3	212.8	182.6	182.6	172.3	194.9	182.1	206.9	206.8	215.5	196.9	240.6	201.4	207.9	203.8	205.1	178.3
MSaaaaapa	354	275.2	273.7	NA	NA	NA	NA	NA	NA	NA	NA	NA	NA	NA	NA	282.2	261.4	NA	NA	274.5	268.5	263.1	239.4
MSaaaaapaa	NA	NA	NA	NA	NA	NA	NA	NA	NA	NA	NA	NA	NA	NA	NA	NA	NA	NA	NA	NA	NA	NA	NA
MSaaaaapap	NA	NA	NA	NA	NA	NA	NA	NA	NA	NA	NA	NA	NA	NA	NA	NA	NA	NA	NA	NA	NA	NA	NA
MSaaaaapp	NA	NA	NA	NA	NA	NA	NA	NA	NA	NA	NA	NA	NA	NA	NA	NA	NA	NA	NA	NA	NA	NA	NA
MSaaaap	234	173.5	160.9	167.8	135.1	152.7	190.9	173.2	142.9	146.7	136.5	154	143.5	168.5	166	179.5	159.3	197	165.8	170.5	164.6	167.1	142.2
MSaaaapa	284	227	217.2	226.5	185.2	203.2	248.1	223.1	189	198	182.6	210.7	188.8	219.6	221.1	233.6	208.1	253.3	219.7	221.7	217.7	220.5	189.5
MSaaaapaa	NA	NA	NA	NA	NA	NA	NA	NA	NA	NA	NA	NA	NA	NA	NA	NA	NA	NA	NA	NA	NA	NA	NA
MSaaaapap	NA	NA	NA	NA	NA	NA	NA	NA	NA	NA	NA	NA	NA	NA	NA	NA	NA	NA	NA	NA	NA	NA	NA
MSaaaapp	299	235.6	234.3	238	201.7	209.2	265.7	236.3	204.4	209.5	195.4	220	202.1	228.1	236.6	237.8	226.3	263.2	224	230.1	227.9	231.8	198.2
MSaaaappa	NA	NA	NA	NA	NA	NA	NA	NA	NA	NA	NA	NA	NA	NA	NA	NA	NA	NA	NA	NA	NA	NA	NA
MSaaaappp	NA	NA	NA	NA	NA	NA	NA	NA	NA	NA	NA	NA	NA	NA	NA	NA	NA	NA	NA	NA	NA	NA	NA
MSaaap	189	137.5	123.7	130.7	101.4	119	151.3	133.6	111	109.7	102	117.8	109.1	133.7	129.7	139.8	124.6	156.5	127	137.7	129.3	127.8	109.6
MSaaapa	239	172.1	159.6	165	135.1	154.2	189.4	168.8	140.3	142.9	133.9	154	139.5	167.2	161.5	175.4	156.6	195.6	162.6	167.8	164.6	163	142.2
MSaaapaa	284	220.1	210.1	217.9	180.7	204.7	242.2	217.2	182.6	185.1	176.2	201.5	184.7	209.7	204.6	222.5	201.1	250.5	212.2	207.9	217.7	213.5	185.7
MSaaapaaa	NA	NA	NA	NA	NA	NA	NA	NA	NA	NA	NA	NA	NA	NA	NA	NA	NA	NA	NA	NA	NA	NA	NA
MSaaapaap	NA	NA	NA	NA	NA	NA	NA	NA	NA	NA	NA	NA	NA	NA	NA	NA	NA	NA	NA	NA	NA	NA	NA
MSaaapap	299	229.9	217.2	222.2	189.7	210.7	246.6	221.6	187.7	194.1	180	206.8	190.1	219.6	214.5	222.5	209.5	254.7	215.4	217.6	219	216.3	188.2
MSaaapapa	NA	NA	NA	NA	NA	NA	NA	NA	NA	NA	NA	NA	NA	NA	NA	NA	NA	NA	NA	NA	NA	NA	NA
MSaaapapp	NA	NA	NA	NA	NA	NA	NA	NA	NA	NA	NA	NA	NA	NA	NA	NA	NA	NA	NA	NA	NA	NA	NA
MSaaapp	279	200.3	189	200.7	160.1	182.2	226.1	190.8	174.9	172.3	159.5	183	171.3	196.9	189.1	204.5	194.1	239.2	189.5	195.4	196.2	196.6	168.3
MSaaappa	NA	NA	NA	NA	NA	NA	NA	NA	NA	NA	NA	NA	NA	NA	NA	NA	NA	NA	NA	NA	NA	NA	NA
MSaaappp	NA	NA	NA	NA	NA	NA	NA	NA	NA	NA	NA	NA	NA	NA	NA	NA	NA	NA	NA	NA	NA	NA	NA
MSaap	145	104.4	89.2	97.9	68.3	86.6	117.6	102.9	80.4	79.1	72.5	85.5	78.8	103.2	98.8	109.5	93.9	116.7	94.6	104.4	95.4	96.3	81
MSaapa	181	133.3	121	127.8	95.5	114.6	148.4	133.6	107.1	107.1	100.8	116.5	106.4	131	127.4	137.1	121.8	151.1	123.7	132.3	125.6	126.4	108.4
MSaapaa	234	169.3	156.9	166.4	127.8	148.3	189.4	171.8	139.1	142.9	133.9	151.4	139.5	164.4	161.5	171.2	156.6	190	160.5	166.4	162.1	161.5	140.9
MSaapaaa	279	220.1	210.1	220.8	177.7	201.7	249.5	233.4	185.2	191.5	182.6	202.8	190.1	215.4	212.4	221.1	206.7	249.1	212.2	216.2	215.2	216.3	185.7
MSaapaaaa	NA	NA	NA	NA	NA	NA	NA	NA	NA	NA	NA	NA	NA	NA	NA	NA	NA	NA	NA	NA	NA	NA	NA
MSaapaaap	NA	NA	NA	NA	NA	NA	NA	NA	NA	NA	NA	NA	NA	NA	NA	NA	NA	NA	NA	NA	NA	NA	NA
MSaapaap	281	215.8	204.6	215.1	174.8	197.2	245.1	226	182.6	187.7	176.2	200.2	182.1	209.7	211.2	214.2	201.1	243.5	206.8	212	208.8	209.2	180.7
MSaapaapa	381	NA	NA	NA	NA	NA	NA	NA	NA	NA	NA	NA	NA	NA	NA	307.2	NA	NA	NA	309.3	NA	310.1	271.8
MSaapaapaa	NA	NA	NA	NA	NA	NA	NA	NA	NA	NA	NA	NA	NA	NA	NA	NA	NA	NA	NA	NA	NA	NA	NA
MSaapaapap	NA	NA	NA	NA	NA	NA	NA	NA	NA	NA	NA	NA	NA	NA	NA	NA	NA	NA	NA	NA	NA	NA	NA
MSaapaapp	NA	NA	NA	NA	NA	NA	NA	NA	NA	NA	NA	NA	NA	NA	NA	NA	NA	NA	NA	NA	NA	NA	NA
MSaapap	239	179.1	165.1	173.6	135.1	155.7	196.7	182	146.7	149.3	141.6	159.2	148.8	172.8	172.5	183.7	164.8	198.4	165.8	173.3	174.7	171.3	148.4
MSaapapa	354	NA	NA	NA	242.2	NA	NA	NA	NA	NA	NA	NA	NA	NA	NA	282.2	265.5	318	NA	267.6	273.6	281.4	238.1
MSaapapaa	NA	NA	NA	NA	NA	NA	NA	NA	NA	NA	NA	NA	NA	NA	NA	NA	NA	NA	NA	NA	NA	NA	NA
MSaapapap	NA	NA	NA	NA	NA	NA	NA	NA	NA	NA	NA	NA	NA	NA	NA	NA	NA	NA	NA	NA	NA	NA	NA
MSaapapp	289	235.6	224.2	232.3	188.2	210.7	259.8	242.2	195.4	204.4	189	213.4	202.1	225.2	232.2	236.3	219.3	257.5	219.7	227.3	230.4	227.5	197
MSaapappa	NA	NA	NA	NA	NA	NA	NA	NA	NA	NA	NA	NA	NA	NA	NA	NA	NA	NA	NA	NA	NA	NA	NA
MSaapappp	NA	NA	NA	NA	NA	NA	NA	NA	NA	NA	NA	NA	NA	NA	NA	NA	NA	NA	NA	NA	NA	NA	NA
MSaapp	194	140.2	127.9	135	102.9	120.5	158.6	139.5	113.5	114.8	108.4	124.3	115.7	136.6	136.2	146.7	132.9	160.7	131.4	141.8	133.1	134.7	117.1
MSaappa	289	214.4	205.9	216.5	177.7	194.2	248.1	215.7	181.3	189	178.7	197.5	190.1	205.5	213.4	221.1	199.7	244.8	198.2	212	208.8	209.2	178.3
MSaappaa	NA	NA	NA	NA	NA	NA	NA	NA	NA	NA	NA	NA	NA	NA	NA	NA	NA	NA	NA	NA	NA	NA	NA
MSaappap	NA	NA	NA	NA	NA	NA	NA	NA	NA	NA	NA	NA	NA	NA	NA	NA	NA	NA	NA	NA	NA	NA	NA
MSaappp	269	204.6	196	203.6	164.5	180.7	246.6	206.9	178.7	178.7	165.9	193.6	175.4	199.8	205.7	211.4	196.9	230.8	194.9	203.7	197.5	209.2	173.3
MSaapppa	339	279.4	268.1	NA	239.2	NA	NA	NA	NA	NA	NA	NA	NA	NA	NA	286.4	NA	NA	NA	277.3	269.7	278.6	248.1
MSaapppaa	NA	NA	NA	NA	NA	NA	NA	NA	NA	NA	NA	NA	NA	NA	NA	NA	NA	NA	NA	NA	NA	NA	NA
MSaapppap	NA	NA	NA	NA	NA	NA	NA	NA	NA	NA	NA	NA	NA	NA	NA	NA	NA	NA	NA	NA	NA	NA	NA
MSaapppp	364	NA	NA	NA	255.7	NA	NA	NA	NA	NA	NA	NA	NA	NA	NA	307.2	NA	NA	NA	292.6	298.9	304.5	259.3
MSaappppa	NA	NA	NA	NA	NA	NA	NA	NA	NA	NA	NA	NA	NA	NA	NA	NA	NA	NA	NA	NA	NA	NA	NA
MSaappppp	NA	NA	NA	NA	NA	NA	NA	NA	NA	NA	NA	NA	NA	NA	NA	NA	NA	NA	NA	NA	NA	NA	NA
MSap	114	79.4	62	72.3	43.9	60.6	89.7	74.6	56.7	55.3	50.1	60.2	54.9	79.4	74.6	84.4	69.5	90.6	69.4	78.6	70	72.4	56.8
MSapa	149	109.9	93.4	102.2	72.8	91.1	122	104.3	82.9	81.6	75.1	89.4	81.9	107.4	102.1	112.1	98	122.1	97.8	107.1	99.2	100.4	82.2
MSapaa	189	144.4	130.6	139.3	104.3	123.4	158.6	139.5	113.5	113.5	107.1	123	113	139.3	135.2	148.1	130.2	160.7	131.4	139.1	133.1	134.7	115.8
MSapaaa	239	187.6	177.7	183.6	148.4	164.5	205.5	183.5	154.4	154.4	145.5	164.5	154	179.9	175.9	192	170.3	209.7	172.3	184.3	174.7	178.3	155.8
MSapaaaa	354	NA	NA	NA	254.2	NA	NA	NA	NA	NA	NA	NA	NA	NA	NA	NA	NA	NA	NA	302.3	NA	296	259.3
MSapaaaad	NA	NA	NA	NA	NA	NA	NA	NA	NA	NA	NA	NA	NA	NA	NA	NA	NA	NA	NA	NA	NA	NA	NA
MSapaaaav	NA	NA	NA	NA	NA	NA	NA	NA	NA	NA	NA	NA	NA	NA	NA	NA	NA	NA	NA	NA	NA	NA	NA
MSapaaap	NA	NA	NA	NA	NA	NA	NA	NA	NA	NA	NA	NA	NA	NA	NA	NA	NA	NA	NA	NA	NA	NA	NA
MSapaap	259	210.1	199	195	161.6	180.7	231.9	204	171.1	171	162.1	185.6	170	198.3	191.4	210.1	192.7	230.8	189.5	202.4	194.9	200.8	173.3
MSapaapa	NA	NA	NA	NA	NA	NA	NA	NA	NA	NA	NA	NA	NA	NA	NA	NA	NA	NA	NA	NA	NA	NA	NA
MSapaapp	NA	NA	NA	NA	NA	NA	NA	NA	NA	NA	NA	NA	NA	NA	NA	NA	NA	NA	NA	NA	NA	NA	NA
MSapap	189	144.4	129.2	137.8	104.3	124.9	160.1	141	114.8	113.5	105.9	123	113	139.3	134	145.3	128.8	163.4	131.4	140.4	133.1	133.3	114.6
MSapapa	239	189	172.1	185	145.4	166	205.5	186.4	151.9	153.1	145.5	164.5	151.4	179.9	181.4	189.3	171.7	208.3	179.9	181.6	175.9	174.1	158.4
MSapapaa	439	NA	NA	NA	NA	NA	NA	NA	NA	NA	NA	NA	NA	NA	NA	NA	NA	NA	NA	NA	NA	NA	NA
MSapapaaa	NA	NA	NA	NA	NA	NA	NA	NA	NA	NA	NA	NA	NA	NA	NA	NA	NA	NA	NA	NA	NA	NA	NA
MSapapaap	NA	NA	NA	NA	NA	NA	NA	NA	NA	NA	NA	NA	NA	NA	NA	NA	NA	NA	NA	NA	NA	NA	NA
MSapapap	NA	NA	NA	NA	NA	NA	NA	NA	NA	NA	NA	NA	NA	NA	NA	NA	NA	NA	NA	NA	NA	NA	NA
MSapapp	249	194.6	183.4	195	154.2	171.8	220.2	195.2	159.5	162.1	150.6	175.1	156.7	189.8	185.8	194.8	180.1	221	185.3	189.9	181	185.4	165.8
MSapappa	NA	NA	NA	NA	NA	NA	NA	NA	NA	NA	NA	NA	NA	NA	NA	NA	NA	NA	NA	NA	NA	NA	NA
MSapappp	NA	NA	NA	NA	NA	NA	NA	NA	NA	NA	NA	NA	NA	NA	NA	NA	NA	NA	NA	NA	NA	NA	NA
MSapp	149	109.9	93.4	103.6	74.4	91.1	123.4	108.7	82.9	81.6	75.1	89.4	81.9	107.4	103.2	113.6	96.6	122.1	98.9	107.1	99.2	101.8	84.7
MSappa	194	151.3	136.1	145	110.2	127.8	163	145.4	118.6	118.6	112.2	129.4	119.6	146.3	139.5	154.9	138.5	169	137.9	147.2	136.9	144.4	120.8
MSappaa	259	208.7	196	207.9	167.4	183.7	231.9	205.5	171.1	176.2	163.4	185.6	172.6	201.2	193.5	211.4	192.7	232.2	189.5	196.8	196.2	198	173.3
MSappaaa	NA	NA	NA	NA	NA	NA	NA	NA	NA	NA	NA	NA	NA	NA	NA	NA	NA	NA	NA	NA	NA	NA	NA
MSappaap	NA	NA	NA	NA	NA	NA	NA	NA	NA	NA	NA	NA	NA	NA	NA	NA	NA	NA	NA	NA	NA	NA	NA
MSappap	269	215.8	203.1	215.1	173.3	189.7	240.7	211.3	176.2	182.6	169.8	188.3	180.6	215.4	203.5	226.7	208.1	249.1	204.6	213.4	198.7	207.8	180.7
MSappapa	NA	NA	NA	NA	NA	NA	NA	NA	NA	NA	NA	NA	NA	NA	NA	NA	NA	NA	NA	NA	NA	NA	NA
MSappapp	NA	NA	NA	NA	NA	NA	NA	NA	NA	NA	NA	NA	NA	NA	NA	NA	NA	NA	NA	NA	NA	NA	NA
MSappp	197	154	140.2	152.1	116.1	132.2	174.7	155.6	119.9	122.4	116.1	133.3	120.9	149.1	141.8	154.9	137.2	171.8	140	144.4	138.1	145.7	123.3
MSapppa	259	204.6	194.6	209.3	164.5	179.2	236.3	217.2	169.8	171	160.8	183	167.2	196.9	188	205.9	185.7	229.4	192.8	195.4	196.2	195.2	172
MSapppaa	NA	NA	NA	NA	NA	NA	NA	NA	NA	NA	NA	NA	NA	NA	NA	NA	NA	NA	NA	NA	NA	NA	NA
MSapppap	NA	NA	NA	NA	NA	NA	NA	NA	NA	NA	NA	NA	NA	NA	NA	NA	NA	NA	NA	NA	NA	NA	NA
MSapppp	259	214.4	200.3	219.4	168.9	188.2	242.2	215.7	173.6	173.6	164.6	189.6	171.3	199.8	195.8	207.2	189.9	230.8	194.9	198.2	196.2	198	173.3
MSappppa	NA	NA	NA	NA	NA	NA	NA	NA	NA	NA	NA	NA	NA	NA	NA	NA	NA	NA	NA	NA	NA	NA	NA
MSappppp	NA	NA	NA	NA	NA	NA	NA	NA	NA	NA	NA	NA	NA	NA	NA	NA	NA	NA	NA	NA	NA	NA	NA
MSp	86	50.6	36.1	44.5	19.6	34.8	62.4	48.7	34.2	31.6	27.6	33.3	31.1	54.8	49.5	60.1	43.5	59.5	43	54.7	46.6	43.9	32.3
MSpa	112	76.4	60.6	70.8	42.4	59.1	88.2	71.5	55.3	52.7	48.7	58.9	53.3	77.9	72.4	83	68.1	87.8	67	77.2	68.8	68.1	54.2
MSpaa	145	105.7	89.2	99.3	69.8	88.1	119	102.9	80.4	80.3	75.1	88.1	78.8	105.9	98.8	110.7	95.3	120.8	94.6	104.4	95.4	96.3	81
MSpaaa	181	136.2	119.5	129.3	97	114.6	149.8	132.2	108.4	108.4	102	117.8	106.4	133.7	127.4	138.4	123.2	155.2	123.7	132.3	124.3	126.4	108.4
MSpaaaa	229	170.7	158.2	165	130.7	149.8	189.4	170.3	140.3	142.9	135.2	152.7	139.5	167.2	162.7	175.4	156.6	194.2	159.4	166.4	162.1	161.5	140.9
MSpaaaaa	329	252.5	249.7	NA	213.7	236.2	280.4	261.2	218.5	222.3	214.6	235.9	215.5	245.1	248.8	268.3	234.7	287.1	239.2	246.7	245.7	241.8	211.9
MSpaaaaaa	NA	NA	NA	NA	NA	NA	NA	NA	NA	NA	NA	NA	NA	NA	NA	NA	NA	NA	NA	NA	NA	NA	NA
MSpaaaaap	NA	NA	NA	NA	NA	NA	NA	NA	NA	NA	NA	NA	NA	NA	NA	NA	NA	NA	NA	NA	NA	NA	NA
MSpaaaap	289	218.7	207.3	215.1	176.3	197.2	243.7	223.1	182.6	189	176.2	200.2	190.1	211.1	212.4	219.7	202.5	247.6	212.2	214.8	212.6	209.2	182
MSpaaaapa	NA	NA	NA	NA	NA	NA	NA	NA	NA	NA	NA	NA	NA	NA	NA	NA	NA	NA	NA	NA	NA	NA	NA
MSpaaaapp	NA	NA	NA	NA	NA	NA	NA	NA	NA	NA	NA	NA	NA	NA	NA	NA	NA	NA	NA	NA	NA	NA	NA
MSpaaap	234	172.1	159.6	167.8	133.7	151.3	193.8	173.2	142.9	144.2	137.8	156.6	143.5	170	164.9	176.8	160.7	197	162.6	169.1	163.3	164.3	143.4
MSpaaapa	319	249.7	241.2	243.7	203.2	216.7	276	251	210.8	213.3	201.8	229.2	214	243.7	241.1	254.4	230.5	278.6	229.4	241.1	238	238.9	209.5
MSpaaapaa	NA	NA	NA	NA	NA	NA	NA	NA	NA	NA	NA	NA	NA	NA	NA	NA	NA	NA	NA	NA	NA	NA	NA
MSpaaapap	NA	NA	NA	NA	NA	NA	NA	NA	NA	NA	NA	NA	NA	NA	NA	NA	NA	NA	NA	NA	NA	NA	NA
MSpaaapp	299	221.5	210.1	217.9	179.2	194.2	248.1	224.5	185.2	189	182.6	204.1	191.4	216.8	214.5	223.9	209.5	247.6	212.2	217.6	211.4	212.1	184.5
MSpaaappa	NA	NA	NA	NA	NA	NA	NA	NA	NA	NA	NA	NA	NA	NA	NA	NA	NA	NA	NA	NA	NA	NA	NA
MSpaaappp	NA	NA	NA	NA	NA	NA	NA	NA	NA	NA	NA	NA	NA	NA	NA	NA	NA	NA	NA	NA	NA	NA	NA
MSpaap	189	143.1	127.9	136.4	101.4	120.5	157.2	135.1	112.2	112.2	107.1	124.3	111.7	139.3	132.9	144	130.2	163.4	130.2	137.7	133.1	130.6	114.6
MSpaapa	246	180.5	167.8	176.4	138.1	155.7	199.7	176.2	145.5	148	144.2	160.6	147.4	174.2	171.5	183.7	166.2	205.4	168	174.7	170.9	171.3	148.4
MSpaapaa	324	256.7	249.7	253.8	218.2	228.7	278.9	246.6	212.1	214.6	208.2	233.2	216.8	246.5	255.4	254.4	237.5	292.7	253.2	244	253.3	247.5	211.9
MSpaapaaa	NA	NA	NA	NA	NA	NA	NA	NA	NA	NA	NA	NA	NA	NA	NA	NA	NA	NA	NA	NA	NA	NA	NA
MSpaapaap	NA	NA	NA	NA	NA	NA	NA	NA	NA	NA	NA	NA	NA	NA	NA	NA	NA	NA	NA	NA	NA	NA	NA
MSpaapap	304	235.6	220.1	229.4	188.2	206.2	253.9	230.4	190.3	194.1	190.3	210.7	196.6	223.8	224.5	233.6	213.7	264.6	221.8	224.5	222.8	223.3	189.5
MSpaapapa	NA	NA	NA	NA	NA	NA	NA	NA	NA	NA	NA	NA	NA	NA	NA	NA	NA	NA	NA	NA	NA	NA	NA
MSpaapapp	NA	NA	NA	NA	NA	NA	NA	NA	NA	NA	NA	NA	NA	NA	NA	NA	NA	NA	NA	NA	NA	NA	NA
MSpaapp	NA	NA	NA	NA	NA	NA	NA	NA	NA	NA	NA	NA	NA	NA	NA	NA	NA	NA	NA	NA	NA	NA	NA
MSpap	145	105.7	89.2	99.3	68.3	86.6	117.6	101.4	80.4	79.1	73.8	86.8	80.3	103.2	98.8	110.7	95.3	118.1	95.6	104.4	96.7	96.3	81
MSpapa	181	136.2	119.5	130.7	97	114.6	149.8	132.2	107.1	105.8	102	116.5	106.4	132.4	127.4	139.8	123.2	153.8	124.8	132.3	125.6	127.8	108.4
MSpapaa	243	170.7	156.9	166.4	130.7	148.3	189.4	173.2	141.6	140.3	135.2	154	140.8	167.2	161.5	174	157.9	195.6	160.5	165	162.1	164.3	140.9
MSpapaaa	279	222.8	211.6	222.2	180.7	198.7	248.1	231.9	186.4	191.5	186.4	201.5	190.1	216.8	214.5	228	208.1	254.7	213.3	212	216.5	217.7	187
MSpapaaaa	NA	NA	NA	NA	NA	NA	NA	NA	NA	NA	NA	NA	NA	NA	NA	NA	NA	NA	NA	NA	NA	NA	NA
MSpapaaap	NA	NA	NA	NA	NA	NA	NA	NA	NA	NA	NA	NA	NA	NA	NA	NA	NA	NA	NA	NA	NA	NA	NA
MSpapaap	274	217.2	205.9	216.5	177.7	195.7	242.2	223.1	183.9	185.1	177.5	202.8	186	211.1	209	222.5	202.5	249.1	206.8	207.9	210.1	210.6	183.3
MSpapaapa	384	NA	NA	NA	NA	NA	NA	NA	NA	NA	NA	NA	NA	NA	NA	NA	NA	NA	NA	299.6	NA	318.6	273.1
MSpapaapaa	NA	NA	NA	NA	NA	NA	NA	NA	NA	NA	NA	NA	NA	NA	NA	NA	NA	NA	NA	NA	NA	NA	NA
MSpapaapap	NA	NA	NA	NA	NA	NA	NA	NA	NA	NA	NA	NA	NA	NA	NA	NA	NA	NA	NA	NA	NA	NA	NA
MSpapaapp	NA	NA	NA	NA	NA	NA	NA	NA	NA	NA	NA	NA	NA	NA	NA	NA	NA	NA	NA	NA	NA	NA	NA
MSpapap	239	179.1	165.1	175	136.6	155.7	198.2	177.6	145.5	145.4	144.2	159.2	147.4	174.2	171.5	180.9	166.2	202.7	164.8	176	169.6	174.1	149.6
MSpapapa	354	273.7	263.8	NA	243.7	NA	NA	261.2	231.3	NA	NA	255.7	NA	NA	NA	278	258.5	NA	NA	270.4	277.3	265.8	236.9
MSpapapaa	NA	NA	NA	NA	NA	NA	NA	NA	NA	NA	NA	NA	NA	NA	NA	NA	NA	NA	NA	NA	NA	NA	NA
MSpapapap	NA	NA	NA	NA	NA	NA	NA	NA	NA	NA	NA	NA	NA	NA	NA	NA	NA	NA	NA	NA	NA	NA	NA
MSpapapp	289	234.2	222.8	230.8	188.2	207.7	259.8	239.2	195.4	196.7	199.2	213.4	198.1	223.8	231.1	230.9	219.3	266	218.7	230.1	227.9	226.2	200.7
MSpapappa	NA	NA	NA	NA	NA	NA	NA	NA	NA	NA	NA	NA	NA	NA	NA	NA	NA	NA	NA	NA	NA	NA	NA
MSpapappp	NA	NA	NA	NA	NA	NA	NA	NA	NA	NA	NA	NA	NA	NA	NA	NA	NA	NA	NA	NA	NA	NA	NA
MSpapp	192	144.4	129.2	135	102.9	121.9	158.6	142.4	113.5	112.2	111	125.6	117	139.3	136.2	146.7	131.6	159.3	132.4	143.1	134.4	133.3	117.1
MSpappa	269	222.8	210.1	219.4	176.3	195.7	249.5	223.1	183.9	185.1	174.9	201.5	184.7	214	210.1	229.4	206.7	243.5	212.2	209.3	212.6	216.3	184.5
MSpappaa	NA	NA	NA	NA	NA	NA	NA	NA	NA	NA	NA	NA	NA	NA	NA	NA	NA	NA	NA	NA	NA	NA	NA
MSpappap	NA	NA	NA	NA	NA	NA	NA	NA	NA	NA	NA	NA	NA	NA	NA	NA	NA	NA	NA	NA	NA	NA	NA
MSpappp	269	206	196	192.1	167.4	182.2	236.3	211.3	164.7	172.3	167.2	194.9	178	195.5	196.9	208.6	188.5	239.2	196	201	200	199.4	169.5
MSpapppa	344	NA	272.3	NA	242.2	NA	NA	NA	231.3	NA	NA	NA	NA	NA	NA	282.2	259.9	NA	NA	273.1	277.3	268.7	236.9
MSpapppaa	NA	NA	NA	NA	NA	NA	NA	NA	NA	NA	NA	NA	NA	NA	NA	NA	NA	NA	NA	NA	NA	NA	NA
MSpapppap	NA	NA	NA	NA	NA	NA	NA	NA	NA	NA	NA	NA	NA	NA	NA	NA	NA	NA	NA	NA	NA	NA	NA
MSpapppp	359	NA	NA	NA	252.7	NA	NA	NA	NA	NA	NA	NA	NA	NA	NA	297.4	NA	NA	NA	289.8	295	281.4	250.6
MSpappppa	NA	NA	NA	NA	NA	NA	NA	NA	NA	NA	NA	NA	NA	NA	NA	NA	NA	NA	NA	NA	NA	NA	NA
MSpappppp	NA	NA	NA	NA	NA	NA	NA	NA	NA	NA	NA	NA	NA	NA	NA	NA	NA	NA	NA	NA	NA	NA	NA
MSpp	114	77.8	63.4	72.3	47	62.2	89.7	76.1	58	55.3	50.1	60.2	54.9	79.4	74.6	85.9	69.5	89.3	69.4	78.6	70	69.5	56.8
MSppa	149	108.6	93.4	103.6	74.4	89.6	123.4	107.3	84.2	81.6	75.1	89.4	81.9	107.4	102.1	113.6	98	122.1	97.8	107.1	99.2	99	84.7
MSppaa	189	144.4	130.6	137.8	108.7	124.9	160.1	142.4	116.1	113.5	107.1	123	114.3	140.7	135.2	148.1	130.2	162.1	133.5	140.4	133.1	133.3	117.1
MSppaaa	239	187.6	174.9	180.7	148.4	164.5	208.5	183.5	153.1	151.8	145.5	164.5	155.4	181.3	174.8	189.3	167.5	206.9	175.6	180.2	173.4	174.1	154.6
MSppaaaa	364	NA	NA	NA	258.7	NA	NA	NA	NA	NA	NA	NA	NA	NA	NA	309.9	NA	NA	NA	288.4	290	285.8	250.6
MSppaaaad	NA	NA	NA	NA	NA	NA	NA	NA	NA	NA	NA	NA	NA	NA	NA	NA	NA	NA	NA	NA	NA	NA	NA
MSppaaaav	NA	NA	NA	NA	NA	NA	NA	NA	NA	NA	NA	NA	NA	NA	NA	NA	NA	NA	NA	NA	NA	NA	NA
MSppaaap	NA	NA	NA	NA	NA	NA	NA	NA	NA	NA	NA	NA	NA	NA	NA	NA	NA	NA	NA	NA	NA	NA	NA
MSppaap	259	206	196	202.2	170.4	180.7	239.3	201.1	172.3	177.4	162.1	183	171.3	204	195.8	208.6	187.1	230.8	190.7	205.1	198.7	196.6	178.3
MSppaapa	NA	NA	NA	NA	NA	NA	NA	NA	NA	NA	NA	NA	NA	NA	NA	NA	NA	NA	NA	NA	NA	NA	NA
MSppaapp	NA	NA	NA	NA	NA	NA	NA	NA	NA	NA	NA	NA	NA	NA	NA	NA	NA	NA	NA	NA	NA	NA	NA
MSppap	179	141.7	129.2	137.8	105.8	124.9	160.1	142.4	114.8	112.2	105.9	123	113	139.3	135.2	148.1	130.2	159.3	131.4	139.1	130.6	133.3	115.8
MSppapa	239	186.2	173.5	183.6	145.4	168.9	209.9	184.9	154.4	150.6	144.2	163.2	154	179.9	178.1	192	171.7	206.9	174.5	178.8	172.2	175.5	154.6
MSppapaa	439	NA	NA	NA	NA	NA	NA	NA	NA	NA	NA	NA	NA	NA	NA	NA	NA	NA	NA	NA	NA	NA	NA
MSppapaaa	NA	NA	NA	NA	NA	NA	NA	NA	NA	NA	NA	NA	NA	NA	NA	NA	NA	NA	NA	NA	NA	NA	NA
MSppapaap	NA	NA	NA	NA	NA	NA	NA	NA	NA	NA	NA	NA	NA	NA	NA	NA	NA	NA	NA	NA	NA	NA	NA
MSppapap	NA	NA	NA	NA	NA	NA	NA	NA	NA	NA	NA	NA	NA	NA	NA	NA	NA	NA	NA	NA	NA	NA	NA
MSppapp	249	191.9	179.1	190.7	152.8	177.7	218.7	196.7	159.5	159.5	151.8	171.1	164.7	187	185.8	197.6	180.1	216.7	186.3	189.9	183.5	184	164.6
MSppappa	NA	NA	NA	NA	NA	NA	NA	NA	NA	NA	NA	NA	NA	NA	NA	NA	NA	NA	NA	NA	NA	NA	NA
MSppappp	NA	NA	NA	NA	NA	NA	NA	NA	NA	NA	NA	NA	NA	NA	NA	NA	NA	NA	NA	NA	NA	NA	NA
MSppp	149	107.1	91.9	103.6	75.9	91.1	123.4	108.7	84.2	82.9	76.5	89.4	83.3	108.8	103.2	113.6	98	120.8	98.9	107.1	100.4	97.6	84.7
MSpppa	194	144.4	129.2	140.7	111.7	126.3	164.5	143.9	118.6	117.3	109.7	126.9	119.6	146.3	138.4	154.9	132.9	166.2	136.8	143.1	136.9	137.4	122.1
MSpppaa	262	200.3	186.2	196.4	167.4	182.2	231.9	209.9	172.3	169.8	160.8	183	172.6	201.2	193.5	216.9	188.5	230.8	194.9	199.6	191.1	192.4	175.7
MSpppaaa	NA	NA	NA	NA	NA	NA	NA	NA	NA	NA	NA	NA	NA	NA	NA	NA	NA	NA	NA	NA	NA	NA	NA
MSpppaap	NA	NA	NA	NA	NA	NA	NA	NA	NA	NA	NA	NA	NA	NA	NA	NA	NA	NA	NA	NA	NA	NA	NA
MSpppap	269	214.4	196	206.5	173.3	189.7	242.2	215.7	176.2	174.9	168.5	189.6	183.4	205.5	200.1	212.8	192.7	237.8	198.2	205.1	198.7	195.2	179.5
MSpppapa	NA	NA	NA	NA	NA	NA	NA	NA	NA	NA	NA	NA	NA	NA	NA	NA	NA	NA	NA	NA	NA	NA	NA
MSpppapp	NA	NA	NA	NA	NA	NA	NA	NA	NA	NA	NA	NA	NA	NA	NA	NA	NA	NA	NA	NA	NA	337.1	NA
MSpppappa	NA	NA	NA	NA	NA	NA	NA	NA	NA	NA	NA	NA	NA	NA	NA	NA	NA	NA	NA	NA	NA	NA	NA
MSpppappp	NA	NA	NA	NA	NA	NA	NA	NA	NA	NA	NA	NA	NA	NA	NA	NA	NA	NA	NA	NA	NA	NA	NA
MSpppp	194	150	134.8	146.4	111.7	133.6	174.7	151.2	123.7	119.9	112.2	135.9	126.2	153.2	143.9	158.9	137.2	171.8	140	149.9	141.9	141.6	128.3
MSppppa	259	204.6	189	199.3	164.5	186.7	234.9	205.5	167.2	169.8	156.9	187	175.4	202.6	196.9	207.2	187.1	230.8	194.9	201	194.9	193.8	175.7
MSppppaa	NA	NA	NA	NA	NA	NA	NA	NA	NA	NA	NA	NA	NA	NA	NA	NA	NA	NA	NA	NA	NA	NA	NA
MSppppap	NA	NA	NA	NA	NA	NA	NA	NA	NA	NA	NA	NA	NA	NA	NA	NA	NA	NA	NA	NA	NA	NA	NA
MSppppp	259	208.7	190.5	202.2	164.5	189.7	240.7	215.7	172.3	176.2	164.6	188.3	178	212.6	200.1	214.2	191.3	236.4	196	203.7	200	198	179.5
MSpppppa	NA	NA	NA	NA	NA	NA	NA	NA	NA	NA	NA	NA	NA	NA	NA	NA	NA	NA	NA	NA	NA	NA	NA
MSpppppp	NA	NA	NA	NA	NA	NA	NA	NA	NA	NA	NA	NA	NA	NA	NA	NA	NA	NA	NA	NA	NA	NA	NA
P0	0	NA	NA	NA	NA	NA	0	NA	NA	NA	NA	NA	NA	0	0	0	NA	0	NA	0	NA	NA	NA
P1	16	0	0	0	NA	0	9.1	0	0	0	0	0	0	5.6	3.4	14.3	0	5.8	0	8.4	0	0	0
P2	42	15.8	1.4	9.1	0	3	27.3	12.1	3.9	1.3	1.3	1.3	1.4	23	18.4	30	13	25.2	10.6	25.2	14.3	9.9	3.8
P3	75	41.8	27.4	33.6	9	24.2	54.8	38	25	22.4	18.4	24	22.2	46.1	40.3	51.5	33.3	52.1	33.4	47.7	37.6	32.7	24.5
P4	142	111.3	101.7	95.1	65.2	79	120.5	104.3	79.1	77.8	71.2	81.7	74.5	100.5	94.4	103.8	82.5	118.1	90.2	96.3	91.6	86.7	72.1
Z2	NA	NA	NA	NA	NA	NA	NA	NA	NA	NA	NA	NA	NA	NA	NA	NA	NA	NA	NA	NA	NA	NA	NA
Z3	NA	NA	NA	NA	NA	NA	NA	NA	NA	NA	NA	NA	NA	NA	NA	NA	NA	NA	NA	NA	NA	NA	NA

## Sheet: Table I ceh-13(sw1) div times
Cell	20081128_sulston	20151222_JIM335_ceh-13_L1	20151222_JIM335_ceh-13_L2	20151222_JIM335_ceh-13_L3	20151117_JIM335_ceh-13_L1	20151229_JIM335_ceh-13_L1	20151229_JIM335_ceh-13_L4
AB	16	0	0	0	0	21.2	11.3
ABa	33	0	9.7	0	0	35.5	25.5
ABal	51	5.5	25.1	12.5	12.6	51.2	41.1
ABala	73	22.4	42	29.4	30.8	68.5	59.9
ABalaa	103	46.1	65.7	57.3	56	94	88.4
ABalaaa	132	77	97.3	90.6	86.7	125.7	129.9
ABalaaaa	171	117.5	141.7	143	127	168.7	180.8
ABalaaaal	239	161.9	188.3	191	167.9	216.2	228.4
ABalaaaala	324	251.8	282.2	292.8	262.9	308.8	NA
ABalaaaalal	NA	NA	NA	NA	NA	NA	NA
ABalaaaalar	NA	NA	NA	NA	NA	NA	NA
ABalaaaalp	369	243.8	267.6	276.9	264.2	312.9	321
ABalaaaalpa	NA	NA	NA	NA	NA	NA	NA
ABalaaaalpp	NA	NA	NA	NA	NA	NA	NA
ABalaaaar	239	163.2	189.6	194.9	170.5	218.9	235.2
ABalaaaarl	314	231.9	268.9	276.9	254.9	295.1	315.5
ABalaaaarla	NA	NA	NA	NA	NA	NA	NA
ABalaaaarlp	NA	NA	NA	NA	NA	NA	NA
ABalaaaarr	314	238.5	271.6	291.5	241.5	303.3	322.4
ABalaaaarra	NA	NA	NA	NA	NA	NA	NA
ABalaaaarrp	NA	NA	NA	NA	NA	NA	NA
ABalaaap	171	113.4	134.9	132.3	121.5	163.1	172.7
ABalaaapa	229	155.1	180.4	181.7	162.4	209.4	224.3
ABalaaapal	284	221.3	247.8	255.7	233.5	277.4	296.4
ABalaaapall	NA	NA	NA	NA	NA	NA	NA
ABalaaapalr	NA	NA	NA	NA	NA	NA	NA
ABalaaapar	294	233.2	259.7	286.1	245.5	291.1	307.4
ABalaaaparl	NA	NA	NA	NA	NA	NA	NA
ABalaaaparr	NA	NA	NA	NA	NA	NA	NA
ABalaaapp	229	156.5	185.7	181.7	165.1	210.8	225.7
ABalaaappl	294	225.3	270.3	272.9	254.9	299.2	307.4
ABalaaappll	NA	NA	NA	NA	NA	NA	NA
ABalaaapplr	NA	NA	NA	NA	NA	NA	NA
ABalaaappr	284	218.7	253.1	253.1	232.1	285.6	297.8
ABalaaapprl	NA	NA	NA	NA	NA	NA	NA
ABalaaapprr	NA	NA	NA	NA	NA	NA	NA
ABalaap	132	75.5	97.3	92	86.7	125.7	127.1
ABalaapa	171	117.5	139	139	128.3	171.3	179.4
ABalaapaa	239	165.9	187	192.3	177.2	225.7	235.2
ABalaapaaa	324	262.3	280.8	NA	279	NA	NA
ABalaapaaal	NA	NA	NA	NA	NA	NA	NA
ABalaapaaar	NA	NA	NA	NA	NA	NA	NA
ABalaapaap	319	238.5	265	276.9	270.9	314.2	322.4
ABalaapaapa	NA	NA	NA	NA	NA	NA	NA
ABalaapaapp	NA	NA	NA	NA	NA	NA	NA
ABalaapap	239	164.6	187	194.9	174.5	224.3	233.8
ABalaapapa	NA	NA	NA	NA	NA	NA	NA
ABalaapapp	294	227.9	253.1	266.3	245.5	297.9	308.7
ABalaapappa	NA	NA	NA	NA	NA	NA	NA
ABalaapappp	NA	NA	NA	NA	NA	NA	NA
ABalaapp	171	110.8	133.6	129.6	120.2	161.7	168.6
ABalaappa	239	157.9	185.7	183	167.9	213.4	229.8
ABalaappaa	NA	NA	NA	NA	NA	NA	NA
ABalaappap	294	226.6	253.1	255.7	250.8	282.8	311.5
ABalaappapa	NA	NA	NA	NA	NA	NA	NA
ABalaappapp	NA	NA	NA	NA	NA	NA	NA
ABalaappp	224	153.8	176.4	173.8	161.1	208	218.9
ABalaapppa	314	226.6	262.3	262.3	248.2	299.2	310.1
ABalaapppaa	NA	NA	NA	NA	NA	NA	NA
ABalaapppap	NA	NA	NA	NA	NA	NA	NA
ABalaapppp	289	205.5	239.8	241.1	220.1	270.6	284.2
ABalaappppa	409	NA	NA	NA	NA	NA	NA
ABalaappppaa	NA	NA	NA	NA	NA	NA	NA
ABalaappppap	NA	NA	NA	NA	NA	NA	NA
ABalaappppp	NA	NA	NA	NA	NA	NA	NA
ABalap	103	46.1	65.7	56	56	94	87
ABalapa	132	75.5	97.3	86.6	84	124.3	121.6
ABalapaa	171	113.4	137.7	129.6	117.4	163.1	168.6
ABalapaaa	219	160.5	188.3	187	165.1	216.2	228.4
ABalapaaaa	339	NA	NA	NA	NA	NA	NA
ABalapaaaaa	NA	NA	NA	NA	NA	NA	NA
ABalapaaaap	NA	NA	NA	NA	NA	NA	NA
ABalapaaap	289	224	251.7	258.4	230.7	284.2	306
ABalapaaapa	NA	NA	NA	NA	NA	NA	NA
ABalapaaapp	NA	NA	NA	NA	NA	NA	NA
ABalapaap	220	159.2	183	181.7	161.1	212.1	225.7
ABalapaapa	319	246.5	275.5	278.2	265.6	303.3	315.5
ABalapaapaa	NA	NA	NA	NA	NA	NA	NA
ABalapaapap	NA	NA	NA	NA	NA	NA	NA
ABalapaapp	284	216	243.8	247.8	226.8	276	293.7
ABalapaappa	394	NA	NA	NA	NA	NA	NA
ABalapaappaa	NA	NA	NA	NA	NA	NA	NA
ABalapaappap	NA	NA	NA	NA	NA	NA	NA
ABalapaappp	NA	NA	NA	NA	NA	NA	NA
ABalapap	171	108.1	133.6	124.2	114.7	158.9	160.3
ABalapapa	220	160.5	188.3	179.1	162.4	209.4	221.6
ABalapapaa	NA	NA	NA	NA	NA	NA	NA
ABalapapap	284	216	251.7	245.1	224	274.7	293.7
ABalapapapa	404	NA	NA	NA	NA	NA	NA
ABalapapapaa	NA	NA	NA	NA	NA	NA	NA
ABalapapapap	NA	NA	NA	NA	NA	NA	NA
ABalapapapp	NA	NA	NA	NA	NA	NA	NA
ABalapapp	214	147.1	180.4	172.5	155.6	204	212.1
ABalapappa	279	198.9	235.8	229.2	208	258.4	276
ABalapappaa	394	NA	NA	NA	NA	NA	NA
ABalapappaaa	NA	NA	NA	NA	NA	NA	NA
ABalapappaap	NA	NA	NA	NA	NA	NA	NA
ABalapappap	NA	NA	NA	NA	NA	NA	NA
ABalapappp	289	208.1	249.1	257	226.8	276	288.3
ABalapapppa	NA	NA	NA	NA	NA	NA	NA
ABalapapppp	NA	NA	NA	NA	NA	NA	NA
ABalapp	132	75.5	96	87.9	84	124.3	121.6
ABalappa	171	114.8	140.3	130.9	122.9	165.9	171.3
ABalappaa	239	164.6	194.9	191	174.5	221.6	233.8
ABalappaaa	NA	NA	NA	NA	NA	NA	NA
ABalappaap	339	247.8	NA	280.8	275	NA	NA
ABalappaapa	NA	NA	NA	NA	NA	NA	NA
ABalappaapp	NA	NA	NA	NA	NA	NA	NA
ABalappap	224	156.5	185.7	176.4	165.1	212.1	224.3
ABalappapa	329	250.4	NA	283.5	273.7	NA	NA
ABalappapaa	NA	NA	NA	NA	NA	NA	NA
ABalappapap	NA	NA	NA	NA	NA	NA	NA
ABalappapp	289	213.4	246.4	241.1	233.5	273.3	289.6
ABalappappa	NA	NA	NA	NA	NA	NA	NA
ABalappappp	NA	NA	NA	NA	NA	NA	NA
ABalappp	171	109.4	132.3	125.6	114.7	160.3	160.3
ABalapppa	220	151.1	177.8	173.8	154.3	206.7	213.4
ABalapppaa	304	216	249.1	250.4	225.4	278.8	289.6
ABalapppaaa	NA	NA	NA	NA	NA	NA	NA
ABalapppaap	NA	NA	NA	NA	NA	NA	NA
ABalapppap	284	206.8	242.5	237.2	212	265.2	278.8
ABalapppapa	404	NA	NA	NA	NA	NA	NA
ABalapppapaa	NA	NA	NA	NA	NA	NA	NA
ABalapppapap	NA	NA	NA	NA	NA	NA	NA
ABalapppapp	NA	NA	NA	NA	NA	NA	NA
ABalapppp	214	149.7	176.4	172.5	158.3	205.3	213.4
ABalappppa	279	200.2	229.2	229.2	212	258.4	269.2
ABalappppaa	394	NA	NA	NA	NA	NA	NA
ABalappppaaa	NA	NA	NA	NA	NA	NA	NA
ABalappppaap	NA	NA	NA	NA	NA	NA	NA
ABalappppap	NA	NA	NA	NA	NA	NA	NA
ABalappppp	289	210.8	242.5	243.8	225.4	270.6	281.5
ABalapppppa	NA	NA	NA	NA	NA	NA	NA
ABalapppppp	NA	NA	NA	NA	NA	NA	NA
ABalp	73	22.4	42	29.4	30.8	68.5	59.9
ABalpa	103	44.7	67	54.5	54.5	94	85.7
ABalpaa	132	72.7	97.3	83.9	81.1	123	118.8
ABalpaaa	171	113.4	143	129.6	120.2	164.5	167.2
ABalpaaaa	234	160.5	194.9	185.7	167.9	213.4	223
ABalpaaaaa	319	227.9	263.7	265	246.9	284.2	299.2
ABalpaaaaaa	NA	NA	NA	NA	NA	NA	NA
ABalpaaaaap	NA	NA	NA	NA	NA	NA	NA
ABalpaaaap	319	241.2	268.9	270.3	258.9	289.7	300.6
ABalpaaaapa	NA	NA	NA	NA	NA	NA	NA
ABalpaaaapp	NA	NA	NA	NA	NA	NA	NA
ABalpaaap	234	160.5	191	183	167.9	212.1	220.2
ABalpaaapa	344	235.9	271.6	266.3	256.2	288.3	299.2
ABalpaaapaa	NA	NA	NA	NA	NA	NA	NA
ABalpaaapap	NA	NA	NA	NA	NA	NA	NA
ABalpaaapp	339	235.9	262.3	267.6	248.2	285.6	296.4
ABalpaaappa	NA	NA	NA	NA	NA	NA	NA
ABalpaaappp	NA	NA	NA	NA	NA	NA	NA
ABalpaap	171	105.4	133.6	121.5	113.3	156.2	158.9
ABalpaapa	220	143	177.8	164.6	147.4	197.2	202.6
ABalpaapaa	299	204.2	242.5	235.8	210.7	265.2	271.9
ABalpaapaaa	NA	NA	NA	NA	NA	NA	NA
ABalpaapaap	NA	NA	NA	NA	NA	NA	NA
ABalpaapap	279	188.3	226.6	216	189.2	243.4	252.9
ABalpaapapa	NA	NA	NA	NA	NA	NA	NA
ABalpaapapp	NA	NA	NA	NA	NA	NA	NA
ABalpaapp	229	153.8	183	173.8	158.3	206.7	214.8
ABalpaappa	304	231.9	262.3	263.7	240.2	295.1	307.4
ABalpaappaa	NA	NA	NA	NA	NA	NA	NA
ABalpaappap	NA	NA	NA	NA	NA	NA	NA
ABalpaappp	294	218.7	251.7	251.7	230.7	276	285.6
ABalpaapppa	NA	NA	NA	NA	NA	NA	NA
ABalpaapppp	NA	NA	NA	NA	NA	NA	NA
ABalpap	132	72.7	96	83.9	82.5	123	118.8
ABalpapa	171	108.1	134.9	121.5	114.7	157.6	161.7
ABalpapaa	224	153.8	183	172.5	158.3	206.7	218.9
ABalpapaaa	284	212.1	243.8	238.5	222.7	269.2	286.9
ABalpapaaaa	NA	NA	NA	NA	NA	NA	NA
ABalpapaaap	NA	NA	NA	NA	NA	NA	NA
ABalpapaap	309	235.9	261	255.7	234.8	282.8	308.7
ABalpapaapa	NA	NA	NA	NA	NA	NA	NA
ABalpapaapp	NA	NA	NA	NA	NA	NA	NA
ABalpapap	224	152.5	185.7	175.1	158.3	204	216.2
ABalpapapa	284	213.4	246.4	242.5	220.1	270.6	286.9
ABalpapapaa	NA	NA	NA	NA	NA	NA	NA
ABalpapapap	389	NA	NA	NA	NA	NA	NA
ABalpapapapa	NA	NA	NA	NA	NA	NA	NA
ABalpapapapp	NA	NA	NA	NA	NA	NA	NA
ABalpapapp	304	227.9	258.4	254.4	228.1	289.7	297.8
ABalpapappa	NA	NA	NA	NA	NA	NA	NA
ABalpapappp	NA	NA	NA	NA	NA	NA	NA
ABalpapp	171	104.1	130.9	117.5	112	154.8	156.2
ABalpappa	214	144.4	169.8	161.9	148.8	197.2	203.9
ABalpappaa	299	209.4	241.1	239.8	224	270.6	289.6
ABalpappaaa	NA	NA	NA	NA	NA	NA	NA
ABalpappaap	389	NA	NA	NA	NA	NA	NA
ABalpappaapa	NA	NA	NA	NA	NA	NA	NA
ABalpappaapp	NA	NA	NA	NA	NA	NA	NA
ABalpappap	269	194.9	221.3	217.4	200	250.2	266.5
ABalpappapa	NA	NA	NA	NA	NA	NA	NA
ABalpappapp	NA	NA	NA	NA	NA	NA	NA
ABalpappp	211	143	172.5	161.9	148.8	199.9	203.9
ABalpapppa	319	235.9	271.6	274.2	249.5	306.1	319.7
ABalpapppaa	NA	NA	NA	NA	NA	NA	NA
ABalpapppap	NA	NA	NA	NA	NA	NA	NA
ABalpapppp	259	189.6	218.7	214.7	194.6	248.8	255.6
ABalpappppa	NA	NA	NA	NA	NA	NA	NA
ABalpappppp	NA	NA	NA	NA	NA	NA	NA
ABalpp	103	44.7	67	54.5	56	94	87
ABalppa	132	74.1	98.7	85.2	85.3	125.7	120.2
ABalppaa	171	114.8	144.4	129.6	122.9	174	172.7
ABalppaaa	234	163.2	193.6	183	169.2	225.7	229.8
ABalppaaaa	NA	NA	NA	NA	NA	NA	NA
ABalppaaap	299	231.9	268.9	262.3	249.5	311.5	311.5
ABalppaaapa	NA	NA	NA	NA	NA	NA	NA
ABalppaaapp	NA	NA	NA	NA	NA	NA	NA
ABalppaap	229	161.9	193.6	183	171.8	223	224.3
ABalppaapa	NA	NA	NA	NA	NA	NA	NA
ABalppaapp	304	227.9	261	261	254.9	295.1	307.4
ABalppaappa	NA	NA	NA	NA	NA	NA	NA
ABalppaappp	NA	NA	NA	NA	NA	NA	NA
ABalppap	171	106.7	133.6	121.5	117.4	161.7	160.3
ABalppapa	219	151.1	177.8	171.2	159.7	208	212.1
ABalppapaa	299	222.6	258.4	258.4	246.9	285.6	293.7
ABalppapaaa	NA	NA	NA	NA	NA	NA	NA
ABalppapaap	NA	NA	NA	NA	NA	NA	NA
ABalppapap	294	222.6	247.8	250.4	232.1	287	289.6
ABalppapapa	NA	NA	NA	NA	NA	NA	NA
ABalppapapp	NA	NA	NA	NA	NA	NA	NA
ABalppapp	214	147.1	175.1	165.9	155.6	205.3	209.4
ABalppappa	289	217.4	247.8	242.5	233.5	274.7	289.6
ABalppappaa	NA	NA	NA	NA	NA	NA	NA
ABalppappap	NA	NA	NA	NA	NA	NA	NA
ABalppappp	284	208.1	237.2	235.8	217.3	272	276
ABalppapppa	409	NA	NA	NA	NA	NA	NA
ABalppapppaa	NA	NA	NA	NA	NA	NA	NA
ABalppapppap	NA	NA	NA	NA	NA	NA	NA
ABalppapppp	NA	NA	NA	NA	NA	NA	NA
ABalppp	132	72.7	96	82.5	84	123	120.2
ABalpppa	171	106.7	132.3	120.2	117.4	160.3	164.5
ABalpppaa	234	153.8	181.7	172.5	165.1	210.8	220.2
ABalpppaaa	314	227.9	263.7	259.7	246.9	292.4	310.1
ABalpppaaaa	NA	NA	NA	NA	NA	NA	NA
ABalpppaaap	NA	NA	NA	NA	NA	NA	NA
ABalpppaap	324	231.9	262.3	263.7	262.9	296.5	315.5
ABalpppaapd	NA	NA	NA	NA	NA	NA	NA
ABalpppaapv	NA	NA	NA	NA	NA	NA	NA
ABalpppap	224	147.1	175.1	165.9	158.3	205.3	213.4
ABalpppapa	299	214.7	250.4	245.1	241.5	273.3	292.4
ABalpppapad	NA	NA	NA	NA	NA	NA	NA
ABalpppapav	NA	NA	NA	NA	NA	NA	NA
ABalpppapp	284	202.8	239.8	229.2	220.1	267.9	278.8
ABalpppappa	NA	NA	NA	NA	NA	NA	NA
ABalpppappp	379	NA	NA	NA	NA	NA	NA
ABalpppapppa	NA	NA	NA	NA	NA	NA	NA
ABalpppapppp	NA	NA	NA	NA	NA	NA	NA
ABalpppp	171	102.7	129.6	116.1	114.7	157.6	158.9
ABalppppa	220	143	176.4	161.9	154.3	202.6	212.1
ABalppppaa	289	212.1	245.1	238.5	228.1	281.5	293.7
ABalppppaad	NA	NA	NA	NA	NA	NA	NA
ABalppppaav	NA	NA	NA	NA	NA	NA	NA
ABalppppap	299	206.8	238.5	237.2	221.4	266.5	286.9
ABalppppapa	409	NA	NA	NA	NA	NA	NA
ABalppppapaa	NA	NA	NA	NA	NA	NA	NA
ABalppppapap	NA	NA	NA	NA	NA	NA	NA
ABalppppapp	NA	NA	NA	NA	NA	NA	NA
ABalppppp	214	139	171.2	155.1	148.8	198.5	202.6
ABalpppppa	279	201.5	239.8	226.6	214.7	263.8	276
ABalpppppaa	NA	NA	NA	NA	NA	NA	NA
ABalpppppap	NA	NA	NA	NA	NA	NA	NA
ABalpppppp	259	184.4	221.3	206.8	193.3	246.1	257
ABalppppppa	349	259.7	NA	288.8	279	NA	NA
ABalppppppaa	NA	NA	NA	NA	NA	NA	NA
ABalppppppap	NA	NA	NA	NA	NA	NA	NA
ABalppppppp	349	250.4	288.8	274.2	264.2	316.9	NA
ABalpppppppa	NA	NA	NA	NA	NA	NA	NA
ABalpppppppp	NA	NA	NA	NA	NA	NA	NA
ABar	51	5.5	25.1	12.5	12.6	51.2	41.1
ABara	73	22.4	42	29.4	30.8	68.5	58.4
ABaraa	103	44.7	65.7	54.5	56	94	88.4
ABaraaa	132	74.1	100	87.9	84	125.7	121.6
ABaraaaa	171	116.1	145.7	133.6	124.2	170	172.7
ABaraaaaa	239	163.2	196.2	187	170.5	218.9	231.1
ABaraaaaaa	324	233.2	271.6	275.5	261.6	299.2	321
ABaraaaaaaa	NA	NA	NA	NA	NA	NA	NA
ABaraaaaaap	NA	NA	NA	NA	NA	NA	NA
ABaraaaaap	329	237.2	283.5	271.6	257.5	300.6	319.7
ABaraaaaapa	NA	NA	NA	NA	NA	NA	NA
ABaraaaaapp	NA	NA	NA	NA	NA	NA	NA
ABaraaaap	244	164.6	202.8	193.6	177.2	227	232.5
ABaraaaapa	324	246.5	287.5	283.5	257.5	NA	NA
ABaraaaapaa	NA	NA	NA	NA	NA	NA	NA
ABaraaaapap	NA	NA	NA	NA	NA	NA	NA
ABaraaaapp	NA	NA	NA	NA	NA	NA	NA
ABaraaap	171	106.7	137.7	126.9	114.7	161.7	161.7
ABaraaapa	220	145.7	180.4	171.2	151.5	202.6	209.4
ABaraaapaa	294	212.1	245.1	253.1	214.7	272	291
ABaraaapaaa	NA	NA	NA	NA	NA	NA	NA
ABaraaapaap	NA	NA	NA	NA	NA	NA	NA
ABaraaapap	279	198.9	231.9	231.9	204	255.6	270.6
ABaraaapapa	NA	NA	NA	NA	NA	NA	NA
ABaraaapapp	NA	NA	NA	NA	NA	NA	NA
ABaraaapp	231	155.1	188.3	181.7	161.1	210.8	218.9
ABaraaappa	304	230.6	268.9	274.2	248.2	299.2	310.1
ABaraaappaa	NA	NA	NA	NA	NA	NA	NA
ABaraaappap	NA	NA	NA	NA	NA	NA	NA
ABaraaappp	299	220	254.4	255.7	233.5	282.8	295.1
ABaraaapppa	NA	NA	NA	NA	NA	NA	NA
ABaraaapppp	NA	NA	NA	NA	NA	NA	NA
ABaraap	132	72.7	97.3	83.9	84	123	121.6
ABaraapa	171	108.1	137.7	122.8	116	160.3	167.2
ABaraapaa	229	149.7	183	172.5	155.6	205.3	216.2
ABaraapaaa	299	220	257	257	233.5	276	304.7
ABaraapaaaa	NA	NA	NA	NA	NA	NA	NA
ABaraapaaap	NA	NA	NA	NA	NA	NA	NA
ABaraapaap	284	206.8	241.1	238.5	213.4	263.8	281.5
ABaraapaapa	NA	NA	NA	NA	NA	NA	NA
ABaraapaapp	NA	NA	NA	NA	NA	NA	NA
ABaraapap	229	148.4	181.7	169.8	154.3	202.6	213.4
ABaraapapa	279	196.2	231.9	224	208	252.9	273.3
ABaraapapaa	409	NA	NA	NA	NA	NA	NA
ABaraapapaad	NA	NA	NA	NA	NA	NA	NA
ABaraapapaav	NA	NA	NA	NA	NA	NA	NA
ABaraapapap	NA	NA	NA	NA	NA	NA	NA
ABaraapapp	324	218.7	266.3	271.6	242.8	285.6	301.9
ABaraapappa	NA	NA	NA	NA	NA	NA	NA
ABaraapappp	NA	NA	NA	NA	NA	NA	NA
ABaraapp	171	106.7	134.9	124.2	116	157.6	163.1
ABaraappa	229	147.1	180.4	176.4	155.6	202.6	213.4
ABaraappaa	304	224	255.7	265	242.8	284.2	289.6
ABaraappaaa	NA	NA	NA	NA	NA	NA	NA
ABaraappaap	NA	NA	NA	NA	NA	NA	NA
ABaraappap	284	201.5	246.4	238.5	217.3	261.1	274.6
ABaraappapa	NA	NA	NA	NA	NA	NA	NA
ABaraappapp	NA	NA	NA	NA	NA	NA	NA
ABaraappp	229	151.1	179.1	173.8	157	202.6	213.4
ABaraapppa	279	198.9	230.6	229.2	213.4	251.6	263.8
ABaraapppaa	409	NA	NA	NA	NA	NA	NA
ABaraapppaad	NA	NA	NA	NA	NA	NA	NA
ABaraapppaav	NA	NA	NA	NA	NA	NA	NA
ABaraapppap	NA	NA	NA	NA	NA	NA	NA
ABaraapppp	319	239.8	270.3	263.7	265.6	282.8	308.7
ABaraappppa	NA	NA	NA	NA	NA	NA	NA
ABaraappppp	NA	NA	NA	NA	NA	NA	NA
ABarap	103	44.7	65.7	53.1	56	94	87
ABarapa	132	74.1	97.3	83.9	84	125.7	123
ABarapaa	171	108.1	137.7	125.6	116	163.1	165.8
ABarapaaa	234	155.1	189.6	181.7	162.4	214.8	220.2
ABarapaaaa	319	218.7	270.3	266.3	230.7	291.1	297.8
ABarapaaaaa	NA	NA	NA	NA	NA	NA	NA
ABarapaaaap	NA	NA	NA	NA	NA	NA	NA
ABarapaaap	324	243.8	287.5	284.8	254.9	301.9	319.7
ABarapaaapa	NA	NA	NA	NA	NA	NA	NA
ABarapaaapp	NA	NA	NA	NA	NA	NA	NA
ABarapaap	229	149.7	183	171.2	154.3	205.3	212.1
ABarapaapa	339	246.5	274.2	278.2	245.5	295.1	321
ABarapaapaa	NA	NA	NA	NA	NA	NA	NA
ABarapaapap	NA	NA	NA	NA	NA	NA	NA
ABarapaapp	284	198.9	234.5	227.9	206.7	261.1	269.2
ABarapaappa	NA	NA	NA	NA	NA	NA	NA
ABarapaappp	NA	NA	NA	NA	NA	NA	NA
ABarapap	171	105.4	132.3	118.8	112	158.9	160.3
ABarapapa	214	148.4	176.4	163.2	154.3	205.3	208
ABarapapaa	304	216	246.4	239.8	226.8	277.4	286.9
ABarapapaaa	NA	NA	NA	NA	NA	NA	NA
ABarapapaap	389	NA	NA	NA	NA	NA	NA
ABarapapaapa	NA	NA	NA	NA	NA	NA	NA
ABarapapaapp	NA	NA	NA	NA	NA	NA	NA
ABarapapap	279	206.8	238.5	233.2	212	269.2	278.8
ABarapapapa	NA	NA	NA	NA	NA	NA	NA
ABarapapapp	NA	NA	NA	NA	NA	NA	NA
ABarapapp	210	143	173.8	159.2	148.8	199.9	203.9
ABarapappa	319	243.8	274.2	270.3	262.9	322.4	NA
ABarapappaa	NA	NA	NA	NA	NA	NA	NA
ABarapappap	NA	NA	NA	NA	NA	NA	NA
ABarapappp	259	188.3	227.9	216	197.3	250.2	255.6
ABarapapppa	NA	NA	NA	NA	NA	NA	NA
ABarapapppp	NA	NA	NA	NA	NA	NA	NA
ABarapp	132	74.1	97.3	83.9	84	124.3	121.6
ABarappa	171	109.4	137.7	124.2	117.4	165.9	167.2
ABarappaa	229	156.5	187	181.7	165.1	217.5	223
ABarappaaa	304	234.5	263.7	270.3	245.5	297.9	310.1
ABarappaaaa	NA	NA	NA	NA	NA	NA	NA
ABarappaaap	NA	NA	NA	NA	NA	NA	NA
ABarappaap	314	229.2	261	263.7	248.2	299.2	315.5
ABarappaapa	NA	NA	NA	NA	NA	NA	NA
ABarappaapp	NA	NA	NA	NA	NA	NA	NA
ABarappap	219	156.5	184.4	173.8	158.3	213.4	218.9
ABarappapa	294	218.7	249.1	243.8	226.8	282.8	293.7
ABarappapaa	NA	NA	NA	NA	NA	NA	NA
ABarappapap	404	NA	NA	NA	NA	NA	NA
ABarappapapa	NA	NA	NA	NA	NA	NA	NA
ABarappapapp	NA	NA	NA	NA	NA	NA	NA
ABarappapp	299	226.6	253.1	258.4	229.4	288.3	300.6
ABarappappa	NA	NA	NA	NA	NA	NA	NA
ABarappappp	NA	NA	NA	NA	NA	NA	NA
ABarappp	171	109.4	133.6	120.2	114.7	160.3	161.7
ABarapppa	220	155.1	185.7	169.8	157	210.8	213.4
ABarapppaa	294	226.6	262.3	258.4	237.4	295.1	301.9
ABarapppaaa	NA	NA	NA	NA	NA	NA	NA
ABarapppaap	NA	NA	NA	NA	NA	NA	NA
ABarapppap	294	224	255.7	251.7	226.8	284.2	296.4
ABarapppapa	NA	NA	NA	NA	NA	NA	NA
ABarapppapp	NA	NA	NA	NA	NA	NA	NA
ABarapppp	219	151.1	180.4	169.8	152.9	204	212.1
ABarappppa	294	222.6	253.1	247.8	230.7	276	293.7
ABarappppaa	NA	NA	NA	NA	NA	NA	NA
ABarappppap	NA	NA	NA	NA	NA	NA	NA
ABarappppp	289	216	241.1	238.5	216	272	284.2
ABarapppppa	404	NA	NA	NA	NA	NA	NA
ABarapppppaa	NA	NA	NA	NA	NA	NA	NA
ABarapppppap	NA	NA	NA	NA	NA	NA	NA
ABarapppppp	NA	NA	NA	NA	NA	NA	NA
ABarp	73	21	42	29.4	29.4	68.5	59.9
ABarpa	103	46.1	67	54.5	58.7	95.3	87
ABarpaa	132	71.3	96	81.1	84	123	116
ABarpaaa	171	114.8	144.4	126.9	124.2	165.9	167.2
ABarpaaaa	239	159.2	194.9	177.8	170.5	216.2	221.6
ABarpaaaaa	319	246.5	278.2	266.3	277.6	316.9	312.8
ABarpaaaaal	NA	NA	NA	NA	NA	NA	NA
ABarpaaaaar	NA	NA	NA	NA	NA	NA	NA
ABarpaaaap	319	235.9	290.1	266.3	258.9	304.7	307.4
ABarpaaaapa	NA	NA	NA	NA	NA	NA	NA
ABarpaaaapp	NA	NA	NA	NA	NA	NA	NA
ABarpaaap	239	161.9	194.9	184.4	175.9	217.5	221.6
ABarpaaapa	314	237.2	278.2	274.2	265.6	306.1	315.5
ABarpaaapaa	NA	NA	NA	NA	NA	NA	NA
ABarpaaapap	NA	NA	NA	NA	NA	NA	NA
ABarpaaapp	NA	NA	NA	NA	NA	NA	NA
ABarpaap	171	104.1	133.6	118.8	114.7	156.2	156.2
ABarpaapa	219	144.4	177.8	165.9	152.9	204	205.3
ABarpaapaa	NA	NA	NA	NA	NA	NA	NA
ABarpaapap	NA	NA	NA	NA	NA	NA	NA
ABarpaapp	214	144.4	180.4	167.2	154.3	199.9	202.6
ABarpaappa	NA	NA	NA	NA	NA	NA	NA
ABarpaappp	NA	NA	NA	NA	NA	NA	NA
ABarpap	132	72.7	97.3	83.9	84	125.7	117.4
ABarpapa	171	106.7	133.6	120.2	114.7	161.7	157.5
ABarpapaa	230	152.5	181.7	173.8	161.1	209.4	213.4
ABarpapaaa	319	230.6	265	255.7	245.5	295.1	308.7
ABarpapaaaa	NA	NA	NA	NA	NA	NA	NA
ABarpapaaap	NA	NA	NA	NA	NA	NA	NA
ABarpapaap	289	205.5	239.8	235.8	221.4	265.2	274.6
ABarpapaapa	NA	NA	NA	NA	NA	NA	NA
ABarpapaapp	380	NA	NA	NA	NA	NA	NA
ABarpapaappa	NA	NA	NA	NA	NA	NA	NA
ABarpapaappp	NA	NA	NA	NA	NA	NA	NA
ABarpapap	229	151.1	180.4	176.4	158.3	209.4	213.4
ABarpapapa	NA	NA	NA	NA	NA	NA	NA
ABarpapapp	NA	NA	NA	NA	NA	NA	NA
ABarpapp	171	105.4	133.6	120.2	118.8	161.7	160.3
ABarpappa	239	155.1	184.4	177.8	167.9	214.8	216.2
ABarpappaa	NA	NA	NA	NA	NA	NA	NA
ABarpappap	NA	NA	NA	NA	NA	NA	NA
ABarpappp	219	148.4	181.7	175.1	162.4	206.7	212.1
ABarpapppa	NA	NA	NA	NA	NA	NA	NA
ABarpapppp	NA	NA	NA	NA	NA	NA	NA
ABarpp	103	49	68.4	56	57.3	96.7	89.8
ABarppa	132	75.5	98.7	85.2	84	124.3	123
ABarppaa	171	113.4	141.7	130.9	121.5	164.5	174
ABarppaaa	234	159.2	189.6	184.4	165.1	210.8	227
ABarppaaaa	NA	278.2	300.7	NA	275	NA	315.5
ABarppaaaaa	NA	NA	NA	NA	NA	NA	NA
ABarppaaaap	NA	NA	NA	NA	NA	NA	NA
ABarppaaap	NA	213.4	246.4	NA	220.1	NA	289.6
ABarppaaapa	NA	NA	NA	NA	NA	NA	NA
ABarppaaapp	NA	NA	NA	NA	NA	NA	NA
ABarppaap	229	160.5	191	187	166.5	214.8	233.8
ABarppaapa	NA	NA	NA	NA	NA	NA	NA
ABarppaapp	434	NA	NA	NA	NA	NA	NA
ABarppaappa	NA	NA	NA	NA	NA	NA	NA
ABarppaappp	NA	NA	NA	NA	NA	NA	NA
ABarppap	171	110.8	137.7	125.6	118.8	164.5	167.2
ABarppapa	229	156.5	191	177.8	167.9	217.5	225.7
ABarppapaa	NA	NA	NA	NA	NA	NA	NA
ABarppapap	NA	NA	NA	NA	NA	NA	NA
ABarppapp	229	160.5	189.6	184.4	169.2	218.9	224.3
ABarppappa	NA	NA	NA	NA	NA	NA	NA
ABarppappp	NA	NA	NA	NA	NA	NA	NA
ABarppp	132	75.5	97.3	85.2	85.3	125.7	121.6
ABarpppa	171	110.8	137.7	128.2	118.8	165.9	165.8
ABarpppaa	234	155.1	184.4	177.8	161.1	214.8	223
ABarpppaaa	NA	NA	NA	NA	NA	NA	NA
ABarpppaap	NA	NA	NA	NA	NA	NA	NA
ABarpppap	229	155.1	187	179.1	162.4	212.1	223
ABarpppapa	NA	NA	NA	NA	NA	NA	NA
ABarpppapp	429	NA	NA	NA	NA	NA	NA
ABarpppappa	NA	NA	NA	NA	NA	NA	NA
ABarpppappp	NA	NA	NA	NA	NA	NA	NA
ABarpppp	171	109.4	137.7	126.9	120.2	164.5	165.8
ABarppppa	229	156.5	185.7	185.7	166.5	216.2	220.2
ABarppppaa	NA	NA	NA	NA	NA	NA	NA
ABarppppap	NA	NA	NA	NA	NA	NA	NA
ABarppppp	224	155.1	192.3	184.4	167.9	217.5	224.3
ABarpppppa	NA	NA	NA	NA	NA	NA	NA
ABarpppppp	NA	NA	NA	NA	NA	NA	NA
ABp	33	0	9.7	0	0	35.5	25.5
ABpl	51	5.5	25.1	12.5	12.6	51.2	41.1
ABpla	73	21	42	29.4	29.4	68.5	59.9
ABplaa	103	46.1	65.7	54.5	54.5	94	87
ABplaaa	132	72.7	96	86.6	82.5	124.3	120.2
ABplaaaa	171	108.1	136.3	128.2	116	160.3	160.3
ABplaaaaa	229	156.5	185.7	181.7	162.4	212.1	216.2
ABplaaaaaa	319	233.2	283.5	287.5	272.3	310.1	308.7
ABplaaaaaaa	NA	NA	NA	NA	NA	NA	NA
ABplaaaaaap	NA	NA	NA	NA	NA	NA	NA
ABplaaaaap	294	209.4	246.4	251.7	225.4	276	277.4
ABplaaaaapa	NA	NA	NA	NA	NA	NA	NA
ABplaaaaapp	384	NA	NA	NA	NA	NA	NA
ABplaaaaappa	NA	NA	NA	NA	NA	NA	NA
ABplaaaaappp	NA	NA	NA	NA	NA	NA	NA
ABplaaaap	229	153.8	185.7	180.4	161.1	210.8	212.1
ABplaaaapa	NA	NA	NA	NA	NA	NA	NA
ABplaaaapp	NA	NA	NA	NA	NA	NA	NA
ABplaaap	171	105.4	137.7	130.9	114.7	161.7	164.5
ABplaaapa	239	156.5	189.6	184.4	161.1	214.8	221.6
ABplaaapaa	NA	NA	NA	NA	NA	NA	NA
ABplaaapap	NA	NA	NA	NA	NA	NA	NA
ABplaaapp	224	149.7	187	180.4	157	208	217.5
ABplaaappa	NA	NA	NA	NA	NA	NA	NA
ABplaaappp	NA	NA	NA	NA	NA	NA	NA
ABplaap	132	71.3	96	85.2	81.1	123	118.8
ABplaapa	171	105.4	136.3	126.9	114.7	160.3	160.3
ABplaapaa	229	149.7	184.4	176.4	159.7	212.1	216.2
ABplaapaaa	309	225.3	266.3	257	240.2	292.4	295.1
ABplaapaaaa	NA	NA	NA	NA	NA	NA	NA
ABplaapaaap	NA	NA	NA	NA	NA	NA	NA
ABplaapaap	289	210.8	255.7	249.1	229.4	284.2	285.6
ABplaapaapa	NA	NA	NA	NA	NA	NA	NA
ABplaapaapp	NA	NA	NA	NA	NA	NA	NA
ABplaapap	229	151.1	181.7	172.5	159.7	208	210.7
ABplaapapa	309	227.9	265	257	241.5	297.9	297.8
ABplaapapaa	NA	NA	NA	NA	NA	NA	NA
ABplaapapap	NA	NA	NA	NA	NA	NA	NA
ABplaapapp	284	206.8	247.8	238.5	217.3	270.6	276
ABplaapappa	NA	NA	NA	NA	NA	NA	NA
ABplaapappp	394	NA	NA	NA	NA	NA	NA
ABplaapapppa	NA	NA	NA	NA	NA	NA	NA
ABplaapapppp	NA	NA	NA	NA	NA	NA	NA
ABplaapp	171	102.7	132.3	124.2	109.8	156.2	158.9
ABplaappa	229	148.4	188.3	173.8	155.6	210.8	214.8
ABplaappaa	NA	NA	NA	NA	NA	NA	NA
ABplaappap	NA	NA	NA	NA	NA	NA	NA
ABplaappp	214	144.4	181.7	169.8	152.9	206.7	212.1
ABplaapppa	NA	NA	NA	NA	NA	NA	NA
ABplaapppp	NA	NA	NA	NA	NA	NA	NA
ABplap	103	44.7	67	54.5	54.5	94	87
ABplapa	132	71.3	94.6	82.5	79.7	123	118.8
ABplapaa	171	105.4	132.3	122.8	116	167.2	161.7
ABplapaaa	219	147.1	179.1	171.2	155.6	214.8	213.4
ABplapaaaa	309	213.4	251.7	246.4	230.7	296.5	295.1
ABplapaaaaa	NA	NA	NA	NA	NA	NA	NA
ABplapaaaap	419	NA	NA	NA	NA	NA	NA
ABplapaaaapa	NA	NA	NA	NA	NA	NA	NA
ABplapaaaapp	NA	NA	NA	NA	NA	NA	NA
ABplapaaap	304	218.7	263.7	249.1	238.8	288.3	297.8
ABplapaaapa	419	NA	NA	NA	NA	NA	NA
ABplapaaapad	NA	NA	NA	NA	NA	NA	NA
ABplapaaapav	NA	NA	NA	NA	NA	NA	NA
ABplapaaapp	NA	NA	NA	NA	NA	NA	NA
ABplapaap	219	151.1	177.8	168.5	162.4	217.5	214.8
ABplapaapa	NA	NA	NA	NA	NA	NA	NA
ABplapaapp	NA	NA	NA	NA	NA	NA	NA
ABplapap	171	104.1	130.9	121.5	113.3	161.7	158.9
ABplapapa	214	147.1	180.4	171.2	155.6	212.1	214.8
ABplapapaa	549	NA	NA	NA	NA	NA	NA
ABplapapaaa	NA	NA	NA	NA	NA	NA	NA
ABplapapaap	NA	NA	NA	NA	NA	NA	NA
ABplapapap	NA	NA	NA	NA	NA	NA	NA
ABplapapp	214	145.7	176.4	169.8	154.3	210.8	212.1
ABplapappa	NA	NA	NA	NA	NA	NA	NA
ABplapappp	299	238.5	258.4	259.7	238.8	304.7	303.3
ABplapapppa	NA	NA	NA	NA	NA	NA	NA
ABplapapppp	394	NA	NA	NA	NA	NA	NA
ABplapappppa	479	NA	NA	NA	NA	NA	NA
ABplapappppaa	NA	NA	NA	NA	NA	NA	NA
ABplapappppap	NA	NA	NA	NA	NA	NA	NA
ABplapappppp	NA	NA	NA	NA	NA	NA	NA
ABplapp	132	71.3	96	83.9	79.7	123	120.2
ABplappa	171	108.1	136.3	124.2	117.4	164.5	168.6
ABplappaa	214	151.1	184.4	176.4	161.1	212.1	224.3
ABplappaaa	NA	221.3	NA	NA	NA	NA	NA
ABplappaaaa	NA	NA	NA	NA	NA	NA	NA
ABplappaaap	NA	NA	NA	NA	NA	NA	NA
ABplappaap	NA	212.1	NA	NA	NA	NA	NA
ABplappaapa	NA	NA	NA	NA	NA	NA	NA
ABplappaapp	NA	NA	NA	NA	NA	NA	NA
ABplappap	214	153.8	185.7	173.8	161.1	213.4	225.7
ABplappapa	NA	NA	NA	NA	NA	NA	NA
ABplappapp	NA	NA	NA	NA	NA	NA	NA
ABplappp	171	106.7	134.9	126.9	113.3	163.1	164.5
ABplapppa	229	157.9	187	184.4	165.1	217.5	224.3
ABplapppaa	309	NA	268.9	286.1	264.2	316.9	316.9
ABplapppaaa	NA	NA	NA	NA	NA	NA	NA
ABplapppaap	NA	NA	NA	NA	NA	NA	NA
ABplapppap	289	NA	253.1	254.4	229.4	282.8	293.7
ABplapppapa	NA	NA	NA	NA	NA	NA	NA
ABplapppapp	404	NA	NA	NA	NA	NA	NA
ABplapppappa	NA	NA	NA	NA	NA	NA	NA
ABplapppappp	NA	NA	NA	NA	NA	NA	NA
ABplapppp	229	155.1	189.6	184.4	161.1	217.5	225.7
ABplappppa	NA	NA	NA	NA	NA	NA	NA
ABplappppp	NA	NA	NA	NA	NA	NA	NA
ABplp	73	22.4	42	29.4	30.8	68.5	59.9
ABplpa	103	46.1	67	56	56	94	87
ABplpaa	132	74.1	97.3	85.2	84	124.3	120.2
ABplpaaa	171	108.1	134.9	124.2	116	160.3	160.3
ABplpaaaa	219	148.4	179.1	171.2	157	205.3	213.4
ABplpaaaaa	289	214.7	251.7	246.4	225.4	280.1	293.7
ABplpaaaaaa	NA	NA	NA	NA	NA	NA	NA
ABplpaaaaap	NA	NA	NA	NA	NA	NA	NA
ABplpaaaap	284	208.1	242.5	238.5	224	267.9	285.6
ABplpaaaapa	NA	NA	NA	NA	NA	NA	NA
ABplpaaaapp	NA	NA	NA	NA	NA	NA	NA
ABplpaaap	219	152.5	181.7	171.2	158.3	205.3	210.7
ABplpaaapa	304	238.5	272.9	272.9	254.9	304.7	308.7
ABplpaaapaa	NA	NA	NA	NA	NA	NA	NA
ABplpaaapap	NA	NA	NA	NA	NA	NA	NA
ABplpaaapp	289	210.8	246.4	242.5	221.4	270.6	278.8
ABplpaaappa	409	NA	NA	NA	NA	NA	NA
ABplpaaappaa	NA	NA	NA	NA	NA	NA	NA
ABplpaaappap	NA	NA	NA	NA	NA	NA	NA
ABplpaaappp	NA	NA	NA	NA	NA	NA	NA
ABplpaap	171	106.7	133.6	120.2	116	160.3	157.5
ABplpaapa	224	153.8	184.4	171.2	159.7	208	209.4
ABplpaapaa	304	216	253.1	246.4	232.1	281.5	289.6
ABplpaapaaa	NA	NA	NA	NA	NA	NA	NA
ABplpaapaap	NA	NA	NA	NA	NA	NA	NA
ABplpaapap	309	216	250.4	246.4	230.7	280.1	282.8
ABplpaapapa	NA	NA	NA	NA	NA	NA	NA
ABplpaapapp	NA	NA	NA	NA	NA	NA	NA
ABplpaapp	214	148.4	176.4	167.2	155.6	202.6	209.4
ABplpaappa	289	212.1	239.8	242.5	224	273.3	285.6
ABplpaappaa	NA	NA	NA	NA	NA	NA	NA
ABplpaappap	NA	NA	NA	NA	NA	NA	NA
ABplpaappp	279	210.8	242.5	235.8	221.4	270.6	280.1
ABplpaapppa	NA	NA	NA	NA	NA	NA	NA
ABplpaapppp	399	NA	NA	NA	NA	NA	NA
ABplpaappppa	NA	NA	NA	NA	NA	NA	NA
ABplpaappppp	NA	NA	NA	NA	NA	NA	NA
ABplpap	132	72.7	96	85.2	82.5	123	118.8
ABplpapa	171	105.4	133.6	122.8	114.7	156.2	160.3
ABplpapaa	219	152.5	185.7	177.8	162.4	206.7	220.2
ABplpapaaa	304	222.6	254.4	257	241.5	282.8	296.4
ABplpapaaaa	NA	NA	NA	NA	NA	NA	NA
ABplpapaaap	NA	NA	NA	NA	NA	NA	NA
ABplpapaap	299	222.6	251.7	254.4	234.8	282.8	300.6
ABplpapaapa	NA	NA	NA	NA	NA	NA	NA
ABplpapaapp	NA	NA	NA	NA	NA	NA	NA
ABplpapap	219	149.7	183	172.5	157	202.6	212.1
ABplpapapa	284	206.8	246.4	239.8	225.4	270.6	282.8
ABplpapapaa	NA	NA	NA	NA	NA	NA	NA
ABplpapapap	NA	NA	NA	NA	NA	NA	NA
ABplpapapp	294	210.8	249.1	242.5	222.7	269.2	285.6
ABplpapappa	NA	NA	NA	NA	NA	NA	NA
ABplpapappp	NA	NA	NA	NA	NA	NA	NA
ABplpapp	171	102.7	130.9	120.2	113.3	154.8	156.2
ABplpappa	209	145.7	176.4	163.2	154.3	197.2	203.9
ABplpappaa	264	193.6	226.6	216	205.3	247.5	263.8
ABplpappaaa	NA	NA	NA	NA	NA	NA	NA
ABplpappaap	NA	NA	NA	NA	NA	NA	NA
ABplpappap	NA	NA	NA	NA	NA	NA	NA
ABplpappp	221	152.5	184.4	171.2	155.6	206.7	214.8
ABplpapppa	279	213.4	249.1	239.8	221.4	273.3	292.4
ABplpapppaa	NA	NA	NA	NA	NA	NA	NA
ABplpapppap	NA	NA	NA	NA	NA	NA	NA
ABplpapppp	284	213.4	251.7	249.1	236.1	278.8	291
ABplpappppa	NA	NA	NA	NA	NA	NA	NA
ABplpappppp	NA	NA	NA	NA	NA	NA	NA
ABplpp	103	47.5	68.4	54.5	56	94	88.4
ABplppa	132	75.5	98.7	85.2	84	123	123
ABplppaa	171	110.8	141.7	130.9	117.4	164.5	170
ABplppaaa	229	160.5	194.9	185.7	165.1	213.4	225.7
ABplppaaaa	299	220	251.7	247.8	222.7	272	297.8
ABplppaaaaa	NA	NA	NA	NA	NA	NA	NA
ABplppaaaap	404	NA	NA	NA	NA	NA	NA
ABplppaaaapa	NA	NA	NA	NA	NA	NA	NA
ABplppaaaapp	NA	NA	NA	NA	NA	NA	NA
ABplppaaap	NA	238.5	NA	NA	NA	NA	303.3
ABplppaaapa	NA	NA	NA	NA	NA	NA	NA
ABplppaaapp	NA	NA	NA	NA	NA	NA	NA
ABplppaap	234	168.5	201.5	193.6	163.8	218.9	228.4
ABplppaapa	309	242.5	276.9	272.9	242.8	299.2	306
ABplppaapaa	NA	NA	NA	NA	NA	NA	NA
ABplppaapap	NA	NA	NA	NA	NA	NA	NA
ABplppaapp	304	242.5	267.6	268.9	237.4	293.8	304.7
ABplppaappa	NA	NA	NA	NA	NA	NA	NA
ABplppaappp	NA	NA	NA	NA	NA	NA	NA
ABplppap	171	110.8	140.3	128.2	117.4	160.3	168.6
ABplppapa	229	161.9	193.6	187	161.1	206.7	233.8
ABplppapaa	289	242.5	263.7	267.6	241.5	280.1	322.4
ABplppapaaa	409	NA	NA	NA	NA	NA	NA
ABplppapaaaa	NA	NA	NA	NA	NA	NA	NA
ABplppapaaap	NA	NA	NA	NA	NA	NA	NA
ABplppapaap	NA	NA	NA	NA	NA	NA	NA
ABplppapap	314	224	261	266.3	241.5	277.4	308.7
ABplppapapa	NA	NA	NA	NA	NA	NA	NA
ABplppapapp	NA	NA	NA	NA	NA	NA	NA
ABplppapp	229	165.9	196.2	206.8	165.1	210.8	237.9
ABplppappa	309	237.2	271.6	299.4	240.2	299.2	325.1
ABplppappaa	NA	NA	NA	NA	NA	NA	NA
ABplppappap	NA	NA	NA	NA	NA	NA	NA
ABplppappp	319	241.2	268.9	296.8	248.2	292.4	325.1
ABplppapppa	NA	NA	NA	NA	NA	NA	NA
ABplppapppp	NA	NA	NA	NA	NA	NA	NA
ABplppp	132	74.1	97.3	82.5	82.5	123	121.6
ABplpppa	171	106.7	132.3	120.2	113.3	158.9	161.7
ABplpppaa	224	152.5	179.1	172.5	158.3	209.4	217.5
ABplpppaaa	289	221.3	257	254.4	241.5	274.7	293.7
ABplpppaaaa	NA	NA	NA	NA	NA	NA	NA
ABplpppaaap	NA	NA	NA	NA	NA	NA	NA
ABplpppaap	257	218.7	246.4	246.4	229.4	284.2	291
ABplpppaapa	434	NA	NA	NA	NA	NA	NA
ABplpppaapaa	NA	NA	NA	NA	NA	NA	NA
ABplpppaapap	NA	NA	NA	NA	NA	NA	NA
ABplpppaapp	NA	NA	NA	NA	NA	NA	NA
ABplpppap	224	153.8	181.7	181.7	158.3	212.1	217.5
ABplpppapa	274	204.2	230.6	235.8	206.7	265.2	278.8
ABplpppapaa	NA	NA	NA	NA	NA	NA	NA
ABplpppapap	NA	NA	NA	NA	NA	NA	NA
ABplpppapp	NA	NA	NA	NA	NA	NA	NA
ABplpppp	171	105.4	133.6	118.8	112	157.6	160.3
ABplppppa	219	145.7	176.4	164.6	152.9	201.2	210.7
ABplppppaa	289	210.8	239.8	239.8	222.7	265.2	288.3
ABplppppaaa	NA	NA	NA	NA	NA	NA	NA
ABplppppaap	NA	NA	NA	NA	NA	NA	NA
ABplppppap	279	206.8	243.8	238.5	221.4	263.8	288.3
ABplppppapa	NA	NA	NA	NA	NA	NA	NA
ABplppppapp	NA	NA	NA	NA	NA	NA	NA
ABplppppp	221	151.1	177.8	173.8	155.6	208	212.1
ABplpppppa	289	229.2	255.7	254.4	246.9	293.8	303.3
ABplpppppaa	NA	NA	NA	NA	NA	NA	NA
ABplpppppap	NA	NA	NA	NA	NA	NA	NA
ABplpppppp	289	214.7	234.5	235.8	213.4	272	276
ABplppppppa	NA	NA	NA	NA	NA	NA	NA
ABplppppppp	NA	NA	NA	NA	NA	NA	NA
ABpr	51	5.5	25.1	12.5	12.6	51.2	41.1
ABpra	73	22.4	42	29.4	29.4	68.5	59.9
ABpraa	103	44.7	64.3	56	54.5	94	88.4
ABpraaa	132	74.1	96	87.9	82.5	124.3	124.3
ABpraaaa	171	110.8	145.7	133.6	117.4	165.9	174
ABpraaaaa	234	160.5	194.9	187	162.4	218.9	228.4
ABpraaaaaa	314	238.5	268.9	274.2	248.2	303.3	308.7
ABpraaaaaaa	NA	NA	NA	NA	NA	NA	NA
ABpraaaaaap	NA	NA	NA	NA	NA	NA	NA
ABpraaaaap	324	254.4	287.5	290.1	257.5	316.9	321
ABpraaaaapd	NA	NA	NA	NA	NA	NA	NA
ABpraaaaapv	NA	NA	NA	NA	NA	NA	NA
ABpraaaap	224	151.1	192.3	181.7	157	210.8	221.6
ABpraaaapa	304	220	263.7	259.7	232.1	285.6	300.6
ABpraaaapad	NA	NA	NA	NA	NA	NA	NA
ABpraaaapav	NA	NA	NA	NA	NA	NA	NA
ABpraaaapp	284	210.8	258.4	253.1	221.4	274.7	291
ABpraaaappa	NA	NA	NA	NA	NA	NA	NA
ABpraaaappp	379	NA	NA	NA	NA	NA	NA
ABpraaaapppa	NA	NA	NA	NA	NA	NA	NA
ABpraaaapppp	NA	NA	NA	NA	NA	NA	NA
ABpraaap	171	106.7	133.6	128.2	113.3	160.3	163.1
ABpraaapa	224	153.8	181.7	177.8	155.6	210.8	214.8
ABpraaapaa	289	235.9	259.7	266.3	234.8	295.1	299.2
ABpraaapaad	NA	NA	NA	NA	NA	NA	NA
ABpraaapaav	NA	NA	NA	NA	NA	NA	NA
ABpraaapap	299	222.6	254.4	261	224	288.3	289.6
ABpraaapapa	404	NA	NA	NA	NA	NA	NA
ABpraaapapaa	NA	NA	NA	NA	NA	NA	NA
ABpraaapapap	NA	NA	NA	NA	NA	NA	NA
ABpraaapapp	NA	NA	NA	NA	NA	NA	NA
ABpraaapp	214	143	176.4	168.5	150.1	201.2	208
ABpraaappa	279	216	250.4	249.1	222.7	272	281.5
ABpraaappaa	NA	NA	NA	NA	NA	NA	NA
ABpraaappap	NA	NA	NA	NA	NA	NA	NA
ABpraaappp	259	188.3	229.2	221.3	198.6	251.6	261
ABpraaapppa	349	267.6	NA	NA	NA	NA	NA
ABpraaapppaa	NA	NA	NA	NA	NA	NA	NA
ABpraaapppap	NA	NA	NA	NA	NA	NA	NA
ABpraaapppp	349	257.1	NA	294.1	276.3	NA	NA
ABpraaappppa	NA	NA	NA	NA	NA	NA	NA
ABpraaappppp	NA	NA	NA	NA	NA	NA	NA
ABpraap	132	72.7	94.6	85.2	81.1	123	120.2
ABpraapa	171	108.1	134.9	128.2	113.3	161.7	165.8
ABpraapaa	229	151.1	183	176.4	155.6	209.4	220.2
ABpraapaaa	304	221.3	266.3	263.7	238.8	292.4	299.2
ABpraapaaaa	NA	NA	NA	NA	NA	NA	NA
ABpraapaaap	NA	NA	NA	NA	NA	NA	NA
ABpraapaap	289	213.4	250.4	246.4	217.3	281.5	295.1
ABpraapaapa	NA	NA	NA	NA	NA	NA	NA
ABpraapaapp	NA	NA	NA	NA	NA	NA	NA
ABpraapap	229	151.1	181.7	175.1	154.3	209.4	217.5
ABpraapapa	309	229.2	268.9	263.7	241.5	292.4	308.7
ABpraapapaa	NA	NA	NA	NA	NA	NA	NA
ABpraapapap	NA	NA	NA	NA	NA	NA	NA
ABpraapapp	289	204.2	243.8	238.5	213.4	272	281.5
ABpraapappa	NA	NA	NA	NA	NA	NA	NA
ABpraapappp	394	NA	NA	NA	NA	NA	NA
ABpraapapppa	NA	NA	NA	NA	NA	NA	NA
ABpraapapppp	NA	NA	NA	NA	NA	NA	NA
ABpraapp	171	105.4	132.3	121.5	109.8	157.6	160.3
ABpraappa	229	152.5	183	175.1	155.6	209.4	216.2
ABpraappaa	NA	NA	NA	NA	NA	NA	NA
ABpraappap	NA	NA	NA	NA	NA	NA	NA
ABpraappp	219	148.4	179.1	167.2	152.9	204	213.4
ABpraapppa	NA	NA	NA	NA	NA	NA	NA
ABpraapppp	NA	NA	NA	NA	NA	NA	NA
ABprap	103	46.1	65.7	56	54.5	94	87
ABprapa	132	72.7	96	86.6	82.5	123	120.2
ABprapaa	171	109.4	145.7	128.2	117.4	161.7	175.4
ABprapaaa	221	156.5	193.6	175.1	158.3	213.4	228.4
ABprapaaaa	309	233.2	272.9	258.4	236.1	293.8	310.1
ABprapaaaaa	NA	NA	NA	NA	NA	NA	NA
ABprapaaaap	424	NA	NA	NA	NA	NA	NA
ABprapaaaapa	NA	NA	NA	NA	NA	NA	NA
ABprapaaaapp	NA	NA	NA	NA	NA	NA	NA
ABprapaaap	304	218.7	267.6	258.4	229.4	288.3	311.5
ABprapaaapa	424	NA	NA	NA	NA	NA	NA
ABprapaaapad	NA	NA	NA	NA	NA	NA	NA
ABprapaaapav	NA	NA	NA	NA	NA	NA	NA
ABprapaaapp	NA	NA	NA	NA	NA	NA	NA
ABprapaap	224	156.5	193.6	176.4	163.8	212.1	225.7
ABprapaapa	NA	NA	NA	NA	NA	NA	NA
ABprapaapp	NA	NA	NA	NA	NA	NA	NA
ABprapap	171	104.1	141.7	124.2	116	158.9	167.2
ABprapapa	219	149.7	192.3	176.4	163.8	208	225.7
ABprapapaa	549	NA	NA	NA	NA	NA	NA
ABprapapaaa	NA	NA	NA	NA	NA	NA	NA
ABprapapaap	NA	NA	NA	NA	NA	NA	NA
ABprapapap	NA	NA	NA	NA	NA	NA	NA
ABprapapp	219	145.7	191	172.5	158.3	204	217.5
ABprapappa	NA	NA	NA	NA	NA	NA	NA
ABprapappp	299	224	280.8	267.6	253.6	295.1	307.4
ABprapapppa	NA	NA	NA	NA	NA	NA	NA
ABprapapppp	394	NA	NA	NA	NA	NA	NA
ABprapappppa	479	NA	NA	NA	NA	NA	NA
ABprapappppaa	NA	NA	NA	NA	NA	NA	NA
ABprapappppap	NA	NA	NA	NA	NA	NA	NA
ABprapappppp	NA	NA	NA	NA	NA	NA	NA
ABprapp	132	72.7	96	86.6	81.1	123	121.6
ABprappa	171	109.4	137.7	129.6	118.8	164.5	170
ABprappaa	217	153.8	187	177.8	162.4	210.8	225.7
ABprappaaa	NA	NA	NA	NA	NA	NA	NA
ABprappaap	NA	NA	NA	NA	NA	NA	NA
ABprappap	217	152.5	187	180.4	161.1	212.1	224.3
ABprappapa	NA	NA	NA	NA	NA	NA	NA
ABprappapp	NA	NA	NA	NA	NA	NA	NA
ABprappp	171	108.1	136.3	129.6	117.4	163.1	168.6
ABprapppa	229	156.5	187	185.7	167.9	217.5	228.4
ABprapppaa	309	243.8	271.6	288.8	256.2	306.1	322.4
ABprapppaaa	NA	NA	NA	NA	NA	NA	NA
ABprapppaap	NA	NA	NA	NA	NA	NA	NA
ABprapppap	289	213.4	250.4	255.7	229.4	282.8	297.8
ABprapppapa	NA	NA	NA	NA	NA	NA	NA
ABprapppapp	404	NA	NA	NA	NA	NA	NA
ABprapppappa	NA	NA	NA	NA	NA	NA	NA
ABprapppappp	NA	NA	NA	NA	NA	NA	NA
ABprapppp	229	156.5	191	184.4	165.1	216.2	228.4
ABprappppa	NA	NA	NA	NA	NA	NA	NA
ABprappppp	NA	NA	NA	NA	NA	NA	NA
ABprp	73	22.4	42	29.4	29.4	68.5	59.9
ABprpa	103	46.1	65.7	54.5	54.5	94	87
ABprpaa	132	74.1	94.6	83.9	82.5	124.3	121.6
ABprpaaa	171	106.7	130.9	120.2	114.7	161.7	164.5
ABprpaaaa	221	147.1	175.1	161.9	154.3	206.7	216.2
ABprpaaaaa	289	216	250.4	246.4	236.1	277.4	295.1
ABprpaaaaaa	NA	NA	NA	NA	NA	NA	NA
ABprpaaaaap	NA	NA	NA	NA	NA	NA	NA
ABprpaaaap	289	209.4	246.4	231.9	225.4	270.6	288.3
ABprpaaaapa	NA	NA	NA	NA	NA	NA	NA
ABprpaaaapp	NA	NA	NA	NA	NA	NA	NA
ABprpaaap	221	147.1	176.4	164.6	154.3	206.7	214.8
ABprpaaapa	309	226.6	265	268.9	244.1	296.5	307.4
ABprpaaapaa	NA	NA	NA	NA	NA	NA	NA
ABprpaaapap	NA	NA	NA	NA	NA	NA	NA
ABprpaaapp	289	205.5	238.5	233.2	218.7	272	281.5
ABprpaaappa	405	NA	NA	NA	NA	NA	NA
ABprpaaappaa	NA	NA	NA	NA	NA	NA	NA
ABprpaaappap	NA	NA	NA	NA	NA	NA	NA
ABprpaaappp	NA	NA	NA	NA	NA	NA	NA
ABprpaap	171	105.4	130.9	120.2	113.3	160.3	161.7
ABprpaapa	221	151.1	181.7	165.9	155.6	206.7	217.5
ABprpaapaa	299	217.4	254.4	245.1	226.8	282.8	303.3
ABprpaapaaa	NA	NA	NA	NA	NA	NA	NA
ABprpaapaap	NA	NA	NA	NA	NA	NA	NA
ABprpaapap	299	216	255.7	243.8	233.5	276	295.1
ABprpaapapa	NA	NA	NA	NA	NA	NA	NA
ABprpaapapp	NA	NA	NA	NA	NA	NA	NA
ABprpaapp	214	147.1	177.8	165.9	154.3	204	214.8
ABprpaappa	296	210.8	246.4	239.8	228.1	270.6	289.6
ABprpaappaa	NA	NA	NA	NA	NA	NA	NA
ABprpaappap	NA	NA	NA	NA	NA	NA	NA
ABprpaappp	289	206.8	242.5	239.8	218.7	277.4	289.6
ABprpaapppa	NA	NA	NA	NA	NA	NA	NA
ABprpaapppp	404	NA	NA	NA	NA	NA	NA
ABprpaappppa	NA	NA	NA	NA	NA	NA	NA
ABprpaappppp	NA	NA	NA	NA	NA	NA	NA
ABprpap	132	72.7	94.6	83.9	82.5	123	120.2
ABprpapa	171	105.4	129.6	118.8	114.7	157.6	160.3
ABprpapaa	221	151.1	179.1	169.8	161.1	206.7	218.9
ABprpapaaa	303	221.3	253.1	250.4	228.1	276	307.4
ABprpapaaaa	NA	NA	NA	NA	NA	NA	NA
ABprpapaaap	NA	NA	NA	NA	NA	NA	NA
ABprpapaap	299	216	255.7	251.7	244.1	278.8	296.4
ABprpapaapa	NA	NA	NA	NA	NA	NA	NA
ABprpapaapp	NA	NA	NA	NA	NA	NA	NA
ABprpapap	219	152.5	176.4	165.9	157	202.6	216.2
ABprpapapa	284	210.8	239.8	234.5	220.1	262.4	282.8
ABprpapapaa	NA	NA	NA	NA	NA	NA	NA
ABprpapapap	NA	NA	NA	NA	NA	NA	NA
ABprpapapp	289	213.4	241.1	235.8	217.3	267.9	286.9
ABprpapappa	NA	NA	NA	NA	NA	NA	NA
ABprpapappp	NA	NA	NA	NA	NA	NA	NA
ABprpapp	171	104.1	126.9	117.5	113.3	156.2	158.9
ABprpappa	214	145.7	176.4	163.2	152.9	201.2	209.4
ABprpappaa	284	206.8	239.8	229.2	217.3	262.4	280.1
ABprpappaaa	NA	NA	NA	NA	NA	NA	NA
ABprpappaap	NA	NA	NA	NA	NA	NA	NA
ABprpappap	284	208.1	239.8	231.9	221.4	265.2	282.8
ABprpappapa	NA	NA	NA	NA	NA	NA	NA
ABprpappapp	NA	NA	NA	NA	NA	NA	NA
ABprpappp	221	147.1	176.4	164.6	152.9	204	212.1
ABprpapppa	289	205.5	242.5	235.8	222.7	273.3	297.8
ABprpapppaa	NA	NA	NA	NA	NA	NA	NA
ABprpapppap	NA	NA	NA	NA	NA	NA	NA
ABprpapppp	284	210.8	235.8	231.9	220.1	269.2	288.3
ABprpappppa	NA	NA	NA	NA	NA	NA	NA
ABprpappppp	NA	NA	NA	NA	NA	NA	NA
ABprpp	103	47.5	65.7	56	56	95.3	88.4
ABprppa	132	75.5	97.3	86.6	84	125.7	121.6
ABprppaa	171	110.8	134.9	126.9	117.4	165.9	167.2
ABprppaaa	229	160.5	184.4	180.4	161.1	214.8	223
ABprppaaaa	297	214.7	235.8	241.1	213.4	270.6	284.2
ABprppaaaaa	NA	NA	NA	NA	NA	NA	NA
ABprppaaaap	409	NA	NA	NA	NA	NA	NA
ABprppaaaapa	NA	NA	NA	NA	NA	NA	NA
ABprppaaaapp	NA	NA	NA	NA	NA	NA	NA
ABprppaaap	NA	NA	NA	NA	NA	NA	NA
ABprppaap	234	164.6	187	191	167.9	218.9	227
ABprppaapa	314	234.5	262.3	280.8	245.5	295.1	312.8
ABprppaapaa	NA	NA	NA	NA	NA	NA	NA
ABprppaapap	NA	NA	NA	NA	NA	NA	NA
ABprppaapp	304	230.6	258.4	265	246.9	288.3	311.5
ABprppaappa	NA	NA	NA	NA	NA	NA	NA
ABprppaappp	NA	NA	NA	NA	NA	NA	NA
ABprppap	171	109.4	134.9	122.8	116	163.1	163.1
ABprppapa	229	157.9	181.7	179.1	157	209.4	214.8
ABprppapaa	289	221.3	254.4	270.3	226.8	284.2	292.4
ABprppapaaa	409	NA	NA	NA	NA	NA	NA
ABprppapaaaa	NA	NA	NA	NA	NA	NA	NA
ABprppapaaap	NA	NA	NA	NA	NA	NA	NA
ABprppapaap	NA	NA	NA	NA	NA	NA	NA
ABprppapap	314	NA	265	265	234.8	282.8	301.9
ABprppapapa	NA	NA	NA	NA	NA	NA	NA
ABprppapapp	NA	NA	NA	NA	NA	NA	NA
ABprppapp	229	168.5	193.6	189.6	159.7	220.2	223
ABprppappa	304	247.8	263.7	284.8	244.1	303.3	316.9
ABprppappaa	NA	NA	NA	NA	NA	NA	NA
ABprppappap	NA	NA	NA	NA	NA	NA	NA
ABprppappp	319	255.7	275.5	284.8	254.9	315.6	310.1
ABprppapppa	NA	NA	NA	NA	NA	NA	NA
ABprppapppp	NA	NA	NA	NA	NA	NA	NA
ABprppp	132	74.1	94.6	85.2	82.5	124.3	120.2
ABprpppa	171	105.4	129.6	121.5	113.3	158.9	160.3
ABprpppaa	224	153.8	180.4	172.5	157	206.7	221.6
ABprpppaaa	289	214.7	249.1	250.4	224	281.5	300.6
ABprpppaaaa	NA	NA	NA	NA	NA	NA	NA
ABprpppaaap	NA	NA	NA	NA	NA	NA	NA
ABprpppaap	284	222.6	249.1	251.7	228.1	284.2	304.7
ABprpppaapa	434	NA	NA	NA	NA	NA	NA
ABprpppaapaa	NA	NA	NA	NA	NA	NA	NA
ABprpppaapap	NA	NA	NA	NA	NA	NA	NA
ABprpppaapp	NA	NA	NA	NA	NA	NA	NA
ABprpppap	224	152.5	177.8	173.8	162.4	208	217.5
ABprpppapa	274	200.2	226.6	227.9	224	255.6	271.9
ABprpppapaa	NA	NA	NA	NA	NA	NA	NA
ABprpppapap	NA	NA	NA	NA	NA	NA	NA
ABprpppapp	NA	NA	NA	NA	NA	NA	NA
ABprpppp	171	105.4	128.2	121.5	112	157.6	157.5
ABprppppa	221	147.1	176.4	169.8	151.5	199.9	209.4
ABprppppaa	289	214.7	243.8	245.1	216	272	285.6
ABprppppaaa	NA	NA	NA	NA	NA	NA	NA
ABprppppaap	NA	NA	NA	NA	NA	NA	NA
ABprppppap	279	206.8	241.1	241.1	213.4	267.9	288.3
ABprppppapa	NA	NA	NA	NA	NA	NA	NA
ABprppppapp	NA	NA	NA	NA	NA	NA	NA
ABprppppp	221	149.7	180.4	171.2	159.7	204	218.9
ABprpppppa	289	225.3	255.7	243.8	244.1	274.7	303.3
ABprpppppaa	NA	NA	NA	NA	NA	NA	NA
ABprpppppap	NA	NA	NA	NA	NA	NA	NA
ABprpppppp	289	205.5	242.5	237.2	221.4	267.9	285.6
ABprppppppa	NA	NA	NA	NA	NA	NA	NA
ABprppppppp	NA	NA	NA	NA	NA	NA	NA
C	66	15.4	35	22.4	22.4	62.7	54.1
Ca	96	36.3	58.7	47.5	47.5	87	81.4
Caa	134	67	92	81.1	79.7	121.6	117.4
Caaa	162	101.3	130.9	120.2	116	158.9	158.9
Caaaa	214	147.1	181.7	169.8	165.1	210.8	214.8
Caaaaa	NA	NA	NA	NA	NA	NA	NA
Caaaap	NA	NA	NA	NA	NA	NA	NA
Caaap	219	144.4	177.8	168.5	159.7	208	212.1
Caaapa	NA	NA	NA	NA	NA	NA	NA
Caaapp	NA	NA	NA	NA	NA	NA	NA
Caap	181	110.8	136.3	125.6	124.2	170	165.8
Caapa	329	217.4	261	255.7	244.1	310.1	297.8
Caapaa	NA	NA	NA	NA	NA	NA	NA
Caapap	NA	NA	NA	NA	NA	NA	NA
Caapp	234	160.5	194.9	177.8	171.8	221.6	231.1
Caappd	NA	NA	NA	NA	NA	NA	NA
Caappv	NA	NA	NA	NA	NA	NA	NA
Cap	134	69.9	98.7	85.2	86.7	127.1	127.1
Capa	189	118.8	155.1	139	137.9	186.3	187.6
Capaa	244	169.8	205.5	197.6	191.9	237.9	248.8
Capaaa	319	239.8	278.2	275.5	269.6	NA	NA
Capaaaa	NA	NA	NA	NA	NA	NA	NA
Capaaap	NA	NA	NA	NA	NA	NA	NA
Capaap	329	253.1	282.2	286.1	277.6	NA	NA
Capaapa	NA	NA	NA	NA	NA	NA	NA
Capaapp	NA	NA	NA	NA	NA	NA	NA
Capap	244	168.5	204.2	196.2	187.9	239.3	247.4
Capapa	324	245.1	282.2	283.5	270.9	NA	323.7
Capapaa	NA	NA	NA	NA	NA	NA	NA
Capapap	NA	NA	NA	NA	NA	NA	NA
Capapp	330	247.8	287.5	284.8	276.3	NA	NA
Capappa	NA	NA	NA	NA	NA	NA	NA
Capappp	NA	NA	NA	NA	NA	NA	NA
Capp	196	114.8	147.1	134.9	129.7	178.1	180.8
Cappa	239	164.6	198.9	188.3	178.5	229.8	239.3
Cappaa	309	225.3	266.3	258.4	245.5	301.9	304.7
Cappaaa	NA	NA	NA	NA	NA	NA	NA
Cappaap	NA	NA	NA	NA	NA	NA	NA
Cappap	319	235.9	276.9	268.9	257.5	304.7	312.8
Cappapa	NA	NA	NA	NA	NA	NA	NA
Cappapp	NA	NA	NA	NA	NA	NA	NA
Cappp	239	165.9	206.8	197.6	182.6	232.5	243.4
Capppa	319	241.2	287.5	279.5	258.9	315.6	315.5
Capppaa	NA	NA	NA	NA	NA	NA	NA
Capppap	NA	NA	NA	NA	NA	NA	NA
Capppp	329	249.1	NA	291.5	264.2	NA	326.5
Cappppd	NA	NA	NA	NA	NA	NA	NA
Cappppv	NA	NA	NA	NA	NA	NA	NA
Cp	96	37.7	58.7	47.5	46.1	88.4	82.8
Cpa	134	65.7	89.2	77	77	123	118.8
Cpaa	169	98.7	124.2	116.1	112	158.9	163.1
Cpaaa	219	152.5	177.8	184.4	167.9	217.5	225.7
Cpaaaa	NA	NA	NA	NA	NA	NA	NA
Cpaaap	NA	NA	NA	NA	NA	NA	NA
Cpaap	217	149.7	177.8	175.1	162.4	210.8	218.9
Cpaapa	NA	NA	NA	NA	NA	NA	NA
Cpaapp	NA	NA	NA	NA	NA	NA	NA
Cpap	179	98.7	128.2	117.5	114.7	163.1	161.7
Cpapa	229	151.1	181.7	172.5	165.1	220.2	224.3
Cpapaa	NA	NA	NA	NA	NA	NA	NA
Cpapap	NA	NA	NA	NA	NA	NA	NA
Cpapp	234	149.7	183	179.1	165.1	223	225.7
Cpappd	NA	NA	NA	NA	NA	NA	NA
Cpappv	NA	NA	NA	NA	NA	NA	NA
Cpp	134	69.9	97.3	85.2	82.5	125.7	127.1
Cppa	189	121.5	152.5	143	132.4	176.8	193
Cppaa	244	171.2	205.5	197.6	183.9	228.4	251.5
Cppaaa	319	239.8	278.2	280.8	260.3	301.9	NA
Cppaaaa	NA	NA	NA	NA	NA	NA	NA
Cppaaap	NA	NA	NA	NA	NA	NA	NA
Cppaap	329	257.1	286.2	284.8	275	310.1	NA
Cppaapa	NA	NA	NA	NA	NA	NA	NA
Cppaapp	NA	NA	NA	NA	NA	NA	NA
Cppap	249	171.2	208.1	201.5	185.2	231.1	258.3
Cppapa	324	243.8	284.8	292.8	272.3	311.5	NA
Cppapaa	NA	NA	NA	NA	NA	NA	NA
Cppapap	NA	NA	NA	NA	NA	NA	NA
Cppapp	331	249.1	292.8	288.8	280.4	319.7	NA
Cppappa	NA	NA	NA	NA	NA	NA	NA
Cppappp	NA	NA	NA	NA	NA	NA	NA
Cppp	189	113.4	144.4	133.6	125.6	187.6	182.2
Cpppa	239	160.5	192.3	188.3	177.2	242	243.4
Cpppaa	309	224	262.3	267.6	249.5	NA	318.3
Cpppaaa	NA	NA	NA	NA	NA	NA	NA
Cpppaap	NA	NA	NA	NA	NA	NA	NA
Cpppap	319	226.6	266.3	274.2	262.9	NA	326.5
Cpppapa	NA	NA	NA	NA	NA	NA	NA
Cpppapp	NA	NA	NA	NA	NA	NA	NA
Cpppp	239	165.9	201.5	192.3	179.9	240.6	246.1
Cppppa	319	238.5	282.2	274.2	248.2	NA	326.5
Cppppaa	NA	NA	NA	NA	NA	NA	NA
Cppppap	NA	NA	NA	NA	NA	NA	NA
Cppppp	329	245.1	291.5	287.5	268.3	NA	NA
Cpppppd	NA	NA	NA	NA	NA	NA	NA
Cpppppv	NA	NA	NA	NA	NA	NA	NA
D	115	53.1	78.3	67.1	58.7	106.4	103.6
Da	161	97.3	125.6	113.4	101.6	154.8	158.9
Daa	209	145.7	177.8	165.9	144.7	206.7	218.9
Daaa	274	196.2	233.2	225.3	200	263.8	277.4
Daaaa	NA	NA	NA	NA	NA	NA	NA
Daaap	NA	NA	NA	NA	NA	NA	NA
Daap	274	198.9	235.8	227.9	209.3	265.2	277.4
Daapa	NA	NA	NA	NA	NA	NA	NA
Daapp	NA	NA	NA	NA	NA	NA	NA
Dap	199	141.7	172.5	163.2	140.6	204	213.4
Dapa	269	196.2	231.9	220	198.6	259.7	269.2
Dapaa	NA	NA	NA	NA	NA	NA	NA
Dapap	NA	NA	NA	NA	NA	NA	NA
Dapp	259	188.3	225.3	218.7	193.3	252.9	270.6
Dappa	341	275.5	NA	NA	NA	NA	NA
Dappaa	NA	NA	NA	NA	NA	NA	NA
Dappap	NA	NA	NA	NA	NA	NA	NA
Dappp	359	272.9	NA	NA	NA	NA	NA
Dapppa	NA	NA	NA	NA	NA	NA	NA
Dapppp	NA	NA	NA	NA	NA	NA	NA
Dp	161	100	128.2	117.5	101.6	156.2	164.5
Dpa	208	149.7	180.4	169.8	148.8	208	221.6
Dpaa	272	197.6	238.5	229.2	208	269.2	281.5
Dpaaa	NA	NA	NA	NA	NA	NA	NA
Dpaap	NA	NA	NA	NA	NA	NA	NA
Dpap	274	198.9	239.8	227.9	206.7	272	282.8
Dpapa	NA	NA	NA	NA	NA	NA	NA
Dpapp	NA	NA	NA	NA	NA	NA	NA
Dpp	199	144.4	173.8	167.2	140.6	204	220.2
Dppa	264	196.2	229.2	226.6	200	265.2	281.5
Dppaa	NA	NA	NA	NA	NA	NA	NA
Dppap	NA	NA	NA	NA	NA	NA	NA
Dppp	259	189.6	224	224	198.6	255.6	276
Dpppa	339	268.9	NA	302	NA	NA	NA
Dpppaa	NA	NA	NA	NA	NA	NA	NA
Dpppap	NA	NA	NA	NA	NA	NA	NA
Dpppp	359	275.5	NA	NA	NA	NA	NA
Dppppa	NA	NA	NA	NA	NA	NA	NA
Dppppp	NA	NA	NA	NA	NA	NA	NA
E	62	12.5	32.1	19.5	21	58.4	49.8
EMS	39	1.3	14	1.3	4.2	39.7	31.2
Ea	106	51.7	71.3	60.1	64.3	98.1	96.7
Eal	161	93.3	113.4	106.7	105.7	142.3	145.1
Eala	235	159.2	179.1	177.8	166.5	218.9	218.9
Ealaa	359	NA	NA	NA	NA	NA	NA
Ealaad	NA	NA	NA	NA	NA	NA	NA
Ealaav	NA	NA	NA	NA	NA	NA	NA
Ealap	549	NA	NA	NA	NA	NA	NA
Ealapa	NA	NA	NA	NA	NA	NA	NA
Ealapp	NA	NA	NA	NA	NA	NA	NA
Ealp	235	159.2	183	177.8	169.2	218.9	217.5
Ealpa	NA	NA	NA	NA	NA	NA	NA
Ealpp	549	NA	NA	NA	NA	NA	NA
Ealppa	NA	NA	NA	NA	NA	NA	NA
Ealppp	NA	NA	NA	NA	NA	NA	NA
Ear	161	93.3	118.8	106.7	107.1	145.1	147.9
Eara	235	157.9	188.3	183	177.2	220.2	228.4
Earaa	359	NA	NA	NA	NA	NA	NA
Earaad	NA	NA	NA	NA	NA	NA	NA
Earaav	NA	NA	NA	NA	NA	NA	NA
Earap	549	NA	NA	NA	NA	NA	NA
Earapa	NA	NA	NA	NA	NA	NA	NA
Earapp	NA	NA	NA	NA	NA	NA	NA
Earp	235	160.5	193.6	184.4	175.9	224.3	227
Earpa	NA	NA	NA	NA	NA	NA	NA
Earpp	549	NA	NA	NA	NA	NA	NA
Earppa	NA	NA	NA	NA	NA	NA	NA
Earppp	NA	NA	NA	NA	NA	NA	NA
Ep	108	54.4	77	62.9	64.3	100.9	98
Epl	165	97.3	126.9	113.4	109.8	152	150.6
Epla	234	161.9	194.9	180.4	173.2	225.7	227
Eplaa	549	NA	NA	NA	NA	NA	NA
Eplaaa	NA	NA	NA	NA	NA	NA	NA
Eplaap	NA	NA	NA	NA	NA	NA	NA
Eplap	549	NA	NA	NA	NA	NA	NA
Eplapa	NA	NA	NA	NA	NA	NA	NA
Eplapp	NA	NA	NA	NA	NA	NA	NA
Eplp	244	161.9	198.9	189.6	179.9	228.4	239.3
Eplpa	549	NA	NA	NA	NA	NA	NA
Eplpaa	NA	NA	NA	NA	NA	NA	NA
Eplpap	NA	NA	NA	NA	NA	NA	NA
Eplpp	369	NA	NA	NA	NA	NA	NA
Eplppa	549	NA	NA	NA	NA	NA	NA
Eplppaa	NA	NA	NA	NA	NA	NA	NA
Eplppap	NA	NA	NA	NA	NA	NA	NA
Eplppp	549	NA	NA	NA	NA	NA	NA
Eplpppa	NA	NA	NA	NA	NA	NA	NA
Eplpppp	NA	NA	NA	NA	NA	NA	NA
Epr	165	97.3	128.2	113.4	108.4	152	152
Epra	234	163.2	197.6	189.6	173.2	228.4	232.5
Epraa	549	NA	NA	NA	NA	NA	NA
Epraaa	NA	NA	NA	NA	NA	NA	NA
Epraap	NA	NA	NA	NA	NA	NA	NA
Eprap	549	NA	NA	NA	NA	NA	NA
Eprapa	NA	NA	NA	NA	NA	NA	NA
Eprapp	NA	NA	NA	NA	NA	NA	NA
Eprp	244	168.5	204.2	193.6	181.2	235.2	237.9
Eprpa	549	NA	NA	NA	NA	NA	NA
Eprpaa	NA	NA	NA	NA	NA	NA	NA
Eprpap	NA	NA	NA	NA	NA	NA	NA
Eprpp	369	NA	NA	NA	NA	NA	NA
Eprppa	549	NA	NA	NA	NA	NA	NA
Eprppaa	NA	NA	NA	NA	NA	NA	NA
Eprppap	NA	NA	NA	NA	NA	NA	NA
Eprppp	549	NA	NA	NA	NA	NA	NA
Eprpppa	NA	NA	NA	NA	NA	NA	NA
Eprpppp	NA	NA	NA	NA	NA	NA	NA
MS	59	11.1	30.7	18.1	19.6	57	48.3
MSa	86	30.7	51.7	37.7	40.5	78.5	69.9
MSaa	112	53.1	77	62.9	65.7	105	99.5
MSaaa	145	79.7	108.1	94.6	93.5	135.4	132.6
MSaaaa	182	110.8	144.4	128.2	124.2	170	170
MSaaaaa	229	145.7	181.7	168.5	158.3	210.8	213.4
MSaaaaaa	354	274.2	NA	NA	NA	NA	NA
MSaaaaaal	NA	NA	NA	NA	NA	NA	NA
MSaaaaaar	NA	NA	NA	NA	NA	NA	NA
MSaaaaap	279	188.3	225.3	220	201.3	259.7	262.4
MSaaaaapa	354	NA	NA	283.5	264.2	NA	NA
MSaaaaapaa	NA	NA	NA	NA	NA	NA	NA
MSaaaaapap	NA	NA	NA	NA	NA	NA	NA
MSaaaaapp	NA	NA	NA	NA	NA	NA	NA
MSaaaap	234	149.7	188.3	173.8	161.1	213.4	218.9
MSaaaapa	284	201.5	243.8	230.6	218.7	269.2	278.8
MSaaaapaa	NA	NA	NA	NA	NA	NA	NA
MSaaaapap	NA	NA	NA	NA	NA	NA	NA
MSaaaapp	299	205.5	249.1	235.8	228.1	285.6	288.3
MSaaaappa	NA	NA	NA	NA	NA	NA	NA
MSaaaappp	NA	NA	NA	NA	NA	NA	NA
MSaaap	189	114.8	147.1	134.9	125.6	171.3	175.4
MSaaapa	239	149.7	184.4	176.4	158.3	212.1	217.5
MSaaapaa	284	196.2	235.8	227.9	209.3	261.1	273.3
MSaaapaaa	NA	NA	NA	NA	NA	NA	NA
MSaaapaap	NA	NA	NA	NA	NA	NA	NA
MSaaapap	299	196.2	238.5	237.2	212	267.9	271.9
MSaaapapa	NA	NA	NA	NA	NA	NA	NA
MSaaapapp	NA	NA	NA	NA	NA	NA	NA
MSaaapp	279	175.1	213.4	210.8	189.2	250.2	250.2
MSaaappa	NA	NA	NA	NA	NA	NA	NA
MSaaappp	NA	NA	NA	NA	NA	NA	NA
MSaap	145	81.1	108.1	94.6	93.5	135.4	132.6
MSaapa	181	110.8	143	129.6	124.2	170	168.6
MSaapaa	234	147.1	184.4	172.5	158.3	212.1	212.1
MSaapaaa	279	198.9	242.5	233.2	210.7	274.7	270.6
MSaapaaaa	NA	NA	NA	NA	NA	NA	NA
MSaapaaap	NA	NA	NA	NA	NA	NA	NA
MSaapaap	281	193.6	234.5	229.2	206.7	262.4	266.5
MSaapaapa	381	NA	NA	NA	NA	NA	NA
MSaapaapaa	NA	NA	NA	NA	NA	NA	NA
MSaapaapap	NA	NA	NA	NA	NA	NA	NA
MSaapaapp	NA	NA	NA	NA	NA	NA	NA
MSaapap	239	155.1	193.6	180.4	165.1	217.5	224.3
MSaapapa	354	263.7	NA	NA	280.4	NA	NA
MSaapapaa	NA	NA	NA	NA	NA	NA	NA
MSaapapap	NA	NA	NA	NA	NA	NA	NA
MSaapapp	289	209.4	250.4	243.8	225.4	276	293.7
MSaapappa	NA	NA	NA	NA	NA	NA	NA
MSaapappp	NA	NA	NA	NA	NA	NA	NA
MSaapp	194	120.2	151.1	139	137.9	182.2	179.4
MSaappa	289	200.2	229.2	229.2	210.7	263.8	265.1
MSaappaa	NA	NA	NA	NA	NA	NA	NA
MSaappap	NA	NA	NA	NA	NA	NA	NA
MSaappp	269	187	224	222.6	202.6	250.2	257
MSaapppa	339	271.6	NA	NA	NA	NA	NA
MSaapppaa	NA	NA	NA	NA	NA	NA	NA
MSaapppap	NA	NA	NA	NA	NA	NA	NA
MSaapppp	364	280.8	NA	NA	NA	NA	NA
MSaappppa	NA	NA	NA	NA	NA	NA	NA
MSaappppp	NA	NA	NA	NA	NA	NA	NA
MSap	114	54.4	79.7	65.7	68.5	107.8	102.2
MSapa	149	85.2	112.1	98.7	98.9	141	138.2
MSapaa	189	121.5	152.5	139	132.4	180.8	180.8
MSapaaa	239	168.5	200.2	191	175.9	229.8	231.1
MSapaaaa	354	NA	NA	NA	NA	NA	NA
MSapaaaad	NA	NA	NA	NA	NA	NA	NA
MSapaaaav	NA	NA	NA	NA	NA	NA	NA
MSapaaap	NA	NA	NA	NA	NA	NA	NA
MSapaap	259	187	230.6	224	190.6	250.2	261
MSapaapa	NA	NA	NA	NA	NA	NA	NA
MSapaapp	NA	NA	NA	NA	NA	NA	NA
MSapap	189	120.2	155.1	141.7	132.4	179.5	180.8
MSapapa	239	164.6	202.8	193.6	177.2	225.7	235.2
MSapapaa	439	NA	NA	NA	NA	NA	NA
MSapapaaa	NA	NA	NA	NA	NA	NA	NA
MSapapaap	NA	NA	NA	NA	NA	NA	NA
MSapapap	NA	NA	NA	NA	NA	NA	NA
MSapapp	249	169.8	212.1	200.2	183.9	232.5	244.7
MSapappa	NA	NA	NA	NA	NA	NA	NA
MSapappp	NA	NA	NA	NA	NA	NA	NA
MSapp	149	86.6	113.4	98.7	98.9	142.3	139.5
MSappa	194	126.9	161.9	144.4	139.3	187.6	191.7
MSappaa	259	185.7	220	213.4	201.3	250.2	261
MSappaaa	NA	NA	NA	NA	NA	NA	NA
MSappaap	NA	NA	NA	NA	NA	NA	NA
MSappap	269	191	229.2	226.6	206.7	259.7	274.6
MSappapa	NA	NA	NA	NA	NA	NA	NA
MSappapp	NA	NA	NA	NA	NA	NA	NA
MSappp	197	130.9	164.6	153.8	146.1	191.7	194.4
MSapppa	259	183	222.6	221.3	201.3	247.5	257
MSapppaa	NA	NA	NA	NA	NA	NA	NA
MSapppap	NA	NA	NA	NA	NA	NA	NA
MSapppp	259	187	225.3	231.9	204	248.8	266.5
MSappppa	NA	NA	NA	NA	NA	NA	NA
MSappppp	NA	NA	NA	NA	NA	NA	NA
MSp	86	30.7	51.7	37.7	40.5	77	69.9
MSpa	112	54.4	78.3	62.9	65.7	105	99.5
MSpaa	145	82.4	110.8	94.6	96.2	136.8	134
MSpaaa	181	112.1	143	125.6	125.6	170	170
MSpaaaa	229	147.1	181.7	163.2	161.1	212.1	213.4
MSpaaaaa	329	229.2	270.3	259.7	256.2	308.8	307.4
MSpaaaaaa	NA	NA	NA	NA	NA	NA	NA
MSpaaaaap	NA	NA	NA	NA	NA	NA	NA
MSpaaaap	289	193.6	230.6	217.4	210.7	261.1	265.1
MSpaaaapa	NA	NA	NA	NA	NA	NA	NA
MSpaaaapp	NA	NA	NA	NA	NA	NA	NA
MSpaaap	234	151.1	184.4	172.5	162.4	213.4	216.2
MSpaaapa	319	218.7	257	253.1	252.2	291.1	301.9
MSpaaapaa	NA	NA	NA	NA	NA	NA	NA
MSpaaapap	NA	NA	NA	NA	NA	NA	NA
MSpaaapp	299	198.9	238.5	226.6	216	266.5	271.9
MSpaaappa	NA	NA	NA	NA	NA	NA	NA
MSpaaappp	NA	NA	NA	NA	NA	NA	NA
MSpaap	189	118.8	149.7	132.3	132.4	176.8	180.8
MSpaapa	246	156.5	191	179.1	169.2	217.5	229.8
MSpaapaa	324	218.7	268.9	265	260.3	299.2	310.1
MSpaapaaa	NA	NA	NA	NA	NA	NA	NA
MSpaapaap	NA	NA	NA	NA	NA	NA	NA
MSpaapap	304	205.5	243.8	234.5	224	269.2	285.6
MSpaapapa	NA	NA	NA	NA	NA	NA	NA
MSpaapapp	NA	NA	NA	NA	NA	NA	NA
MSpaapp	NA	NA	NA	NA	NA	NA	NA
MSpap	145	83.9	108.1	93.3	94.8	135.4	135.4
MSpapa	181	113.4	143	126.9	125.6	168.7	172.7
MSpapaa	243	148.4	183	165.9	161.1	208	217.5
MSpapaaa	279	200.2	237.2	224	218.7	262.4	276
MSpapaaaa	NA	NA	NA	NA	NA	NA	NA
MSpapaaap	NA	NA	NA	NA	NA	NA	NA
MSpapaap	274	194.9	230.6	221.3	210.7	262.4	270.6
MSpapaapa	384	NA	NA	NA	NA	NA	NA
MSpapaapaa	NA	NA	NA	NA	NA	NA	NA
MSpapaapap	NA	NA	NA	NA	NA	NA	NA
MSpapaapp	NA	NA	NA	NA	NA	NA	NA
MSpapap	239	159.2	191	180.4	169.2	216.2	225.7
MSpapapa	354	254.4	NA	288.8	NA	NA	NA
MSpapapaa	NA	NA	NA	NA	NA	NA	NA
MSpapapap	NA	NA	NA	NA	NA	NA	NA
MSpapapp	289	212.1	247.8	242.5	228.1	277.4	288.3
MSpapappa	NA	NA	NA	NA	NA	NA	NA
MSpapappp	NA	NA	NA	NA	NA	NA	NA
MSpapp	192	120.2	156.5	139	137.9	178.1	184.9
MSpappa	269	193.6	237.2	227.9	213.4	262.4	278.8
MSpappaa	NA	NA	NA	NA	NA	NA	NA
MSpappap	NA	NA	NA	NA	NA	NA	NA
MSpappp	269	181.7	227.9	212.1	193.3	246.1	263.8
MSpapppa	344	268.9	NA	NA	NA	NA	NA
MSpapppaa	NA	NA	NA	NA	NA	NA	NA
MSpapppap	NA	NA	NA	NA	NA	NA	NA
MSpapppp	359	275.5	NA	NA	NA	NA	NA
MSpappppa	NA	NA	NA	NA	NA	NA	NA
MSpappppp	NA	NA	NA	NA	NA	NA	NA
MSpp	114	54.4	79.7	64.3	69.9	106.4	103.6
MSppa	149	83.9	112.1	98.7	98.9	139.5	139.5
MSppaa	189	120.2	152.5	137.7	135.1	180.8	184.9
MSppaaa	239	161.9	201.5	185.7	182.6	232.5	236.6
MSppaaaa	364	NA	NA	NA	NA	NA	NA
MSppaaaad	NA	NA	NA	NA	NA	NA	NA
MSppaaaav	NA	NA	NA	NA	NA	NA	NA
MSppaaap	NA	NA	NA	NA	NA	NA	NA
MSppaap	259	175.1	213.4	208.1	195.9	247.5	261
MSppaapa	NA	NA	NA	NA	NA	NA	NA
MSppaapp	NA	NA	NA	NA	NA	NA	NA
MSppap	179	118.8	151.1	137.7	136.5	178.1	184.9
MSppapa	239	160.5	198.9	188.3	179.9	225.7	237.9
MSppapaa	439	NA	NA	NA	NA	NA	NA
MSppapaaa	NA	NA	NA	NA	NA	NA	NA
MSppapaap	NA	NA	NA	NA	NA	NA	NA
MSppapap	NA	NA	NA	NA	NA	NA	NA
MSppapp	249	169.8	205.5	194.9	190.6	232.5	247.4
MSppappa	NA	NA	NA	NA	NA	NA	NA
MSppappp	NA	NA	NA	NA	NA	NA	NA
MSppp	149	86.6	113.4	97.3	100.3	138.2	139.5
MSpppa	194	122.8	157.8	144.4	136.5	179.5	191.7
MSpppaa	262	183	218.7	212.1	197.3	243.4	262.4
MSpppaaa	NA	NA	NA	NA	NA	NA	NA
MSpppaap	NA	NA	NA	NA	NA	NA	NA
MSpppap	269	185.7	226.6	218.7	204	244.8	263.8
MSpppapa	NA	NA	NA	NA	NA	NA	NA
MSpppapp	NA	NA	NA	NA	NA	NA	NA
MSpppp	194	130.9	161.9	148.4	142	186.3	202.6
MSppppa	259	184.4	220	210.8	200	240.6	261
MSppppaa	NA	NA	NA	NA	NA	NA	NA
MSppppap	NA	NA	NA	NA	NA	NA	NA
MSppppp	259	185.7	224	214.7	200	242	269.2
MSpppppa	NA	NA	NA	NA	NA	NA	NA
MSpppppp	NA	NA	NA	NA	NA	NA	NA
P1	16	0	0	0	0	24	15.5
P2	42	2.7	16.7	5.5	5.5	44	35.5
P3	75	21	43.4	30.7	29.4	69.9	64.2
P4	142	85.2	108.1	102.7	86.7	141	146.4
Z2	NA	NA	NA	NA	NA	NA	NA
Z3	NA	NA	NA	NA	NA	NA	NA

## Sheet: Table J nob-1(ct223) div times
Cell	20081128_sulston	20130131_nob-1_JIM149_L1	20130131_nob-1_JIM149_L2	20130131_nob-1_JIM149_L4	20130416_nob-1_JIM149_L2	20130416_nob-1_JIM149_L4	20130417_nob-1_JIM149_L1
AB	16	0	0	0	1.3	0	0
ABa	33	0	0	5.5	13.9	9.7	8.4
ABal	51	8.3	1.3	18.2	27.7	22.1	21
ABala	73	23.8	16.8	32.3	42.9	37.4	36.7
ABalaa	103	46.3	37.9	53.4	66.4	59.5	60.6
ABalaaa	132	74.5	64.7	77.4	92.6	87.2	88.9
ABalaaaa	171	111.8	103.5	114.5	130.4	123.7	130.1
ABalaaaal	239	154.3	144.7	155.7	170.8	166.9	172.5
ABalaaaala	324	234.1	238.1	225.9	247.8	258.5	254.7
ABalaaaalal	NA	NA	NA	NA	NA	NA	NA
ABalaaaalar	NA	NA	NA	NA	NA	NA	NA
ABalaaaalp	369	240.8	230	223.2	246.5	247.8	249.3
ABalaaaalpa	NA	NA	NA	NA	NA	NA	NA
ABalaaaalpp	NA	NA	NA	NA	NA	NA	NA
ABalaaaar	239	154.3	146.1	157	173.5	169.5	175.2
ABalaaaarl	314	220.6	216.5	216.5	233.2	234.6	243.9
ABalaaaarla	NA	NA	NA	NA	NA	NA	NA
ABalaaaarlp	NA	NA	NA	NA	NA	NA	NA
ABalaaaarr	314	227.3	211.1	220.6	237.2	241.2	246.6
ABalaaaarra	NA	NA	NA	NA	NA	NA	NA
ABalaaaarrp	NA	NA	NA	NA	NA	NA	NA
ABalaaap	171	106.3	96.7	110.4	125	119.6	123.2
ABalaaapa	229	148.8	139.2	153	165.5	164.2	167.1
ABalaaapal	284	219.2	203	207.1	223.9	242.5	231.8
ABalaaapall	NA	NA	NA	NA	NA	NA	NA
ABalaaapalr	NA	NA	NA	NA	NA	NA	NA
ABalaaapar	294	224.6	212.4	223.2	238.5	231.9	250.6
ABalaaaparl	NA	NA	NA	NA	NA	NA	NA
ABalaaaparr	NA	NA	NA	NA	NA	NA	NA
ABalaaapp	229	146.1	137.8	154.3	165.5	160.2	165.7
ABalaaappl	294	221.9	207.1	225.9	235.9	230.6	249.3
ABalaaappll	NA	NA	NA	NA	NA	NA	NA
ABalaaapplr	NA	NA	NA	NA	NA	NA	NA
ABalaaappr	284	205.7	201.7	211.1	227.9	220	230.4
ABalaaapprl	NA	NA	NA	NA	NA	NA	NA
ABalaaapprr	NA	NA	NA	NA	NA	NA	NA
ABalaap	132	74.5	64.7	78.8	93.9	87.2	88.9
ABalaapa	171	111.8	102.2	114.5	129	125	128.7
ABalaapaa	239	157	146.1	158.4	173.5	170.9	173.9
ABalaapaaa	324	234.1	234	238.1	257.2	263.8	262.8
ABalaapaaal	NA	NA	NA	NA	NA	NA	NA
ABalaapaaar	NA	NA	NA	NA	NA	NA	NA
ABalaapaap	319	232.7	220.6	228.7	249.1	246.5	250.6
ABalaapaapa	NA	NA	NA	NA	NA	NA	NA
ABalaapaapp	NA	NA	NA	NA	NA	NA	NA
ABalaapap	239	155.7	146.1	158.4	170.8	169.5	172.5
ABalaapapa	NA	NA	NA	NA	NA	NA	NA
ABalaapapp	294	217.9	208.4	213.8	235.9	230.6	231.8
ABalaapappa	NA	NA	NA	NA	NA	NA	NA
[truncated: 1,319 more rows]
