# Supplementary material for: The anterior Hox gene ceh-13 and elt-1/GATA activate the posterior Hox genes nob-1 and php-3 to specify posterior lineages in the C. elegans embryo
Source: PLoS Genet. 2022 May 2;18(5):e1010187. doi: 10.1371/journal.pgen.1010187 (PMC9098060; doi:10.1371/journal.pgen.1010187)
Supplement: S2 Table — (ZIP) [file pgen.1010187.s011.zip]

Archive with 2 entries (2 files):
- S2_Table.csv
- __MACOSX/._S2_Table.csv
