# Supplementary material for: The anterior Hox gene ceh-13 and elt-1/GATA activate the posterior Hox genes nob-1 and php-3 to specify posterior lineages in the C. elegans embryo
Source: PLoS Genet. 2022 May 2;18(5):e1010187. doi: 10.1371/journal.pgen.1010187 (PMC9098060; doi:10.1371/journal.pgen.1010187)
Supplement: S2 Table — (ZIP) [file pgen.1010187.s011.zip › S2_Table.csv]

cell	time	X_20101213_RW10889_pal-1_L2	Y_20101213_RW10889_pal-1_L2	Z_20101213_RW10889_pal-1_L2	X_20101213_RW10889_pal-1_L3	Y_20101213_RW10889_pal-1_L3	Z_20101213_RW10889_pal-1_L3	X_20110125_RW10890_pal-1_L3	Y_20110125_RW10890_pal-1_L3	Z_20110125_RW10890_pal-1_L3	X_20110125_RW10890_pal-1_L4	Y_20110125_RW10890_pal-1_L4	Z_20110125_RW10890_pal-1_L4	X_20110203_RW10890_pal-1_L4	Y_20110203_RW10890_pal-1_L4	Z_20110203_RW10890_pal-1_L4	X_20110209_UP2051_mls-2_L1	Y_20110209_UP2051_mls-2_L1	Z_20110209_UP2051_mls-2_L1	X_20110209_UP2051_mls-2_L2	Y_20110209_UP2051_mls-2_L2	Z_20110209_UP2051_mls-2_L2	X_20110209_UP2051_mls-2_L3	Y_20110209_UP2051_mls-2_L3	Z_20110209_UP2051_mls-2_L3	X_20110225_NX68_L3	Y_20110225_NX68_L3	Z_20110225_NX68_L3	X_20110316_mir-1_L2	Y_20110316_mir-1_L2	Z_20110316_mir-1_L2	X_20110316_mir-1_L3	Y_20110316_mir-1_L3	Z_20110316_mir-1_L3	X_20110408_RW10425_pha-4_L2	Y_20110408_RW10425_pha-4_L2	Z_20110408_RW10425_pha-4_L2	X_20110726_RW10713_L1	Y_20110726_RW10713_L1	Z_20110726_RW10713_L1	X_20110731_RW10434_L1	Y_20110731_RW10434_L1	Z_20110731_RW10434_L1	X_20110916_ceh-36_L1	Y_20110916_ceh-36_L1	Z_20110916_ceh-36_L1	X_20110927_RW11144_L4	Y_20110927_RW11144_L4	Z_20110927_RW11144_L4
AB	3																																					4.5	-1.3	0.9
AB	4																																					4.5	-1.3	0.9
AB	5																																					4.5	-1.3	0.9
AB	6																																					2.8	-1.1	-0.5
AB	7																																					2.8	-1.1	-0.5
AB	8																																					1.2	-0.9	-0.8
AB	9	-3.1	1.6	-3.2																																		1.2	-0.9	-0.8
AB	10	-3.1	1.6	-3.2																																		-0.3	-0.8	-1
AB	11	-4.6	2.7	-3.2																																		-0.3	-0.8	-1
AB	12	-4.6	2.7	-3.2																																		-1.8	-0.6	-1.3							-4.1	-1.6	1.5
AB	13	-5.8	1.5	-0.7																																		-1.8	-0.6	-1.3							-4.1	-1.6	1.5
AB	14	-5.8	1.5	-0.7																																		-3.4	-0.5	-1.5							-4.5	-1.5	2
AB	15	-4.8	0.6	-3.7																																		-3.4	-0.5	-1.5							-4.5	-1.5	2
AB	16	-4.8	0.6	-3.7																																		-3.5	1.2	-3							-4.9	-1.7	2.5
AB	17	-5.1	0.5	-3.2																																		-3.5	1.2	-3							-4.9	-1.7	2.5
AB	18	-6.5	1.2	-2.7																																		-3.5	-0.1	0.4							-5.6	-0.5	2.5
ABa	19	-8.3	1.3	-4.2																																		-5.9	0.2	-1							-8.4	-0.3	0.4
ABa	20	-8.3	1.3	-4.2																																		-5.9	0.2	-1							-8.4	-0.3	0.4
ABa	21	-8.3	1.3	-4.2																																		-5.9	0.2	-1							-8.4	-0.3	0.4
ABa	22	-8.3	1.3	-4.2																																		-5.9	0.2	-1							-8.4	-0.3	0.4
ABa	23	-8.2	3	-3.7																																		-7.3	-0.7	-1.5							-8.9	0.3	3
ABa	24	-8.2	3	-3.7																																		-7.3	-0.7	-1.5							-8.9	0.3	3
ABa	25	-8.2	3	-3.7																																		-7.3	-0.7	-1.5							-8.9	0.3	3
ABa	26	-10.8	2.9	-5.2																																		-9.3	0	-2							-10.2	0.2	2.5
ABa	27	-10.8	2.9	-5.2																																		-9.3	0	-2							-10.2	0.2	2.5
ABa	28	-10.8	2.9	-5.2																																		-9.3	0	-2							-10.2	0.2	2.5
ABa	29	-14.5	3.4	-6.2																																		-10.8	-2.2	-2.5							-13.1	0.8	0.9
ABa	30	-14.5	3.4	-6.2																																		-10.8	-2.2	-2.5							-13.1	0.8	0.9
ABa	31	-14.5	3.4	-6.2																												-11.1	4.5	1.4				-10.8	-2.2	-2.5							-13.1	0.8	0.9
ABa	32	-14.5	3.4	-6.2																												-11.1	4.5	1.4				-10.8	-2.2	-2.5	-8.6	0.5	0.3				-13.1	0.8	0.9
ABa	33	-15.2	2.5	-2.7																												-14.7	5.5	-0.5				-12.8	-1.5	-3	-8.6	0.5	0.3				-15.4	-0.3	-0.5
ABa	34	-15.2	2.5	-2.7	-13.1	0.2	3.8																									-14.7	5.5	-0.5				-12.8	-1.5	-3	-11.7	1.2	0.9				-15.4	-0.3	-0.5
ABa	35	-15.2	2.5	-2.7	-13.1	0.2	3.8																									-17.2	5.3	1.4				-12.8	-1.5	-3	-11.7	1.2	0.9				-15.4	-0.3	-0.5
ABa	36	-14.2	1.2	-5.2	-13.7	-0.8	4.3																									-17.2	5.3	1.4				-12.3	-0.4	0.9	-13.4	0	-1.1				-13.9	-0.5	0
ABa	37	-14.2	1.2	-5.2	-13.7	-0.8	4.3																									-14.7	3.1	1.4				-12.3	-0.4	0.9	-13.4	0	-1.1	-10.8	0.1	-0.9	-13.9	-0.5	0
ABa	38	-14.2	1.2	-5.2	-13.4	-1.4	3.3																									-14.7	3.1	1.4				-12.3	-0.4	0.9	-13.3	-0.6	-1.6	-10.8	0.1	-0.9	-13.9	-0.5	0
ABa	39	-13.5	0.9	-2.7	-13.4	-1.4	3.3																									-13.4	1.2	-1.5				-11.8	-2.6	0.4	-13.3	-0.6	-1.6	-11.4	-0.7	-1.9	-13.6	-2.7	1.5
ABa	40	-13.5	0.9	-2.7	-12.4	-1.9	1.3							-15.6	-0.2	1																-13.4	1.2	-1.5				-11.8	-2.6	0.4	-12.1	-2	-1.1	-11.4	-0.7	-1.9	-13.6	-2.7	1.5
ABa	41	-13.5	0.9	-2.7	-12.4	-1.9	1.3				-15.3	2.1	-2.3	-15.6	-0.2	1	-11.2	2.1	-2.8	-14.2	3.2	-1.4	-15.5	1.3	4.4	-18.9	3.4	-4.1	-18	6.6	-3.6	-12.7	1.1	-2	-18.6	2.6	-2.3	-11.8	-2.6	0.4	-12.1	-2	-1.1	-11.3	-1.5	-0.9	-13.6	-2.7	1.5
ABa	42	-13.2	-0.7	-2.7	-10.8	-2.6	2.8				-15.3	2.1	-2.3	-14.1	-0.9	-1	-11.2	2.1	-2.8	-14.2	3.2	-1.4	-15.5	1.3	4.4	-18.9	3.4	-4.1	-18	6.6	-3.6	-11.6	0.9	-1	-18.6	2.6	-2.3	-11.1	-2.3	0	-11.1	-2.5	-1.6	-10.1	-1.1	-0.9	-12.8	-3	0.9
ABal	43	-11.5	-0.5	-5.2	-13.2	0.9	-1.6				-16	3.5	-4.5	-13.4	-0.3	-5.5	-13.1	-1	1.6	-16.6	3.4	-3.4	-16.3	1.2	2.9	-19.3	2.3	-2.6	-18.7	5.7	-3.1	-13.5	2.9	-3.6	-16.8	2	-4.3	-11.1	-0.3	-2.5	-12.9	0.4	-3.1	-11.2	1.8	-3.9	-13.7	-2.1	-2
ABal	44	-11.5	-0.5	-5.2	-13.2	0.9	-1.6				-16	3.5	-4.5	-13.4	-0.3	-5.5	-13.1	-1	1.6	-16.6	3.4	-3.4	-16.3	1.2	2.9	-19.3	2.3	-2.6	-18.7	5.7	-3.1	-13.5	2.9	-3.6	-16.8	2	-4.3	-11.1	-0.3	-2.5	-12.9	0.4	-3.1	-11.2	1.8	-3.9	-13.7	-2.1	-2
ABal	45	-13	2.3	-5.7	-13.7	3	0.8				-16	3.5	-4.5	-15.2	1.5	-4.5	-12.1	-3.9	0.6	-16.4	2.7	-8	-16.3	1.2	2.9	-19.3	2.3	-2.6	-18.7	5.7	-3.1	-13.3	4.3	-1.5	-16.8	2	-4.3	-12	1.7	-0.5	-12.7	2.5	-2.1	-11.4	2.8	-1.9	-15.2	-0.3	-1
ABal	46	-12.9	3.4	-5.2	-14.8	3.7	-0.6				-16.4	2.4	-5	-14.6	2.1	-3.5	-13.8	-3.4	1.6	-16.4	2.7	-8	-16.3	1.2	2.9	-19.4	3.3	-1.6	-19.1	8.4	0.3	-14	4.7	-1	-18.2	3	-5.4	-11.6	3.4	-0.5	-13.9	2.7	-3.6	-11.1	3.7	0.6	-15.6	1.4	0.4
ABal	47	-15.6	4.3	-4.2	-14.8	3.7	-0.6				-16.4	2.4	-5	-15.9	1.4	-6	-13.8	-3.4	1.6	-16.8	4	-7	-16.3	1.2	3.9	-19.4	3.3	-1.6	-19.1	8.4	0.3	-15.8	6.8	-4.1	-18.2	3	-5.4	-13.6	3.7	-1.5	-13.9	2.7	-3.6	-11.5	5.1	0.6	-17.1	1.1	-3.5
ABal	48	-15.6	4.3	-4.2	-15.5	3.6	-1.1				-16.4	2.4	-5	-15.9	1.4	-6	-13.8	-2.7	4.1	-16.8	4	-7	-16.3	1.2	3.9	-19.4	3.3	-1.6	-19.1	8.4	0.3	-15.8	6.8	-4.1	-18.2	3	-5.4	-13.6	3.7	-1.5	-17	3.2	-4.6	-12.3	5.4	-2.4	-17.1	1.1	-3.5
ABal	49	-15.5	3.4	-3.2	-15.3	3.3	-1.1				-17	3.3	-2.5	-14.7	-0.8	-6.5	-15.1	-2.2	4.1	-16.6	5.4	-5	-16.3	1.2	3.9	-19.3	2.3	-1.1	-18.6	6.8	1.3	-16.2	6.3	-4.1	-17	4.1	-2.3	-15.2	3.2	-2.5	-17.9	1.5	-5.6	-13.8	3.2	-1.4	-17.8	-0.3	-2.5
ABal	50	-16.4	1.2	-3.2	-15.3	3.3	-1.1				-17	3.3	-2.5	-15.5	-0.3	-4	-15.1	-2.2	4.1	-16.6	5.4	-5	-16.3	1.2	3.9	-19.3	2.3	-1.1	-18.6	6.8	1.3	-16.4	7.4	-2.6	-17	4.1	-2.3	-16.4	4.1	-2	-17.9	1.5	-5.6	-13.8	3.2	-1.4	-18.4	1.2	-3.5
ABal	51	-16.8	2.7	-6.7	-15.7	3.7	0.3				-17	3.3	-2.5	-17.4	1.6	-4	-15.7	-2.4	3.1	-17	4.7	-1.4	-15.8	0.2	4.4	-19.3	2.3	-1.1	-18.6	6.8	1.3	-16	7.8	-2	-17	4.1	-2.3	-15.6	3.7	-1	-17.9	1.3	-4.1	-13.4	4.3	-0.9	-18.3	1.8	-0.5
ABal	52	-16.8	2.7	-6.7	-16.3	1.6	2.3				-17.1	2.4	0.9	-17.4	1.6	-4	-14.8	-1	1.6	-17	4.7	-1.4	-15.8	0.2	4.4	-18.5	2.3	0.8	-19	5	1.3	-16	7.8	-2	-17.7	3.3	-0.3	-15.6	3.7	-1	-18	1.2	-2.6	-14.6	5.7	-0.3	-18.3	1.8	-0.5
ABal	53	-16.5	2.3	-6.2	-16.3	1.6	2.3				-17.1	2.4	0.9	-17.4	2.8	-0.4	-14.8	-1	1.6	-17	4.3	1.5	-15.8	0.2	4.4	-18.5	2.3	0.8	-19	5	1.3	-16.3	7	-2	-17.7	3.3	-0.3	-15.7	4.2	-2.5	-18	1.2	-2.6	-15.4	4	1.1	-18	1.2	0.4
ABal	54	-16.4	1.2	-4.2	-16.2	0.8	2.8	-19.4	1.7	1.5	-17.1	2.4	0.9	-18.2	2.8	1.5	-14.2	-2.5	2.6	-17	4.3	1.5	-15.8	0.2	4.4	-18.5	2.3	0.8	-19	5	1.3	-16.3	6.1	1.4	-17.7	3.3	-0.3	-15.3	3.6	0.9	-16.7	2.2	-2.6	-15.3	3.5	2.1	-16.7	-0.6	2
ABal	55	-15.6	-0.1	-1.2	-14.3	-0.7	4.3	-19.4	1.7	1.5	-17.5	2.3	1.4	-16.5	0.5	2	-13.6	-3.2	3.6	-15.1	2.1	4.5	-14.2	-0.9	4.4	-17.2	0.1	1.8	-17.6	3.7	2.9	-14.6	3.1	3.9	-16.8	2.7	2.1	-14.4	2.3	1.4	-15.1	2	0.9	-15	1.1	4.1	-15.5	-2.4	3
ABala	56	-16.2	-0.7	-4.2	-15.9	0	1.3	-19	-0.4	-0.4	-16	0.4	-1	-17.8	-0.3	-2	-15.1	-2	0.6	-16.1	-0.2	1	-16	0	0	-18.7	-2.5	-0.1	-16.6	-0.1	0.8	-15.7	-0.6	0	-18.1	-0.2	-1.3	-16.6	0.3	-2.5	-16.6	-2.9	-2.1	-14.7	-0.5	0.6	-18.6	-1.6	2
ABala	57	-16.2	-0.7	-4.2	-15.9	0	1.3	-19	-0.4	-0.4	-16	0.4	-1	-17.8	-0.3	-2	-15.1	-2	0.6	-16.1	-0.2	1	-16	0	0	-18.7	-2.5	-0.1	-16.6	-0.1	0.8	-15.7	-0.6	0	-18.1	-0.2	-1.3	-16.6	0.3	-2.5	-16.6	-2.9	-2.1	-14.7	-0.5	0.6	-18.6	-1.6	2
ABala	58	-18.2	0.7	-1.7	-16.6	0	4.3	-19	-0.4	-0.4	-17.1	-1.3	-1	-18.2	-1.1	-1.5	-16.6	-1.3	-1.8	-17.8	0.1	1.5	-17.7	0.4	0.9	-18.6	-2.7	1.8	-17.6	0.6	1.8	-17.4	1.1	-1.5	-19	-0.2	-0.8	-15.7	-0.8	-1	-16.4	-4	0.3	-16.3	-1.5	1.1	-18.3	-1.4	4
ABala	59	-18.2	0.7	-1.7	-16.6	0	4.3	-18.8	-1.2	-0.9	-17.1	-1.3	-1	-18.2	-1.1	-1.5	-16.6	-1.3	-1.8	-17.8	0.1	1.5	-17.7	0.4	0.9	-18.1	-2.6	3.9	-18.7	1.5	1.3	-17.6	2.2	1.9	-19	-0.2	-0.8	-15.7	-0.8	-1	-16.4	-4	0.3	-15.9	-2.2	1.1	-18.3	-1.4	4
ABala	60	-17.9	2.3	-0.2	-18	1.9	6.3	-18.8	-1.2	-0.9	-17.9	-1.8	-0.5	-19.1	-1.3	0.5	-17.2	-1.3	-0.8	-18.2	0.3	2.5	-17.4	-0.2	0.4	-18.1	-2.6	3.9	-18.7	1.5	1.3	-17.6	2.2	1.9	-19	-0.9	-0.8	-16.4	-1.5	0	-17.8	-2.8	2.9	-15.9	-2.2	1.1	-19.9	-0.2	4
ABala	61	-18.6	2.1	0.7	-17.6	1.5	7.3	-18.8	-1.2	-0.9	-17.9	-1.8	-0.5	-19.1	-1.3	0.5	-17.2	-1.3	-0.8	-19.5	0.5	2	-17.4	-0.2	0.4	-19.7	-2.9	4.4	-20	1.3	2.4	-18.5	2.5	2.4	-19	-0.9	-0.8	-16.4	-1.5	0	-17.8	-2.8	2.9	-16.6	-1.9	2.1	-19.9	-0.2	4
ABala	62	-18.6	2.1	0.7	-17.6	1.5	7.3	-18.5	-1.2	-2.4	-19.4	-0.7	1.9	-19.6	-1.3	1	-18.1	-1.7	-0.8	-19.5	0.5	2	-18.6	0.1	1.9	-19.5	-4.1	1.8	-19.8	2.3	2.9	-19.2	2.1	1.9	-20.3	-0.1	-0.3	-15.7	-1.6	0.4	-17.9	-2.4	5.4	-17.4	-1.4	4.1	-19.8	-1.1	5
ABala	63	-17.6	0.8	-0.7	-17.4	0	6.3	-18.5	-1.2	-2.4	-19.4	-0.7	1.9	-19.6	-1.3	1	-18.1	-1.7	-0.8	-19	-1.1	0.5	-18.6	0.1	1.9	-18.9	-4.4	2.4	-19.8	2.3	2.9	-19.2	2.1	1.9	-20.3	-0.1	-0.3	-15.7	-1.6	0.4	-17.9	-2.4	5.4	-17.2	-1.9	3.6	-19.8	-1.1	5
ABala	64	-17.6	0.8	-0.7	-17.4	0	6.3	-18.5	-1.2	-2.4	-19.7	0	0.9	-18.7	-2.1	0	-17.6	-0.4	-1.3	-19	-1.1	0.5	-19.1	-0.6	0	-18.9	-4.4	2.4	-20	2.3	1.3	-18.5	1.5	0.9	-19.7	-1.5	-0.3	-17.2	-2.7	-2.5	-17.6	-3.6	2.9	-17.2	-1.9	3.6	-19.1	-2.4	3
ABala	65	-17.3	-1.5	-2.7	-17.5	-1.7	5.3	-19.4	-1.5	-1.4	-19.2	-0.5	0	-18.9	-1.7	-0.4	-16.9	0.8	-3.3	-18.6	-1.8	-1.9	-18.7	-0.9	-0.5	-18.7	-4.3	1.3	-19.6	0.6	-0.1	-18.4	1.1	-0.5	-19.7	-2	-0.8	-17.2	-2.7	-2.5	-17.6	-4.1	0.9	-16.5	-3.1	2.6	-19.1	-2.5	2.5
ABala	66	-17.4	-2	-3.7	-17.8	-1.8	5.3	-19.4	-1.5	-1.4	-19.2	-0.5	0	-18.9	-1.7	-0.4	-16.9	0.8	-3.3	-18	-2.6	-1.9	-18.7	-0.9	-0.5	-18.7	-4.1	2.4	-19.6	0.6	-0.1	-18.4	1.1	-0.5	-19.7	-2	-0.8	-16.3	-4.2	-4.1	-17.6	-4.1	0.9	-16.7	-2.7	1.6	-19.1	-2.5	2.5
ABala	67	-17.4	-2	-3.7	-17.8	-1.8	5.3	-19.4	-1.5	-1.4	-19.1	-1	-0.5	-18.2	-1.6	0	-17.3	1	-3.3	-18	-2.6	-1.9	-18.5	-1.1	-3.1	-18.7	-4.1	2.4	-19.5	1.5	-1.1	-18.3	1.1	-3.1	-19.7	-2.2	-0.8	-16.3	-4.2	-4.1	-18.3	-3.8	1.9	-16.7	-2.7	1.6	-19.5	-2.2	3
ABala	68	-17.5	-2.3	-2.7	-18.1	-1.5	4.3	-18.2	-1.3	1	-19.1	-1	-0.5	-18.2	-1.6	0	-17.3	1	-3.3	-18.2	-3.3	0	-18.5	-1.1	-3.1	-17.7	-5	1.3	-18.5	0.4	-1.1	-18.3	-0.2	0.9	-19.7	-2.2	-0.8	-16.9	-4.5	-2	-18.3	-3.8	1.9	-16.9	-2.6	1.6	-19.5	-2.2	3
ABala	69	-17.5	-2.3	-2.7	-18.1	-1.5	4.3	-18.2	-1.3	1	-18.5	-1.3	-1.5	-18.4	-2.9	-0.4	-17.8	0.4	-6.4	-18.2	-3.3	0	-19.4	-0.8	-1	-17.1	-5.2	2.9	-18.5	0.4	-1.1	-18.3	-0.2	0.9	-19.7	-3.4	-0.8	-16.9	-4.5	-2	-18.1	-4.1	0.9	-16.9	-3.8	2.1	-19.6	-3	3.5
ABala	70	-18	-2.4	-2.7	-17.4	-2.1	5.8	-18.2	-1.3	1	-18.5	-1.3	-1.5	-18.4	-2.9	-0.4	-17.8	0.4	-6.4	-17.5	-3.9	-1.4	-19.4	-0.8	-1	-16.7	-5.6	1.3	-18.5	0	-1.1	-17.9	-0.8	0.4	-19.7	-3.4	-0.8	-16.3	-4.9	-1	-18.1	-4.1	0.9	-16	-3.7	1.6	-19.6	-3	3.5
ABala	71	-17	-2.4	-1.7	-17.2	-3.2	4.8	-18.1	-1.5	0.5	-18.5	-2.3	0	-17.6	-3.2	0	-17.2	-0.4	-5.8	-17.3	-3.9	0.5	-18.4	-1.8	-1	-16.7	-5.6	1.3	-18.1	-0.9	0.8	-17.1	-0.9	1.4	-18.8	-3.3	0.1	-16.3	-4.9	-1	-17.6	-3.8	1.4	-16	-3.7	1.6	-18.8	-3.5	3.5
ABala	72	-17	-2.4	-1.7	-17.2	-3.2	4.8	-18.1	-1.5	0.5	-18.5	-2.3	0	-17.6	-3.2	0	-17.2	-0.4	-5.8	-17.3	-3.9	0.5	-18.4	-1.8	-1	-16	-5.1	2.4	-18.1	-0.9	0.8	-17.1	-0.9	1.4	-18.8	-3.3	0.1	-16.3	-4.9	-1	-17.6	-3.8	1.4	-15.4	-3.9	2.1	-18.8	-3.5	3.5
ABala	73	-16.6	-2.5	-0.7	-16.6	-3.6	4.8	-18.1	-1.5	0.5	-18	-2	0	-18	-3.1	1	-17	-0.7	-5.3	-16.7	-3.7	0.5	-18.2	-1.6	0.9	-15.8	-4.9	2.9	-17.9	-1.2	0.8	-16.7	-1.5	3.4	-18.4	-4.4	1.1	-16.3	-4.9	-1	-17.6	-4.1	1.4	-14.9	-4	1.1	-18.8	-4	4
ABala	74	-15.3	-2.3	-0.2	-17	-2.3	5.3	-17.1	-2	2.5	-17.9	-2.5	1.9	-17.4	-2.1	0	-16.3	-0.9	-5.3	-16.3	-3.3	1.5	-17.4	-1.1	0.4	-15.6	-5.3	2.9	-15.4	-1.8	2.4	-15.6	-1.7	3.9	-17.5	-4.5	0.6	-14.9	-4.1	-1.5	-16.4	-4.9	2.4	-15.3	-4	0.6	-17.6	-3.9	3.5
ABalaa	75	-17.1	-2	2.7	-19.1	-3.1	5.8	-19.8	-1.4	3	-19.1	-2.1	3.4	-19.9	-0.5	2	-17.3	-2.2	-6.4	-19.4	-2.9	1.5	-18.2	-1.8	3.4	-18.2	-4.4	4.9	-17.4	-0.7	5.9	-17.5	-0.1	5.4	-20.7	-4.1	1.1	-17.6	-4.6	0.4	-18.3	-3.8	4.9	-18.2	-4.5	0.1	-20.5	-3.3	5
ABalaa	76	-17.1	-2	2.7	-19.1	-3.1	5.8	-19.8	-1.4	3	-19.1	-2.1	3.4	-19.9	-0.5	2	-17.3	-2.2	-6.4	-19.4	-2.9	1.5	-18.2	-1.8	3.4	-18.2	-4.4	4.9	-17.4	-0.7	5.9	-17.5	-0.1	5.4	-20.7	-4.1	1.1	-17.6	-4.6	0.4	-18.3	-3.8	4.9	-18.2	-4.5	0.1	-20.5	-3.3	5
ABalaa	77	-18.6	-2.5	0.2	-19	-2.9	5.8	-19.8	-1.4	3	-19.8	-1.9	2.9	-20.2	-0.5	-0.4	-18.1	-2.2	-5.8	-19.4	-3.5	2	-18.8	-2.2	3.4	-18.7	-3.8	3.9	-19.4	-0.9	2.4	-18	0.7	4.4	-20.7	-4.1	1.1	-17.8	-4.6	0	-18.3	-3.8	4.9	-18.9	-3	-1.4	-20.5	-3.5	5.5
ABalaa	78	-18.6	-2.5	0.2	-19	-2.9	5.8	-19.2	-1.3	4	-19.8	-1.9	2.9	-20.2	-0.5	-0.4	-18.1	-2.2	-5.8	-19.4	-3.5	2	-18.8	-2.2	3.4	-19.4	-3.8	3.4	-19.4	-0.9	2.4	-18	0.7	4.4	-21.6	-4.3	0.1	-17.8	-4.6	0	-18.3	-3.8	4.9	-19.3	-1.8	-0.9	-20.5	-3.5	5.5
ABalaa	79	-19	-2.3	1.7	-19.2	-3.8	6.3	-19.2	-1.3	4	-20.6	0	2.9	-20.4	-0.1	0	-18.2	-3.2	-6.4	-19.7	-2.5	2.5	-18.9	-2.2	2.9	-19.4	-3.8	3.4	-18.8	-2.6	1.8	-18.2	1.8	4.4	-21.6	-4.3	0.1	-18.4	-5.1	0.9	-18.6	-3.6	5.9	-19.3	-1.8	-0.9	-21.1	-3.7	4.5
ABalaa	80	-19	-2.3	1.7	-19.2	-3.8	6.3	-19.7	-1.2	4	-20.6	0	2.9	-20.4	-0.1	0	-18.2	-3.2	-6.4	-19.7	-2.5	2.5	-18.9	-2.2	2.9	-19.9	-3	4.9	-18.6	-2.5	2.4	-18.2	1.8	4.4	-22	-1.9	0.6	-18.4	-5.1	0.9	-18.6	-3.6	5.9	-20.1	-1.5	-0.3	-21.1	-3.7	4.5
ABalaa	81	-18.7	-1.5	1.7	-18.8	-2.9	6.8	-19.7	-1.2	4	-20.9	-0.4	3.4	-20.8	0.9	0.5	-18.6	-2.8	-5.8	-20.1	-2	2.5	-20.2	-1	1.4	-18.7	-2.5	5.4	-18.6	-2.5	2.4	-18	1.7	5.4	-22	-1.9	0.6	-18.5	-4.6	2.4	-18.4	-1.9	6.9	-20.1	-0.7	1.1	-20.7	-3.2	6.5
ABalaa	82	-18.7	-1.5	1.7	-18.8	-2.9	6.8	-19.7	0.3	4.5	-20.9	-0.4	3.4	-20.8	0.9	0.5	-18.4	-3.5	-4.3	-20.1	-2	2.5	-19.7	0.2	3.4	-18.7	-2.5	5.4	-18.3	-1.7	2.9	-17.5	1	5.9	-21.2	-0.5	1.6	-18.5	-4.6	2.4	-18.4	-1.9	6.9	-20.3	0.2	0.6	-20.7	-3.2	6.5
ABalaa	83	-18.1	-0.8	2.7	-18.1	-2.2	7.3	-19.7	0.3	4.5	-20.4	-0.8	3.4	-20.7	1.3	1	-18.4	-3.5	-4.3	-19.5	-1.4	3.5	-19.7	0.2	3.4	-18.9	-2.7	3.9	-17.4	-1.7	4.4	-17.5	1	5.9	-21.2	-0.5	1.6	-18.4	-4	2.9	-17.9	-1.9	6.4	-20.3	0.2	0.6	-19.8	-2.8	7
ABalaa	84	-17.8	-0.5	4.2	-18.1	-2.2	7.3	-19.6	0.4	4.5	-20.5	-0.5	4.9	-21.1	1.2	1	-18.2	-4.1	-4.3	-19.7	-2.4	2	-18.6	0.7	4.9	-19.6	-3.7	3.4	-17.4	-1.7	4.4	-16.8	0.9	6.9	-20.8	-0.4	2.1	-18	-4.1	3.4	-17.9	-1.9	6.4	-19.2	0.3	1.6	-19.9	-2.6	7
ABalaa	85	-17.8	-0.5	4.2	-17.8	-2.3	7.8	-19.6	0.4	4.5	-20.5	-0.5	4.9	-21.1	1.2	1	-18.2	-4.1	-4.3	-19.7	-2.4	2	-18.6	0.7	4.9	-19.6	-3.7	3.4	-17.2	-1.2	5.4	-16.8	0.9	6.9	-20.8	-0.4	2.1	-18	-4.1	3.4	-17.9	-0.8	5.9	-19.2	-0.3	2.1	-19.9	-2.6	7
ABalaa	86	-18.3	-1.5	2.7	-17.8	-2.3	7.8	-19	-0.2	4.5	-20.1	0.2	3.9	-21.3	1.2	1.5	-18.2	-3.3	-5.3	-19.2	-2.9	3	-18.9	-0.4	3.9	-19.7	-3.5	2.4	-17.2	-1.2	5.4	-16.7	0.8	6.4	-21	-0.5	1.6	-18.3	-4.4	2.9	-17.9	-0.8	5.9	-18.8	-1.1	2.6	-20.6	-3	5.5
ABalaa	87	-18.3	-1.5	2.7	-17.9	-2.5	7.8	-19	-0.2	4.5	-20.1	0.2	3.9	-21.3	1.2	1.5	-18.1	-3.2	-5.8	-19.2	-2.9	3	-19.5	-0.6	1.9	-20	-3.4	3.4	-18.3	0.3	3.9	-17.9	-0.6	4.4	-21	-0.5	1.6	-18.3	-4.4	2.9	-17.4	-1	6.4	-18.8	-1.1	2.6	-20.6	-3	5.5
ABalaa	88	-18.5	-1.6	2	-17.9	-2.5	7.8	-19.4	-0.8	3.5	-20.6	0	4.9	-21.3	1.2	0	-18.1	-3.2	-5.8	-19.4	-2.5	2	-19.5	-0.6	1.9	-20	-3.4	3.4	-19.1	0.1	3.9	-17.9	-0.6	4.4	-20.6	-0.1	1.1	-18.5	-4.2	1.9	-17.4	-1	6.4	-19	-0.5	0.1	-20.1	-3.6	6.5
ABalaa	89	-18.5	-1.6	2	-18.5	-2.5	7.3	-19.4	-0.8	3.5	-20.6	0	4.9	-21.3	1.2	0	-18.1	-3	-5.3	-19.4	-2.5	2	-19.7	-0.1	2.9	-18.9	-3.2	2.4	-19.1	0.1	3.9	-17.7	0.3	4.9	-20.6	-0.1	1.1	-18.5	-4.2	1.9	-17.6	-2.1	6.4	-19	-0.1	0.1	-20.1	-3.6	6.5
ABalaa	90	-18.8	-1.8	1.2	-18.5	-2.5	7.3	-18.8	-0.1	3.5	-20.4	-0.3	3.9	-21.4	1.3	-1	-18.1	-3	-5.3	-19.4	-2.5	2	-19.7	-0.1	2.9	-19.2	-3.2	3.4	-18.1	-0.9	2.9	-17.7	0.3	4.9	-20.5	-0.1	1.6	-18.6	-4	1.9	-17.6	-2.1	6.4	-18.7	0.2	-0.3	-19.9	-3.7	5.5
ABalaa	91	-18.8	-1.8	1.2	-18.5	-2.4	6.8	-18.8	-0.1	3.5	-20.4	-0.3	3.9	-21.4	1.3	-1	-18.1	-2.2	-5.8	-19.4	-2.5	2	-19.1	-0.6	3.4	-19.2	-3.2	3.4	-18	-0.5	3.9	-17.9	-0.1	4.9	-20.5	-0.1	1.6	-18.6	-4	1.9	-17.9	-2.2	5.9	-18.7	0.2	-0.3	-19.9	-3.7	5.5
ABalaa	92	-18.8	-2.5	2.7	-18.5	-2.4	6.8	-18.6	-0.8	4.5	-20	-0.9	3.9	-20.9	0.6	0	-18.1	-3	-5.3	-19	-2.4	1.5	-19.2	0.1	3.4	-19	-2.9	3.4	-18	-0.5	3.9	-17.5	-0.3	4.4	-20.8	-0.8	1.6	-18	-4.1	1.9	-17.9	-2.2	5.9	-18.9	0.7	-0.3	-19.5	-3.9	5.5
ABalaa	93	-18.4	-3.1	1.7	-18.7	-2.4	6.3	-18.6	-0.8	4.5	-19.8	-1.2	2.9	-20.5	0.2	0.5	-18.1	-3	-5.3	-19.2	-1.4	2	-19.2	0.1	3.4	-18.9	-2.6	3.9	-17.6	-0.5	3.9	-17.5	-0.3	4.4	-20.8	-0.8	1.6	-18.2	-4	2.9	-17.6	-1.9	6.4	-19.2	0.5	-0.3	-19.6	-3	7
ABalaa	94	-18.4	-3.1	1.7	-18.7	-2.4	6.3	-19	0	3.5	-19.8	-1.2	2.9	-20.5	0.2	0.5	-18.2	-3.3	-5.3	-19.2	-1.4	2	-19.6	0.6	1.9	-18.9	-2.6	3.9	-17.6	-0.5	3.9	-17.3	-1.4	4.9	-20.8	0	1.6	-18.2	-4	2.9	-17.6	-1.9	6.4	-19.2	0.5	0.6	-19.6	-3	7
ABalaa	95	-18.4	-3.8	0.2	-19	-2.8	6.3	-19	0	3.5	-20	-0.9	3.9	-20.3	0	0	-18.2	-3.3	-5.3	-19.7	-1.6	2	-19.6	0.6	1.9	-19.1	-2	1.8	-16.7	-0.8	3.9	-17.3	-1.4	4.9	-20.8	0	1.6	-18.5	-3.5	1.9	-17.7	-1.4	6.4	-19.2	0.5	0.6	-20.2	-3.2	7
ABalaa	96	-18.4	-3.8	0.2	-19	-2.8	6.3	-19.6	0	4	-20	-0.9	3.9	-20.3	0	0	-18	-4.3	-4.3	-19.7	-1.6	2	-20	1.1	1.4	-19.5	-2.8	2.9	-17.8	-0.7	3.4	-17.6	-0.3	4.9	-20.7	0.3	2.1	-18.5	-3.5	1.9	-17.7	-1.4	6.4	-19.2	0.1	1.1	-20.2	-3.2	7
ABalaa	97	-18.6	-3.6	0.2	-18.8	-2.9	6.8	-19.6	0	4	-20.3	0	3.4	-20	0.4	1	-18	-4.1	-2.8	-19.2	-1.8	2.5	-20	1.1	2.9	-19.5	-2.8	2.9	-17.8	-0.7	3.4	-17.6	-0.1	4.9	-20.7	0.3	2.1	-18.1	-4	2.4	-18.6	-1.9	4.9	-19.4	0	0.1	-19.7	-2.5	6
ABalaa	98	-18.6	-3.6	0.2	-18.8	-2.9	6.8	-18.8	1.1	2.5	-20.3	0	3.4	-20	0.4	1	-18	-4.1	-2.8	-19.2	-1.8	2.5	-20	1.1	2.9	-19.5	-3.4	1.3	-17.9	-1.4	3.4	-17.6	-0.1	4.9	-20.5	0.3	2.6	-18.1	-4	2.4	-18.6	-1.9	4.9	-18.9	0.3	0.6	-19.7	-2.5	6
ABalaa	99	-18.4	-3	1.2	-18.9	-2.1	6.3	-18.8	1.1	2.5	-19.8	-0.3	3.4	-20.3	-0.2	0.5	-17.8	-4.1	-1.8	-19.2	-1.6	4	-19.6	1.3	2.9	-19.6	-3.1	1.3	-17.6	-1	3.9	-16.4	0.3	5.4	-20.5	0.3	2.6	-18.3	-3.5	2.4	-17.7	-2.2	4.4	-18.9	0.3	0.6	-19.6	-2.8	6
ABalaa	100	-18.4	-3	1.2	-18.9	-2.1	6.3	-18.8	1.1	3	-19.8	-0.3	3.4	-20.3	-0.2	0.5	-17.8	-4.1	-1.8	-19.2	-1.6	4	-19.6	1.3	2.9	-19.6	-3.1	1.3	-17.6	-1	3.9	-16.4	0.3	5.4	-20.5	-0.1	2.1	-18.3	-3.5	2.4	-17.7	-2.2	4.4	-18.7	0.2	0.1	-19.6	-2.8	6
ABalaa	101	-18	-3.2	1.2	-18.7	-1.9	6.3	-18.8	1.1	3	-19.4	-0.4	3.9	-20.3	-0.2	-1	-17.7	-4.2	-1.8	-19	-2	2.5	-19.4	0.8	2.9	-19.2	-3.7	1.3	-17.6	-1.5	4.4	-16	0	6.4	-20.5	-0.1	2.1	-18.8	-2.8	1.4	-17.2	-2.8	4.4	-18.9	0.3	-1.4	-19.4	-3	6.5
ABalaa	102	-18	-3	1.7	-18.7	-1.2	7.3	-18.6	0.6	3	-19.1	-1.2	4.4	-20.3	-1.1	-1	-17.8	-4.8	-1.3	-18.6	-2.6	2.5	-19.4	1.2	2.4	-18.8	-3.4	2.4	-16.9	-1.2	4.9	-15.4	-0.5	6.4	-21	-1.1	1.6	-18.5	-4.2	1.4	-17.3	-3.6	4.9	-18.8	0.5	0.6	-19	-3.2	7
ABalaaa	103	-19.6	-3	0.7	-19.9	-0.5	5.8	-20.5	-1.1	5.5	-20.8	-0.7	5.4	-21.7	-1.5	0.5	-18.8	-4.1	-3.8	-19.2	-4	1.5	-20	-0.5	0	-19	-3.4	1.8	-18.5	-1.4	3.9	-17.1	-0.7	4.9	-22.3	-3.3	0.1	-18.9	-6.1	-1	-18.8	-5	5.9	-19.8	-0.2	0.1	-20.3	-3.9	5.5
ABalaaa	104	-19.6	-3	0.7	-19.9	-0.5	5.8	-20.5	-1.1	5.5	-20.8	-0.7	5.4	-21.7	-1.5	0.5	-18.8	-4.1	-3.8	-19.2	-4	1.5	-20	-0.5	0	-19	-3.4	1.8	-18.5	-1.4	3.9	-17.1	-0.7	4.9	-22.3	-3.3	0.1	-18.9	-6.1	-1	-18.8	-5	5.9	-19.8	-0.2	0.1	-20.3	-3.9	5.5
ABalaaa	105	-19.5	-2	1.7	-20.2	1.3	4.8	-20.2	-0.1	2	-20.8	0.9	4.4	-22.2	2.2	-0.4	-18.8	-4.5	-1.3	-19.6	-3.3	-0.4	-20.1	0.7	0.9	-19.8	-4	2.4	-18.5	0.1	4.9	-17.6	0	4.9	-22.4	0.5	0.1	-19.1	-4.7	-2	-19.5	-2.6	4.4	-19.2	-0.1	-0.3	-20.7	-3.4	5.5
ABalaaa	106	-19.5	-2	1.7	-20.2	1.3	4.8	-20.2	-0.1	2	-20.8	0.9	4.4	-22.2	2.2	-0.4	-18.8	-4.5	-1.3	-19.6	-3.3	-0.4	-20.1	0.7	0.9	-20.3	-3.4	2.4	-18.5	0.1	4.9	-17.6	0	4.9	-22.4	0.5	0.1	-19.1	-4.7	-2	-19.5	-2.6	4.4	-19.4	0.3	0.6	-20.7	-3.4	5.5
ABalaaa	107	-20.1	0.5	2.2	-20.2	2.5	5.3	-20.5	1.2	3.5	-21.3	1.5	4.4	-22.5	1.8	-1.5	-18.9	-5	-0.3	-19.9	-2.5	0.5	-20.7	1.2	2.9	-20.3	-3.4	2.4	-18.9	1.1	3.9	-17.6	-0.3	5.9	-22.7	1.7	-0.3	-19.5	-4.8	0	-19.1	-2.4	5.4	-19.7	0.1	0.1	-21.3	-3.1	5.5
ABalaaa	108	-19.6	1.4	1.7	-19.9	2.2	5.3	-20.5	1.2	3.5	-21.3	1.5	4.4	-22.5	1.8	-1.5	-18.9	-5	-0.3	-19.9	-2.5	0.5	-20.7	1.2	2.9	-20.2	-4	1.3	-19.3	0.8	2.4	-18.3	-1.2	4.9	-22.7	1.7	-0.3	-19.5	-4.8	0	-19.1	-2.4	5.4	-19.7	0.1	0.1	-21.3	-3.1	5.5
ABalaaa	109	-19.6	1.4	1.7	-19.9	2.2	5.3	-20.9	1.8	2	-21.4	2	3.9	-22.3	0.9	-2	-18.6	-4.8	-1.8	-20.5	-1.4	-0.4	-21	-0.2	1.4	-20.6	-3.8	0.8	-19.3	0.8	2.4	-18.3	-1.2	4.9	-22.8	0.1	0.6	-19.8	-4.5	0.4	-19.6	-1.5	5.4	-20.3	-1	-0.9	-21	-4.1	5
ABalaaa	110	-19.9	0.6	2.2	-20.2	1.2	4.3	-20.9	1.8	2	-21.4	2	3.9	-22.3	0.9	-2	-18.6	-4.8	-1.8	-20.3	-2	-0.4	-21	-0.2	1.4	-19.8	-4.6	1.3	-19	-1.2	1.8	-18.3	-0.3	6.4	-22.8	0.1	0.6	-19.7	-4.4	0.4	-19.6	-1.5	5.4	-20.1	-1.5	0.1	-21	-4.1	5
ABalaaa	111	-19.9	0.6	2.2	-20.2	1.2	4.3	-21	0.7	1.5	-21.1	1.3	3.9	-22	0.1	-3	-18.4	-4.5	-3.3	-20.3	-2	-0.4	-21.3	-0.6	0.9	-19.8	-4.6	1.3	-18.8	-1.8	2.4	-18.8	-0.1	4.9	-22.8	-0.5	0.1	-19.7	-4.4	0.4	-20.1	-2.2	5.4	-20.1	-1.5	-0.3	-21	-4.3	4.5
ABalaaa	112	-19.8	-0.5	1.7	-20.3	0.8	3.8	-21	0.7	1.5	-21.1	1.3	3.9	-22	0.1	-3	-18.4	-4.5	-3.3	-20.3	-1.6	0	-21.3	-0.6	0.9	-18.4	-6.3	-0.1	-18.8	-1.8	2.4	-18.8	-0.1	4.9	-22.8	-0.5	0.1	-19.7	-4.4	0	-20.1	-2.2	5.4	-20.1	-1.5	-0.3	-21	-4.3	4.5
ABalaaa	113	-20.2	-0.4	1.7	-20.4	-0.8	2.8	-21.2	0.8	1.5	-21	1.7	3.4	-21.8	0	-2.5	-18	-5.5	-3.3	-20.3	-1.6	0	-20.8	-1.6	-0.5	-18.5	-6	-0.1	-18.6	-2.8	1.8	-18.8	-0.4	4.9	-22.4	-0.1	0.6	-19.7	-4.4	0	-20.5	-1.5	4.4	-19.5	-1.3	-0.9	-20.7	-5.1	5
ABalaaa	114	-20.2	-0.4	1.7	-20.4	-0.8	2.8	-21.2	-0.3	2	-21	1.7	3.4	-21.7	-0.8	-2.5	-18.2	-5.2	-5.3	-19.5	-2.5	-1.4	-21.4	-1.5	-0.5	-18.1	-6.4	1.3	-19.1	-2.5	1.3	-18.5	-0.8	4.4	-22.4	-0.1	0.6	-19.2	-5.1	-2	-20.3	-1.7	4.4	-19.1	-1.8	-0.9	-21.2	-4.4	3.5
ABalaaa	115	-20.2	-1	1.2	-20.2	-0.6	3.3	-21.2	-0.3	2	-20.9	1	3.4	-21.7	-0.8	-2.5	-18.2	-5.2	-5.3	-19.5	-2.5	-1.4	-21.4	-1.5	-0.5	-18.1	-6.4	1.3	-19.1	-2.5	1.3	-18.5	-0.8	4.4	-22.4	-1	0.1	-19.2	-5.1	-2	-20.3	-1.7	4.4	-19.3	-2.2	-1.4	-21.2	-4.4	3.5
ABalaaa	116	-20.2	-1	1.2	-20.2	-0.6	3.3	-20.7	0.1	0.5	-20.9	1	3.4	-21.2	-0.3	-3.5	-18	-5.7	-3.8	-19.5	-2.7	-1.4	-21	-1.5	0	-18	-6.6	-0.1	-19.1	-2.3	2.4	-19	-0.8	3.9	-22.4	-1	0.1	-19.2	-5.1	-0.5	-20.3	-1.7	4.4	-19.3	-2.2	-1.4	-21.2	-4.1	3
ABalaaa	117	-20.2	-1	0.2	-20.1	-1.6	1.8	-20.7	0.1	0.5	-21.1	0.5	1.4	-21.2	-0.3	-3.5	-18	-5.7	-3.8	-19.7	-2.5	-1.4	-21	-1.5	0	-18.4	-6.8	0.3	-19.1	-2.3	2.4	-19	-0.8	3.9	-22.2	-0.1	0.1	-18.6	-5.7	-1	-20.3	-1.7	4.4	-19.4	-1.9	-1.4	-21.2	-4.1	3
ABalaaa	118	-19.8	-2.3	0.2	-20	-2.1	1.8	-20.4	0.5	0.5	-21.1	0.5	1.4	-21.3	-0.7	-3	-18	-5.7	-4.3	-19.7	-2.5	-1.4	-21.2	-1.5	0.9	-18.4	-6.8	0.3	-18.2	-3.3	2.4	-18.9	-0.1	4.4	-22.2	-0.1	0.1	-18.6	-5.7	-1	-19.8	-3.4	4.4	-19.3	-2.2	-1.4	-21.4	-4.1	4
ABalaaa	119	-19.8	-2.3	0.2	-20	-2.1	1.8	-20.4	0.5	0.5	-21.2	0.1	1.9	-21.3	-0.7	-3	-18	-5.7	-4.3	-19.5	-2.9	-1.9	-21.2	-1.5	0.9	-18.2	-7.2	1.3	-18.8	-3	2.4	-18.6	-1	3.9	-22.2	-0.5	0.1	-19.1	-5	0	-19.8	-3.4	4.4	-19.1	-2.5	-0.3	-21.4	-4.1	4
ABalaaa	120	-20.1	-1.5	0.7	-19.8	-1.3	2.3	-20.8	0.2	1	-21.2	0.1	1.9	-20.9	-0.8	-3	-17.6	-6.1	-3.8	-19.5	-2.9	-1.9	-20.4	-2.3	0.9	-18.2	-6.8	0.8	-18.8	-3	2.4	-18.6	-1	3.9	-22.2	-0.5	0.1	-19.1	-5	0	-20.1	-2.9	3.9	-19.1	-2.5	-0.3	-21.3	-4.6	3.5
ABalaaa	121	-20.1	-1.5	0.7	-19.8	-1.3	2.3	-20.8	0.2	1	-21.1	0	1.9	-20.9	-0.8	-3	-17.6	-6.1	-3.8	-19.2	-3.3	-1.4	-20.4	-2.3	0.9	-18	-6.6	1.3	-18.4	-2.3	2.9	-18.4	-2.1	3.4	-21.7	0.1	-0.3	-18	-6.4	-0.5	-20.1	-2.9	3.9	-18.8	-2.2	-1.9	-21.3	-4.6	3.5
ABalaaa	122	-20	-2.2	0.2	-20.4	-1.9	0.8	-21	1	0	-21.1	0	1.9	-20.9	-0.5	-3	-17.4	-6.6	-3.3	-19.2	-3.3	-1.4	-20.1	-3.2	1.4	-18	-6.6	1.3	-18.6	-2.5	2.4	-18.2	-2.1	3.9	-21.7	0.1	-0.3	-18	-6.4	-0.5	-19.8	-2.9	4.4	-18.9	-2.3	-1.4	-20.3	-5.6	4
ABalaaa	123	-19.7	-2.8	-0.2	-20.3	-2.6	0.8	-21	1	0	-21.2	0.3	1.9	-20.9	-0.5	-3	-17.4	-6.6	-3.3	-19	-3.5	-1.9	-20.1	-3.2	1.4	-17.9	-6.9	0.8	-18.6	-2.5	2.4	-18.2	-2.1	3.9	-21.5	-1.2	0.6	-17.2	-7	0	-19.8	-2.9	4.4	-18.9	-2.5	-0.9	-20.3	-5.6	4
ABalaaa	124	-19.7	-2.8	-0.2	-20.3	-2.6	0.8	-20.6	0.7	1.5	-21.2	0.3	1.9	-20.9	-1.3	-2.5	-17.2	-6.8	-3.8	-19	-3.3	0	-19.8	-3.4	1.4	-17.4	-6.8	2.9	-18.6	-3	0.8	-18.1	-2.6	3.9	-21.5	-1.2	0.6	-17.1	-7.3	-1	-18.8	-3.4	4.9	-18.9	-2.5	-0.9	-20.2	-6	2.5
ABalaaa	125	-19.3	-3.3	0.2	-20.3	-1.6	0.8	-20.2	-0.1	1.5	-20.8	0.2	1.4	-20.9	-2	-3.5	-16.8	-7.3	-4.8	-19	-3.3	0	-19.4	-3.3	1.9	-17.1	-7.1	1.8	-18.4	-3.2	0.8	-17.7	-3.2	3.9	-21.1	-1.7	1.6	-17.1	-7.3	-1	-19.1	-3.4	3.4	-19.4	-1.9	-0.3	-20.3	-5.7	2.5
ABalaaa	126	-19.3	-3.3	0.2	-20.3	-1.6	0.8	-20.2	-0.1	1.5	-20.8	0.2	1.4	-20.9	-2	-3.5	-16.8	-7.3	-4.8	-19.2	-3.1	-1.4	-19.4	-3.3	1.9	-17.1	-7.1	1.8	-18.4	-3.2	0.8	-17.7	-3.2	3.9	-21.1	-1.7	1.6	-18.2	-5.9	-1	-19.1	-3.4	3.4	-19.1	-2.9	0.6	-20.3	-5.7	2.5
ABalaaa	127	-18.6	-4.5	-0.2	-20.1	-2.7	1.3	-20.3	-0.6	3	-20.9	-0.2	2.9	-21.1	-2.3	-3	-16.8	-7	-4.3	-19.2	-3.1	-1.4	-20	-2.7	1.9	-17.9	-6.1	4.4	-18	-3.7	1.8	-17.4	-3.4	3.4	-20.8	-2	1.6	-18.2	-5.9	-1	-19.5	-2.6	3.4	-19.1	-2.2	2.1	-20.3	-5.9	2.5
ABalaaa	128	-18.3	-4.9	0.7	-20.8	-2.8	2.8	-20.3	-0.6	3	-20.9	-0.2	2.9	-21.1	-2.3	-3	-16.8	-7	-4.3	-19	-3.1	0	-20	-2.7	1.9	-17.6	-6.5	2.9	-18	-3.7	1.8	-17.4	-3.4	3.4	-20.8	-2	1.6	-19	-5.4	-0.5	-19.5	-2.6	3.4	-19.1	-2.2	2.1	-20.3	-5.9	2.5
ABalaaa	129	-18.3	-4.9	0.7	-20.8	-2.8	2.8	-19.9	-1	3.5	-20.7	-0.5	2.9	-20.7	-2.9	-3.5	-17.4	-6.6	-4.3	-19	-3.1	0	-19.9	-2.3	1.9	-17.6	-6.5	2.9	-18	-4.6	1.3	-18.1	-2.6	3.9	-21	-1.1	1.6	-19	-5.4	-0.5	-19.8	-2.4	4.4	-19.2	-1.1	2.1	-20.5	-5.4	2.5
ABalaaa	130	-17.8	-5	1.2	-20.3	-3.6	3.3	-19.9	-1	3.5	-20.7	-0.5	2.9	-20.7	-2.9	-3.5	-17.4	-6.6	-4.3	-19.2	-3.1	-0.4	-19.9	-2.3	1.9	-17.6	-7	3.4	-18	-4.6	1.3	-18	-2.6	3.9	-21	-1.1	1.6	-19.3	-4.9	0	-19.8	-2.4	4.4	-18.8	-2.2	2.6	-20.5	-5.4	2.5
ABalaaa	131	-17.8	-5	1.2	-20.3	-3.6	3.3	-19.5	-1.1	4.5	-20.8	-0.6	3.4	-19.9	-3.4	-2.5	-17.4	-6.6	-2.3	-19	-2.4	1.5	-19.7	-2.1	1.9	-17.8	-6.5	3.4	-18	-4.6	1.3	-18	-2.6	3.9	-21.1	-1.3	2.1	-19.4	-4.2	0.4	-20	-2	3.9	-18.6	-1.6	3.1	-21.2	-4.1	1.5
ABalaaa	132	-17.3	-5.3	2.2	-19.1	-4.1	3.3	-19.5	-1.1	4.5	-20.8	-0.6	3.4	-19.9	-3.4	-2.5	-17.4	-6.6	-2.3	-19	-2.4	1.5	-19.7	-2.1	1.9	-17.1	-6.3	3.4	-17.7	-4.6	2.4	-17.1	-3.1	4.9	-21.1	-1.3	2.1	-19.4	-4.2	0.4	-20	-2	3.9	-18.6	-1.6	3.1	-21.2	-4.1	1.5
ABalaaa	133	-16.5	-6.2	1.7	-19	-4.1	4.3	-18.4	-1.3	6	-20.3	-0.6	2.9	-19.5	-3.5	-2	-17.4	-6.4	-2.8	-18	-2.6	1	-18.7	-2.7	3.4	-17.1	-6.3	3.4	-17.5	-3.5	4.9	-16.6	-3.6	5.9	-20.4	-1.3	2.1	-19.2	-4.3	0	-18.9	-2.6	3.9	-18.6	-1.8	3.1	-21	-4	2.5
ABalaaa	134	-16.5	-6.2	1.7	-19	-4.1	4.3	-18.4	-1.3	6	-20.3	-0.6	2.9	-19.5	-3.5	-2	-17.4	-6.4	-2.8	-18	-2.6	1	-18.7	-2.7	3.4	-17.3	-4.8	3.4	-17.5	-3.5	4.9	-16.6	-3.6	5.9	-20.4	-1.3	2.1	-19.2	-4.3	0	-18.9	-2.6	3.9	-18	-2.6	1.6	-21	-4	2.5
ABalaaa	135	-16	-6.3	2.2	-17.7	-4.1	3.8	-17.6	-2.2	7.1	-20	0.2	4.4	-19.4	-2.9	0	-16.6	-7.5	-1.8	-17.7	-3.3	1.5	-17.9	-3.2	4.9	-17.4	-5.1	4.4	-17	-2.1	4.9	-15.5	-3.7	6.4	-19.9	-1.5	2.6	-18.4	-5.1	0	-18.6	-2.7	4.9	-17.8	-2.3	2.6	-20.5	-3.9	4
ABalaaa	136	-16	-6.5	1.7	-17.6	-3.4	6.3	-17	-2.6	6	-20.1	0	4.4	-19	-2.3	0	-16.1	-7.5	-2.8	-17.1	-4.2	1	-17.3	-3.7	4.4	-17.6	-5.2	3.9	-17.8	-0.5	5.9	-16.7	-2.9	6.4	-19.5	-2.5	3.1	-17.9	-5.9	0	-18.1	-3.4	4.9	-18	-1.8	2.1	-19.9	-4.3	3.5
ABalaaaa	137	-15.5	-5.5	6.3	-19.5	-3	7.8	-17.4	-0.9	9.1	-19	2.3	8	-19.5	-0.4	3.5	-15	-9.7	2.4	-18.4	-1.6	6	-17.2	-0.8	7.9	-18.5	-4	7.4	-18.4	1.2	6.4	-17.6	-1.3	7.4	-19.7	-1.3	5.1	-18.8	-4.8	4.4	-16.5	-1.4	7.4	-17.9	-0.9	4.6	-20.7	-3.7	7
ABalaaaa	138	-15.5	-5.5	6.3	-19.5	-3	7.8	-17.4	-0.9	9.1	-19	2.3	8	-19.5	-0.4	3.5	-15	-9.7	2.4	-18.4	-1.6	6	-17.2	-0.8	7.9	-18.5	-4	7.4	-18.4	1.2	6.4	-17.6	-1.3	7.4	-19.7	-1.3	5.1	-18.8	-4.8	4.4	-16.5	-1.4	7.4	-17.9	-0.9	4.6	-20.7	-3.7	7
ABalaaaa	139	-15.4	-4	6.3	-19.3	-3.3	8.3	-18.4	-0.8	8.6	-16.5	1.2	9	-19.2	0	4	-14	-10.4	3.1	-18.2	-1.3	6	-16.7	0.1	10.5	-18.8	-5.1	5.9	-17	1.9	7.4	-16.6	0.3	6.9	-21.5	-1	3.1	-19.8	-3.9	3.4	-16.7	-0.5	8.4	-16.6	-1.2	5.6	-19.2	-3.3	8.5
ABalaaaa	140	-15.4	-4	6.3	-19.3	-3.3	8.3	-18.4	-0.8	8.6	-16.5	1.2	9	-19.2	0	4	-14	-10.4	3.1	-18.2	-1.3	6	-16.7	0.1	10.5	-20.1	-5.7	3.4	-16.3	3	7.4	-16.6	0.3	6.9	-21.5	-1	3.1	-19.8	-3.9	3.4	-16.7	-0.5	8.4	-16.9	-0.8	6.1	-19.2	-3.3	8.5
ABalaaaa	141	-15	-3.4	7.3	-19	-3.6	8.8	-18.1	-0.8	8.6	-16.1	1.1	10	-19.1	0.6	5.5	-13	-10.1	5.1	-18.4	-0.7	7	-17.4	1	8.9	-20.4	-5.5	1.8	-16.3	3	7.4	-16	1.8	7.9	-21.1	-1.3	3.1	-19.6	-3	4.4	-15.8	1.1	9.4	-17.1	-1.2	6.1	-18.2	-3.8	9.5
ABalaaaa	142	-15.5	-3.5	7.3	-18.7	-2.1	8.8	-18.1	-0.8	8.6	-16.1	1.1	10	-18.1	0.8	6.5	-13.2	-10.3	5.1	-18.9	0.3	6.5	-17.4	1	8.9	-20.4	-5.5	1.8	-15.8	3	8.4	-15.7	0.9	8.9	-21.1	-1.3	3.1	-19.6	-3	4.4	-15.8	1.1	9.4	-17.4	-1.6	6.1	-18.2	-3.8	9.5
ABalaaaa	143	-15.5	-3.5	7.3	-18.7	-2.1	8.8	-17.5	-0.5	8.1	-15	1	9.5	-18.1	0.8	6.5	-13.2	-10.3	5.1	-18.9	0.3	6.5	-18.4	2.2	7.9	-20.1	-5.7	1.8	-17.3	1.5	7.4	-15.7	0.9	8.9	-21.2	-1	3.1	-20.5	-2.8	3.4	-15.8	0.4	7.9	-17.4	-1.6	6.1	-18.1	-3.5	9.5
ABalaaaa	144	-15.8	-3.2	7.8	-18.4	-2.9	7.8	-17.5	-0.5	8.1	-15	1	9.5	-18.1	0.8	7.5	-13	-10	5.6	-18.7	0.9	7.5	-17.9	2.2	7.4	-20.5	-5.1	1.3	-17.3	1.5	7.4	-14.5	1.4	9.4	-21.2	-1	3.1	-19.7	-3.2	3.9	-16.2	-0.2	8.4	-17.1	-1.2	6.6	-18.1	-3.5	9.5
ABalaaaa	145	-15.7	-3	7.3	-18.4	-2.9	7.8	-15.9	-1	9.1	-15.4	0.4	9.5	-18.1	-0.3	6.5	-13	-10	5.6	-19.7	0.3	5	-17.9	2.2	7.4	-19.7	-5.3	2.4	-16.9	0.7	7.9	-14.7	0.7	9.4	-21.2	-0.6	3.6	-19.7	-3.2	3.9	-16.2	-0.2	8.4	-17.7	-1.7	5.6	-17.5	-3.4	10
ABalaaaa	146	-15.7	-3	7.3	-17.5	-3.9	7.8	-15.9	-1	9.1	-15.4	0.4	9.5	-18.1	-0.3	6.5	-14	-9.4	5.1	-19.7	0.3	5	-18.5	1.4	7.4	-19.7	-5.3	2.4	-16.5	-0.5	8.9	-14.7	0.7	9.4	-21.2	-0.6	3.1	-19.9	-3.2	2.9	-15.8	-0.2	8.9	-18.1	-2.6	3.6	-19.6	-4.8	7.5
ABalaaaa	147	-15.8	-3.9	6.3	-17.1	-4.2	8.8	-16.4	-1.7	8.1	-15.9	0.1	8.5	-17.7	-1.6	6.5	-14.9	-9.3	5.1	-20.1	-0.5	4.5	-18.5	1.4	7.4	-19.4	-4.9	2.4	-16.5	-0.5	8.9	-15.6	-0.8	9.4	-21.2	-0.6	3.1	-19.9	-3.2	2.9	-15.8	-0.2	8.9	-19.1	-3	2.6	-19.6	-4.8	7.5
ABalaaaa	148	-15.8	-3.9	6.3	-17.1	-4.2	8.8	-16.4	-1.7	8.1	-15.9	0.1	8.5	-17.7	-1.6	6.5	-14.9	-9.3	5.1	-20.1	-0.5	4.5	-18.8	0.7	6.4	-18.7	-5.6	2.4	-16.7	-1.2	8.9	-15.9	-1.9	8.9	-21.5	-0.3	2.6	-19.9	-3.2	3.4	-17.4	-1.7	8.4	-19.1	-3	2.6	-19.9	-5.7	5.5
ABalaaaa	149	-16.2	-4.5	6.3	-17.1	-6.5	7.8	-18.5	-2.5	7.6	-15.5	0	9.5	-19.3	-2.6	3.5	-15.5	-8.9	3.1	-19.7	-1.3	3	-18.8	0.7	6.4	-19.1	-5.8	1.3	-16.3	-1.7	7.9	-15.9	-1.9	8.9	-21.5	-0.3	2.6	-19.9	-3.2	3.4	-17.4	-1.7	8.4	-19	-3.7	1.6	-19.9	-5.7	5.5
ABalaaaa	150	-16.3	-4.7	6.8	-17.1	-6.5	7.8	-18.5	-2.5	7.6	-15.5	0	9.5	-19.5	-2.8	3.5	-15.5	-8.9	3.1	-19.7	-2	3.5	-18.6	-0.1	6.9	-19.1	-5.8	1.3	-16.1	-2.4	7.9	-16.4	-2.7	8.4	-20.8	-1	3.6	-20.3	-3	2.4	-17.7	-2.4	7.9	-18.9	-3.7	1.6	-20.3	-5.7	4.5
ABalaaaa	151	-16.3	-4.7	6.8	-17.2	-6.9	6.8	-18.9	-3.1	5.5	-16.5	-1	8	-19.5	-2.8	3.5	-16.4	-8.1	3.1	-19.7	-2	3.5	-18.5	-0.9	6.9	-18.6	-6.9	1.8	-16.1	-2.4	7.9	-16.7	-4.1	6.9	-20.8	-1	3.6	-20.1	-3.1	2.9	-18.1	-2.7	7.4	-18.5	-3.7	2.1	-20.3	-5.7	4.5
ABalaaaa	152	-17.3	-4.2	4.7	-17.1	-7.5	5.8	-18.8	-3	6	-18.5	-0.9	8	-19.8	-3.3	2	-16.6	-7.7	2.6	-19.7	-2.7	2	-18.5	-0.9	6.9	-17.8	-7.8	0.8	-15	-3.4	8.9	-16.7	-4.1	6.9	-20.8	-2.2	2.6	-20.1	-3.1	2.9	-18.1	-2.7	7.4	-18.2	-4	1.1	-19.6	-6.4	4.5
ABalaaaa	153	-17.8	-4.3	4.2	-17.1	-7.5	5.8	-18.8	-3	6	-18.5	-0.9	8	-19.8	-3.8	1	-16.6	-7.7	2.6	-19.7	-3.1	2	-18.2	-0.3	7.4	-18.1	-8	-0.1	-16.1	-4.7	5.9	-17.2	-4.2	5.9	-20.8	-2.2	2.6	-20	-3.4	2.4	-18.1	-3.1	7.4	-18.5	-4.2	0.1	-19.6	-6.4	4.5
ABalaaaa	154	-17.8	-4.3	4.2	-18.4	-6.7	5.3	-18.2	-3.2	5.5	-18.8	-1.5	6.5	-19.8	-3.8	1	-17	-7.3	3.1	-19.7	-3.1	2	-18.2	-0.3	7.4	-17.8	-7.1	-2.6	-16.1	-4.7	5.9	-16.7	-4.9	5.4	-20.8	-2.4	2.6	-20	-3.4	2.4	-18.1	-3.1	7.4	-18.5	-4.2	0.1	-19.2	-7	3
ABalaaaa	155	-18.3	-4.2	3.7	-18.4	-6.7	5.3	-18.2	-3.2	5.5	-18.8	-1.5	6.5	-19.1	-4.1	0.5	-17	-7.3	3.1	-19.6	-3.1	-0.4	-18.7	-0.7	6.9	-17.8	-7.1	-2.6	-16.6	-5.2	4.4	-16.7	-4.9	5.4	-20.8	-2.7	2.1	-19.9	-4.1	1.4	-18.1	-3.1	6.9	-18.7	-4	-0.9	-18.3	-8.1	2.5
ABalaaaa	156	-18.3	-4.2	3.7	-18.4	-6.4	5.3	-18.8	-3.3	4.5	-19	-1.5	7	-19.1	-4.1	0.5	-17.2	-7.3	1.1	-19.6	-3.1	-0.4	-18.8	-1.3	5.9	-17.9	-6.1	-2.6	-17.3	-4.7	2.4	-16.4	-5	3.9	-20.8	-2.7	2.1	-19.8	-4.8	0.4	-18.1	-2.7	7.4	-18.2	-3.3	-1.9	-18.3	-8.1	2.5
ABalaaaa	157	-18.1	-4.6	3.7	-18.8	-6.2	4.3	-18.8	-3.3	4.5	-19	-1.5	7	-18.7	-4.7	1	-18	-6.5	0.6	-19.7	-2.9	-1.4	-18.8	-1.3	5.9	-18.3	-5.9	-4.1	-17.3	-4.7	2.4	-16.8	-5.6	2.9	-21.1	-3.2	1.1	-19.8	-4.8	0.4	-18.1	-2.7	7.4	-19.1	-2.5	-2.9	-18.3	-8.1	2
ABalaaaa	158	-17.4	-4.9	3.7	-18.8	-6.2	4.3	-19.3	-3.2	3	-19.2	-2.1	5.4	-18.5	-5.2	-1	-18	-6.5	0.6	-19.9	-2.2	-1.9	-18.6	-2.2	4.9	-19.5	-5.4	-3.6	-17.1	-4.7	0.8	-16.8	-5.6	2.9	-21.1	-3.2	1.1	-20	-4.7	-1	-17.7	-2.4	7.4	-18.8	-2.5	-2.9	-18.3	-8.1	2
ABalaaaa	159	-17.4	-4.9	3.7	-18.8	-6.2	4.3	-19.3	-3.2	3	-19.2	-2.1	5.4	-18.5	-5.2	-1	-18.3	-6.3	0.1	-19.9	-2.2	-1.9	-18.6	-2.2	4.9	-19.5	-5.4	-3.6	-17.8	-5.3	-0.1	-16.8	-5.6	1.9	-20.6	-3	-0.3	-20	-4.7	-1	-17.7	-2.4	7.4	-18.8	-2.5	-2.9	-18.9	-7.7	2.5
ABalaaaa	160	-18.6	-4.5	3.2	-18.8	-6.2	4.3	-19.5	-3	3	-19.4	-3	5.4	-18.5	-5.4	-0.4	-18.3	-6.3	0.1	-20.3	-2.5	-0.9	-19.2	-3.3	4.4	-19.1	-4.6	-4.6	-18.2	-5.1	-1.1	-16.8	-5.6	1.9	-20.6	-3	-0.3	-19.2	-4.3	-3	-18.1	-3.3	5.9	-18.3	-2.8	-3.4	-18.9	-7.7	2.5
ABalaaaa	161	-19.3	-4.1	2.2	-19.3	-5.8	3.3	-19.5	-3	3	-19.4	-3	5.4	-18.8	-5.4	-0.4	-18.7	-5	-0.3	-19.5	-2.5	-2.4	-19.2	-3.3	4.4	-18.3	-4.7	-5.1	-18.2	-5.1	-1.1	-16.9	-5.4	0	-20.6	-2	-2.3	-19.2	-4.3	-3	-18.1	-3.3	5.9	-18.3	-2.3	-3.4	-18.8	-7.4	1.5
ABalaaaa	162	-19.3	-4.1	2.2	-20	-4.4	1.3	-19.5	-3.2	0	-19.6	-4.2	2.4	-18.8	-5.4	-0.4	-18.9	-4.3	-1.8	-19.5	-2.5	-2.4	-20	-3	2.4	-17.7	-4.9	-5.1	-17.3	-5.2	-1.6	-17.5	-4.8	-1	-20.6	-2	-2.3	-19.4	-3.9	-3.5	-18.6	-3.3	5.4	-18.5	-2.1	-2.4	-18.8	-7.4	1.5
ABalaaaa	163	-19.6	-3.6	1.2	-20	-4.4	1.3	-19.5	-3.2	0	-19.6	-4.2	2.4	-18.7	-5.2	-3	-18.9	-4.3	-1.8	-19.7	-2	-2.4	-19.7	-3.6	1.9	-17.7	-4.9	-5.1	-17.6	-5.8	-0.6	-17.5	-4.8	-1	-19.7	-1.6	-3.3	-19.5	-2.3	-3	-19	-3.3	3.4	-17.7	-2.1	-3.4	-19	-7.1	0.4
ABalaaaa	164	-19.6	-3.6	1.2	-20.3	-4.1	-0.1	-19	-4.1	-0.9	-19.7	-3.9	1.4	-18.7	-5.2	-3	-18.9	-4.1	-2.3	-19.7	-2	-2.4	-19.7	-3.6	1.9	-18.4	-5	-3.6	-17.6	-5.8	-0.6	-17.4	-4.3	-3.1	-19.3	-2	-3.8	-19.5	-2.3	-3	-19	-3.3	3.4	-17.7	-2.1	-3.4	-18.9	-6.7	0.4
ABalaaaa	165	-19.6	-3.2	-1.2	-20.3	-4.1	-0.1	-19	-4.1	-0.9	-19.7	-3.9	1.4	-18.9	-5.1	-2.5	-18.9	-4.1	-2.3	-19.9	-0.9	-1.9	-20	-3.2	1.9	-19	-5.2	-3.1	-17.2	-6.5	-0.6	-16.9	-4	-3.1	-19.3	-2	-3.8	-19.3	-4.7	-2	-19	-3.3	2.9	-18.1	-2.6	-3.4	-18.9	-6.7	0.4
ABalaaaa	166	-19.7	-2.7	-2.2	-20	-3.5	-1.1	-18.8	-4	-1.9	-20.3	-3.5	-1.5	-18.6	-4.9	-4	-19.2	-3.4	-2.8	-19.9	0	-2.9	-20	-3.2	1.9	-19.3	-3.5	-2.1	-17.2	-6.7	-0.6	-16.9	-4	-3.1	-19.9	-2.3	-3.8	-19.3	-4.7	-2	-19	-3.3	2.9	-18.3	-2.8	-3.4	-19	-5.6	-0.5
ABalaaaa	167	-19.7	-2.7	-2.2	-19.7	-4	-2.1	-18.6	-4.8	-1.9	-20.4	-2.4	-3	-18.6	-4.9	-4	-19.2	-3.6	-3.8	-19.9	0	-2.9	-19.5	-3.7	0.9	-19.6	-2.6	-5.1	-17.2	-6.7	-0.6	-17.2	-4.3	-3.1	-19.9	-2.3	-3.8	-19.9	-4.3	-2	-19.1	-3.4	2.4	-17.9	-3.1	-3.9	-19	-5.6	-0.5
ABalaaaa	168	-19.5	-3.2	-2.2	-19.7	-4	-2.1	-18.6	-4.8	-1.9	-20.4	-2.4	-3	-18.1	-5.1	-3.5	-19.2	-3.6	-3.8	-19.5	-0.3	-3.4	-19.6	-3.2	0.9	-19.6	-2.6	-5.1	-17.8	-6.7	-3.1	-18.2	-4.3	-3.1	-20	-2.7	-2.8	-19	-4.7	-2	-19.7	-4.1	1.9	-18.4	-3.9	-4.4	-19.5	-4.5	-0.5
ABalaaaa	169	-18.9	-3.9	-2.7	-20	-3.4	-2.7	-19.5	-4.1	-1.9	-20.5	-1.9	-4	-18.2	-5.4	-4.5	-19.7	-3	-3.8	-19.9	-0.1	-1.9	-19.6	-3.2	0.9	-20.5	-2.3	-5.1	-18.7	-5.3	-2.1	-18.2	-4.3	-3.1	-20	-2.7	-2.8	-19	-4.7	-2	-19.7	-4.1	1.9	-18.4	-4.4	-3.4	-19.5	-4.5	-0.5
ABalaaaa	170	-18.9	-3.9	-2.7	-20	-3.4	-2.7	-19.5	-4.1	-1.9	-20.5	-1.9	-4	-18.2	-5.4	-4.5	-19.7	-3	-3.8	-19.9	-0.1	-1.9	-19.4	-3.7	2.4	-20.6	-2	-6.6	-19.2	-5	-3.1	-17.3	-5.7	-3.1	-20.1	-2.2	-3.8	-18.9	-6.2	-1	-19.5	-4.8	2.4	-18.4	-4.4	-3.4	-19.4	-5.1	-1
ABalaaaa	171	-19.5	-3.2	-2.7	-20.4	-2.9	-1.1	-20.2	-2.4	-2.4	-20.3	-1.8	-4.5	-18.4	-5.6	-3	-19.5	-3.4	-2.8	-20.1	-0.9	-2.9	-19.4	-3.7	2.4	-20.3	-2.1	-6.1	-19.2	-5	-3.1	-18.2	-4.5	-4.1	-20.1	-2.2	-3.8	-18.9	-6.2	-1	-19.5	-4.8	2.4	-18.2	-4.2	-1.9	-19.4	-5.1	-1
ABalaaaa	172	-19.5	-3.2	-2.7	-20.4	-3.3	-1.6	-20.2	-2.4	-2.4	-20.3	-1.8	-4.5	-18.4	-5.6	-3	-19.5	-4.3	-2.8	-20.1	-0.9	-2.9	-20.3	-3.1	0.4	-20.3	-2.1	-6.1	-20	-3.6	-3.1	-18.2	-4.5	-4.1	-20.2	-2.2	-3.8	-19.1	-5.8	-1	-19.3	-4.8	2.4	-18.2	-4.5	-1.4	-20.3	-5.6	0
ABalaaaa	173	-19.6	-3.2	-1.2	-20.4	-3.3	-1.6	-20.5	-2.2	-1.4	-20.4	-2.2	-5	-19.9	-4.4	-3	-19.5	-4.3	-2.8	-20.8	0.3	-2.4	-20.3	-3.1	0.4	-20.7	-2.8	-5.1	-20.2	-3.2	-1.6	-18.6	-5	-3.1	-20.6	-2.7	-2.3	-19.1	-5.8	-1	-19.3	-4.8	2.4	-18.2	-4.5	-2.9	-19.9	-6.1	0
ABalaaaa	174	-20.3	-2.7	0.2	-20.7	-2.3	-1.6	-20.5	-2.2	-1.4	-20.4	-2.2	-5	-19.5	-4.5	-3.5	-19.3	-4.5	-2.8	-20.8	0.5	-3.4	-20.1	-3.8	0.9	-21.2	-2.8	-3.6	-20.2	-3.2	-1.6	-19.2	-3.5	-1	-20.6	-2.7	-2.3	-19	-5.6	-1.5	-19.8	-3.9	2.9	-18.2	-3.8	-1.9	-19.9	-6.1	0
ABalaaaa	175	-20.3	-2.7	0.2	-20.7	-2.3	-1.6	-20.7	0.3	0	-20.7	-0.9	-3.5	-19.5	-4.5	-3.5	-19.3	-4.5	-2.8	-20.8	0.5	-3.4	-20	-4.5	1.9	-21.6	-2	-2.6	-20.6	-2	-1.6	-19.2	-3.5	-1	-20.6	-2.3	-3.3	-19.5	-4.8	-1.5	-19.5	-4.3	2.4	-18.2	-3.8	-1.9	-20.5	-5.4	0
ABalaaaa	176	-20	-1.2	0.7	-21.3	-0.7	-1.6	-20.7	0.3	0	-20.7	-0.9	-3.5	-20	-3.5	-3	-19.2	-3.4	-2.3	-20.8	1.6	-0.4	-20	-4.5	1.9	-21.6	-2	-2.6	-20.2	-2.2	-1.1	-19.1	-2.8	-0.5	-20.6	-2.3	-3.3	-19.5	-4.8	-1.5	-19.5	-4.3	2.4	-17.9	-3.3	-1.9	-20.5	-5.4	0
ABalaaaa	177	-20.2	0.9	-0.7	-21.3	-1.2	-1.1	-20.4	1	0	-20	0.5	-4.5	-20	-1.4	-2.5	-18.4	-4.1	0.1	-20.8	0.9	-0.4	-20.6	-2.5	3.4	-21.4	-0.1	-1.6	-20.2	-2.2	-1.1	-18.4	-2.4	0	-20.2	-2.3	-2.8	-19.6	-4.1	-1	-19.5	-4.1	2.9	-18.3	-2	-2.4	-20.8	-4.3	0.4
ABalaaaa	178	-20.2	0.9	-0.7	-21.3	-1.2	-1.1	-20.4	1	0	-20	0.5	-4.5	-20	-1.4	-2.5	-18.4	-4.1	0.1	-20.8	0.9	-0.4	-20.6	-2.5	3.4	-21.5	-0.3	-1.6	-19.9	-2.5	-1.1	-18.4	-2.4	0	-20.2	-2.3	-2.8	-19.6	-4.1	-1	-19.5	-4.1	2.9	-18	-2.1	-2.4	-20.8	-4.3	0.4
ABalaaaa	179	-20	2	-0.2	-21.4	-1.2	-0.6	-20.3	0.4	1.5	-19.7	0.6	-3.5	-20.3	-0.4	-3	-18.4	-3.2	-0.3	-20.4	1.1	-1.4	-20.6	-2.3	2.9	-21.2	0	-2.1	-19.5	-2	-0.6	-18.5	-1.7	0	-20.8	-0.3	-1.8	-19.2	-3.5	-0.5	-19.5	-3.1	1.9	-18.3	-1.8	-2.9	-20.8	-2.8	0.9
ABalaaaa	180	-17.9	1.7	0.2	-19.6	-0.8	0.3	-19.3	0	1.5	-18.8	0	-4	-19.9	-1.5	-1.5	-17.7	-3.1	0.6	-19.5	0.9	-1.4	-19.3	-2	3.4	-20.7	0	-2.6	-18.8	-2.1	-0.6	-18.6	-0.3	0.4	-20.5	0	-0.8	-19.4	-3	-1	-18.6	-3.3	3.4	-17.9	-1.6	-2.9	-20.2	-2.9	0.4
ABalaaaal	181	-17.6	3.2	-1.7	-19	-0.1	-1.6	-19	1.6	-0.9	-18.4	2.5	-3.5	-19.4	-1.3	-4.5	-18.2	-1.4	-2.3	-18.5	1.8	-2.4	-20.5	-1.8	0.4	-20.5	1.8	-4.6	-18.2	-0.2	-2.1	-17.8	1	-1	-20	1.4	-2.3	-18.6	0	-4.1	-20	-2.7	-0.1	-17.6	-0.5	-3.9	-20.9	-2	-1.5
ABalaaaal	182	-17.6	3.2	-1.7	-19	-0.1	-1.6	-19	1.6	-0.9	-18.4	2.5	-3.5	-19.4	-1.3	-4.5	-18.2	-1.4	-2.3	-18.5	1.8	-2.4	-20.5	-1.8	0.4	-20.5	1.8	-4.6	-18.2	-0.2	-2.1	-17.8	1	-1	-20	1.4	-2.3	-18.6	0	-4.1	-20	-2.7	-0.1	-17.6	-0.5	-3.9	-20.9	-2	-1.5
ABalaaaal	183	-17.9	3.6	-2.2	-19.1	0.6	-2.1	-17.8	2.4	-1.9	-17.7	1.8	-3.5	-18.2	0	-5	-18	-0.4	-2.3	-18.3	3.1	-2.9	-20.9	-0.5	0	-21	2.4	-3.6	-17.8	0	-1.1	-18.2	1.8	-1.5	-19.5	2.1	-2.8	-18.7	1.5	-3.5	-19.3	-2	-0.6	-16.6	-0.3	-3.9	-20.7	-1.4	-2
ABalaaaal	184	-17.9	3.6	-2.2	-19.1	0.6	-2.1	-17.8	2.4	-1.9	-17.7	1.8	-3.5	-18.2	0	-5	-18	-0.4	-2.3	-18.3	3.1	-2.9	-20.9	-0.5	0	-20	2.8	-2.6	-17.8	0	-1.1	-18.2	1.8	-1.5	-19.5	2.1	-2.8	-18.7	1.5	-3.5	-19.3	-2	-0.6	-16.7	-0.1	-4.4	-20.7	-1.4	-2
ABalaaaal	185	-19	4.6	-3.2	-19	0.8	-1.1	-17.9	1.9	-1.4	-17	1	-2	-18.2	0.9	-5.5	-17.6	0.8	-3.3	-18.7	3.6	-2.4	-21	0	-0.5	-20	2.8	-2.6	-18.2	1.3	-0.6	-17.7	1.4	-1.5	-19.8	2.1	-2.8	-17.8	2.1	-3.5	-18.9	-1.3	-0.6	-16.5	-0.1	-3.9	-20.8	-1.1	-2
ABalaaaal	186	-18	5.4	-1.7	-18.8	2	-1.1	-17.9	1.9	-1.4	-17	1	-2	-17	1.3	-5	-17.1	1.5	-2.8	-18.3	4.9	-2.9	-21.6	0	-0.5	-19.4	3.2	-3.1	-18.8	1.8	-1.1	-17.7	1.4	-1.5	-19.8	3.3	-3.3	-17.8	2.1	-3.5	-18.9	-1.3	-0.6	-16.5	-0.1	-3.9	-20.8	-1.1	-2
ABalaaaal	187	-18	5.4	-1.7	-18.8	2	-1.1	-18.5	2.3	-1.9	-17.5	1.8	-3	-17	1.3	-5	-17.1	1.5	-2.8	-18.3	4.9	-2.9	-21.6	0	-0.5	-19.7	3.9	-1.6	-18.8	1.8	-1.1	-18.1	2.3	-1	-19.8	3.3	-3.3	-18.4	1.8	-3	-19.1	-0.6	-2.1	-16.5	0	-4.4	-20.9	-0.4	-1.5
ABalaaaal	188	-17.9	5.6	-1.7	-19.2	2.1	-1.1	-18.5	2.3	-1.9	-17.5	1.8	-2.5	-17	1.3	-6	-16.9	1.9	-3.3	-18.1	6.2	-2.4	-21.4	0.4	-2	-19.7	3.9	-1.6	-18.4	2.4	-1.1	-18.1	2.3	-1	-19.5	3.3	-3.3	-18.6	2.1	-2.5	-19.1	-0.6	-2.1	-16.8	-0.3	-4.9	-20.5	-0.1	-1.5
ABalaaaal	189	-17.9	5.6	-1.7	-19.2	2.1	-1.1	-18.6	3.5	-1.9	-17.5	1.8	-2.5	-17.3	1	-5.5	-16.9	1.9	-3.3	-18.9	5.1	-2.9	-21.4	0.4	-2	-19.9	4	-1.6	-18.4	2.4	-1.1	-17.9	2.3	0.4	-19.5	3.3	-3.3	-18.6	2.1	-2.5	-19.8	-0.5	-0.6	-17.3	-0.7	-4.9	-20.5	-0.1	-1.5
ABalaaaal	190	-18.3	5.7	-2.2	-20.3	1.2	-1.6	-19.7	2.1	-1.9	-18.5	2.4	-3.5	-17.3	1	-5.5	-18	1.9	-2.3	-18.9	5.1	-2.9	-21.8	0.8	-1	-20.5	2.5	-1.1	-18.8	2.4	-0.1	-18.1	2.5	0	-20.2	2.4	-3.3	-18.3	1.4	-1	-19.8	-0.3	-1.1	-17.3	-0.2	-5.4	-21	0.5	-1.5
ABalaaaal	191	-18.8	5.4	-1.7	-20.6	0.4	-1.6	-19.7	2.1	-1.9	-18.5	2.4	-3.5	-17.3	1	-6	-18.2	1.9	-3.3	-19.1	4.2	-2.4	-21.4	0.4	-1.5	-20.5	2.5	-1.1	-19.3	1.7	-1.1	-18.1	2.5	0	-19.8	3.1	-3.3	-18.3	1.4	-1	-19.8	-0.3	-1.1	-17.3	-0.2	-5.4	-21	0.5	-1.5
ABalaaaal	192	-18.8	5.4	-1.7	-20.6	0.4	-1.6	-20	3.2	-0.9	-18.6	2.6	-3.5	-18.2	1.6	-5	-18.2	1.9	-3.3	-19.1	3.8	-2.4	-21.4	0.4	-1.5	-20.4	2.9	-0.6	-19.3	1.7	-1.1	-18.2	2.3	-0.5	-19.8	3.1	-3.3	-18.4	1	-1.5	-19.6	0	-0.1	-18.1	0.7	-4.4	-20.9	0.1	-1
ABalaaaal	193	-19.3	5.5	-2.2	-20.4	1.8	-1.1	-20	3.2	-0.9	-18.6	2.6	-3.5	-18.2	1.6	-5	-18.4	1.1	-2.3	-19.1	3.8	-2.4	-20.6	1.8	-1.5	-20.1	2.2	-1.1	-19.5	2	-0.6	-18.2	2.3	-0.5	-20	2.8	-2.8	-18.4	1	-1.5	-19.6	0	-0.1	-18.7	1.7	-4.4	-20.9	0.1	-1
ABalaaaal	194	-19.3	5.5	-2.2	-19.9	2.2	-0.1	-20.7	2.9	-0.9	-18.2	2.7	-4	-18.3	1.3	-4.5	-18.4	1.1	-2.3	-19.5	3.8	-1.9	-20.6	1.8	-1.5	-20.1	2.2	-1.1	-19.1	2	-0.1	-18.5	2	-1	-19.8	2.8	-2.8	-18.2	0.5	-1.5	-20.1	-0.1	-0.6	-18.3	1.7	-4.4	-21.1	-0.1	-0.5
ABalaaaal	195	-19.5	4.9	-1.2	-19.9	2.2	-0.1	-20.7	2.9	-0.9	-18.7	2.9	-3.5	-18.3	1.3	-4.5	-18.6	1.8	-2.3	-19.5	3.8	-1.9	-20.3	2	-2	-19.9	2.3	-0.6	-19.1	2	-0.1	-18.5	2	-1	-19.8	2.8	-2.8	-18.5	1.2	-1.5	-20.1	-0.1	-0.6	-18.3	1.7	-4.4	-20.7	-0.1	-0.5
ABalaaaal	196	-19.8	4.8	-1.7	-20.2	1.5	-0.6	-19.7	3.7	-0.4	-18.7	2.9	-3.5	-19.1	1.5	-3.5	-18.9	1.1	-0.8	-19.6	3.6	-1.9	-20.6	1.8	-1.5	-20.2	2.2	-0.1	-19.1	2.5	0.8	-18.5	2	-0.5	-19.5	3.1	-2.8	-18.5	1.2	-1.5	-19.9	0.3	-1.1	-18.5	1.5	-4.4	-20.7	-0.1	-0.5
ABalaaaal	197	-19.8	4.8	-1.7	-20.2	1.5	-0.6	-19.7	3.7	-0.4	-19	3.5	-5	-19.2	1.4	-4.5	-18.9	1.1	-0.8	-19.7	3.4	-1.4	-20.6	1.8	-1.5	-20.2	2.2	-0.1	-19.1	2.5	0.8	-18.5	2	-0.5	-19.5	3.1	-2.8	-18.2	1.8	-0.5	-19.9	0.3	-1.1	-18.5	2.4	-4.4	-21.1	-0.1	-1
ABalaaaal	198	-19.7	4.4	-0.7	-20.6	1.5	-0.1	-19.3	3.2	-1.4	-19	3.5	-5	-19.2	1.4	-4.5	-18.9	0.7	-1.3	-19.7	3.4	-1.4	-20.3	2	-1.5	-20.6	1.5	-0.1	-18	2	1.3	-18.5	2	0	-19.1	3.1	-2.3	-18.2	1.8	-0.5	-20.1	0.5	0.3	-18.2	2.1	-3.4	-21.1	-0.1	-1
ABalaaaal	199	-19.7	4.4	-0.7	-20.5	1.3	-0.1	-20	3	-1.4	-18.3	2.3	-4	-19.5	1.4	-3.5	-18.9	0.7	-1.3	-19.1	3.8	-1.9	-20.3	2	-1.5	-19.6	1.9	-0.1	-18.2	1.7	1.3	-18.1	1.9	0	-19.3	2.6	-1.8	-18.9	1.8	0	-20.4	0.5	0.3	-18.2	2.4	-1.9	-20.9	0	-1
ABalaaaal	200	-19.3	4.3	-0.7	-20.5	1.3	-0.1	-20	3	-1.4	-18.3	2	-4	-19.9	1.3	-3.5	-18.9	0.9	-0.8	-19.5	3.4	-1.4	-20.6	2	0	-19.6	1.9	-0.1	-18.2	1.7	1.3	-18.1	1.9	0	-19.3	2.6	-1.8	-18.7	1.7	0	-20.4	0.5	0.3	-18.2	2.4	-1.9	-21.2	-0.6	-0.5
ABalaaaal	201	-19.2	3.4	-0.2	-21	0.7	0.3	-19.4	3.3	-1.4	-18.3	2	-4	-19.9	1.3	-3.5	-18.9	1.5	-0.8	-19.5	3.4	-1.4	-20.8	2.3	-0.5	-19.8	1.3	-0.6	-18.4	2.2	0.8	-18.3	2	0.9	-19.6	2.6	-0.8	-18.7	1.7	0	-20.6	0.3	0.3	-18.5	2.4	-1.4	-21.2	-0.6	-0.5
ABalaaaal	202	-19.2	3.4	-0.2	-21.1	0.4	1.3	-19.4	3.3	-1.4	-18.8	2.9	-3.5	-20.3	0.4	-2.5	-18.9	1.5	-0.8	-19.1	3.4	-1.4	-20.8	2.3	-0.5	-20.1	1.5	-0.1	-18.8	2	1.3	-18.3	2	0.9	-19.5	2.3	-0.8	-19.2	1.3	0.4	-20.6	0.3	0.3	-18.4	2.4	-0.9	-21.3	-0.1	-0.5
ABalaaaal	203	-19.1	3.7	-0.7	-21.1	0.4	1.3	-19.2	2.8	-0.4	-18.8	2.9	-3.5	-20.1	1	-2	-18.6	2	-0.8	-19.3	2.9	-0.9	-20.9	2.9	0.4	-20.1	1.5	-0.1	-18.8	2	1.3	-18.3	2.1	1.4	-19.5	2.3	-0.8	-19.2	1.3	0.4	-21	0.5	-0.6	-18.5	2.4	-0.3	-21.3	-0.1	-0.5
ABalaaaal	204	-19.1	3.7	-0.7	-21	0.7	1.3	-19.2	2.8	-0.4	-19.5	3.6	-3	-20.1	1	-2	-18.6	2	-0.8	-19.3	2.9	-0.9	-20.9	2.9	0.4	-19.8	2.5	0.3	-18.4	1.7	1.8	-18.3	2.1	1.4	-20.2	1.9	-0.3	-19.3	1	0	-21	0.5	-0.6	-18.5	2.4	-0.3	-21.1	0.1	0
ABalaaaal	205	-18.9	3.7	-0.7	-21	0.7	1.3	-18.7	3.9	-0.4	-19.5	3.6	-3	-20.5	1.4	-1	-18.9	1.1	-0.3	-19.7	3.3	-0.9	-20.4	3.1	0	-19.2	2.8	-0.1	-18.4	1.7	1.8	-18	2.1	1.4	-20.2	1.9	-0.3	-19.3	1	0	-20.6	1	0.3	-18.4	2.2	-0.3	-21.1	0.1	0
ABalaaaal	206	-18.8	3.9	-0.2	-20.8	0.8	0.8	-18.1	4	0.5	-19.5	3.4	-2	-19.5	1.6	-1	-19.3	0.5	0.6	-19.1	4	0.5	-20.2	3.1	1.4	-18.7	2.7	0.3	-18.6	1.5	0.3	-18.2	1.6	1.9	-19.8	2.4	0.1	-18.5	2.3	-0.5	-20.9	2.1	-0.1	-18.1	2.3	0.1	-21.2	0.5	0.4
ABalaaaal	207	-18.8	3.9	-0.2	-21.3	1.5	1.8	-18.1	4	0.5	-18.7	3.9	-2.5	-19.5	1.6	-1	-19.3	0.5	0.6	-19.1	4	0.5	-20.2	3.1	1.4	-18.7	2.7	0.3	-18.2	2.2	1.3	-18.2	1.6	1.9	-19.3	3.5	0.1	-18.8	2.4	-0.5	-20.9	2.1	-0.1	-18.1	2.3	0.1	-21.3	0.5	1.5
ABalaaaal	208	-18.5	4.3	-0.2	-21.3	1.5	1.8	-18.7	3.9	1.5	-18.7	3.9	-2.5	-19.4	1.3	-1	-18.8	1.5	0.6	-19.3	4.4	0	-20.2	3.1	0.4	-18.2	2.7	0.8	-18.2	2.2	1.3	-18	1.9	1.9	-19.3	3.5	0.1	-18.8	2.4	-0.5	-20.1	2.9	0.9	-17.8	2.8	-0.3	-21.3	0.5	1.5
ABalaaaal	209	-18.5	4.3	-0.2	-21.5	0.5	1.8	-18.7	3.9	1.5	-18.9	4.7	-1	-19.4	1.3	-1	-18.8	1.5	0.6	-19.3	4.4	0	-20.2	3.1	0.4	-19.2	1.5	0.8	-17.9	1.9	1.8	-18	1.9	1.9	-19.3	4	1.6	-18.5	3.2	0.9	-20.1	2.9	0.9	-17.8	2.8	-0.3	-20.9	1.9	2
ABalaaaal	210	-18.6	4.5	0.7	-21.5	0.5	1.8	-18.6	3.3	3	-18.9	4.7	-1	-19.1	1	-1	-18.8	2.2	1.6	-19.3	5.1	0.5	-20	2.9	1.4	-19.2	1.5	0.8	-17.9	1.9	1.8	-18.1	2.5	1.9	-19.3	4	1.6	-18.5	3.2	0.9	-20.6	2.8	-0.1	-18	3.5	-0.9	-20.9	1.9	2
ABalaaaal	211	-19.1	3.7	1.2	-21.5	0.5	1.8	-18.6	3.3	3	-19.1	4.2	-1	-20	1.2	-0.4	-19	2.8	1.1	-18.7	4.9	0.5	-20.7	2.5	0.4	-19.6	2.6	-0.1	-18.4	1.7	1.8	-18.1	2.5	1.9	-18.8	3.7	2.1	-18.1	3.9	1.4	-20.6	2.8	-0.1	-18.4	3.4	-1.4	-21.2	2.3	2.5
ABalaaaal	212	-19.1	3.7	1.2	-21.3	1.7	1.8	-18.7	3.9	3	-19.1	4.2	-1	-20	1.2	-0.4	-19	2.8	1.1	-18.7	4.9	0.5	-20.7	2.5	0.4	-19.6	3.2	0.8	-18.6	1.9	1.3	-18.6	2.4	1.4	-18.8	4	2.1	-18.1	3.9	1.4	-20.8	2.1	0.3	-18.9	3.1	-0.3	-21.2	2.3	2.5
ABalaaaal	213	-19	4.1	0.7	-21.3	1.7	1.8	-18.7	3.9	3	-18.9	4.1	-0.5	-19.6	1	0	-18.2	2.8	3.1	-18.9	4	1.5	-20.4	3.3	0.4	-19.6	3.2	0.8	-18.6	1.9	1.3	-18.6	2.4	1.4	-18.8	4	2.1	-17.9	2.7	2.9	-20.8	2.1	0.3	-18.9	3.1	-0.3	-20.2	2.5	2
ABalaaaal	214	-19	4.1	0.7	-21.1	1.6	2.8	-18.6	4.5	2.5	-19.3	4.3	-0.5	-19.8	0.9	1	-18.2	2.8	3.1	-19.5	2.9	1.5	-20.4	3.3	0.4	-20	3.7	0.8	-18.1	2.2	3.4	-18.6	1.9	1.9	-19	4.7	2.1	-17.9	3.6	3.4	-20.8	2.4	1.4	-18.9	3.4	-0.9	-20.5	3.1	2
ABalaaaal	215	-18.8	4	-0.2	-20.5	2.1	2.8	-18.4	4.9	2.5	-19.3	4.3	-0.5	-19.8	0.9	1	-18	2.2	3.1	-19.5	2.9	1.5	-20.4	3.6	0.4	-20.1	3.7	0.8	-18.6	2.4	2.4	-18.6	2	1.9	-19	5.2	1.1	-17.9	3.6	3.4	-20.2	2.9	1.4	-18.9	3.1	-0.3	-20.5	3.1	2
ABalaaaal	216	-18.5	4.1	0.2	-20.5	2.1	2.8	-18.4	4.9	2.5	-19.3	5.7	0	-19.6	2	1	-18.2	2.6	3.1	-19.3	3.1	2	-20.4	3.5	2.4	-20.1	3.7	0.8	-18.6	2.4	2.4	-18.6	2	1.9	-19	5.2	1.1	-17.8	2.2	3.9	-20.2	2.9	1.4	-18.1	3.5	-0.3	-20.3	3	2
ABalaaaal	217	-18.5	4.1	0.2	-20.7	2.6	2.8	-19.4	4.1	2.5	-19.3	5.7	0	-19.9	2.7	1	-18.2	2.6	3.1	-19.1	3.3	2.5	-20.4	3.5	2.4	-19.4	4.3	0.3	-18.8	2.6	2.4	-18.5	2.7	1.9	-18.7	5.8	0.6	-17.8	2.2	3.9	-20.1	2.4	2.4	-18.4	3.6	-0.3	-20.3	3	2
ABalaaaal	218	-18	3.8	0.7	-20.7	2.6	2.8	-19.4	4.1	2.5	-18.9	5.6	0	-19.9	2.7	1	-18.2	2.6	2.6	-19.1	3.3	2.5	-20	2.8	1.9	-20.1	4.3	0.8	-18.8	2.6	2.4	-18.5	2.7	1.9	-18.7	5.8	0.6	-17.9	3.1	2.9	-20.1	2.4	2.4	-18.4	3.6	-0.3	-20.6	2.4	2.5
ABalaaaal	219	-18	3.8	0.7	-21	2.9	3.8	-20.2	4	2	-19.4	5.3	0.4	-20.3	3.3	1	-18.2	2.6	2.6	-19.1	4.4	2.5	-20	2.8	1.9	-20.1	4.3	0.8	-19.3	3.4	2.9	-18.4	2.7	1.9	-19.4	5.9	0.6	-17.4	3	2.9	-20.6	2.6	1.9	-18.6	4	-0.9	-20.4	2.4	3
ABalaaaal	220	-17.8	4	0.7	-19.8	3.7	2.8	-20.2	4	2	-19.4	5.3	0.4	-20.3	3.3	1	-17.9	3	4.1	-19.1	4.4	2.5	-19.6	3	3.4	-19.8	4.3	0.8	-19.3	3.4	1.3	-18.4	2.7	1.9	-18.8	5.7	0.6	-17.4	3	2.9	-20.6	2.6	1.9	-18.8	4.1	-0.3	-20.4	2.4	3
ABalaaaal	221	-17.5	3.7	1.2	-19.8	3.7	2.8	-20.2	3.7	2.5	-19.8	4.9	0	-20.3	3.8	1.5	-17.7	3.2	2.1	-19.6	4.2	2.5	-18.9	3.4	3.4	-20.2	4.2	1.8	-19.3	3.4	1.3	-18.2	2.6	2.4	-18.8	5.7	0.6	-17.1	3.1	1.9	-20.4	2.9	2.4	-19	4.3	0.1	-21.3	2.3	4
ABalaaaal	222	-17.5	3.7	1.2	-19.8	3.6	2.3	-20.2	3.7	2.5	-19.8	4.9	0	-20.4	3.7	1.5	-17.7	3.2	2.1	-19.8	4.2	3.5	-18.9	3.4	3.4	-20.2	4.2	1.8	-19.1	2.9	0.8	-18.2	2.6	2.4	-19.9	5	0.6	-17.1	3.1	1.9	-20.4	2.9	2.4	-19	4.3	0.1	-21.3	2.3	4
ABalaaaal	223	-17.5	4.1	0.2	-20.1	3.2	1.8	-19.8	4.6	0.5	-19.6	5.3	0.4	-20.4	3.7	1.5	-17.9	3.5	0.6	-19.8	4.2	3.5	-19.1	3.6	3.4	-20.1	4.3	0.8	-18.8	2.6	0.8	-18.4	2.3	1.4	-20.3	5.5	-0.3	-17.2	3	2.9	-20.4	3.4	1.4	-18.7	4.6	0.1	-21.3	1.9	3.5
ABalaaaal	224	-17.5	4.1	0.2	-20.1	3.2	1.8	-19.6	4.6	2	-19.6	5.3	0.4	-20.4	4.1	0.5	-17.9	3.5	0.6	-19.8	4.2	3.5	-19.1	3.6	3.4	-20	4.6	2.4	-18.8	2.6	0.8	-18.2	2.5	1.4	-20.3	5.5	-0.3	-17.2	3	2.9	-19.7	3.8	2.4	-18.2	4.2	1.6	-21.3	1.9	3.5
ABalaaaal	225	-17.5	4.3	0.7	-20.4	3.8	3.8	-19.6	4.6	2	-19.3	5.8	0.4	-20.3	4.3	1.5	-18.5	3.5	0.1	-20	4.4	3	-19.7	3.5	2.4	-20	4.6	2.4	-18.8	2.2	2.4	-18.2	2.5	1.4	-20.2	5	-0.3	-17.3	3.4	2.4	-19.7	3.8	2.4	-18.3	3.8	-0.3	-21.7	2.1	4
ABalaaaal	226	-18.4	4.5	0.2	-20.4	3.8	3.8	-19.6	4.8	3	-19.7	4.9	1.4	-20.3	4.3	1.5	-18.1	3	0.6	-20	4.4	3	-19.1	3.9	2.9	-20.1	4.3	2.9	-18.8	2.2	2.4	-18.7	2.6	1.4	-20.2	5	-0.3	-18.5	3.2	1.9	-19.5	4	0.9	-18.7	3.3	0.1	-21.7	2.3	3
ABalaaaal	227	-18.4	4.5	0.2	-19.5	4.4	3.3	-19.6	4.8	3	-19.7	4.9	1.4	-20.7	3.4	2	-18.1	3	0.6	-20.4	3.8	3	-19.1	3.9	2.9	-20	4.1	3.9	-19.3	2.4	1.8	-18.7	2.6	1.4	-20.2	4.8	0.1	-18.5	3.2	1.9	-19.5	4	0.9	-18.7	3.3	0.1	-21.7	2.3	3
ABalaaaal	228	-19	4.6	1.2	-19.1	4	2.3	-19.1	5.4	4.5	-18.9	5.4	0.4	-20.3	3.1	2	-18.4	2.6	2.6	-20.2	4	3.5	-18.3	4.7	1.9	-20	4.1	3.9	-19	2.5	1.8	-18.2	2.5	1.9	-20.1	5.4	-0.3	-18.4	3.9	1.9	-19.6	3.3	1.4	-18.9	3.2	0.6	-21.8	1.4	4
ABalaaaal	229	-19	4.6	1.2	-19.1	4	2.3	-19.1	5.4	4.5	-18.9	5.4	0.4	-20.3	3.1	2	-18.4	2.6	2.6	-20.2	4	3.5	-18.3	4.7	1.9	-20.1	4	2.4	-19	2.5	1.8	-18.2	2.5	1.9	-20.1	5.4	-0.3	-18.4	3.9	1.9	-19.6	3.3	1.4	-18.4	3.6	1.1	-21.8	1.4	4
ABalaaaal	230	-19	5.8	1.7	-19	3.2	1.8	-18.5	5.5	3.5	-18.7	5.3	1.4	-19.2	3.1	2.5	-18.1	2.8	2.6	-19.8	4.6	4	-18.6	4.5	2.4	-19.6	4.5	2.4	-18.2	2	2.9	-17.7	2.6	1.4	-19.4	5.4	0.6	-18.3	4.3	0.9	-19.6	2.6	2.4	-17.6	3.7	2.1	-21.2	1	4
ABalaaaal	231	-17.9	6.3	2.2	-19.3	2.9	1.3	-18.5	5.5	2.5	-18.2	6.3	0.9	-18.6	3.7	2	-18.1	2.8	2.6	-19.1	4.4	4	-18.1	4.8	2.4	-19.2	4.6	1.3	-18.8	2.2	2.4	-17.7	2.6	1.4	-19.5	5.2	0.6	-17.7	3.5	0.4	-18.7	3.6	0.9	-17.5	3.7	2.1	-20.3	1.5	4
ABalaaaala	232	-19	5.1	1.2	-20.8	0.6	1.8	-19.9	3.8	2	-19.9	4.7	0.9	-19.1	1.7	2.5	-18.9	1.3	2.1	-20	3.1	2.5	-19.3	3.6	1.9	-20.6	4	0.8	-19.1	0.1	1.8	-19	0.7	2.9	-20	2.9	-0.3	-19.1	2	0.9	-20.6	1.7	0.3	-18.2	2.6	1.6	-21.2	-0.4	4
ABalaaaala	233	-19	5.1	1.2	-20.8	0.6	1.8	-19.9	3.8	2	-19.9	4.7	0.9	-19.1	1.7	2.5	-18.9	1.3	2.1	-20	3.1	2.5	-19.3	3.6	1.9	-20.6	4	0.8	-19.1	0.1	1.8	-19	0.7	2.9	-20	2.9	-0.3	-19.1	2	0.9	-20.6	1.7	0.3	-18.2	2.6	1.6	-21.2	-0.4	4
ABalaaaala	234	-20.1	4.5	1.2	-21	0.6	1.3	-20	3.2	2	-20.4	4.2	0.4	-19.4	1.5	3.5	-19.5	0.9	1.6	-20	4	3	-20.5	2.5	1.9	-20.7	3.5	0.3	-19.1	0.8	2.4	-19.3	0.7	2.4	-19.1	3.1	0.1	-19.2	1.6	1.4	-20.9	1.2	1.9	-18.6	2.7	2.1	-20.6	-0.8	4.5
ABalaaaala	235	-20.3	4.9	1.7	-21	0.6	1.3	-20	3.2	2	-20.4	4.2	0.4	-19.4	1.5	3.5	-19.5	0.9	1.6	-20	4	3	-20.5	2.5	1.9	-20.7	3.5	0.3	-19.1	0.8	2.4	-19.5	1.5	1.4	-19.1	3.1	0.1	-19.2	1.6	1.4	-20.9	1.2	1.9	-18.4	2.8	2.1	-20.6	-0.8	4.5
ABalaaaala	236	-20.3	4.9	1.7	-20.9	1.4	1.3	-20	4.2	1.5	-20	4.8	0.9	-19.6	2.5	3	-19.3	0.9	2.1	-19.8	4.6	2	-20.5	2.7	2.4	-21	3.7	0.8	-19.3	1.8	2.4	-19.5	1.5	1.4	-19.3	3.8	0.1	-19	2.5	0.9	-21.5	1.2	2.4	-18.2	2.9	1.1	-21.1	0	5
ABalaaaala	237	-20.9	5.6	1.7	-20.9	1.4	1.3	-20	4.2	1.5	-20	4.8	0.9	-20.1	2.7	3	-19.3	0.9	2.1	-19.6	4.7	2.5	-20.5	2.7	2.4	-20.3	3.7	1.8	-19.8	2	2.4	-19.5	1.1	1.4	-19	3.4	0.1	-19	2.5	0.9	-20.9	2.1	2.4	-18.2	2.9	1.1	-21.5	0.1	5
ABalaaaala	238	-20.8	5.4	1.7	-20.9	2.4	0.8	-19.4	4.1	1.5	-19.8	4.9	0.9	-20.1	2.7	3	-18.9	1.5	2.1	-19.6	4.7	2.5	-20.5	2.7	2.4	-20.3	3.7	1.8	-19.8	2	2.4	-19.4	1.3	3.9	-19	3.4	0.1	-18.7	2.8	1.4	-20.9	2.1	2.4	-18.4	3.6	1.6	-21.5	0.1	5
ABalaaaala	239	-20.8	5.4	1.7	-21.4	2.2	1.8	-19.4	4.1	1.5	-19.7	5.2	1.9	-20.1	3.2	3	-18.9	1.5	2.1	-19.8	4.6	2.5	-20.5	2.7	2.4	-20.5	4.1	0.3	-19.5	2.9	2.9	-19.4	1.3	3.9	-20	4.2	0.6	-18.7	2.8	1.4	-20.8	1.9	2.9	-18.3	4.1	2.1	-21.1	1.4	4.5
ABalaaaala	240	-20.8	4.8	1.2	-21.4	2.2	1.8	-19.6	4.3	1	-19.7	5.2	1.9	-20.1	3.2	3	-19.7	1.3	2.6	-19.8	4.6	2.5	-20.5	4.9	2.4	-20.8	3.9	1.3	-19.3	2.4	2.9	-19.9	1.2	3.9	-19.9	4.3	1.1	-18.5	3.5	2.4	-19.9	2.6	2.9	-18.3	4.7	2.1	-21.1	1.4	4.5
ABalaaaala	241	-20.5	5.6	1.7	-21.3	2.4	1.3	-19.6	4.3	1	-19.4	5.5	2.4	-19.5	3.3	4	-19.7	1.3	2.6	-19.8	4.4	3.5	-20.5	4.9	2.4	-20.8	3.9	1.3	-19.3	2.4	2.9	-19.1	1.9	3.4	-19.9	4.3	1.1	-18.6	4.2	1.9	-19.9	2.6	2.9	-18.3	4.7	2.1	-20.7	2.1	4.5
ABalaaaala	242	-20.5	5.6	1.7	-21.3	2.4	1.3	-20.1	4.6	1.5	-19.4	5.5	2.4	-19.4	3.4	3	-19.5	2	2.6	-19.8	4.4	3.5	-20	5.1	2.4	-20.6	4	2.4	-18.9	2.4	2.4	-19.1	1.9	3.4	-19.9	4.7	1.6	-18.6	4.2	1.9	-19.7	2.6	2.4	-17.7	4.5	2.6	-20.8	2.3	4
ABalaaaala	243	-20.8	5.4	1.2	-20.9	2.3	1.8	-20.1	4.6	1.5	-19.4	5.3	3.4	-19.4	3.4	3	-19.5	2	2.6	-19.8	4.4	3.5	-20	5.1	2.4	-20.3	4.4	1.3	-18.6	2	2.4	-18.6	2.4	3.4	-19.9	4.7	1.6	-18.2	4.6	2.9	-19.7	2.6	2.4	-18	4.7	2.1	-20.8	2.3	4
ABalaaaala	244	-20.9	5.7	1.7	-20.7	2.1	2.3	-20.1	4.8	1	-19.4	5.3	3.4	-19.6	3.2	4	-19.3	1.8	3.6	-19.8	4.6	3.5	-20	5	2.4	-20.3	4.4	1.3	-18.6	2	2.4	-18.1	2.3	3.4	-19.9	4.9	2.1	-18.2	4.6	2.9	-19.7	2.6	3.9	-17.9	5	3.1	-20.5	2.8	4.5
ABalaaaala	245	-20.9	5.7	1.7	-20.7	2.1	2.3	-20.1	4.8	1	-19.2	5.4	3.4	-19.6	3.4	3.5	-19.3	1.8	3.6	-19.6	4	4.5	-20	5	2.4	-20.4	4.4	1.8	-18.6	2	2.9	-18.1	2.3	3.4	-20	4.3	2.6	-17.8	4.5	2.9	-19.9	2.7	2.9	-17.9	5	3.1	-20.6	2.5	4.5
ABalaaaala	246	-20.6	6.2	1.7	-20	2.5	2.3	-19.6	5.4	2.5	-19.1	4.9	3.9	-19.6	3.4	3.5	-19	2.9	3.6	-19.6	4	4.5	-19.3	5.4	2.9	-20.4	4.4	1.8	-18.9	2	3.4	-18.3	2.8	3.4	-20	4.3	2.6	-17.8	4.5	2.9	-19.9	2.7	2.9	-17.7	4.9	3.6	-20.6	2.5	4.5
ABalaaaala	247	-20.2	6.1	2.7	-20	2.5	2.3	-19.6	5.4	2.5	-19.1	4.9	3.9	-19.6	3.4	4	-19	2.9	3.6	-19.4	4.7	3.5	-19.3	5.4	2.9	-20.4	4.4	0.8	-18.9	2	3.4	-18.1	2.5	3.9	-19.7	4.5	3.1	-17.5	4.6	3.4	-19.4	3.6	3.9	-17.9	4.7	3.6	-20.5	2.8	4.5
ABalaaaala	248	-20.2	6.1	2.7	-19.9	3	2.8	-19.4	4.9	2.5	-18.9	5.3	2.9	-19.6	3.4	4	-19	2.9	3.6	-19.4	4.7	3.5	-18.7	5.8	3.4	-20.2	4.7	1.8	-18.9	2.2	3.9	-18.1	3.3	4.9	-19.3	4.3	3.6	-17.4	5.1	4.4	-19.2	3.3	3.4	-17.8	4.3	4.1	-20.5	2.8	4.5
ABalaaaala	249	-19.7	6.3	2.2	-19.9	3.2	2.8	-19.4	4.9	2.5	-18.9	5.3	2.9	-19.6	3.2	3.5	-19	2.9	3.6	-19.3	4.7	3.5	-18.7	5.8	3.4	-20.2	4.7	1.8	-19.5	1.6	3.9	-18.1	3.3	4.9	-19.3	4.3	3.6	-17.4	5.1	4.4	-19.2	3.3	3.4	-17.8	4.3	4.1	-20.2	3.6	4
ABalaaaala	250	-19.3	6.2	3.2	-19.9	3.2	2.8	-19.3	4.6	3.5	-19	5.1	3.4	-19.9	3.7	4.5	-19	2.6	3.6	-19.1	4.7	4	-19.3	5.2	2.9	-19.9	5	1.3	-19.5	1.6	3.9	-18.1	3.2	3.9	-19.7	4.9	3.1	-17.5	4.8	3.9	-19.2	3.8	3.4	-17.8	3.8	4.1	-19.9	3.3	5
ABalaaaala	251	-19.3	6.2	3.2	-19.4	3.4	2.3	-19.3	4.6	3.5	-19	5.1	3.4	-19.9	3.7	4.5	-19	2.6	3.6	-19.1	4.7	4	-19.3	5.2	2.9	-19.7	4.7	2.4	-19.3	2.5	3.9	-17.3	3.2	4.9	-19.7	4.9	3.1	-17.5	4.8	3.9	-19.2	3.8	3.4	-17.8	4	4.6	-19.9	3.3	5
ABalaaaala	252	-19.7	6.2	1.7	-19.4	3.4	2.3	-18.7	4.9	3	-19	5.1	2.9	-20.1	4.4	4	-19	2.8	2.6	-19.1	4.2	3.5	-19.6	5.2	3.4	-19.7	4.7	2.4	-19.3	2.2	3.4	-17.3	3.2	4.9	-19.7	4.7	3.6	-17.4	4.1	3.9	-19.2	3.8	4.4	-17.5	4.4	4.6	-19.4	3.3	5
ABalaaaala	253	-19.4	6.8	2.2	-19.2	3.6	1.3	-18.7	5.1	3.5	-18.9	4.6	3.4	-20.1	4.4	4	-18.8	3.1	3.1	-19.1	4.2	3.5	-19.1	5.6	2.9	-19.9	5	2.4	-19.3	2.2	3.4	-17.2	3.7	5.4	-19	5.1	4.6	-17.4	4.1	3.9	-19.2	4	3.4	-17.5	4.4	4.6	-19.4	3.3	5
ABalaaaala	254	-19.4	6.8	2.2	-19.4	3.3	1.8	-18.7	5.1	3.5	-18.9	4.6	3.4	-20	5.5	5	-18.8	3.1	3.1	-18.9	4.4	4	-19.1	5.6	2.9	-20.2	4.2	3.4	-18.8	2.7	4.4	-17.3	3.5	4.4	-19	5.1	4.6	-17.3	4.3	4.4	-19.2	4	3.4	-17.2	3.9	4.6	-19.2	3.3	5
ABalaaaala	255	-19.1	6.4	2.2	-19.4	3.3	1.8	-18.5	5.5	3.5	-18.5	4.7	2.9	-19.9	4.1	4.5	-18.8	3.1	3.6	-18.9	4.9	4.5	-18.7	5.4	3.4	-20.2	4.2	3.4	-18.8	3.1	3.9	-17.3	3.5	4.4	-18.6	4.5	4.1	-17.2	4.5	4.9	-18.9	4.5	4.4	-16.7	4.1	5.6	-19	3.7	5.5
ABalaaaala	256	-19.3	6.2	2.2	-19.2	3.5	2.8	-18.5	5.5	3.5	-18.5	4.7	2.9	-19.9	4.1	4.5	-18.8	3.1	3.6	-18.9	4.9	4.5	-18.7	5.4	3.4	-20.1	4	1.8	-18.8	3.1	3.9	-16.8	3.3	4.9	-18.3	5.6	3.6	-17.2	4.5	4.9	-18.3	4.8	3.9	-17	4	5.1	-19	3.7	5.5
ABalaaaala	257	-19.3	6.2	2.2	-19.2	3.5	2.8	-18.5	5.5	4	-18.4	5	3.9	-19.1	4.1	5.5	-18.4	3.1	2.6	-18.7	5.1	4.5	-18.3	5.3	3.4	-20.1	4	1.8	-17.9	2.9	4.4	-16.9	3.5	4.9	-18.3	5.6	3.6	-16.9	3.8	4.4	-18.3	4.8	3.9	-17	4	5.1	-18.6	3.4	5
ABalaaaala	258	-19.5	6.4	1.7	-18.9	3.7	2.3	-18.5	5.5	4	-17.9	5.8	3.9	-19	3.8	5	-18.4	3.1	2.6	-18.9	4.9	3.5	-18.3	5.3	3.4	-20.4	4.1	2.9	-17.7	3.5	4.4	-16.9	3.5	4.9	-18.1	5.9	4.1	-16.9	3.8	4.4	-18	4.8	2.9	-17	4.2	5.1	-18.5	3.8	5
ABalaaaala	259	-19.1	6.2	3.2	-18.9	4	1.8	-18.3	5.7	4	-17.9	5.8	3.9	-19	3.8	5	-18.8	3.1	4.1	-18.9	4.9	3.5	-18.5	5.1	4.4	-19.7	4.7	2.9	-17.7	3.5	4.4	-16.8	3.6	4.9	-18.1	5.9	4.1	-17	4.3	4.4	-18	4.8	2.9	-17.3	4	5.1	-18.5	3.8	5
ABalaaaala	260	-19.1	6.2	3.2	-18.9	4	1.8	-18.3	5.7	4	-17.9	5.7	3.9	-18.5	3.5	6	-18.8	3.1	4.1	-18.7	5.1	4.5	-18.5	5.1	4.4	-19.7	4.7	2.9	-17.9	3.5	4.9	-16.7	3.8	4.4	-17.8	5.9	5.1	-17	4.3	4.4	-17.6	5	4.4	-17.2	3.7	5.6	-18.4	4.3	5.5
ABalaaaala	261	-19	6.5	3.2	-18.8	4.3	2.3	-18	6	4.5	-17.9	5.7	3.9	-18.5	3.5	6	-18.5	3.7	3.6	-18.7	5.1	4.5	-18.3	5.3	3.9	-20	4.1	2.9	-18.1	3.5	4.9	-16.6	3.6	4.9	-17.4	6	5.6	-16.9	3.8	5.4	-17.8	5	3.4	-17.2	3.7	5.6	-18.4	4.3	5.5
ABalaaaala	262	-18.7	6.8	3.2	-18.8	4.3	2.3	-18	6	4.5	-17.9	5.8	3.4	-18.6	3.7	5	-18.5	3.7	3.6	-18.7	4.9	3.5	-18.3	5.3	3.9	-19.6	4.5	3.4	-18.1	3.5	4.9	-16.6	3.6	4.9	-17.4	6	5.6	-16.8	4.4	4.9	-17.8	5	3.4	-17	4.2	5.6	-18.7	3.8	6
ABalaaaala	263	-18.7	6.8	3.2	-18.7	4	1.8	-18	6	4.5	-17.9	5.8	3.4	-18.8	4.1	5.5	-18.1	4.4	4.1	-18.9	4.9	5	-18.4	5.7	2.9	-19.6	4.5	3.4	-17.9	3.5	4.9	-16.6	3.9	3.9	-17.3	6	5.6	-16.8	4.4	4.9	-17.6	5.7	4.4	-17.3	3.2	4.6	-18.8	3.2	5
ABalaaaala	264	-18.1	7	3.7	-18.3	4.9	1.8	-18	6	4.5	-18.1	5.8	3.9	-18.8	4.1	5.5	-18.1	4.4	4.1	-18.9	4.9	5	-18.4	5.7	2.9	-19.6	4.9	2.9	-17.9	3.1	4.4	-16.5	3.4	3.9	-17.2	6.2	5.6	-17	4.7	5.9	-17.5	6	3.9	-16.9	3.7	4.6	-18.8	3.2	5
ABalaaaala	265	-18.2	7.2	3.7	-18.3	4.9	1.8	-17.5	5.7	4	-17.8	5.3	3.4	-19	4	4.5	-17.9	4.4	4.1	-19.3	5.1	3.5	-18.7	5.3	3.9	-19.5	4.8	2.4	-17.9	3.1	4.4	-16.5	3.4	3.9	-17.2	6.2	5.6	-17	4.7	5.9	-17.5	6	3.9	-16.9	3.7	4.6	-18.5	3.5	5.5
ABalaaaala	266	-18.2	7.2	3.7	-18.6	5.4	2.3	-17.5	5.7	4	-17.8	5.3	3.4	-19.5	4	4.5	-17.9	4.4	4.1	-18.7	5.5	4	-18.7	5.3	3.9	-19.5	4.8	2.4	-18.6	3.4	3.9	-16.8	3.6	4.4	-17.2	6.3	5.6	-16.5	4.4	5.4	-17.5	6	3.4	-17.2	3.7	4.6	-18.5	3.7	5.5
ABalaaaala	267	-18	7.2	3.7	-18.6	5.4	2.3	-18.3	4.5	3	-17.5	5.6	4.4	-19.5	4	4.5	-17.9	4.8	3.6	-18.7	5.5	4	-18.9	5.2	4.9	-19.5	5.2	2.9	-18.5	4	3.4	-16.6	3.8	4.4	-17.1	6.5	5.6	-16.5	4.4	5.4	-17.8	5.7	3.4	-17.2	3.4	5.1	-18.5	3.7	5.5
ABalaaaala	268	-18.3	6.3	4.2	-18.2	5.4	1.8	-18.3	4.5	3	-17.5	5.6	4.4	-20.1	5.1	3.5	-17.9	4.8	3.6	-18.7	5.8	4	-18.9	5.2	4.9	-19	5.2	2.4	-18.5	4	3.4	-16.6	3.8	4.4	-17.1	6.5	5.6	-16.6	4.9	5.4	-17.8	5.7	3.4	-17.8	3.8	4.6	-18.5	3.5	5
ABalaaaala	269	-18.3	6.3	4.2	-17.9	6	2.8	-17.9	5.3	4	-17.7	5.5	3.4	-20.1	5.1	3.5	-17.8	4.8	3.6	-18.7	5.8	4	-18.5	5.5	4.4	-19	5.2	2.4	-18.6	3.6	3.4	-17.1	3.7	3.9	-16.9	7.2	6.1	-16.6	4.9	5.4	-17.8	6.2	2.9	-17.8	3.8	4.6	-18.5	3.5	5
ABalaaaala	270	-18.5	6.9	3.2	-17.9	6	2.8	-17.9	5.3	4	-17.7	5.5	3.4	-20.4	5.8	4.5	-17.8	4.8	3.6	-18.9	5.3	4	-18.5	5.5	4.4	-18.7	5.8	3.4	-18.8	3.6	3.9	-17.3	4.6	3.9	-16.9	7.2	6.1	-16.8	5.4	5.4	-17.8	6.2	2.9	-17.2	4	5.1	-19	3.5	5
ABalaaaala	271	-18.2	6.7	3.7	-18	6.3	2.8	-17.6	5.8	3.5	-17.9	5.7	3.9	-20.5	5.2	4	-17.8	5.4	4.6	-18.3	5.6	3.5	-18.4	5.8	4.9	-18.7	5.8	3.4	-18.8	3.6	3.9	-17.3	4.6	3.9	-16.7	7.4	5.1	-16.8	5.4	4.9	-17.5	6.2	4.4	-17.3	3.9	5.6	-18.5	4	4.5
ABalaaaala	272	-18.2	6.7	3.7	-18	6.3	2.8	-17.6	5.8	3.5	-17.9	5.8	3.4	-20.5	5.2	4	-17.9	5	3.1	-18.3	5.6	3.5	-18.2	5.7	5.4	-19	5.7	2.4	-18.8	3.8	3.9	-17.6	4.6	3.9	-17.1	7	4.1	-16.8	5.4	4.9	-17.5	5.8	4.9	-16.9	4.1	5.1	-18.5	4	4.5
ABalaaaala	273	-17.9	7	3.2	-18	6.3	2.3	-17.6	5.8	3.5	-17.9	5.8	3.4	-20.1	5.1	4	-17.9	5	3.1	-18.5	5.5	3.5	-18.2	5.7	5.4	-18.8	5.5	3.9	-18.6	3.8	4.4	-17.2	3.7	3.9	-17.1	7	4.1	-17.1	5	4.4	-17.5	5.8	4.9	-16.9	4.1	5.1	-18.7	4.1	5
ABalaaaala	274	-18.1	6.8	2.7	-18.1	6.9	2.8	-17.6	5.8	3	-18.1	5.8	3.9	-20.1	5.1	4	-17.9	5	4.1	-18.5	5.5	3.5	-18	5.7	4.9	-18.8	5.5	3.9	-18.6	3.8	4.4	-16.9	4.2	3.9	-17.6	6.6	4.6	-17.1	5	4.4	-17.5	5.8	4.4	-17	4.4	4.6	-18.7	4.1	5
ABalaaaala	275	-18.1	6.8	2.7	-18.1	6.9	2.8	-17.6	5.8	3	-18.1	5.8	3.9	-19.9	4.6	3	-17.9	5	4.1	-18.5	5.8	4.5	-18	5.7	4.9	-18.9	5.2	3.4	-18.5	4.3	4.9	-16.9	4.2	3.9	-17.6	6.8	4.6	-16.7	4.6	4.9	-17.6	5.7	4.9	-17.4	4.7	4.1	-19	3.5	4.5
ABalaaaala	276	-17.9	6.8	2.7	-18.2	6.8	2.8	-17.7	5	3.5	-18	5.3	3.4	-19.6	4.4	3	-18	5.3	3.1	-18.7	5.8	3.5	-17.5	6.1	5.9	-18.5	5.2	4.4	-18.1	3.8	4.9	-16.7	4.1	4.4	-17.6	6.8	4.6	-16.7	4.6	4.9	-17.6	5.7	4.9	-17.4	4.5	4.1	-18.6	4.6	4.5
ABalaaaala	277	-18.1	6.8	3.2	-18.2	6.8	2.8	-17.7	5	3.5	-18	5.3	3.4	-19.6	4.4	3	-18	5.3	3.1	-18.7	5.8	3.5	-17.5	6.1	5.9	-18.5	5.2	4.4	-18.1	3.8	4.9	-16.5	4.3	4.9	-18.3	6.6	4.1	-16.7	4.7	4.9	-18	5.3	3.9	-17.4	4.5	4.1	-18.6	4.6	4.5
ABalaaaala	278	-18.1	6.8	3.2	-18.3	6.9	2.3	-18.2	5.3	3.5	-18.1	4.9	3.9	-19.4	4.6	2.5	-17.6	4.8	4.1	-18.9	5.8	3	-17.8	5.3	6.9	-18.2	5.1	3.9	-17.9	3.8	5.4	-16.5	4.3	4.9	-18.3	6.6	4.1	-16.8	5.4	5.4	-18	5.3	3.9	-17.5	4.7	4.1	-18.8	4.6	4.5
ABalaaaala	279	-17.9	7.5	2.2	-18	6.8	2.8	-18.2	5.3	3.5	-18	5.5	3.4	-19.4	4.4	3	-17.6	4.8	4.1	-18.9	5.7	3	-17.8	5.3	6.9	-18.6	4.1	4.9	-18.3	3.6	5.4	-16.3	4.8	5.4	-18.3	6.3	2.6	-16.8	5.4	5.4	-17.6	5.7	3.9	-17.9	4.7	3.6	-18.9	4.4	4.5
ABalaaaala	280	-17.6	7.9	2.7	-18	6.8	2.8	-17.6	6.1	4	-18	5.5	3.4	-19.4	4.4	3	-17.8	5	3.6	-18.9	5.7	3	-17.8	5.2	6.9	-18.6	4.1	4.9	-18.3	3.6	5.4	-16.2	4.2	5.4	-18.5	5.6	2.1	-16.3	5.7	5.9	-17.5	5.3	3.9	-18	4.5	4.6	-18.9	4.4	4.5
ABalaaaala	281	-17.6	7.9	2.7	-18.6	6.5	2.8	-17.6	6.1	4	-17.9	5.5	4.4	-19.6	3.9	2.5	-17.8	5	3.6	-18.7	5.5	3	-17.8	5.2	6.9	-18.3	4	3.9	-17.7	3.6	5.9	-16.2	4.2	5.4	-18.5	5.6	2.1	-16.3	5.7	5.9	-17.5	5.3	3.9	-18	4.5	4.6	-18.9	4.4	4
ABalaaaala	282	-17.9	7.5	2.7	-18.6	6.5	2.8	-18.4	5.9	2.5	-17.9	5.5	4.4	-19.6	3.9	2.5	-17.4	5.5	5.1	-18.7	5.5	3	-17.8	5.2	7.4	-18.3	4	3.9	-17.7	3.6	5.9	-16.2	4.1	4.9	-18.3	6.1	2.6	-16.4	5.9	5.4	-17.3	5.5	4.9	-17.7	5.2	4.6	-18.9	4.4	4
ABalaaaala	283	-18.1	7.5	3.7	-18.5	6.2	3.3	-18.4	5.9	2.5	-17.8	4.6	4.4	-19.5	4	3.5	-17.4	5.5	5.1	-18.7	5.5	3.5	-17.8	5.2	7.4	-18.9	3.7	4.4	-17.6	3.5	4.9	-16.4	3.9	4.4	-18.3	6.5	3.1	-16.4	5.9	5.4	-17.3	5.7	4.4	-18.1	5.5	3.6	-19.1	4.7	4.5
ABalaaaala	284	-18.1	7.5	3.7	-17.9	6.1	4.3	-18.5	5.7	4	-18	4.6	4.9	-19.7	4.5	3.5	-17	5.6	4.6	-18.7	6	4	-17.8	5.5	6.4	-19.2	4.1	3.9	-17.6	4	5.4	-16.4	3.9	4.4	-18.3	6.5	3.1	-16.8	6.3	4.9	-17.3	5.7	4.4	-17.8	5.7	4.1	-18.6	4.6	4.5
ABalaaaala	285	-18.2	7.2	3.7	-17.9	6.1	4.3	-18.5	5.7	4	-18	4.6	4.9	-19.7	4.5	3.5	-17	5.6	4.6	-18.7	6	4	-17.8	5.5	6.4	-19.2	4.1	3.9	-17.6	4	5.4	-16.6	3.9	4.9	-17.8	6.6	3.1	-16.5	5.8	4.9	-17.1	5.7	4.9	-17.8	5.7	4.1	-18.6	4.6	4.5
ABalaaaala	286	-18.3	7	3.7	-18.5	5.9	3.8	-18.5	5.7	4	-18.2	5.6	4.4	-19.9	4.9	4	-17.6	5.5	3.6	-19.1	5.7	4	-18	5.3	6.4	-19.1	4.4	4.9	-17.8	4.2	5.4	-16.5	4.1	5.4	-17.8	6.6	3.1	-16.5	5.8	4.9	-17.1	5.7	4.9	-17.7	5.6	3.1	-18.8	4.6	5
ABalaaaala	287	-18.3	7	3.7	-18.5	5.9	3.8	-18.5	5.7	4	-18.2	5.6	4.4	-20.1	5.1	4	-17.6	5.5	3.6	-18.9	5.7	4.5	-18	5.3	6.4	-18.4	4.9	4.9	-18.3	3.8	5.9	-16.5	4.1	5.4	-18.1	6.3	2.6	-16.5	5.8	4.9	-17	5.7	4.9	-17.8	5.9	3.1	-19.1	4.1	4.5
ABalaaaala	288	-18.1	7.4	4.2	-18.3	5.8	3.8	-17.6	5.6	3.5	-18.2	5.4	5.4	-20.1	5.1	4	-17.8	5.5	4.1	-18.9	5.7	4.5	-18.2	5.5	5.4	-18.4	4.9	4.9	-18.3	3.8	5.9	-16.5	4.3	5.9	-18.3	6.1	2.6	-16.5	5.8	4.9	-17.5	5.5	4.9	-17.4	5.7	4.1	-19.1	4.1	4.5
ABalaaaala	289	-17.7	7.6	3.7	-18	6.6	4.8	-17.6	5.6	3.5	-18.2	5.4	5.4	-19.9	4.6	4.5	-17.8	5.5	4.1	-18.7	5.8	4	-18.2	5.5	5.4	-18.3	5.2	4.9	-18.1	3.8	6.4	-16.6	4.5	5.9	-18.3	6.1	2.6	-17	5.7	4.4	-17.5	5.5	4.9	-17.4	5.7	4.1	-19.1	4.1	5
ABalaaaala	290	-17.7	7.6	3.7	-18	6.6	4.8	-17.7	5.3	3	-18.4	4.9	5.4	-19.9	4.6	4.5	-17.6	5.4	5.1	-18.7	5.8	4	-17.8	5.7	6.4	-18.2	5.5	4.9	-17.9	2.9	6.4	-16.9	4	5.9	-18.3	5.9	2.6	-17	5.7	4.4	-17.8	5.3	4.4	-17.8	5.7	3.1	-19.1	4.1	5
ABalaaaala	291	-18	7.2	4.7	-17.2	6.2	4.8	-18	5.5	4	-18.3	4.5	6	-19.2	4.5	4.5	-17.9	5	3.6	-18.5	5.5	4	-17.6	5.5	6.4	-18.2	5.5	4.9	-17.9	2.9	6.4	-16.9	4	5.9	-18.3	5.4	2.6	-16.6	5.3	4.4	-17.6	5.7	5.4	-17.8	5.9	3.1	-19.1	3.8	5
ABalaaaala	292	-17.9	7	4.7	-17.2	6.2	4.8	-18	5.5	4	-18.3	4.5	6	-18.5	4.5	5.5	-17.9	5	3.6	-17.9	5.6	5	-17.6	5.5	6.4	-18	5.6	5.4	-17.2	3.7	6.9	-16.5	4.3	5.9	-18.3	5.4	2.6	-16.7	5.6	4.4	-17.6	5.7	5.4	-17.6	6.3	3.6	-18.9	3.8	5.5
ABalaaaala	293	-17.9	7	4.7	-17.4	6.4	4.8	-17.5	5.7	3.5	-18.5	4.3	6	-18.5	4.5	5.5	-17.8	5	4.1	-17.9	5.6	5	-18	5.7	6.4	-18	5.6	5.4	-17.4	3.3	6.9	-16.6	4.5	5.9	-17.8	5.9	3.6	-16.7	5.6	4.4	-18	5.3	5.4	-17.6	6.3	3.6	-18.9	3.8	5.5
ABalaaaala	294	-17.7	6.9	5.2	-17.5	5.8	5.8	-17.5	5.7	3.5	-18.5	4.3	6	-18.6	4.9	5.5	-17.8	5	4.1	-17.9	5.6	5.5	-18	5.7	6.4	-17.9	5.6	4.4	-17.4	3.3	6.9	-16.6	4.5	5.9	-17.8	5.9	3.6	-16.3	5.5	4.4	-18	5.3	5.4	-17.6	6.6	3.1	-19	3.2	4.5
ABalaaaala	295	-17.7	7.4	5.2	-17.5	5.8	5.8	-17.7	5.9	4	-18	4.8	5.4	-18.6	4.9	5.5	-17.8	4.8	4.1	-17.9	5.6	5.5	-17.9	4.8	6.4	-18.5	5.1	4.9	-17.4	3	6.4	-16.3	3.6	5.4	-18.1	5.4	3.1	-16.3	5.5	4.4	-17.6	5.2	6.4	-17.8	6.4	3.6	-19	3.2	4.5
ABalaaaala	296	-17.7	7.4	5.2	-18	5.4	5.3	-17.7	5.9	4	-18	4.8	5.4	-18.5	4.3	6.5	-17.8	4.8	4.1	-17.7	5.5	5	-17.9	4.8	6.4	-18.5	5.1	4.9	-17.2	3	5.9	-16.2	3.2	5.4	-18.5	5.2	2.6	-15.8	5.6	4.9	-17.6	5.2	7.4	-18.1	6.1	2.6	-19.2	3.1	5
ABalaaaala	297	-17.6	7.2	5.2	-18	5.4	5.3	-17.9	6.1	4	-18.2	4	5.4	-18.2	4.5	6.5	-17.9	4.6	3.1	-17.3	6	5.5	-18.1	4.6	5.9	-18.7	5.1	5.9	-17.2	3	5.9	-16.2	3.2	5.4	-18.5	5.2	2.6	-15.8	5.6	4.9	-17.6	5.2	7.4	-18.1	6.1	2.6	-19.2	3.3	4.5
ABalaaaala	298	-18.2	6.7	4.2	-17.7	5.8	4.8	-17.9	6.1	4	-18.3	4.2	5.4	-18.2	4.5	6.5	-17.9	4.6	3.1	-17.3	6	5.5	-18.1	4.6	5.9	-18.9	4.5	4.4	-17.2	3.3	5.9	-16	3.3	5.9	-18.1	5.2	2.6	-15.8	5.3	5.4	-17.8	5.7	6.4	-17.9	5.7	2.6	-19.2	3.3	4.5
ABalaaaala	299	-18.2	6.7	4.2	-18.1	5.9	4.8	-18	5.7	4	-18.3	4.2	5.4	-18.1	4.1	6.5	-17.6	5.4	4.1	-17.3	6.2	5.5	-18.1	4.9	6.4	-18.9	4.5	4.4	-17.2	3.7	6.9	-16.1	3.9	5.4	-18.1	5.4	2.1	-15.8	5.3	5.4	-18	5.2	6.4	-17.8	6.1	2.6	-19	3.2	4
ABalaaaala	300	-17.1	6.9	5.8	-18.1	5.9	4.8	-18	5.7	4	-18.5	3.6	4.9	-18.2	4.5	6.5	-17.6	5.4	4.1	-17.5	5.8	5.5	-18.1	4.9	6.4	-19.3	4.9	4.9	-17.2	3.7	6.9	-16.1	3.9	5.4	-18.1	5.4	2.1	-16.1	5.2	5.4	-18	5.2	6.4	-17.6	5.9	3.6	-18.8	3.1	4.5
ABalaaaala	301	-17.7	6.7	5.8	-17.7	6	4.3	-18.7	5.4	3	-18.5	3.6	4.9	-18.2	4.5	6.5	-17.8	5	4.1	-17.5	5.8	5.5	-18.1	4.8	6.9	-19.1	5	3.9	-16.3	3.7	6.4	-15.6	3.8	3.9	-18.1	5.6	2.1	-15.8	4.4	5.4	-18.2	5.3	6.4	-17.6	5.9	3.6	-18.8	3.1	4.5
ABalaaaala	302	-17.7	6.7	5.8	-17.7	6	4.3	-18.7	5.4	3	-18.3	3.8	4.9	-17.9	4.5	7	-17.8	5	4.1	-17.5	5.8	5.5	-18.1	4.8	6.9	-19.1	5	3.9	-16.3	3.7	5.4	-15.9	3.7	4.4	-17.9	5.9	2.6	-15.8	4.4	5.4	-17.7	4.6	6.9	-18.1	5.4	3.6	-18.4	3.4	4
ABalaaaala	303	-17.3	6.1	5.8	-17.9	5.8	3.8	-17.9	6.1	3.5	-18.3	3.8	4.9	-17.9	4.5	7	-17.7	4.4	5.6	-17.5	5.8	5.5	-18	4.2	5.9	-19.4	5.1	2.9	-16.3	3.7	5.4	-16.3	3.6	3.9	-17.9	5.9	2.6	-16.5	4.4	4.9	-17.7	4.6	6.9	-17.7	5.6	4.1	-18.4	3.4	4
ABalaaaala	304	-17.7	5.5	6.3	-18.1	5.9	3.8	-17.9	6.1	3.5	-18.2	4.6	3.9	-18.2	4.5	7	-17.7	4.4	5.6	-17.5	6.2	5	-18	4.2	5.9	-19	4.7	3.4	-16.1	3.5	5.9	-16.3	3.6	3.9	-17.8	5.6	2.6	-16.5	4.4	4.9	-18.2	4.5	5.4	-17.5	6.1	2.1	-18.4	3.4	4
ABalaaaala	305	-17.7	5.5	6.3	-18.1	5.9	3.8	-17	6.1	3.5	-18	5.3	4.9	-17.7	4	8	-18.1	4.4	6.7	-17.5	6	5	-18.4	4	6.4	-19	4.7	3.4	-16.1	3	4.9	-16.6	3.8	3.9	-17.8	5.6	2.6	-16.5	4.8	4.9	-18.2	4.5	5.4	-17.5	6.1	2.1	-18.5	3.5	3.5
ABalaaaala	306	-17.2	5.8	5.2	-18.1	5.6	3.3	-17	6.1	3.5	-18	5.3	4.9	-17.7	4	8	-18.1	4.4	6.7	-17.5	6	5	-18.4	4	6.4	-18.8	4.8	3.9	-16.1	3	4.9	-16.4	4.1	3.9	-17.9	5.8	2.6	-16.5	4.8	4.9	-18.2	4.6	5.9	-17.4	5.9	1.6	-18.5	3.5	3.5
ABalaaaala	307	-17.4	6.5	5.2	-18.1	5.6	3.3	-17.2	6.2	3	-17.5	4.5	3.4	-17.6	3.9	7	-17.9	4.2	5.1	-17.2	6	4	-18.4	3.6	6.9	-18.8	4.8	3.9	-16.1	3	5.4	-16.4	4.1	3.9	-17.8	5.8	2.6	-16.6	4.4	5.4	-18.7	4.8	5.4	-17	5.6	1.6	-18.6	3.5	3.5
ABalaaaala	308	-17.4	6.5	5.2	-18	5.4	4.3	-17.2	6.2	3	-17.5	4.5	3.4	-17.9	3.3	7.5	-17.9	4.2	5.1	-17.5	6.2	5.5	-18.4	3.6	6.9	-18.5	5.2	3.4	-16.8	3.1	5.4	-16.2	4.2	2.9	-17.8	5.8	2.6	-16.6	4.1	5.4	-18.7	4.8	5.4	-16.7	6.1	2.6	-18.5	3.5	3.5
ABalaaaala	309	-17.1	6.2	5.2	-18.1	5.9	4.8	-17.2	5.3	3	-17.2	4.3	3.9	-17.9	3.3	7.5	-17.8	4.6	5.1	-17.5	6.2	5.5	-18.8	4.5	6.4	-18.3	5.2	3.9	-16.8	3.1	5.4	-16.2	4.2	2.9	-18.5	6.1	2.1	-16.6	4.1	5.4	-18.5	5.5	4.4	-16.7	6.1	2.6	-18.5	3.5	3.5
ABalaaaala	310	-16.4	6.4	4.2	-18.1	5.9	4.8	-17.6	5.8	3.5	-17.4	4.9	3.4	-17.6	3.9	5.5	-17.4	4.6	5.1	-17.4	5.6	4	-18.2	4.2	7.9	-18.3	5.2	3.9	-16.3	3.2	4.9	-16.2	4.2	2.9	-18.8	5.4	1.1	-16.8	4.2	4.9	-18.1	5.9	5.9	-17	5.9	2.1	-18.3	3.4	4
ABalaaaala	311	-16.4	6.4	4.2	-17.8	5.1	4.8	-17.6	5.8	3.5	-17.4	4.9	3.4	-17.6	3.9	5.5	-17.4	4.6	5.1	-17.4	5.6	4	-18.2	4.2	7.9	-18.9	5	3.4	-16.3	3.2	3.9	-16.2	4.4	2.9	-18.8	5.4	1.1	-16.8	4.2	4.9	-18.1	5.9	5.9	-16.8	6.5	2.1	-18.3	3.4	4
ABalaaaala	312	-16.6	6.3	4.2	-17.8	5.1	4.8	-17.6	5.6	4	-16.9	5.2	4.4	-17.8	4.9	6	-16.6	4.7	6.1	-17.7	6	5	-18	4	6.9	-18.8	5.3	3.4	-16.3	3.2	3.9	-16.2	4.1	2.9	-18.8	5.4	1.1	-17	3.6	4.9	-18	5.3	5.4	-17.1	6.3	2.6	-18.1	3.6	3.5
ABalaaaala	313	-16.9	6	2.7	-17.9	5.6	5.3	-17.6	5.6	4	-16.9	5.2	4.4	-17.9	4.5	5.5	-16.6	4.7	6.1	-17.7	5.5	4	-18	4	6.9	-18.8	5.3	3.4	-15.8	3.2	5.4	-16.2	4.1	2.9	-18.8	5.4	1.1	-17	3.6	4.9	-18	5.3	5.4	-17.1	6.3	2.6	-18.2	4.8	3.5
ABalaaaala	314	-16.9	6	2.7	-17.7	6	4.8	-18	5.7	4	-16.9	4.3	3.4	-17.9	4.5	5.5	-17	4.6	5.1	-17.7	5.5	4	-18.1	4.4	8.4	-18.2	5.6	2.9	-15.4	3.5	4.9	-16.1	4	3.4	-19	5.4	1.1	-16.7	3.7	4.4	-18.2	5.5	4.4	-16.8	6	1.6	-18.2	4.8	3.5
ABalaaaala	315	-16.7	6.2	3.7	-17.7	6	4.8	-18	5.7	4	-16.9	4.3	3.4	-18.2	4.3	5.5	-17	4.6	5.1	-17.4	5.4	4	-18.1	4.4	8.4	-18.1	5.4	3.4	-15.4	3.5	4.9	-16	3.5	2.9	-18.8	5.1	0.6	-17	3.8	3.9	-17.3	5	5.4	-17.1	6.1	3.1	-18.3	3.7	4.5
ABalaaaala	316	-16.6	5.8	3.7	-17.7	5.7	3.8	-18	6	3.5	-17	4.3	3.4	-18.2	4.3	5.5	-17.2	4.8	6.7	-17.4	5.4	4	-18.2	4	7.4	-18.1	5.4	3.4	-15.6	3.5	4.4	-16.1	4	2.9	-18.8	5.1	0.6	-17	3.8	3.9	-17.3	5	5.4	-16.8	6.3	2.6	-18.3	3.7	4.5
ABalaaaala	317	-16.6	5.8	3.7	-17.7	5.7	3.8	-18	6	3.5	-17.2	4.3	3.9	-18.5	4.3	5	-17.2	4.8	6.7	-17.7	5.5	5	-18.2	4	7.4	-18.3	5.3	2.9	-15.3	3.7	4.4	-16.1	4	2.9	-19.2	5	2.6	-17.4	4.1	4.4	-17.3	5.5	4.4	-16.8	6.3	2.6	-17.9	3.7	5
ABalaaaala	318	-16.5	6.1	3.2	-17.6	6	4.8	-18.4	5.9	4	-17.2	4.3	3.9	-18.1	4.4	5.5	-17.4	4.3	7.2	-18.1	5.6	4	-17.9	4.4	8.4	-18.3	5.3	2.9	-15.3	3.7	4.4	-16.1	3.9	3.4	-18.5	5.6	3.1	-17.4	4.1	4.4	-16.8	5.5	3.9	-17	6.5	2.1	-18.5	3.7	4.5
ABalaaaala	319	-16.9	6.1	3.7	-17.9	5.8	4.6	-18.4	5.9	4	-17.1	4.8	3.4	-18.1	4.4	5.5	-17.4	4.3	7.2	-18.1	5.6	4	-17.9	4.4	8.4	-18.4	5.7	2.4	-15.3	3.4	3.9	-16	4.4	3.9	-18.5	5.6	3.1	-16.9	4	3.9	-16.8	5.5	3.9	-16.8	5.8	2.6	-18.5	3.7	4.5
ABalaaaala	320	-16.9	6.1	3.7	-17.9	5.8	4.6	-18.3	5.7	3	-17.1	4.8	3.4	-17.3	3.9	4	-17.2	4.6	7.2	-17.7	5.8	2.5	-18	4	6.9	-17.8	5.9	2.9	-14.9	3.4	3.4	-16	4.4	3.9	-18.6	5.6	3.1	-16.9	4	3.9	-16.8	5.3	3.4	-17	5.9	2.1	-18.4	3.4	4.5
ABalaaaala	321	-17.3	6.3	3.7	-17.7	5.7	4.1	-18.3	5.7	3	-17.2	4.1	1.9	-17	3.7	5	-17.2	4.6	7.2	-17.2	4.9	3	-18	4	6.9	-17.8	5.9	2.9	-14.9	3.4	3.4	-15.8	4.5	3.4	-18.6	5.6	3.1	-17.2	4.5	3.4	-16.8	5.3	3.4	-17	5.9	2.1	-18.6	3.5	4.5
ABalaaaala	322	-17	6.4	3.7	-17.7	5.7	4.1	-18.3	5.5	4	-17.2	4.1	1.9	-17	3.7	5	-17.8	4.6	6.7	-17.2	4.9	3	-18.1	4.6	7.4	-18.4	5.7	2.4	-15.2	3.2	3.9	-16.1	4.6	2.9	-18.3	5.6	2.6	-17	4.7	3.4	-17.1	5	4.9	-16.6	5.6	2.1	-18.6	3.5	4.5
ABalaaaala	323	-17	6.4	3.7	-17.5	5.7	3.5	-18.3	5.5	4	-17.3	4.6	2.4	-17	3.2	4.5	-17.8	4.6	6.7	-17.2	4.9	2.5	-18.1	4.6	7.4	-19.1	5.5	2.4	-15.6	3.4	4.4	-16.1	4.6	2.9	-17.9	5.6	1.6	-17	4.7	3.4	-16.4	5.3	4.4	-16.1	5.5	2.6	-18.3	3.9	4.5
ABalaaaala	324	-17.5	6.2	4.2	-17.2	5	3.3	-18.5	5.5	4.3	-16.8	3.8	2.4	-17	3.2	4.5	-17.9	4.6	7.2	-17.2	4.9	2.5	-18.1	4.8	6.9	-19.1	5.5	2.4	-15.6	3.4	4.4	-15.9	4.9	2.4	-17.9	5.6	1.6	-17.3	4.4	3.4	-16.4	5.3	4.4	-16.1	5.5	2.6	-18.3	3.9	4.5
ABalaaaala	325	-17.5	6.2	3.7	-17.2	5	3.3	-18.5	5.5	4.3	-16.8	3.8	2.4	-16.8	3.4	3	-17.9	4.6	7.2	-17.4	5.1	3.5	-18.1	4.8	6.9	-19.2	5.6	3.4	-16.1	3.3	4.4	-15.9	5.2	2.4	-17.8	5.8	2.6	-17.3	4.4	3.4	-17.1	5.3	3.9	-16.1	5.5	2.6	-18.3	3.7	4.5
ABalaaaala	326	-17.5	6.2	3.7	-17	4.6	2.8	-18.6	5.6	4.5	-17.3	4.1	2.4	-16.9	3.3	3.5	-18.1	4.4	6.7	-17.2	5.1	3	-18.2	4.2	5.9	-18.4	6	2.9	-16.7	3.5	3.9	-15.9	5.2	2.4	-17.6	6	4.1	-16.7	3.9	2.9	-16.5	4.4	4.9	-16.5	5.6	2.1	-18.3	3.6	4.5
ABalaaaala	327	-16.7	5.5	3.2	-17	4.6	2.8	-18.6	5.6	4.5	-17.3	4.1	2.4	-16.9	3.3	3.5	-18.1	4.4	6.7	-17.2	5.1	3	-18.2	4.2	5.9	-18.4	6	2.9	-16.7	3.5	3.9	-15.4	5.3	1.9	-17.6	6	4.1	-16.7	3.9	2.9	-16.5	4.4	4.9	-16.6	5.8	2.1	-18.3	3.6	4.5
ABalaaaala	328	-17.2	5.1	3.2	-17	4.6	3.8	-18.8	5.3	2.8	-17.5	4	2.9	-17	3.4	3.5	-17.9	4.4	7.7	-17	4.9	4	-18.1	4.9	5.9	-18.8	6.1	3.9	-16.3	3.5	4.9	-15.6	5	2.4	-17	5.6	4.1	-17.4	4.1	2.9	-16.6	4.8	4.9	-16.8	6	0.6	-18.3	3.4	4.5
ABalaaaala	329	-17	5.2	4.2	-16.8	4.4	4.3	-18.3	5	2.5	-17.1	3.9	3.4	-17.3	3.2	3	-17.8	4.6	6.7	-17	4.9	3	-18	5.5	5.4	-18.4	6	2.9	-16.9	3.7	4.4	-15.3	4.6	2.9	-17.2	6	4.1	-17.4	3.9	2.4	-16.8	4.8	4.9	-16.6	5.8	2.1	-18.4	3.3	4.5
ABalaaaalal	330	-16.1	6.2	4.2				-17.3	6.5	2	-17.6	5	3.9				-16.7	5.6	6.1	-16.2	6.4	4	-17.5	6.8	6.4				-16.2	4.8	5.9	-15	5.9	3.9	-15.6	6.3	5.1	-17.2	5	3.9	-16.1	6	4.9	-15.7	6.5	2.6
ABalaaaalal	331	-16.1	6.2	4.2				-17.3	6.5	2	-17.6	5	3.9				-16.7	5.6	6.1	-16.2	6.4	4	-17.5	6.8	6.4				-16.2	4.8	5.9	-15	5.9	3.9	-15.6	6.3	5.1	-17.2	5	3.9	-16.1	6	4.9	-15.7	6.5	2.6
ABalaaaalal	332							-17.3	6.3	3	-17.6	5	3.9				-16.9	5.4	6.7	-16.6	6.2	3.5	-18.3	6.8	5.9				-16.4	4.9	6.4	-15.1	6.3	4.4				-17.6	5.1	3.9	-16.1	6	4.9	-15.6	6.7	2.6
ABalaaaalal	333							-17.3	6.3	3	-16.9	5.3	4.9				-16.9	5.4	6.7	-16.6	6.2	3.5	-18.3	6.8	5.9				-16.4	4.9	6.4	-15.1	6.3	4.4				-17.6	5.1	3.9	-16.1	6	4.9	-15.7	6.5	2.6
ABalaaaalal	334							-18.4	5.9	3.5	-16.9	5.3	4.9				-17.8	5.4	6.7	-16.8	6.2	4	-18.1	7	6.9				-16.2	4.6	6.9	-15.7	6.7	4.4				-17.3	5.3	3.4	-15.9	5.5	5.9	-15.7	6.5	2.6
ABalaaaalal	335							-18.4	5.9	3.5	-16.9	5.3	4.4				-17.8	5.4	6.7	-16.8	6.2	4	-18.1	7	6.9				-16.2	4.6	6.9	-15.7	6.7	4.4				-17.3	5.3	3.4	-15.9	5.5	5.9	-15.6	6.5	2.6
ABalaaaalal	336							-17.7	5.9	3.5							-17.8	5.7	5.6	-16.6	6.5	4.5	-17.9	6.8	6.4				-15.5	4.4	5.9	-15.1	6.5	4.4				-17.3	5.3	3.4	-15.6	5.6	5.4	-15.7	6.4	3.1
ABalaaaalal	337							-17.7	5.9	3.5							-17.8	5.7	5.6				-17.9	6.8	6.4				-15.6	3.5	5.9	-15.5	6	4.4				-17.7	5.8	2.4	-15.6	5.6	5.4	-15.7	6.4	3.1
ABalaaaalal	338							-17.2	6.4	2.5							-18	5.5	6.7				-18.6	6.7	6.4				-15.6	3.5	5.9							-17.7	5.8	2.4	-15.9	5.1	4.9	-15.9	6.5	2.6
ABalaaaalal	339							-17.2	6.4	2.5							-18	5.5	6.7				-18.6	6.7	6.4				-15.3	3.9	5.4							-17.2	5.7	2.9	-15.9	5.1	4.9	-15.2	6.2	2.6
ABalaaaalal	340							-16.8	6.5	3.5							-17.6	4.8	6.7				-19	6.3	5.4				-15.3	3.9	5.4							-17.2	5.7	2.9	-15.6	5.3	5.9	-15.2	6.2	2.6
ABalaaaalal	341							-16.8	6.5	3.5							-17.6	4.8	6.7				-19	6.3	5.4				-15.1	3.7	5.4							-17.6	6.2	2.9	-15.6	4.9	4.9	-15.4	6.2	3.1
ABalaaaalal	342							-16.5	6.4	2.5							-17.6	4.4	6.7				-19	6	5.9				-15.1	3.7	5.4							-17.2	5.5	3.4	-15.6	4.9	4.9	-15.4	6	2.6
ABalaaaalal	343							-16.5	6.4	2.5							-17.8	4.6	6.7				-19	6	5.9				-15.1	3.6	5.9							-17.2	5.5	3.4	-15.6	4.9	4.9	-15.4	6	2.6
ABalaaaalal	344							-16.4	6.2	3							-17.8	4.6	6.7				-19.3	5.4	5.9				-15.1	3.7	6.4							-16.8	5.4	2.9	-15.6	4.9	4.9	-15.4	6.2	2.6
ABalaaaalal	345							-16.4	6.2	3							-17.4	4.8	6.7										-15.1	3.7	6.4							-16.8	5.4	2.9	-15.3	4.9	4.9	-14.9	6.4	2.6
ABalaaaalal	346							-16.2	6.1	3							-17.4	4.8	6.7										-15.1	3.6	5.9							-16.7	5.8	2.4	-15.3	4.9	4.9	-14.9	6.4	2.6
ABalaaaalal	347																-17.4	4.8	6.7										-15.1	3.6	5.9							-16.8	5.3	2.9	-15.4	5.1	4.4	-15.1	6.6	2.6
ABalaaaalal	348																-17.4	4.8	6.7										-15.1	3.7	5.9							-16.8	5.3	2.9	-15.4	5.1	4.4	-15.2	6.6	1.6
ABalaaaalal	349																-17	4.3	6.7										-15.1	3.7	5.9							-16.6	5.5	2.9	-15.4	5.3	3.9	-15.4	6.6	1.6
ABalaaaalal	350																-17	4.3	6.7										-14.7	3.6	5.9							-16.6	5.5	2.9	-15.4	5.3	3.9
ABalaaaalal	351																-16.4	3.9	6.7										-14.4	3.8	5.4							-16.5	5.5	2.9	-14.7	4.9	3.4
ABalaaaalal	352																-16.4	3.9	6.7																			-16.5	5.5	2.9	-14.9	4.9	4.4
ABalaaaalal	353																-16.1	3.9	7.2																			-16.5	5.5	2.9
ABalaaaalal	354																-16.4	3.6	6.7																			-16.1	5.2	2.9
ABalaaaalal	355																																					-16.1	5.2	2.9
ABalaaaalal	356																																					-16.4	5.2	2.9
ABalaaaalal	357																																					-16.4	5.2	2.9
ABalaaaalal	358																																					-16.6	5.5	2.9
ABalaaaalal	359																																					-16.8	5.4	2.4
ABalaaaalal	360																																					-16.8	5.4	2.4
ABalaaaalal	361																																					-15.8	4.7	2.9
ABalaaaalal	362																																					-15.8	4.7	2.9
ABalaaaalal	363																																					-15.8	4.4	2.4
ABalaaaalal	364																																					-16.1	4.3	1.9
ABalaaaalal	365																																					-16.1	4.3	1.9
ABalaaaalal	366																																					-15.9	4.9	2.4
ABalaaaalal	367																																					-15.9	4.9	2.4
ABalaaaalal	368																																					-15.9	4.9	2.4
ABalaaaalal	369																																					-15.9	4.9	2.4
ABalaaaalal	370																																					-14.9	4.4	1.9
ABalaaaalal	371																																					-14.9	4.4	1.9
ABalaaaalal	372																																					-14.9	4.4	1.9
ABalaaaalal	373																																					-15.1	4.7	1.4
ABalaaaalal	374																																					-15.1	4.7	1.4
ABalaaaalal	375																																					-14.4	4.3	1.4
ABalaaaalal	376																																					-14.4	4.3	1.4
ABalaaaalal	377																																					-14.4	4.3	1.4
ABalaaaalal	378																																					-14.3	4.1	0.4
ABalaaaalal	379																																					-14.3	4.1	0.4
ABalaaaalal	380																																					-14.5	3.9	0.4
ABalaaaalal	381																																					-14.6	4.4	1.4
ABalaaaalal	382																																					-14.6	4.4	1.4
ABalaaaalal	383																																					-14	3.8	0.4
ABalaaaalal	384																																					-14	3.8	0.4
ABalaaaalal	385																																					-14.1	3.6	0.4
ABalaaaalal	386																																					-14.1	3.6	0.4
ABalaaaalal	387																																					-14.3	3.9	0
ABalaaaalal	388																																					-14.3	4.1	0
ABalaaaalal	389																																					-14.3	4.1	0
ABalaaaalal	390																																					-14.7	4.2	-0.5
ABalaaaalal	391																																					-14.7	4.2	-0.5
ABalaaaalal	392																																					-14.3	4.1	-0.5
ABalaaaalal	393																																					-14.2	4.5	-1
ABalaaaalal	394																																					-14.2	4.5	-1
ABalaaaalal	395																																					-15.3	4.5	-1.5
ABalaaaalal	396																																					-15.3	4.5	-1.5
ABalaaaalal	397																																					-15.1	4.7	-2
ABalaaaalal	398																																					-15.4	5.3	-2
ABalaaaalal	399																																					-15.4	5.3	-2
ABalaaaalal	400																																					-15.2	5	-1
ABalaaaalal	401																																					-15.2	5	-1
ABalaaaalal	402																																					-15.3	5.4	-2
ABalaaaalal	403																																					-14.8	5.6	-3
ABalaaaalal	404
ABalaaaalal	405
ABalaaaalal	406
ABalaaaalal	407
ABalaaaalal	408
ABalaaaalal	409
ABalaaaalal	410
ABalaaaalal	411
ABalaaaalal	412
ABalaaaalal	413
ABalaaaalal	414
ABalaaaalal	415
ABalaaaalal	416
ABalaaaalal	417
ABalaaaalal	418
ABalaaaalal	419
ABalaaaalal	420
ABalaaaalal	421
ABalaaaalal	422
ABalaaaalal	423
ABalaaaalal	424
ABalaaaalal	425
ABalaaaalal	426
ABalaaaalal	427
ABalaaaalal	428
ABalaaaalal	429
ABalaaaalal	430
ABalaaaalal	431
ABalaaaalal	432
ABalaaaalal	433
ABalaaaalal	434
ABalaaaalal	435
ABalaaaalal	436
ABalaaaalal	437
ABalaaaalar	330	-17.5	4.2	2.7				-18.1	4.1	2.5	-18	3.2	1.9				-18.3	3	6.1	-17.9	3.8	2.5	-18	3.7	6.9				-16.5	2.6	3.4	-15.8	3.3	2.9	-18.5	5.8	2.1	-17.4	2.1	1.4	-17.8	2.9	3.4	-17.6	5	1.1
ABalaaaalar	331	-17.5	4.2	2.7				-18.1	4.1	2.5	-18	3.2	1.9				-18.3	3	6.1	-17.9	3.8	2.5	-18	3.7	6.9				-16.5	2.6	3.4	-15.8	3.3	2.9	-18.5	5.8	2.1	-17.4	2.1	1.4	-17.8	2.9	3.4	-17.6	5	1.1
ABalaaaalar	332							-18.3	3.8	2.5	-18	3.2	1.9				-18.1	2.6	6.1	-17.8	3.2	3	-18.6	4	6.4				-16.6	2.3	2.9	-15.8	3.3	2.4				-17.5	2.3	1.4	-18	3.2	4.9	-17.4	4.7	1.6
ABalaaaalar	333							-18.3	3.8	2.5	-17.7	2.4	2.4				-18.1	2.6	6.1	-17.8	3.2	3	-18.6	4	6.4				-16.6	2.3	2.9	-15.8	3.3	2.4				-17.5	2.3	1.4	-18	3.2	4.9	-17.6	5.2	1.1
ABalaaaalar	334							-18.5	3.4	2.5	-17.7	2.4	2.4				-18.8	2.8	6.1	-18	3.4	3.5	-18.6	4.2	7.9				-16.7	2.8	2.9	-16.5	3.4	2.4				-18	2.5	1.4	-17.8	3.1	4.9	-17.6	5.2	1.1
ABalaaaalar	335							-18.5	3.4	2.5	-17.4	3	1.4				-18.8	2.8	6.1	-18	3.4	3.5	-18.6	4.2	7.9				-16.7	2.8	2.9	-16.5	3.4	2.4				-18	2.5	1.4	-17.8	3.1	4.9	-17.6	5	1.6
ABalaaaalar	336							-18.5	3.4	3.5							-18.8	2.6	5.6	-17.9	3.5	3.3	-19	4.3	6.9				-15.9	2.6	2.9	-16.2	3.2	2.4				-17.2	2.7	1.9	-17.5	3.2	4.4	-17.7	5	1.1
ABalaaaalar	337							-18.5	3.4	3.5							-18.8	2.6	5.6				-19	4.3	6.9				-16	3	2.4	-16.1	2.8	1.9				-17.6	3	1.4	-17.5	3.2	4.4	-17.7	5	1.1
ABalaaaalar	338							-18.1	3.4	2.5							-18.4	3	5.6				-19.7	3.9	6.9				-16	3	2.4							-17.6	3	1.4	-17.4	3.2	4.5	-17.6	5.2	1.1
ABalaaaalar	339							-18.1	3.4	2.5							-18.4	3	5.6				-19.7	3.9	6.9				-15.8	3.4	2.9							-17.3	3.2	1.4	-17.4	3.2	4.5	-17.1	5.4	1.1
ABalaaaalar	340							-18.4	4.2	2.8							-18.1	3	5.6				-19.8	2.8	6.9				-15.8	3.4	2.9							-17.3	3.2	1.4	-17.3	3.3	4.7	-17.1	5.4	1.1
ABalaaaalar	341							-18.4	4.2	2.8							-18.1	3	5.6				-19.8	2.8	6.9				-15.6	3.2	2.9							-17.4	4.1	1.9	-17.2	3.4	4.9	-16.8	5.6	1.1
ABalaaaalar	342							-18	4.4	2.5							-18.1	3	5.6				-19.6	2.4	6.9				-15.6	3.2	2.9							-17	3.4	1.9	-17.2	3.4	4.9	-16.9	5.3	0.6
ABalaaaalar	343							-18	4.4	2.5							-18.1	2.8	5.1				-19.6	2.4	6.9				-15.6	3.2	2.9							-17	3.4	1.9	-17.2	3.6	4.5	-16.9	5.3	0.6
ABalaaaalar	344							-18.1	4.5	2.8							-18.1	2.8	5.1				-19.6	2.4	6.4				-15.8	3.4	3.4							-17	3.6	1.4	-17.2	3.6	4.5	-16.6	5.1	1.6
ABalaaaalar	345							-18.1	4.5	2.8							-17.7	3.5	5.6										-15.8	3.4	3.4							-17	3.6	1.4	-17.1	3.8	4.2	-16.3	5.5	1.1
ABalaaaalar	346							-17.6	4.9	1.8							-17.7	3.5	5.6										-15.6	3.4	2.9							-16.9	4.2	1.9	-17.1	3.8	4.2	-16.3	5.5	1.1
ABalaaaalar	347																-17.4	3.4	5.6										-15.6	3.4	2.9							-17	3.8	1.9	-17	3.9	3.9	-16.5	5.6	1.1
ABalaaaalar	348																-17.4	3.4	5.6										-15.1	3.4	3.4							-17	3.8	1.9	-17	3.9	3.9	-16.5	5.3	0.1
ABalaaaalar	349																-17.3	2.8	5.6										-15.1	3.4	3.4							-17.7	3.7	2.4	-16.8	3.9	4	-16.4	5.1	0.6
ABalaaaalar	350																-17.3	2.8	5.6										-14.9	3.4	3.4							-17.7	3.7	2.4	-16.8	3.9	4
ABalaaaalar	351																-17.1	3	5.1										-14.7	3.2	2.9							-16.9	3.8	1.9	-16.6	3.8	4.2
ABalaaaalar	352																-17.1	3	5.1																			-16.9	3.8	1.9	-16.3	3.7	4.4
ABalaaaalar	353																-16.8	2.8	5.1																			-16.9	4.9	1.9
ABalaaaalar	354																-16.8	2.8	4.8																			-17.4	3.9	1.4
ABalaaaalar	355																																					-17.4	3.9	1.4
ABalaaaalar	356																																					-16.8	3.6	1.4
ABalaaaalar	357																																					-16.8	3.6	1.4
ABalaaaalar	358																																					-16.8	3.6	1.4
ABalaaaalar	359																																					-17.2	3.8	1.4
ABalaaaalar	360																																					-17.2	3.8	1.4
ABalaaaalar	361																																					-16.6	3.3	1.4
ABalaaaalar	362																																					-16.6	3.3	1.4
ABalaaaalar	363																																					-16.3	3.7	0.9
ABalaaaalar	364																																					-16.3	3.7	0.9
ABalaaaalar	365																																					-16.3	3.7	0.9
ABalaaaalar	366																																					-15.7	4	0.9
ABalaaaalar	367																																					-15.7	4	0.9
ABalaaaalar	368																																					-15.3	3.8	1.4
ABalaaaalar	369																																					-15.3	3.8	1.4
ABalaaaalar	370																																					-15.1	3.8	0.4
ABalaaaalar	371																																					-15.4	4.3	0.4
ABalaaaalar	372																																					-15.4	4.3	0.4
ABalaaaalar	373																																					-15.7	4.2	0.4
ABalaaaalar	374																																					-15.7	4.2	0.4
ABalaaaalar	375																																					-15.7	3.9	0
ABalaaaalar	376																																					-14.8	3.9	0.4
ABalaaaalar	377																																					-14.8	3.9	0.4
ABalaaaalar	378																																					-15	3.6	-1
ABalaaaalar	379																																					-15	3.6	-1
ABalaaaalar	380																																					-14.6	3.4	-1.5
ABalaaaalar	381																																					-14.3	3.8	-1
ABalaaaalar	382																																					-14.3	3.8	-1
ABalaaaalar	383																																					-13.4	3.6	-1.5
ABalaaaalar	384																																					-13.4	3.6	-1.5
ABalaaaalar	385																																					-13.8	3.7	-1.5
ABalaaaalar	386																																					-13.8	3.7	-1.5
ABalaaaalar	387																																					-14	4	-2
ABalaaaalar	388																																					-13.7	4.1	-2.5
ABalaaaalar	389																																					-13.7	4.1	-2.5
ABalaaaalar	390																																					-13.2	4.5	-3
ABalaaaalar	391																																					-13.2	4.5	-3
ABalaaaalar	392																																					-13.2	4.3	-3.5
ABalaaaalar	393																																					-13	4.4	-4.1
ABalaaaalar	394																																					-13	4.4	-4.1
ABalaaaalar	395																																					-13.2	4.3	-4.1
ABalaaaalar	396																																					-13.2	4.3	-4.1
ABalaaaalar	397																																					-12.7	4.7	-5.6
ABalaaaalar	398																																					-12.7	4.6	-5.1
ABalaaaalar	399																																					-12.7	4.6	-5.1
ABalaaaalar	400																																					-12.5	4.3	-5.6
ABalaaaalar	401																																					-12.5	4.3	-5.6
ABalaaaalar	402																																					-12.7	4.6	-6.6
ABalaaaalar	403																																					-12.4	4.7	-6.6
ABalaaaalar	404
ABalaaaalar	405
ABalaaaalar	406
ABalaaaalar	407
ABalaaaalar	408
ABalaaaalar	409
ABalaaaalar	410
ABalaaaalar	411
ABalaaaalar	412
ABalaaaalar	413
ABalaaaalar	414
ABalaaaalar	415
ABalaaaalar	416
ABalaaaalar	417
ABalaaaalar	418
ABalaaaalar	419
ABalaaaalar	420
ABalaaaalar	421
ABalaaaalar	422
ABalaaaalar	423
ABalaaaalar	424
ABalaaaalar	425
ABalaaaalar	426
ABalaaaalar	427
ABalaaaalar	428
ABalaaaalar	429
ABalaaaalar	430
ABalaaaalar	431
ABalaaaalar	432
ABalaaaalar	433
ABalaaaalar	434
ABalaaaalar	435
ABalaaaalp	232	-17.2	7.8	1.2	-18.8	4.3	0.8	-17.6	7	1.5	-17.3	7.8	2.4	-18.1	4.4	1.5	-17	3.7	3.1	-17.9	6.2	4.5	-17.7	4.8	1.9	-17.7	6.2	2.4	-17.4	4	3.4	-17.5	4.1	0.4	-19	6.6	1.6	-16.9	5.1	0.9	-17.5	3.8	1.4	-17	5.6	2.1	-19.6	3.2	4.5
ABalaaaalp	233	-17.2	7.8	1.2	-18.8	4.3	0.8	-17.6	7	1.5	-17.3	7.8	2.4	-18.1	4.4	1.5	-17	3.7	3.1	-17.9	6.2	4.5	-17.7	4.8	1.9	-17.7	6.2	2.4	-17.4	4	3.4	-17.5	4.1	0.4	-19	6.6	1.6	-16.9	5.1	0.9	-17.5	3.8	1.4	-17	5.6	2.1	-19.6	3.2	4.5
ABalaaaalp	234	-17.4	8.4	1.7	-19.3	4	0.3	-17.6	7	1.5	-18.1	7.5	0.9	-18.2	5.5	1.5	-17	4.5	2.1	-17.3	6.7	4	-17.6	5.4	2.9	-17.9	6.2	1.3	-17.2	4.7	3.4	-17.2	3.9	0.9	-18.7	7	2.1	-16.4	5	1.9	-18	3.9	0.9	-16.8	5.4	2.1	-19.7	2.7	5
ABalaaaalp	235	-17.4	8.4	1.7	-19.3	4	0.3	-17.6	7	1.5	-18.1	7.5	0.9	-18.2	5.5	1.5	-17	4.5	2.1	-17.3	6.7	4	-17.6	5.4	2.9	-17.9	6.2	1.3	-17.2	4.7	3.4	-17.2	3.9	0.9	-18.7	7	2.1	-16.4	5	1.9	-18	3.9	0.9	-17.3	5.6	2.6	-19.7	2.7	5
ABalaaaalp	236	-17.5	8.8	1.7	-18.7	4.7	0.3	-17.4	7.6	0.5	-17.2	7	1.9	-17.8	5.6	0.5	-17.2	4.8	1.6	-17.7	7.3	3.5	-17	5.4	4.4	-18.3	6.5	2.9	-17.1	4.9	2.9	-16.9	4.2	0	-18.2	7.2	2.1	-16.1	6.1	1.9	-18.2	3.9	0.9	-17.1	5.8	2.6	-20	3.4	5
ABalaaaalp	237	-18.6	8.7	1.7	-18.7	4.7	0.3	-17.4	7.6	0.5	-17.2	7	1.9	-18.4	6.2	0.5	-17.2	4.8	1.6	-17.9	7.7	4	-17	5.4	4.4	-18.3	6.5	2.9	-17.1	5.4	2.4	-16.8	3.6	1.4	-18.2	7.2	2.1	-16.1	6.1	1.9	-18.2	3.9	0.9	-17.1	5.8	2.6	-19.8	3.8	5.5
ABalaaaalp	238	-18.6	8.7	1.7	-18.7	4.9	0.8	-17.3	7.8	1.5	-17.4	8.2	1.4	-18.4	6.2	0.5	-17.2	4.8	1.6	-17.9	7.7	4	-17.2	6.7	3.9	-18	6.4	3.9	-17.1	5.4	2.4	-16.8	3.6	1.4	-18.4	7.8	1.6	-16.2	5.9	1.9	-17.7	4.6	1.4	-17.3	6.1	2.6	-19.8	3.8	5.5
ABalaaaalp	239	-18.3	8.1	2.7	-19.2	4.3	0.8	-17.2	8.3	1.5	-17.4	8.2	2.4	-18.2	6.6	0	-17.3	4.8	1.6	-17.9	6.9	4	-16.3	7.5	4.9	-17.7	6.2	2.9	-16.8	6	2.9	-17.1	4.4	2.9	-18	8	1.6	-16.3	6.4	1.9	-17.7	4.6	1.4	-16.9	6.8	2.1	-19.1	4.7	4.5
ABalaaaalp	240	-18.3	8.1	3.7	-19.2	4.3	0.8	-17.2	8.3	1.5	-17.4	8.2	2.4	-18.2	6.6	0	-17.3	4.8	1.6	-17.9	6.9	4	-16.3	7.5	4.9	-17.7	6.2	2.9	-17.1	5.6	3.4	-17	4.4	2.4	-18	8	1.6	-16.3	6.4	1.9	-17.7	4.6	2.9	-16.4	7	3.1	-19.1	4.7	4.5
ABalaaaalp	241	-18.3	8.1	3.7	-19.4	4.9	1.8	-17.5	7.8	1.5	-17.3	8.5	1.9	-17.8	6.8	1	-17.9	4.8	2.6	-17.7	6.9	5	-16.3	7.7	4.4	-18.3	5.8	2.9	-17.1	5.6	3.4	-17	4.4	2.4	-18.2	7.8	1.1	-16.7	6.5	1.9	-17.7	4.6	2.9	-16.4	7	3.1	-18.8	4.9	4.5
ABalaaaalp	242	-18.1	8.2	3.7	-19.4	4.9	1.8	-17.5	7.8	1.5	-17.3	8.5	1.9	-17.7	6.6	1.5	-17.9	4.8	2.6	-17.1	7.3	5	-16.3	7.7	4.4	-18.3	5.8	2.9	-16.7	5.3	2.9	-16.7	5.2	3.4	-18.2	7.8	1.1	-16.7	6.5	1.9	-17.6	5.2	2.9	-16.1	7.2	3.6	-18.4	5	4.5
ABalaaaalp	243	-18.1	8.2	3.2	-18.9	5.2	2.8	-17.1	8.4	1.5	-17.1	8.4	3.4	-17.7	6.6	1.5	-18.1	5	3.6	-17.1	7.3	5	-16.7	7.5	4.9	-18	5.9	4.4	-16.7	5.3	2.9	-16.6	5.4	3.6	-18	8.2	2.1	-16.2	6.8	1.9	-17.5	5.7	1.9	-16.1	7	3.1	-18.4	5	4.5
ABalaaaalp	244	-18.1	8.2	3.2	-18.3	4.7	3.3	-17.1	8.4	1.5	-17.1	8.4	3.4	-18.2	6.4	2	-17.6	6.1	2.1	-17	7.5	5	-16.1	7.9	4.9	-17.8	6	3.9	-17.1	5.3	3.4	-16.6	5.4	3.6	-17.6	8	2.6	-15.9	7.2	2.9	-17.5	5.7	1.9	-15.5	7.4	3.6	-18.1	5.4	4
ABalaaaalp	245	-18	8.6	3.2	-18.3	4.7	3.3	-16.6	8.6	2.5	-17	8.6	2.9	-17.7	6.4	1.5	-17.6	6.1	2.1	-17	7.5	5	-16.1	7.9	4.9	-17.8	6	3.9	-16.7	5.4	4.4	-16.5	5.7	3.9	-17.6	8	2.6	-15.9	7.2	2.9	-17.5	6	3.9	-15.6	7.7	3.6	-18.5	5.3	4.5
ABalaaaalp	246	-18	8.6	3.2	-18.1	4.9	2.8	-16.6	8.1	3	-17.1	8.4	3.4	-17.7	6.4	1.5	-17.8	5.9	3.6	-16.6	7.3	6	-15.6	7.9	5.4	-17.4	6.7	4.9	-16.7	5.4	4.4	-16.3	5.6	3.9	-18	7.9	3.1	-15.9	7	2.4	-17.5	6	3.9	-15.6	7.7	3.6	-18.5	5.3	4.5
ABalaaaalp	247	-17.9	8.9	3.2	-18.1	4.9	2.8	-16.6	8.1	3	-17.1	8.4	3.4	-18.2	6.6	2	-17.8	5.9	3.6	-16.8	7.7	5	-15.6	7.9	5.4	-17.4	6.7	4.9	-16.4	5.5	4.9	-16.3	5.6	3.9	-18	7.9	3.1	-15.9	7	2.4	-17.6	6	2.4	-15.6	7.4	4.1	-18.1	5.5	5
ABalaaaalp	248	-17.7	8.8	3.2	-17.5	5.5	3.3	-16.5	8	4	-17	8.6	3.4	-18.2	6.6	2	-17.6	5.7	3.1	-16.8	7.7	5	-16.3	7.5	4.4	-17	6.9	3.9	-16.4	5.3	5.4	-16	5.6	3.9	-17.5	8	3.6	-15.3	7.7	3.9	-17.6	6	2.4	-15.8	7.2	4.1	-18.1	5.5	5
ABalaaaalp	249	-17.7	8.8	3.2	-17.5	5.5	3.3	-16.5	8	4	-17	8.6	3.4	-17.9	6.9	2	-17.6	5.7	3.1	-16.8	7.5	3.5	-15.9	7.7	5.4	-16.7	7.2	4.4	-16.4	5.3	5.4	-16.7	6.4	3.4	-16.7	7.7	3.6	-15.3	7.7	3.9	-16.8	7.1	3.4	-15.7	6.9	5.1	-18	6.7	5.5
ABalaaaalp	250	-16.9	8.8	3.7	-17.5	5.8	3.3	-15.7	8.4	3.5	-17	8.6	3.4	-17.7	7.6	3	-17.6	5.9	2.6	-16.8	7.5	3.5	-15.9	7.7	5.4	-16.7	7.2	4.4	-16.9	4.9	5.9	-16.7	6.4	3.4	-16.7	7.7	3.6	-15.5	7.6	3.9	-16.8	7.1	3.4	-15.7	6.9	5.1	-17.6	6.4	5
ABalaaaalp	251	-16.3	8.9	4.7	-17.1	6.4	3.3	-15.7	8.4	3.5	-17	8.6	3.4	-17.7	7.6	3	-17.4	6.1	3.6	-16.8	7.3	5	-16.2	8.1	4.9	-16.5	7.3	3.9	-16.9	4.9	5.9	-16.7	6.7	3.9	-17.3	8.2	3.6	-15.5	6.7	4.4	-16.8	6.7	2.9	-15.4	6.9	4.6	-17.6	6.4	5
ABalaaaalp	252	-16.3	8.9	4.7	-17.1	6.4	3.3	-15.8	8.5	4	-16.8	8.6	3.4	-17.8	8	2.5	-17.4	6.1	3.6	-16.2	7.1	4	-16.2	8.1	4.9	-16.5	7.3	3.9	-16.4	5.6	5.9	-15.7	6.6	4.9	-17.3	8.2	3.6	-15.5	6.7	4.4	-16.8	7.1	2.4	-15.3	7.1	4.6	-16.9	6.6	6
ABalaaaalp	253	-16.3	8.9	4.2	-17.2	6.4	3.3	-15.2	8.9	3.5	-16.6	8.5	3.9	-17.4	8.1	3.5	-17.2	6.1	3.6	-16.2	7.1	4	-16	7.9	5.9	-16.8	7.1	4.4	-16	5.8	4.9	-15.7	6.6	4.9	-17.1	8	4.1	-15.9	6.9	4.4	-16.8	7.1	2.4	-15.4	6.4	5.6	-16.6	7.1	6
ABalaaaalp	254	-15.8	8.9	3.7	-17.2	6.4	3.3	-15.2	8.9	3.5	-16.6	8.5	3.9	-17.4	8.1	3.5	-17.2	6.1	3.6	-16.4	7.1	4.5	-15.2	7.8	5.9	-16.6	7	3.9	-16	5.8	4.9	-15.5	6.7	4.9	-16.2	7.7	4.6	-15.9	6.9	4.4	-16.4	7	2.9	-15.4	6.4	5.6	-16.6	7.1	6
ABalaaaalp	255	-15.8	8.9	3.7	-17.3	5.7	3.8	-14.9	8.9	5	-16.2	8.4	3.4	-17.8	7.2	3.5	-16.9	6.5	3.1	-16.2	8	5	-15.2	7.8	5.9	-16.6	7	3.9	-15.9	6.7	5.4	-15.4	6.5	5.4	-16.2	7.7	4.6	-15.2	7	4.4	-16.4	7	2.9	-15.1	6.9	6.1	-16.4	7.3	5.5
ABalaaaalp	256	-15.2	9	3.7	-16.6	5.8	3.8	-14.9	8.9	5	-16.2	8.4	3.4	-17.8	7.2	3.5	-17.1	6.3	3.6	-16.2	8	5	-15.5	7.4	6.4	-16.7	6.2	4.9	-15.7	6.7	5.9	-15.4	6.5	5.4	-15.7	7.6	4.1	-14.9	7.2	3.9	-15.9	7.7	2.4	-15.4	7.1	5.6	-16.4	7.3	5.5
ABalaaaalp	257	-15.2	9.1	4.7	-16.6	5.8	3.8	-14.4	8.8	5	-16.5	8.5	4.9	-16.6	7.4	5	-17.1	6.3	3.6	-15.8	8.2	4.5	-15.5	7.4	6.4	-16.7	6.2	4.9	-15.7	6.7	5.9	-15.5	6.5	5.4	-15.7	7.6	4.1	-14.9	7.2	3.9	-15.9	7.7	2.4	-15.1	6.9	5.1	-16	6.7	5.5
ABalaaaalp	258	-15.2	9.1	4.7	-16.1	6.5	3.8	-14.4	8.8	5	-16.5	8.5	4.9	-16.2	7.2	4.5	-16.7	6.7	3.6	-15.8	8.2	4.5	-15	8	5.4	-16.4	6.5	4.9	-15.2	6.7	5.9	-15.8	6.8	5.4	-15.3	7.9	4.1	-14.9	7.4	3.9	-15.4	8.4	4.4	-15.6	6.7	5.6	-15.6	7.2	5.5
ABalaaaalp	259	-15.5	8.7	4.7	-16.1	6.5	3.8	-14.4	8.8	5.5	-15.6	9.3	3.9	-16.2	7.2	4.5	-16.7	6.7	3.6	-16.2	8	3.5	-14.9	8.2	4.4	-16.2	7.4	4.9	-15	6.9	5.4	-15.8	6.8	5.4	-15.3	7.9	4.1	-14.9	7.4	3.9	-15.4	8.4	4.4	-15.6	6.7	5.6	-15.6	7.2	5.5
ABalaaaalp	260	-15.5	8.7	4.7	-15.5	7.3	3.8	-14.1	8.7	5	-15.7	9.2	3.9	-16.4	6.9	5.5	-16.2	7.2	3.6	-16.2	8	4	-14.9	8.2	4.4	-16.2	7.4	4.9	-15	6.9	5.4	-15	7.3	4.9	-15.3	7.9	4.1	-14.9	7	4.4	-14.7	8.9	4.4	-15.7	6.5	5.6	-15.5	7.5	5.5
ABalaaaalp	261	-16.1	8.6	4.2	-15.6	7.6	4.3	-14.1	8.7	5	-15.7	9.2	3.9	-16.4	6.9	5.5	-16.4	7.6	3.6	-16.2	8	4	-15.2	8	5.9	-16	7.2	5.4	-15.2	6.9	6.9	-15	7.1	5.4	-14.8	8.5	4.1	-13.8	8	4.9	-14.9	8.4	3.9	-15.4	7.1	5.1	-15.5	7.5	5.5
ABalaaaalp	262	-15.6	9.1	4.2	-15.6	7.6	4.3	-14.2	8.8	6	-15.5	9.1	3.9	-16.6	6.9	4.5	-16.4	7.6	3.6	-16.2	7.6	3	-15.2	8	5.9	-16	7.2	5.4	-15.2	6.9	6.9	-15	7.1	5.4	-14.8	8.5	4.1	-13.8	8	4.9	-14.9	8.4	3.9	-16	6.3	5.6	-15.2	6.9	6
ABalaaaalp	263	-15.6	9.1	4.2	-15.8	7.6	4.3	-14.2	8.8	6	-15.5	9.1	3.9	-16.4	7.1	5	-16	7.8	4.1	-16.2	7.6	3	-15.5	8.7	5.4	-17	6.9	5.4	-15.2	7.3	6.9	-14.5	7.1	4.9	-14.6	8.6	4.6	-14.2	8.1	5.4	-14.5	8.9	5.4	-16	6.3	5.6	-15.6	6.9	6.5
ABalaaaalp	264	-15.5	9.4	4.2	-15.8	7.6	4.3	-14.5	8.6	5.5	-15	9.2	4.4	-16.4	7.1	5	-16	7.8	4.1	-17	7.5	4	-14.8	8.9	5.4	-16.7	7.2	5.9	-15	7.6	7.4	-14.1	7.4	4.9	-14.6	8.6	5.6	-14.2	8.1	5.4	-14.5	8.9	5.4	-15.9	6.9	6.1	-15.6	6.9	6.5
ABalaaaalp	265	-15.1	9.5	4.7	-15.3	8.1	4.3	-14.5	8.6	6	-15.1	9	3.9	-16	7	4.5	-15.5	8	4.6	-16.6	7.5	3.5	-14.8	8.9	5.4	-16.7	7.2	5.9	-15	7.6	7.4	-14.1	7.4	4.9	-14.6	8.6	5.6	-13.7	8	5.4	-14.7	8.9	4.9	-15.7	6.5	5.6	-15.6	6.9	6.5
ABalaaaalp	266	-15.1	9.5	4.7	-15.3	8.1	4.3	-14.5	8.6	6	-15.1	9	3.9	-16.5	7	5.5	-15.5	8	4.6	-16.6	7.5	3.5	-15	9.3	4.4	-16.1	7.5	5.4	-15.7	7.1	7.4	-14.2	7.2	5.4	-14.6	8.6	5.6	-13.7	8	5.4	-14.7	8.9	4.9	-15.6	6.4	5.6	-15.2	6.9	6
ABalaaaalp	267	-14.4	9.5	5.2	-15.6	7.9	3.8	-13.9	9.1	6.5	-15.4	9.1	4.4	-16.5	7	5.5	-15.3	8.4	5.1	-16.2	8.2	4	-15	9.3	4.4	-16.1	7.5	5.4	-16.3	6.9	6.9	-14.2	7.2	5.4	-14.6	8.6	5.6	-13.7	8.2	5.4	-14.2	8.9	5.9	-15.9	6.9	5.6	-15.2	6.9	6
ABalaaaalp	268	-14.5	9.9	5.2	-14.9	8.2	4.3	-13.9	9.1	6.5	-15.4	9.1	4.4	-17.1	7.8	5	-15.6	8.2	4.6	-16.2	8.2	4	-14.9	8.9	5.4	-16.4	7.6	4.9	-16.3	6.9	6.9	-14.2	7.2	5.4	-15	8.8	5.6	-13.4	8.6	5.4	-14.2	8.9	5.9	-15.9	6.9	5.6	-15.4	6.9	6
ABalaaaalp	269	-14.5	9.9	5.2	-14.9	8.2	4.3	-13.9	9.3	6.5	-15.4	9.3	3.4	-17.1	7.8	5	-15.6	8.2	4.6	-16	8.4	4	-15.1	8.9	4.4	-16.7	7.4	4.9	-15.6	7.1	6.4	-13.7	7.1	5.9	-13.9	9	5.6	-13.4	8.6	5.4	-13.7	9.4	5.4	-15.6	7.1	6.1	-15.4	6.9	6
ABalaaaalp	270	-14.3	9.4	5.8	-14.7	8.2	4.3	-13.9	9.3	6.5	-15.4	9.3	3.4	-16.8	8.4	6	-16	8	5.6	-16.2	8.2	4.5	-15.1	8.9	4.4	-16.7	7.4	4.9	-15.6	7.1	6.4	-14.6	7.3	5.9	-13.9	9	5.6	-13.6	8.5	5.4	-14.2	9.3	4.9	-15.7	6.7	5.6	-15.6	7	6
ABalaaaalp	271	-14.2	9.8	5.2	-14.7	8.2	4.3	-14.1	9.2	5.5	-14.9	9.4	4.9	-16.9	8.3	5.5	-16	8	5.6	-16.2	8.2	4.5	-14.8	8.9	5.9	-16.2	7.9	4.9	-15	7.4	5.9	-14.6	7.3	5.9	-13.9	9.2	6.1	-13.6	8.5	5.4	-14.2	9.3	4.9	-15.4	6.9	5.6	-15.5	7.5	6
ABalaaaalp	272	-14.2	9.8	5.2	-14.6	8.2	4.8	-14.5	8.6	6	-15	9	4.4	-16.9	8.3	5.5	-15.6	8.2	5.1	-15.8	8.4	3	-14.8	8.9	5.9	-16.2	7.9	4.9	-15	7.4	6.9	-13.7	8.5	6.9	-13.9	9.2	6.1	-14.1	8.6	5.9	-13.8	9.3	5.9	-15.4	6.9	5.6	-15.5	7.5	6
ABalaaaalp	273	-14.4	9.5	4.7	-14.3	9.1	4.8	-14.5	8.6	6	-15	9	4.4	-16.4	8.1	5.5	-15.3	8	6.1	-15.8	8.4	3	-14.9	8.4	6.9	-16.1	8.2	5.4	-15	7.4	6.9	-14.1	8.7	7.4	-13.2	9.4	5.1	-13.7	8	5.9	-13.8	9.3	5.9	-15.4	6.9	6.1	-14.9	7.5	7
ABalaaaalp	274	-14.4	9.5	4.7	-14.3	9.1	4.8	-14.8	9	5	-14.9	8.9	5.4	-15.7	7.7	5	-15.3	8	6.1	-15.6	8	4	-15.1	8.3	6.9	-15.9	8.1	4.9	-14.9	7.4	7.4	-14.1	8.7	7.4	-13.8	9.3	5.1	-13.7	8	5.9	-13.3	9.4	5.9	-15.3	7.6	5.6	-15.1	6.9	6.5
ABalaaaalp	275	-14.4	9.5	4.7	-14.6	9.6	5.3	-14.8	9	5	-14.9	8.9	5.4	-15.7	7.7	5	-15.1	8.2	5.6	-15.6	8	5	-15.1	8.3	6.9	-15.9	8.1	4.9	-14.9	7.4	7.4	-13.9	7.8	6.4	-13.8	9.3	5.1	-13.8	7.8	5.9	-13.3	9.4	5.9	-15	7.6	5.6	-15.1	6.9	6.5
ABalaaaalp	276	-14.8	9	5.2	-14.6	9.6	5.3	-14.6	9.2	6	-15.1	8	5.4	-15.3	7.4	5.5	-15.1	8.2	5.6	-15.6	8	5	-15.3	8.3	6.9	-15.4	8.3	5.9	-14.9	7.4	7.4	-13.4	7.9	6.9	-13.6	9.2	5.1	-13.8	7.8	5.9	-12.8	9.4	7.4	-15	7.6	5.6	-14.6	7.5	6.5
ABalaaaalp	277	-14.8	9	5.2	-14.9	9.2	4.8	-14.6	9.2	6	-15.1	8	5.4	-15.3	7.4	5.5	-14.9	8.7	5.6	-15.6	8.6	4	-15.3	8.3	6.9	-15.4	8.3	5.9	-14.5	7.6	7.9	-13.4	7.9	6.9	-13.6	9.2	5.1	-13.7	8.3	6.4	-12.8	9.4	7.4	-15.2	7.9	5.6	-14.6	7.5	6.5
ABalaaaalp	278	-14.6	9	5.8	-15	9	4.3	-14.4	9.3	5.5	-15.9	7.8	6	-14.6	7.1	5.5	-14.4	8.6	6.1	-15.2	8.9	3.5	-15.5	8.5	6.4	-15.7	7.6	5.4	-14.3	7.6	7.9	-13.2	8.1	6.9	-13.2	9.2	5.6	-13.2	8.4	5.9	-12.8	9.3	6.9	-15	8.3	6.1	-14.9	7.7	6.5
ABalaaaalp	279	-14.5	10	5.8	-15	9	4.3	-15.1	8.5	6.5	-16	8.3	5.4	-14.8	7.1	5.5	-14.4	8.6	6.1	-15.2	8.9	3.5	-16	8.3	6.4	-15.5	8	6.4	-14.3	7.6	7.9	-13.3	7.7	6.9	-13.6	9.3	5.6	-13.2	8.4	5.9	-13.3	9.1	6.9	-14.7	8	6.1	-15.1	7.6	7
ABalaaaalp	280	-14.5	10	5.8	-13.8	9.3	5.3	-15.1	8.5	6.5	-16	8.3	5.4	-14.8	7.1	5.5	-15	8.6	5.6	-15.2	8.7	4.5	-16	8.3	6.4	-15.5	8	6.4	-14.5	7.6	7.9	-13.3	7.7	6.9	-13.6	9.3	5.6	-13.1	8.5	5.9	-13.3	9.1	6.9	-14.6	8.5	5.6	-15.1	7.6	7
ABalaaaalp	281	-14.3	9.8	5.8	-13.8	9.3	5.3	-14.8	9	5.5	-15.8	8.2	6.5	-15.2	6.8	4.5	-15	8.6	5.6	-15.2	8.7	4.5	-15.6	8.3	6.4	-15.1	8.1	6.4	-14.5	7.6	7.9	-12.8	7.8	7.4	-13.9	9.2	4.1	-13.1	8.5	5.9	-13.3	8.7	7.9	-14.6	8.5	5.6	-15.5	7.2	7
ABalaaaalp	282	-13.9	9.4	6.3	-14	9.6	5.8	-14.8	9	5.5	-15.8	8.2	6.5	-15.2	6.8	4.5	-15.7	8.7	5.1	-14.9	8.4	5	-15.6	8.3	6.4	-15.1	8.1	6.4	-14.5	7.3	8.4	-12.5	7.4	7.4	-13.9	9.2	4.1	-13.3	8.8	6.4	-13.3	8.7	7.9	-14.6	8.7	6.1	-15.5	7.2	7
ABalaaaalp	283	-13.9	9.4	6.3	-14	9.6	5.8	-14.6	9.2	6.5	-15.9	7.1	7	-15.1	6.6	5	-15.7	8.7	5.1	-14.7	8.7	5.5	-15.3	8.3	6.9	-15.4	7.5	6.9	-14.1	7.1	8.4	-12.5	7.4	7.4	-13.9	8.6	4.6	-13.3	8.8	6.4	-13.3	8.9	6.9	-14.4	8.9	5.6	-15.9	7.4	7
ABalaaaalp	284	-14.2	9.6	5.8	-14.7	9	5.8	-14.6	9.2	6.5	-15.9	7.1	7	-15.2	6.8	5.5	-15.3	8.5	5.6	-14.7	8.7	5.5	-15.4	8.3	6.4	-15.7	7.3	6.4	-14.1	7.1	8.4	-12.6	7.1	7.4	-13.5	8.5	4.6	-13.2	8.1	6.4	-13.3	8.9	6.9	-14.7	8.8	5.1	-15.8	7	7.5
ABalaaaalp	285	-14.2	9.6	5.8	-14.8	8.7	5.8	-14.3	8.9	6.5	-16.6	7.1	6.5	-15.2	6.8	5.5	-16	7.8	5.1	-14.5	8.7	6.5	-15.4	8.3	6.4	-15.7	7.3	6.4	-14.1	7.1	8.4	-12.9	6.8	7.9	-13.5	8.5	4.6	-14	7.9	6.9	-13.5	8.7	6.4	-14.7	8.8	5.1	-15.8	7	7.5
ABalaaaalp	286	-14.5	10	6.3	-14.8	8.7	5.8	-15.2	8.4	7.1	-16.3	7.2	6.5	-15.3	6.9	6.5	-16	7.8	5.1	-14.5	8.7	6.5	-15.6	8.3	7.4	-16.1	7	6.9	-14.3	7.1	8.9	-12.9	6.8	7.9	-14.1	8.1	5.1	-14	7.9	6.9	-13.5	8.7	6.4	-14.3	9	5.6	-16.2	7.1	7
ABalaaaalp	287	-14.4	9.6	6.8	-15.5	8.4	5.8	-15.2	8.4	7.1	-16.3	7.2	6.5	-15.9	7.4	6	-16	7.8	6.1	-15.6	7.6	6.5	-15.6	8.3	7.4	-16.1	7	6.9	-14.3	7.1	8.9	-13.8	6.4	7.9	-14.1	8.1	5.1	-14.5	8	6.9	-13.3	7.9	6.9	-14.2	8.7	5.6	-16	6.7	7.5
ABalaaaalp	288	-14.4	9.6	6.8	-15.5	8.4	5.8	-14.2	8.1	7.6	-16.8	6.9	7.5	-15.9	7.4	6	-16	7.8	6.1	-15.4	8	6.5	-15.6	7.7	7.4	-15.8	7	6.4	-14.5	6.8	8.9	-14	6.3	7.9	-13.4	8.3	5.1	-14.5	8	6.9	-13	8	8.4	-15	8.3	5.1	-16	6.7	7.5
ABalaaaalp	289	-14.4	9.5	6.8	-16	8.2	5.8	-14.2	8.1	7.6	-16.8	6.9	7.5	-15.6	6.6	7.5	-16	7.4	5.6	-15.4	8	6.5	-15.4	7.6	7.4	-16.5	6.2	6.9	-14.5	6.8	8.9	-14	6.3	7.9	-14.4	7.9	5.1	-14.6	7.5	7.4	-13	8	8.4	-15	8.3	5.1	-15.6	6.4	8
ABalaaaalp	290	-14.8	9	7.3	-15	8.7	6.8	-14.1	8.4	8.1	-17	6.4	7	-15.6	6.6	7.5	-16.4	7	5.6	-15	8.4	6.5	-15.4	7.6	7.4	-16.5	6.2	6.9	-15	6.4	9.4	-14.1	6.3	8.9	-14.4	7.9	5.1	-14.3	7.7	7.4	-13.3	8	7.4	-15	8.3	5.2	-15.6	6.4	8
ABalaaaalp	291	-14.8	9	7.3	-15	8.7	6.8	-14.1	8.4	8.1	-17	6.4	7	-15.2	6	8	-16.4	7	5.6	-15	8.4	6.5	-15.4	7.6	7.9	-16.1	6.5	7.4	-15.1	5.7	9.4	-14.1	6.5	8.9	-14.1	7.9	4.6	-14.3	7.7	7.4	-13.3	8	7.4	-15	8.3	5.5	-15.6	6.4	8
ABalaaaalp	292	-14.5	8.8	7.3	-14.7	9.2	6.8	-14.5	7.9	8.6	-16.8	6.1	7.5	-14.7	7.2	8	-15.8	7.4	6.1	-15.1	7.8	6	-15.4	7.6	7.9	-16.1	6.5	7.4	-15.1	5.7	9.4	-14.1	6.5	8.9	-14.1	7.9	4.6	-14.3	7.7	7.4	-13.3	7.9	8.4	-15	8.3	5.6	-16.3	5.8	8.5
ABalaaaalp	293	-14.9	8.7	7.3	-14.7	9.2	6.8	-15.2	7.5	8.6	-16.9	6	7	-14.7	7.2	8	-15.8	7.4	6.1	-14.7	8.4	7	-15.8	6.6	9.4	-15.7	6.6	7.4	-15.1	5	9.4	-14.8	6.1	8.9	-14.3	8.1	4.6	-14.3	7.7	7.4	-13.3	7.9	8.4	-15.3	8.5	5.1	-16.3	5.8	8.5
ABalaaaalp	294	-14.9	8.7	7.3	-15	8.7	7.3	-15.2	7.5	8.6	-16.9	6	7	-14.7	6.3	8	-15.8	7.2	5.6	-14.7	8.4	7	-16.2	6.2	8.9	-15.6	6.9	6.4	-14.6	6	8.4	-14.4	6.7	8.9	-14.4	7.8	4.6	-13.6	6.7	7.9	-14.2	8.1	8.4	-15.3	8.5	5.1	-17.1	5.3	8
ABalaaaalp	295	-14.8	9	6.8	-15	8.7	7.3	-16.2	7.3	7.6	-16.7	6.6	8	-14.4	5.6	9	-15.8	7.2	5.6	-14.7	8.7	7.5	-16.2	6.2	8.9	-15.6	6.9	6.4	-14.6	6	8.4	-14.4	6.7	8.9	-14.4	7.8	4.6	-13.6	6.7	7.9	-14.2	8.1	8.4	-15.8	8.4	5.1	-17.1	5.1	8
ABalaaaalp	296	-15.2	8.4	7.3	-15.6	8.1	6.8	-16.2	7.3	7.6	-16.7	6.6	8	-14.4	5.6	9	-16.4	7	6.1	-14.7	8.7	7.5	-16.4	6	8.9	-15.6	7.1	6.9	-15	5.3	8.4	-14.7	6.8	8.4	-14.2	7.8	5.6	-14.1	6.7	9	-14.9	7.7	7.9	-16.3	7.9	4.1	-17.1	5.1	8
ABalaaaalp	297	-15.2	8.4	7.3	-15.8	8.1	6.8	-14.7	7.2	8.6	-17.1	5.8	7.5	-14.4	5.6	9	-16.5	7.2	6.7	-15.4	8.6	7	-16.4	6	8.9	-15.6	7.1	6.9	-15	5.3	8.4	-14.8	5.9	7.9	-14.2	7.8	5.6	-14.7	6.9	9	-15.2	7.2	7.9	-16	8.1	4.6	-17.5	4.8	8.5
ABalaaaalp	298	-14.9	8.7	7.8	-15.8	8.1	6.8	-14.7	6.8	8.6	-17.3	5.6	8	-14.4	5.6	9	-16.5	7.2	6.7	-15	8.7	6	-16.6	6.2	8.9	-15.8	7.3	6.4	-15.1	4.3	8.4	-14.8	5.9	7.9	-14.2	7.3	5.1	-14.7	6.9	9	-15.2	7.2	7.9	-16	8.1	4.6	-17.5	4.8	8.5
ABalaaaalp	299	-14.9	8.7	7.8	-16	8.2	5.8	-14.7	6.8	8.6	-17.3	5.6	8	-14.4	5.8	9.5	-16.3	6.9	6.7	-15	8.7	6	-16.2	6.2	8.4	-16.9	6.8	6.4	-15.1	3.9	8.9	-14.9	5.2	7.9	-14.4	7	5.4	-14.5	6	8.4	-15.6	7.6	7.9	-15.5	8.1	4.6	-17.5	5	8.5
ABalaaaalp	300	-14.5	8.8	6.8	-16	8.2	5.8	-15.8	6.4	8.6	-17.6	5.9	6.5	-14.1	5.1	8.5	-16.3	6.9	6.7	-14.9	8.2	6.3	-16.2	6.2	8.4	-16.9	6.8	6.4	-15.1	3.9	8.9	-14.6	5.5	8.4	-14.4	7	5.4	-14.5	6	8.4	-15.6	7.6	7.9	-16.1	7.7	4.6	-17.3	4.8	8
ABalaaaalp	301	-15.3	7.9	7.8	-15.5	8.1	6.8	-15.8	6.4	8.6	-17.6	5.9	6.5	-14.1	5.1	8.5	-16.2	6.5	6.7	-14.7	7.6	6.5	-15.7	6.6	9.4	-17.4	7.1	6.4	-14.9	4.3	9.4	-14.6	5.5	8.4	-14.6	6.7	5.6	-14.6	5.8	8.4	-16.1	7.2	7.9	-16.1	7.4	4.1	-17.3	4.8	8
ABalaaaalp	302	-15.3	7.9	7.8	-15.6	7.6	6.8	-15.7	6.3	8.1	-17.9	6.3	6.5	-14.2	5.6	10	-15.6	6.5	8.2	-14.7	7.6	6.5	-15.7	6.6	9.4	-17.4	7.1	6.4	-14.8	4.4	9.9	-14.7	5.5	8.4	-14.6	6.7	5.6	-15.2	6.3	7.4	-16.1	7.2	7.9	-16.1	7.2	4.1	-17.6	4.6	7.5
ABalaaaalp	303	-14.5	8.1	8.3	-15.6	7.6	6.8	-15.7	6.3	8.1	-17.9	6.3	6.5	-14.2	5.6	10	-15.6	6.5	8.2	-14.7	7.4	7.5	-15.9	6.8	8.9	-17.8	6.5	6.4	-14.8	4.4	9.9	-15.1	4.9	7.4	-15.1	6.2	5.1	-15.2	6.3	7.4	-15.7	7	8.9	-16.1	7.2	4.1	-17.6	4.6	7.5
ABalaaaalp	304	-15.1	8.1	7.8	-15.9	7.2	7.3	-15.5	6.3	8.6	-17.7	6.5	6	-14.8	5.9	9.5	-15.2	6.7	8.7	-14.7	7.4	7.5	-15.9	6.8	9.4	-18	6.2	6.4	-14.4	4.3	9.9	-15.1	4.9	7.4	-15.6	6.3	4.6	-14.8	6	8.4	-15.7	7	8.9	-16.4	7.4	4.1	-17.6	4.5	7
ABalaaaalp	305	-15.1	8.1	7.8	-15.9	7.2	7.3	-15.6	6.4	8.1	-17.8	6.7	7	-14.3	5.4	9	-15.2	6.7	8.7	-15.1	7.6	6.5	-15.9	6.8	9.4	-18	6.2	6.4	-14.6	4.6	9.4	-15.2	4.6	7.4	-15.6	6.3	4.6	-14.8	6	8.4	-15.4	6.7	9.4	-16.4	7.2	4.1	-17.6	4.2	7
ABalaaaalp	306	-15.2	7.6	7.8	-15.6	6.6	6.8	-15.6	6.4	8.1	-17.8	6.7	7	-14.3	5.4	9	-15.4	6.3	8.7	-15.2	7.6	6.5	-16	6.2	10	-18	6.2	5.9	-14.6	4.6	9.4	-15.8	4.7	6.9	-15.6	5.8	5.1	-15	5.6	7.9	-15.7	7	8.4	-16.1	7.2	4.6	-17.6	4.2	7
ABalaaaalp	307	-15	7.2	8.8	-15.7	6.2	6.3	-16.1	6.7	8.1	-17.8	6.7	4.9	-14.2	5.6	9.5	-15.2	6	10.2	-15.2	7.6	6.5	-16	6.2	10	-18	6.2	5.9	-15.1	4.1	9.9	-15.8	4.7	6.9	-15.6	5.8	5.1	-15.4	6.2	7.9	-15.7	7	8.4	-16.1	7.2	4.6	-17.5	3.8	7.5
ABalaaaalp	308	-15	7.2	8.8	-15.7	6.2	6.3	-16.1	6.7	8.1	-17.8	6.7	4.9	-14.6	5.7	10	-15.2	6	10.2	-14.7	7.4	6.5	-15.2	6.1	10	-18.3	6	5.4	-15.1	4.1	9.9	-16.3	4.9	7.4	-15.8	5.8	5.6	-15.4	6.2	7.9	-15.7	6.5	8.9	-15.9	7	5.6	-18.1	4	7
ABalaaaalp	309	-15	7.2	8.8	-15.7	6.1	6.8	-16.4	6.2	8.1	-18.1	6.6	4.9	-14.6	5.7	10	-15.9	5.8	9.2	-14.7	7.4	6.5	-15.5	5.4	9.4	-18.2	5.6	6.4	-15.6	3.4	8.4	-16.6	5	6.9	-16	5.3	5.1	-16.3	4.6	8.4	-15.7	6.5	8.9	-15.9	7.4	5.6	-18.1	4	7
ABalaaaalp	310	-15.1	7.4	8.3	-15.7	6.1	6.8	-16.4	6.2	8.1	-18.1	6.6	4.9	-14.2	6	9	-15.9	5.8	9.2	-15	9.1	6	-15.5	5.4	9.4	-18.2	5.6	6.4	-15.4	3.7	8.9	-16.6	5	6.9	-16	5.3	5.1	-16.3	4.6	8.4	-15.9	6.7	8.9	-16.1	6.7	6.1	-18.1	3.7	7.5
ABalaaaalp	311	-15.1	7.4	8.3	-15.8	6.4	7.3	-16.6	6.2	8.1	-18.6	7	4.9	-14.2	6	9	-15.8	5.8	9.7	-14.7	7.4	6	-15.4	6.1	9.4	-18	5.6	6.4	-15.4	3.7	8.9	-16.2	5.4	6.9	-15.6	5.5	6.1	-16.4	4.8	7.4	-15.9	6.7	8.9	-16.1	6.7	6.1	-18.1	3.7	7.5
ABalaaaalp	312	-15.3	7.2	8.3	-15.8	6.4	7.3	-16.6	6.5	7.6	-18.6	7.2	4.4	-14.8	6.4	9	-15.8	5.8	9.7	-14.7	7.4	6	-15.4	6.1	9.4	-18	5.6	6.4	-16.1	3.3	8.4	-16.4	5	6.4	-15.6	5.5	6.1	-16.4	4.8	7.4	-15.4	6.5	8.4	-15.8	7.1	6.1	-18.3	4	7.5
ABalaaaalp	313	-15.3	7.2	8.3	-15.9	6.4	6.8	-16.6	6.5	7.6	-18.6	7.2	4.4	-14.4	5.3	9	-15.4	5.6	9.2	-14.9	8.2	7	-15.6	6.4	10	-17.6	5.8	6.9	-16.3	3.7	7.9	-16.4	5	6.4	-16	5.3	5.1	-16.7	4.7	7.4	-15.4	6.5	8.4	-15.9	7	5.6	-18.5	4.1	7
ABalaaaalp	314	-15.3	6.7	7.8	-15.7	7.1	7.8	-16.6	6.7	7.6	-18.5	6.6	3.9	-14.4	5.3	9	-15.6	5.8	8.7	-14.9	8.2	7	-16.6	6.5	8.4	-17.3	5.7	6.9	-16.3	3.7	7.9	-16.2	5.3	6.4	-16.3	5.3	4.6	-17	4.9	7.4	-16.3	6.5	7.4	-15.6	6.9	5.6	-18.5	4.1	7
ABalaaaalp	315	-15.7	6.8	7.8	-15.7	7.1	7.8	-16.6	6.7	7.6	-18.5	6.6	3.9	-15.7	5.6	9	-15.6	5.8	8.7	-15.6	7.6	6	-16.6	6.5	8.4	-17.3	5.7	6.9	-16.7	3.7	7.9	-16	5.4	7.4	-16.3	5.3	4.6	-17	4.9	7.4	-16.3	6.4	8.4	-15.8	7.1	5.6	-18.5	3.5	7.5
ABalaaaalp	316	-15.7	6.8	7.8	-15.4	7.4	7.8	-16.2	6.8	7.6	-18.3	6.8	4.9	-15.6	5	8.5	-15.4	5.8	8.7	-15.8	7.8	7	-16.4	6.6	8.9	-17.6	5.8	5.9	-16.7	3.7	7.9	-16	5.4	7.4	-16	5.3	4.6	-16.4	5.2	7.9	-16.3	6.4	8.4	-15.8	7.1	5.6	-18.3	4	7.5
ABalaaaalp	317	-16.1	6.9	7.8	-15.4	7.4	7.8	-16.2	6.8	7.6	-18.3	6.8	4.9	-15.6	5	8.5	-15.4	5.8	8.7	-15.8	7.8	7	-16.4	6.6	8.9	-17.6	5.8	5.9	-16.7	3.7	8.4	-15.4	5.1	6.9	-16	5.3	4.6	-16.4	5.2	7.9	-16.8	6.4	7.9	-16.1	6.7	6.1	-18.3	4	7.5
ABalaaaalp	318	-15.8	7	7.8	-15.7	7.1	7.8	-16.9	6.7	7.1	-18.1	6.6	4.4	-15.6	5.4	9	-15.4	5.8	9.7	-16.2	7.8	7	-16	6.4	8.4	-17.8	6.5	6.4	-15.8	4.1	9.4	-15.3	4.9	6.9	-16.3	5.6	4.1	-16.4	4.8	6.9	-16.8	6.4	7.9	-16.2	6.9	5.6	-18.1	4	7.5
ABalaaaalp	319	-15.8	7	7.8	-16.4	6.7	7.8	-17.3	6.3	6.5	-18.5	6.7	5.4	-15.6	5.4	9	-15.6	6	9.7	-16.2	7.8	7	-15.6	5.9	10	-17.4	6.6	5.9	-15.8	4.1	9.4	-15.3	4.9	6.9	-16.3	5.6	4.1	-16.1	5.2	6.9	-16.4	6.5	7.4	-16.2	6.9	6.1	-18.1	4	7.5
ABalaaaalp	320	-15.7	6.8	7.8	-16.4	6.7	7.8	-17.3	6.3	6.5	-18.5	6.7	5.4	-16	5.1	8	-15.6	6	9.7	-15.8	7.5	7	-15.6	5.9	10	-17.4	6.6	5.9	-16.3	4	8.9	-15.1	5.1	7.9	-16.3	5.6	4.1	-16.1	5.2	6.9	-16.4	6.5	7.4	-16.2	6.9	6.1	-17.9	3.9	7.5
ABalaaaalp	321	-15.6	6.6	7.8	-16.6	7	7.8	-17.7	6.2	7.1	-18.2	6.4	4.4	-15.6	5.2	9	-15.9	5.8	10.7	-16.2	6.5	6.5	-16.1	5.7	9.4	-17.5	6.4	6.9	-16.2	4.2	8.4	-15.1	5.4	7.4	-16.7	5.6	4.1	-16.2	4.7	6.4	-16.1	6.7	8.4	-15.6	6.7	6.1	-17.6	4.4	8
ABalaaaalp	322	-15.6	6.6	7.8	-16.6	7	7.8	-17.7	6.2	7.1	-18.2	6.4	4.4	-15.6	5.2	9	-15.9	5.8	10.7	-16.2	6.5	6.5	-16.1	5.7	9.4	-17.5	6.4	6.9	-16.2	4.2	8.4	-15.1	5.4	7.4	-16.7	5.6	4.1	-16.2	4.7	6.4	-16.1	6.7	8.4	-15.8	7.2	5.6	-17.6	4.4	8
ABalaaaalp	323	-16	6.4	7.3	-16.7	6.4	7.3	-17.1	6.5	6	-18.3	6.1	5.4	-16	5.6	8	-15.6	5.4	10.2	-16.6	6.7	7	-15.6	5.7	10	-17.6	6.6	5.9	-16	3.9	8.4	-15.3	5.1	7.4	-16.1	5.5	5.1	-16.2	4.1	7.4	-16.1	6.2	7.9	-15.9	7	5.6	-17.6	4.4	8
ABalaaaalp	324	-16.2	5.9	6.8	-16.9	6.4	7.3	-17.2	5.9	6	-18.1	5.8	5.4	-16.1	5.4	7	-15.9	5	9.7	-16.2	6.7	6.5	-15.7	5.3	8.4	-17.6	6.5	5.9	-16	3.5	6.9	-14.9	5.2	6.9	-16	5.5	5.1	-16.6	4.4	7.4	-16.4	6.5	7.4	-15.9	7	5.6	-17.8	4.3	8
ABalaaaalpa	325	-17.8	5.4	6.3	-17	4.9	6.3	-18.9	4.9	5.5	-19.2	5.2	4.4	-17	4.4	6	-17.2	4.6	7.7	-17.7	5.5	6.5	-17.4	4.8	8.4	-19	6	5.4	-17.4	3	5.9	-16.4	4.8	5.9	-16.3	5.1	4.6	-17.7	4.4	5.4	-17.1	5.1	7.9	-17.1	6.1	5.6	-18.6	3.5	6.5
ABalaaaalpa	326	-17.8	5.4	6.3	-17	4.9	6.3	-18.9	4.9	5.5	-19.2	5.2	4.4	-17	4.4	6	-17.2	4.6	7.7	-17.7	5.5	6.5	-17.4	4.8	8.4	-19	6	5.4	-17.4	3	5.9	-16.4	4.8	5.9	-16.3	5.1	4.6	-17.7	4.4	5.4	-17.1	5.1	7.9	-17.1	6.1	5.6	-18.6	3.5	6.5
ABalaaaalpa	327	-17.8	5.4	6.8	-18	5	5.3	-18.8	5.3	7.1	-19.2	5.2	4.4	-18.1	4.4	6.5	-17.7	3.9	8.7	-18.1	5.5	6	-18.3	4.6	7.9	-19.8	5.4	4.9	-17.7	2.8	6.4	-16.7	5	5.9	-17.2	4.2	4.1	-18.3	3.9	5.9	-17.5	4.8	6.9	-17	5.8	5.6	-19.4	3.2	7
ABalaaaalpa	328	-17.8	5.4	6.8	-18	5	5.3	-18.8	5.3	7.1	-19.7	4.9	4.4	-18.1	4.4	6.5	-17.7	3.9	8.7	-18.1	5.5	6	-18.3	4.6	7.9	-19.8	5.4	4.9	-17.7	2.8	6.4	-16.7	5	5.9	-17.2	4.2	4.1	-18.3	3.9	5.9	-17.5	4.8	6.9	-17.4	5.9	5.6	-19.4	3.2	7
ABalaaaalpa	329	-18.2	5.8	6.3	-18.3	4.7	6.3	-18.4	5.6	5.5	-19.7	4.9	4.4	-17.9	4	6	-17.2	3.9	8.2	-17.9	4.7	7	-18.2	4.4	8.9	-20	5.4	5.9	-18.6	2.4	5.4	-16.9	5	5.4	-17.2	4.2	4.1	-18.5	4.1	5.4	-17	5.1	6.4	-17.4	5.9	5.6	-19.7	3	7
ABalaaaalpa	330	-18.2	5.8	6.3	-18.3	4.7	6.3	-18.4	5.6	5.5	-19.5	5	4.9				-17.2	3.9	8.2	-17.9	4.7	7	-18.2	4.4	8.9	-20	5.4	5.9	-18.6	2.4	5.4	-16.9	5	5.4	-17.2	4.2	4.1	-18.5	4.1	5.4	-17	5.1	6.4	-17.1	5.8	5.1
ABalaaaalpa	331	-17.7	5.5	6.8	-18.7	4.7	6.8	-18.1	5.6	7.1	-19.5	5	4.9				-17.7	3.7	9.7	-18.5	5.6	6.5	-18.4	4	8.4	-19.9	5.6	5.9	-19.1	2.5	4.4	-17.6	5.8	5.4	-17.2	4.4	6.1	-18.6	3.7	4.4	-17.5	4.8	6.4	-17.6	5.4	5.6
ABalaaaalpa	332	-17.7	5.5	6.8				-18.1	5.6	7.1	-19.6	5.4	3.9				-17.7	3.7	9.7	-18.5	5.6	6.5				-19.9	5.6	5.9	-19	2.9	4.9	-17.6	5.8	5.4	-17.2	4.4	6.1	-18.2	3.7	4.4	-17.5	4.8	6.4	-17.7	5	4.6
ABalaaaalpa	333	-17.8	5.7	6.8				-18.4	5.9	6	-19.6	5.4	3.9				-17.9	3.9	8.7	-17.9	5.3	6.5				-19.9	6.4	5.4	-19	2.9	4.9	-16.9	6.1	5.9	-17.2	4.4	6.1	-18.2	3.7	4.4	-17.3	4.8	7.4	-17.7	5	4.6
ABalaaaalpa	334	-17.8	5.7	6.8				-18.4	5.9	6	-19.4	5.2	4.4				-17.9	3.9	8.7	-17.9	5.3	6.5				-19.9	6.4	5.4	-19.5	2.7	5.4	-16.6	6.2	5.4	-17.2	4.4	6.1	-18.1	4.3	4.4	-17.3	4.8	7.4	-17.6	5.6	5.6
ABalaaaalpa	335	-17.5	5.6	7.3				-18.3	5.7	6	-19.4	5.2	4.4				-17.6	4.3	9.7	-18.5	5.1	6.5				-19.9	6.9	5.4	-19.5	2.7	5.4	-16.6	6.2	5.4	-17	5.1	6.6	-18.1	4.3	4.4	-17.1	5.1	7.4	-17.6	5.7	5.1
ABalaaaalpa	336	-17.4	5.3	6.8				-18.3	5.7	6	-19.4	4.8	3.9				-17.6	4.3	9.7	-18.5	5.1	6.5				-19.1	6.8	5.4	-18.6	3.3	5.4	-16.8	5.9	6.4	-17	5.1	6.6	-17.9	4.9	4.9	-17.8	5.3	6.9	-17.6	5.7	5.1
ABalaaaalpa	337							-17.8	5.7	5.5							-17.9	4.1	8.7	-18.3	5.5	6.5							-18.6	3.3	5.4	-16.8	5.9	6.4	-17	4.9	6.6	-18.4	4.9	5.4	-17.8	5.3	6.9	-17	5.8	5.6
ABalaaaalpa	338																-17.9	4.1	8.7	-18.3	5.5	6.5							-18.4	2.9	5.9	-17.2	6.3	4.9				-18.4	4.9	5.4	-17.7	4.6	8.4	-17	6.3	4.6
ABalaaaalpa	339																-17.5	3.7	9.7	-18.3	5.6	5.5							-18.3	3.3	5.4	-17.2	6.3	4.9				-17.7	4.7	4.9	-17.7	4.6	8.4	-17.3	5.8	5.1
ABalaaaalpa	340																-17.5	3.7	9.7										-18.3	3.3	5.4	-16.8	6.6	5.4				-17.7	4.7	4.9	-17.3	4.5	8.4	-17.3	5.8	5.1
ABalaaaalpa	341																-17.4	3.7	9.2										-17.9	3.5	4.9	-16.8	6.6	5.4				-17.7	4.7	4.9	-17.3	4.5	8.4	-17.1	5.9	5.1
ABalaaaalpa	342																-17.4	3.7	9.2										-17.9	3.5	4.9	-16.9	5.9	5.4				-17.7	4.7	4.9	-17	5	8.4	-16.8	6.3	4.6
ABalaaaalpa	343																-17.7	3.7	9.7										-18.1	4	4.9	-17.4	5.8	4.9				-17.5	4.8	5.4	-17	5	8.4	-16.8	6.3	4.6
ABalaaaalpa	344																-17.7	3.2	9.2										-17.9	4	4.4							-17.3	4.4	5.4	-17.1	4.4	7.4	-16.8	5.8	5.1
ABalaaaalpa	345																												-17.9	4	4.4							-17.3	4.4	5.4	-16.8	4.3	8.4	-16.1	5.5	5.6
ABalaaaalpa	346																												-17.9	3.8	4.4							-17.8	5.1	4.9	-16.8	4.3	8.4	-16.7	6.5	4.1
ABalaaaalpa	347																												-17.9	3.8	4.4							-17.8	5.1	4.9	-17.1	4.3	7.9
ABalaaaalpa	348																												-17.9	4.3	4.4							-17.6	5.1	4.9	-17.1	4.3	7.9
ABalaaaalpa	349																												-17.9	4.3	4.4							-17.9	5.6	4.4	-17.5	4.1	7.4
ABalaaaalpa	350																												-18.1	4.3	5.4							-17.9	5.6	4.4	-17.5	4.1	7.4
ABalaaaalpa	351																												-18.3	4	4.9							-17.8	5.2	3.9	-18.3	4.1	6.9
ABalaaaalpa	352																												-18.3	4	4.9							-17.8	5.2	3.9	-18.3	4.1	6.9
ABalaaaalpa	353																												-17.9	4	5.4							-17.7	4.7	4.9	-17.5	4.1	7.4
ABalaaaalpa	354																												-17.9	4	5.4							-17.7	4.7	4.9	-17.5	4.1	7.4
ABalaaaalpa	355																												-17.8	4	5.4							-17.7	4.7	4.9	-17.8	4.3	6.9
ABalaaaalpa	356																												-17.4	4.4	5.4							-18.3	5.2	4.4	-17.8	3.8	6.4
ABalaaaalpa	357																																					-18.3	5.2	4.4	-17.8	3.8	6.4
ABalaaaalpa	358																																					-17.7	4.7	4.4	-17.3	3.9	6.9
ABalaaaalpa	359																																					-17.7	4.7	4.4	-17.3	3.9	6.9
ABalaaaalpa	360																																					-17.5	4.6	4.4	-17.7	4.5	6.4
ABalaaaalpa	361																																					-17.6	4.9	4.4	-17.7	4.5	6.4
ABalaaaalpa	362																																					-17.6	4.9	4.4	-17.3	4.6	5.9
ABalaaaalpa	363																																					-17.4	5.7	3.4	-17.3	4.6	5.9
ABalaaaalpa	364																																					-17.4	5.7	3.4	-17	4.4	5.4
ABalaaaalpa	365																																					-16.8	5.4	3.4	-17	5.1	6.9
ABalaaaalpa	366																																					-16.5	5.7	2.9
ABalaaaalpa	367																																					-16.5	5.7	2.9
ABalaaaalpa	368																																					-16.3	5.7	3.4
ABalaaaalpa	369																																					-16.3	5.7	3.4
ABalaaaalpa	370																																					-16.4	6	2.9
ABalaaaalpa	371																																					-16.4	6	2.9
ABalaaaalpa	372																																					-15.7	6.2	2.4
ABalaaaalpa	373																																					-15.2	6.1	1.9
ABalaaaalpa	374																																					-15.2	6.1	1.9
ABalaaaalpa	375																																					-14.8	6.5	1.9
ABalaaaalpa	376																																					-14.8	6.5	1.9
ABalaaaalpa	377																																					-14.6	6.7	1.9
ABalaaaalpa	378																																					-15	7.6	1.4
ABalaaaalpa	379																																					-15	7.6	1.4
ABalaaaalpa	380																																					-14.4	7.1	1.4
ABalaaaalpa	381																																					-14.4	7.1	1.4
ABalaaaalpa	382																																					-14.3	6.8	1.9
ABalaaaalpa	383																																					-14.3	6.8	1.9
ABalaaaalpa	384																																					-14.3	6.8	1.9
ABalaaaalpa	385																																					-14.1	7.5	1.4
ABalaaaalpa	386																																					-14.1	7.5	1.4
ABalaaaalpa	387																																					-13.7	7.4	1.4
ABalaaaalpa	388																																					-13.7	7.4	1.4
ABalaaaalpa	389																																					-13.3	7.3	1.4
ABalaaaalpa	390																																					-12.8	7.3	1.4
ABalaaaalpa	391																																					-12.8	7.3	1.4
ABalaaaalpa	392																																					-12.9	7.4	0.4
ABalaaaalpa	393																																					-12.9	7.4	0.4
ABalaaaalpa	394																																					-12.4	7.7	0.4
ABalaaaalpa	395																																					-12.3	8.8	0
ABalaaaalpa	396																																					-12.3	8.8	0
ABalaaaalpa	397																																					-11.9	8.5	0
ABalaaaalpa	398																																					-11.9	8.5	0
ABalaaaalpa	399																																					-11.7	8.7	-0.5
ABalaaaalpa	400																																					-11.4	8.9	-1
ABalaaaalpa	401
ABalaaaalpa	402
ABalaaaalpa	403
ABalaaaalpa	404
ABalaaaalpa	405
ABalaaaalpa	406
ABalaaaalpa	407
ABalaaaalpa	408
ABalaaaalpa	409
ABalaaaalpa	410
ABalaaaalpa	411
ABalaaaalpa	412
ABalaaaalpa	413
ABalaaaalpa	414
ABalaaaalpa	415
ABalaaaalpa	416
ABalaaaalpa	417
ABalaaaalpa	418
ABalaaaalpa	419
ABalaaaalpa	420
ABalaaaalpa	421
ABalaaaalpa	422
ABalaaaalpa	423
ABalaaaalpa	424
ABalaaaalpa	425
ABalaaaalpa	426
ABalaaaalpa	427
ABalaaaalpa	428
ABalaaaalpa	429
ABalaaaalpa	430
ABalaaaalpp	325	-14.5	6.7	8.8	-15.2	7.3	7.8	-16.2	6.6	7.6	-16.9	6.2	6.7	-15.2	5.8	8	-14.7	6.2	9.7	-14.9	8	8.6	-14.4	5.3	10	-16.2	7.1	6.9	-14.9	4.8	8.4	-13.5	6.4	7.9	-15.6	6	5.1	-15.5	5.9	7.9	-14.7	7.5	8.4	-14.9	8.3	5.6	-16.5	4.6	8
ABalaaaalpp	326	-14.5	6.7	8.8	-15.2	7.3	7.8	-16.2	6.6	7.6	-16.9	6.2	6.7	-15.2	5.8	8	-14.7	6.2	9.7	-14.9	8	8.6	-14.4	5.3	10	-16.2	7.1	6.9	-14.9	4.8	8.4	-13.5	6.4	7.9	-15.6	6	5.1	-15.5	5.9	7.9	-14.7	7.5	8.4	-14.9	8.3	5.6	-16.5	4.6	8
ABalaaaalpp	327	-14.2	6.3	9.3	-15.9	7.2	7.3	-16.1	7	7.6	-16.9	6.2	6.7	-14.7	5.8	9.5	-14.5	6.4	11.2	-14.9	8	8.6	-14.8	5.8	10	-17	6.9	6.4	-15.1	4.8	8.9	-13.5	6.4	7.9	-14.9	6.5	5.6	-15.4	5.2	8.4	-14.5	7.4	8.4	-14.5	8.2	6.1	-15.8	4.8	8.5
ABalaaaalpp	328	-14.2	6.3	9.3	-15.9	7.2	7.3	-16.1	7	7.6	-17.1	5.8	7	-14.7	5.8	9.5	-14.5	6.4	11.2	-14.9	8	8.6	-14.8	5.8	10	-17	6.9	6.4	-15.1	4.8	8.9	-13.5	6.4	7.9	-14.9	6.5	5.6	-15.4	5.2	8.4	-14.5	7.4	8.4	-14.9	8.5	6.1	-15.8	4.8	8.5
ABalaaaalpp	329	-14.6	6.4	8.8	-15.7	6.9	7.3	-15.7	6.6	7.1	-17.1	5.8	7	-14.7	5.3	9	-13.9	6.2	10.7	-15.1	7.4	8.1	-14.4	5.3	11	-17	6.9	6.9	-15.3	4.6	7.9	-13.6	6.6	8.4	-15.1	6.4	5.6	-15.1	5.4	7.9	-14.7	7.2	8.4	-14.9	8.5	6.1	-15.5	4.5	8.5
ABalaaaalpp	330	-14.6	6.4	8.8	-15.7	6.9	7.3	-15.7	6.6	7.1	-17	5.7	8				-13.9	6.2	10.7	-15.1	7.4	8.1	-14.4	5.3	11	-17	6.9	6.9	-15.3	4.6	7.9	-13.6	6.6	8.4	-15.1	6.4	5.6	-15.1	5.4	7.9	-14.7	7.2	8.4	-14.8	7.8	7.1
ABalaaaalpp	331	-14.6	6.4	8.8	-15.9	6.4	7.8	-15.9	7.1	8.1	-17	5.7	8				-14.3	5.6	11.2	-15.3	7.3	7	-14.3	5.3	10	-17.3	6.9	7.4	-15.8	4.4	7.9	-13.6	6.6	7.9	-14.7	6.2	6.1	-15.4	5.5	8.4	-14.9	7	7.4	-14.8	7.6	7.1
ABalaaaalpp	332	-14.6	6.4	8.8				-15.9	7.1	8.1	-17.1	5.5	7				-14.3	5.6	11.2	-15.3	7.3	7				-17.3	6.9	7.4	-16.2	4.2	8.9	-13.6	6.6	7.9	-14.7	6.2	6.1	-15.6	5.5	7.9	-14.9	7	7.4	-14.8	8	6.6
ABalaaaalpp	333	-15	5.8	9.8				-16	7.4	7.1	-17.1	5.5	7				-14.8	5.4	10.7	-16	7.3	8.1				-17	6.9	6.9	-16.2	4.2	8.9	-13.3	6.4	8.4	-14.7	6.2	7.1	-15.6	5.5	7.9	-15.1	6.3	9.4	-14.8	8	6.6
ABalaaaalpp	334	-15	5.8	9.8				-16	7.4	7.1	-17.9	5.5	7.5				-14.8	5.4	10.7	-16	7.3	8.1				-17	6.9	6.9	-16.7	3.7	8.4	-13.5	6	7.9	-14.7	6.2	7.1	-15.7	6	6.9	-15.1	6.3	9.4	-15.1	7.1	7.1
ABalaaaalpp	335	-14.9	5.6	9.3				-16.5	7.2	7.6	-17.9	5.5	7.5				-15	5.4	11.2	-16.6	7.1	7				-17.5	6.9	7.4	-16.7	3.7	8.4	-13.5	6	7.9	-14.7	6.4	6.6	-15.7	6	6.9	-15.2	6.2	9.4	-15.5	7.4	6.1
ABalaaaalpp	336	-14.7	5.5	9.3				-16.5	7.2	7.6	-17.8	5.3	7.5				-15	5.4	11.2	-16.6	7.1	7				-16.9	6.8	6.9	-16	3.7	8.4	-13.6	5.5	8.4	-14.7	6.4	6.6	-15.7	6.2	7.4	-15.8	6	8.4	-15.5	7.4	6.1
ABalaaaalpp	337							-16.7	6.9	7.6							-15.5	4.9	11.2	-16.2	7.6	7.5							-16	3.7	8.4	-13.6	5.5	8.4	-15.3	6.4	7.7	-16.2	6.1	7.9	-15.8	6	8.4	-14.8	7.3	6.6
ABalaaaalpp	338																-15.5	4.9	11.2	-16.2	7.6	7.5							-15.8	4.1	8.4	-14	5.8	7.4				-16.2	6.1	7.9	-15.6	6.2	9.4	-15	7.1	7.1
ABalaaaalpp	339																-15	4.7	12.2	-16.6	7.1	7.5							-16	3.9	8.9	-14	5.8	7.4				-15.4	6.4	7.9	-15.6	6.2	9.4	-14.9	6.9	6.6
ABalaaaalpp	340																-15	4.7	12.2										-16	3.9	8.9	-14	5.8	7.4				-15.4	6.4	7.9	-15.2	5.8	9.4	-14.9	6.9	6.6
ABalaaaalpp	341																-15.5	4.7	11.2										-15.5	4.1	8.4	-14	5.8	7.4				-15.6	6.2	7.9	-15.2	5.8	9.4	-15	7.1	6.6
ABalaaaalpp	342																-15.5	4.7	11.2										-15.5	4.1	8.4	-14.3	5.8	7.9				-15.6	6.2	7.9	-15.2	5.8	9.4	-14.8	7.3	6.1
ABalaaaalpp	343																-15.5	4.7	11.2										-15.6	3.7	7.9	-14.7	5.5	8.4				-15.6	6.4	7.9	-15.2	5.8	9.4	-14.8	7.3	6.1
ABalaaaalpp	344																-15.3	4.1	10.7										-16.2	4.2	8.4							-15	6.1	7.9	-15.4	7.4	8.4	-14.9	6.6	6.1
ABalaaaalpp	345																												-16.2	4.2	8.4							-15	6.1	7.9	-15.2	5.6	9.9	-14.8	7.3	5.6
ABalaaaalpp	346																												-16.2	3.7	8.4							-15.4	5.5	7.4	-15.2	5.6	9.9	-15	7.6	5.6
ABalaaaalpp	347																												-16.2	3.7	8.4							-15.4	5.5	7.4	-15.4	5.8	9.4
ABalaaaalpp	348																												-16.3	4	7.9							-15.6	6.2	7.4	-15.4	5.8	9.4
ABalaaaalpp	349																												-16.3	4	7.9							-15.8	6.5	7.4	-15.4	5.5	8.9
ABalaaaalpp	350																												-16.3	3.9	8.4							-15.8	6.5	7.4	-15.4	5.5	8.9
ABalaaaalpp	351																												-17.2	3.5	7.9							-15.8	5.3	6.9	-16.4	5.3	9.4
ABalaaaalpp	352																												-17.2	3.5	7.9							-15.8	5.3	6.9	-16.4	5.3	9.4
ABalaaaalpp	353																												-16.9	3.9	8.4							-15.8	5.3	6.9	-16.1	5.1	9.4
ABalaaaalpp	354																												-16.9	3.9	8.4							-15.6	5.7	6.9	-16.1	5.1	9.4
ABalaaaalpp	355																												-16.9	3.7	8.4							-15.6	5.7	6.9	-16.4	5.5	8.4
ABalaaaalpp	356																												-16.5	3.9	8.4							-16.4	5.2	6.9	-16.6	5.1	7.9
ABalaaaalpp	357																																					-16.4	5.2	6.9	-16.6	5.1	7.9
ABalaaaalpp	358																																					-16.1	5.1	6.6	-15.9	5	8.9
ABalaaaalpp	359																																					-16.1	5.1	6.6	-15.9	5	8.9
ABalaaaalpp	360																																					-15.7	5.1	6.3	-16.6	5.5	8.4
ABalaaaalpp	361																																					-15.4	5	5.9	-16.6	5.5	8.4
ABalaaaalpp	362																																					-15.4	5	5.9	-15.9	5	7.9
ABalaaaalpp	363																																					-15.8	5.4	5.9	-15.9	5	7.9
ABalaaaalpp	364																																					-15.8	5.4	5.9	-16.5	4.1	7.9
ABalaaaalpp	365																																					-15.5	5	5.9	-16.5	3.9	8.9
ABalaaaalpp	366																																					-15.5	5	5.9
ABalaaaalpp	367																																					-15.5	5	5.9
ABalaaaalpp	368																																					-15.1	5.2	5.4
ABalaaaalpp	369																																					-15.1	5.2	5.4
ABalaaaalpp	370																																					-15.8	5.4	5.4
ABalaaaalpp	371																																					-15.8	5.4	5.4
ABalaaaalpp	372																																					-15.9	5.1	4.9
ABalaaaalpp	373																																					-15.4	5.2	3.9
ABalaaaalpp	374																																					-15.4	5.2	3.9
ABalaaaalpp	375																																					-15.6	5.5	3.9
ABalaaaalpp	376																																					-15.6	5.5	3.9
ABalaaaalpp	377																																					-15.1	5.2	2.9
ABalaaaalpp	378																																					-15.3	5.7	3.4
ABalaaaalpp	379																																					-15.3	5.7	3.4
ABalaaaalpp	380																																					-14.9	5.3	3.4
ABalaaaalpp	381																																					-14.9	5.3	3.4
ABalaaaalpp	382																																					-15.1	5.2	3.4
ABalaaaalpp	383																																					-15.1	5.2	2.9
ABalaaaalpp	384																																					-15.1	5.2	2.9
ABalaaaalpp	385																																					-14.9	5.3	2.4
ABalaaaalpp	386																																					-14.9	5.3	2.4
ABalaaaalpp	387																																					-14.8	5.6	1.9
ABalaaaalpp	388																																					-14.8	5.6	1.9
ABalaaaalpp	389																																					-13.8	5.7	0.9
ABalaaaalpp	390																																					-13.8	5.7	0.9
ABalaaaalpp	391																																					-13.8	5.7	0.9
ABalaaaalpp	392																																					-14.3	6.1	0.9
ABalaaaalpp	393																																					-14.3	6.1	0.9
ABalaaaalpp	394																																					-14	6.1	0.9
ABalaaaalpp	395																																					-13.9	6.7	0.4
ABalaaaalpp	396																																					-13.9	6.7	0.4
ABalaaaalpp	397																																					-13.5	6.4	0.4
ABalaaaalpp	398																																					-13.5	6.4	0.4
ABalaaaalpp	399																																					-13.2	6.5	0
ABalaaaalpp	400																																					-13.4	6.4	-0.5
ABalaaaalpp	401
ABalaaaalpp	402
ABalaaaalpp	403
ABalaaaalpp	404
ABalaaaalpp	405
ABalaaaalpp	406
ABalaaaalpp	407
ABalaaaalpp	408
ABalaaaalpp	409
ABalaaaalpp	410
ABalaaaalpp	411
ABalaaaalpp	412
ABalaaaalpp	413
ABalaaaalpp	414
ABalaaaalpp	415
ABalaaaalpp	416
ABalaaaalpp	417
ABalaaaalpp	418
ABalaaaalpp	419
ABalaaaalpp	420
ABalaaaalpp	421
ABalaaaalpp	422
ABalaaaalpp	423
ABalaaaalpp	424
ABalaaaalpp	425
ABalaaaalpp	426
ABalaaaalpp	427
ABalaaaalpp	428
ABalaaaalpp	429
ABalaaaalpp	430
ABalaaaalpp	431
ABalaaaalpp	432
ABalaaaalpp	433
ABalaaaalpp	434
ABalaaaalpp	435
ABalaaaalpp	436
ABalaaaalpp	437
ABalaaaalpp	438
ABalaaaalpp	439
ABalaaaalpp	440
ABalaaaalpp	441
ABalaaaar	181	-19.1	0	2.7	-20.4	-3.1	2.3	-20	-0.6	2	-20.5	-1.3	-1	-20.2	-2.2	-1.5	-19.3	-3.6	0.6	-20.5	-0.1	1	-18.8	-3.5	4.4	-21.4	-0.6	-1.1	-18.2	-3.9	2.4	-18.3	-1.6	3.4	-20.8	0	0.1	-20.3	-2.8	0	-18.6	-5	4.4	-18.2	-3.5	-1.9	-19.9	-4.3	3.5
ABalaaaar	182	-19.1	0	2.7	-20.4	-3.1	2.3	-20	-0.6	2	-20.5	-1.3	-1	-20.2	-2.2	-1.5	-19.3	-3.6	0.6	-20.5	-0.1	1	-18.8	-3.5	4.4	-21.4	-0.6	-1.1	-18.2	-3.9	2.4	-18.3	-1.6	3.4	-20.8	0	0.1	-20.3	-2.8	0	-18.6	-5	4.4	-18.2	-3.5	-1.9	-19.9	-4.3	3.5
ABalaaaar	183	-19.4	-0.4	2.2	-20.1	-2.9	1.8	-19.9	-0.2	2.5	-20.2	-1.6	-1	-20.8	-2.6	0	-18.6	-3	1.1	-20.6	-0.1	1	-19.7	-4.5	3.4	-21.2	-1.8	0.3	-17.5	-4.7	2.9	-18.8	-1.7	2.4	-20.5	0	1.6	-21.1	-1.2	0.4	-19.1	-4.5	4.9	-17.8	-3.6	-1.4	-21.2	-4.6	2.5
ABalaaaar	184	-19.4	-0.4	2.2	-20.1	-2.9	1.8	-19.9	-0.2	2.5	-20.2	-1.6	-1	-21.6	-1.6	0	-18.6	-3	1.1	-20.6	-0.1	1	-19.7	-4.5	3.4	-21.5	-1.6	1.3	-17.5	-4.7	2.9	-18.8	-1.7	2.4	-20.5	0	1.6	-21.1	-1.2	0.4	-19.1	-4.5	4.9	-17.4	-3.8	-1.4	-21.2	-4.6	2.5
ABalaaaar	185	-20.3	-0.2	2.7	-20.2	-3.6	2.3	-20.6	-0.7	4	-20.8	-2.3	0	-21.6	-1.6	0	-18.8	-1.7	1.1	-20.3	-0.7	1	-20	-5	1.4	-21.5	-1.6	1.3	-17.3	-3.3	3.4	-18.6	-2.7	2.9	-21.2	-0.8	1.1	-21.2	-0.8	0.4	-19.8	-3.9	4.9	-17.7	-4	-0.3	-21.1	-5.5	2.5
ABalaaaar	186	-20.4	0.7	2.2	-20.6	-4	2.8	-20.6	-0.7	4	-20.8	-2.3	0	-22.1	-1.1	-1	-19.4	-1.4	1.6	-20.7	-0.7	0	-20	-5.2	2.4	-22.2	-1.6	1.3	-18	-3.9	4.4	-18.6	-2.7	2.9	-21.3	-0.6	1.6	-21.2	-0.8	0.4	-19.8	-3.9	4.9	-17.7	-4	-0.3	-21.1	-5.5	2.5
ABalaaaar	187	-20.4	0.7	2.2	-20.6	-4	2.8	-21	-1	3.5	-21.4	-1.7	-1	-22.1	-1.6	-1.5	-19.4	-1.4	1.6	-20.7	-0.7	0	-20	-5.2	2.4	-22.4	-2.2	1.3	-18	-3.9	4.4	-19	-2.8	2.4	-21.3	-0.6	1.6	-21.1	-1.2	1.4	-20	-3.8	4.9	-18.2	-3.8	-0.3	-21.9	-4.9	3
ABalaaaar	188	-20.5	1.8	2.2	-20.7	-3.8	2.3	-21	-0.3	2.5	-21.4	-1.7	-1	-22.1	-1.6	-1.5	-19.6	-1.7	1.1	-20.6	-0.1	1	-20.4	-4.9	1.9	-22.4	-2.2	1.3	-18.8	-3.4	4.4	-19	-2.8	2.4	-21.5	-0.5	2.1	-21.1	-1.2	1.4	-20	-3.8	4.9	-18.4	-4	-0.3	-21.7	-4.9	2
ABalaaaar	189	-20.8	2.2	1.7	-20.7	-3.8	2.3	-21	-0.3	2.5	-21.5	-0.5	0	-22.2	-1.3	-0.4	-19.8	-1.4	1.6	-21.4	0	0	-20.8	-4	2.4	-21.8	-2.6	0.3	-19.1	-3	3.4	-19.5	-2.8	3.4	-21.5	-0.3	1.6	-21.1	-1.2	1.4	-20	-4.3	4.9	-18.7	-4	-0.9	-21.7	-4.9	2
ABalaaaar	190	-20.8	2.2	1.7	-20	-3.4	1.8	-21.1	-0.9	2.5	-21.5	-0.5	0	-21.8	-1.9	-2	-19.8	-1.4	1.6	-21.4	0	0	-20.8	-4	2.4	-21.8	-2.6	0.3	-19.1	-3	3.4	-19.6	-2.7	2.9	-21.5	-0.3	1.6	-21.1	-2.4	1.4	-20.2	-3.8	4.4	-18.7	-3.7	-1.4	-21.8	-4	2
ABalaaaar	191	-20.9	1.7	1.7	-20.1	-3.9	2.3	-21.1	-0.9	2.5	-21.4	-0.5	-1.5	-21.8	-1.9	-2	-19.6	-1.2	1.1	-21.2	-0.1	0.5	-20.5	-3.8	1.4	-21.8	-2.6	0.3	-19.1	-3	3.4	-19.6	-2.7	2.9	-21.9	-0.5	0.6	-21.1	-2.4	1.4	-20.2	-3.8	4.4	-18.7	-3.7	-1.4	-21.8	-4	2
ABalaaaar	192	-20.9	1.7	1.7	-20.1	-3.9	2.3	-21	-0.8	3.5	-21.4	-0.5	-1.5	-21.8	-1.6	0	-19.6	-1.2	1.1	-21.2	-0.1	0.5	-20.8	-2.4	2.4	-21.2	-2.2	0.8	-19.1	-3	3.4	-19.7	-2.2	2.9	-21.9	-0.5	0.6	-20.8	-2.7	1.9	-19.8	-3.4	4.4	-19.2	-3.2	-0.9	-21.2	-4.1	2
ABalaaaar	193	-20.9	1.7	1.7	-20.6	-2.8	1.8	-21	-0.6	3.5	-21.4	-0.2	-2	-21.3	-2.3	-1.5	-19.6	-1.9	2.1	-21	-0.5	0	-20.8	-2.4	2.4	-21.1	-2.6	0.3	-19.5	-2.8	2.9	-19.7	-2.2	2.9	-21.3	-1.5	0.6	-20.8	-2.2	2.4	-19.8	-3.4	4.4	-19.5	-2.7	-1.4	-21.4	-4.4	3
ABalaaaar	194	-20.7	1	2.2	-20.6	-2.8	1.8	-21	-0.6	3.5	-21.4	-0.2	-2	-21.3	-2.3	-1.5	-19	-1.7	2.6	-21	-0.1	0.5	-21.3	-2.8	2.4	-21.1	-2.6	0.3	-19.3	-3.2	3.4	-19.8	-1.8	2.9	-21.3	-0.6	0.1	-20.8	-2.2	2.4	-20.2	-3.1	4.9	-19.7	-2.4	-0.9	-21.4	-4.4	3
ABalaaaar	195	-20.7	1	2.2	-20.8	-2.7	2.3	-21	0.1	4.5	-21.3	0	-2.5	-21.5	-1.5	0	-19	-1.7	2.6	-21	-0.1	0.5	-21.2	-2	2.9	-21.7	-2.3	0.3	-19.3	-3.2	3.4	-19.8	-1.8	2.9	-21.3	-0.6	0.1	-21	-1.8	2.4	-20.2	-3.1	4.9	-19.7	-2.4	-0.9	-21.4	-4	2.5
ABalaaaar	196	-20.7	1	2.2	-20.6	-2.8	1.8	-21	0.1	4.5	-21.3	0	-2.5	-22	-1	-0.4	-19	-2.1	3.1	-21	-0.7	0	-21.2	-2	2.9	-21.7	-2.7	1.8	-19.1	-3.4	3.4	-19.7	-1.9	2.9	-21.7	0	0.6	-21	-1.8	2.4	-20.1	-2.9	3.9	-19.9	-2.4	-0.9	-21.4	-4	2.5
ABalaaaar	197	-20.6	1.3	3.2	-20.6	-2.8	1.8	-21.2	-0.3	2.5	-21.1	-0.1	-1.5	-22	-1	-0.4	-18.8	-1.9	3.1	-20.5	-1.1	0.5	-20.9	-1.4	2.9	-21.7	-2.7	1.8	-19	-2.3	3.9	-19.2	-1.9	2.9	-21.2	0.1	0.6	-20.7	-1.6	2.4	-20.1	-2.9	4.4	-19.9	-1.5	-1.4	-21.4	-3.9	2.5
ABalaaaar	198	-20.6	1.3	3.2	-21	-2.8	2.3	-21.1	-0.2	3	-21	0	-2.5	-22	-1.5	0	-18.8	-1.9	3.1	-20.5	-1.1	0.5	-20.5	-0.9	3.4	-21.3	-3.1	1.3	-19	-2.3	3.9	-19.2	-1.9	2.9	-21.2	0.1	0.6	-21	-2	2.4	-20.1	-2.9	4.4	-19.4	-1.9	0.1	-21.6	-4.2	3
ABalaaaar	199	-20.4	1.4	3.2	-21	-2.8	2.3	-21.1	-0.2	3	-21	0	-2.5	-22	-2	0	-19	-2.3	2.6	-20.7	-0.7	-0.4	-20.5	-0.9	3.4	-21.1	-3.6	1.8	-18.8	-2.3	4.4	-19.1	-1.6	3.4	-20.8	-0.1	1.1	-21	-2	2.4	-20.3	-2.5	4.4	-19.4	-1.9	0.6	-21.6	-4.2	3
ABalaaaar	200	-20.4	1.4	3.2	-20.8	-2.7	2.3	-20.7	-0.1	3.5	-21.3	0	-1.5	-22	-2	0	-19	-2.3	2.6	-20.7	-0.7	-0.4	-20.8	-1.8	2.9	-21.1	-3.6	1.8	-18.8	-2.3	4.4	-19.1	-1.6	3.4	-20.8	-0.1	1.1	-20.6	-2.3	2.4	-20.3	-2.5	4.4	-19.4	-1.9	0.6	-21.7	-4.3	2
ABalaaaar	201	-20.1	1.2	3.7	-21	-2.7	3.3	-20.7	-0.1	3.5	-21.3	0	-1.5	-21.7	-2.4	1	-19	-2.1	2.1	-20.5	-1.2	0	-20.8	-1.8	2.9	-20.6	-3.8	1.3	-18.8	-2.3	4.4	-18.8	-1.7	3.9	-21	-0.1	2.1	-20.6	-2.3	2.4	-20.3	-2.9	4.9	-19.6	-1.9	1.1	-21.7	-4.3	2
ABalaaaar	202	-20.2	0.9	2.7	-21	-2.7	3.3	-20.5	-0.3	4.5	-21.1	0	-2	-21.8	-1.6	1	-18.7	-1.3	2.1	-20.5	-1.2	-0.9	-20.6	-0.7	4.4	-20.3	-3.4	1.3	-19	-1.2	4.4	-18.8	-1.7	3.9	-20.6	-0.3	2.6	-20.2	-1.7	3.4	-20.3	-2.9	4.9	-19.3	-1.7	1.1	-22	-3.7	3
ABalaaaar	203	-20.2	0.9	2.7	-20.9	-3.3	2.8	-20.5	-0.3	4.5	-21.1	0	-2	-21.8	-1.6	1	-18.7	-1.3	2.1	-20.5	-1.2	-0.9	-20.6	-0.5	3.4	-20.3	-3.4	1.3	-19	-1.2	4.4	-18.8	-1.5	3.9	-20.6	-0.3	2.6	-20.2	-1.7	3.4	-20.5	-2.7	3.4	-19.4	-1.9	0.6	-22	-3.7	3
ABalaaaar	204	-20.4	0.2	2.2	-20.9	-3.3	2.8	-20.6	-0.2	3.5	-21.1	0.6	-1	-21.8	-1.1	2	-18.6	-2.8	2.1	-20.5	-2.3	-0.9	-20.6	-0.5	3.4	-20.4	-3.5	0.3	-18.4	-1.9	4.9	-18.7	-2.2	4.4	-20.8	-1.1	3.1	-20.4	-1.5	3.4	-20.5	-1.7	4.4	-19.3	-2	1.1	-21.2	-3.8	3
ABalaaaar	205	-19.9	1	2.7	-20.9	-3.3	3.3	-19.9	0.3	5	-21.1	0.6	-1	-21.6	-0.9	1.5	-18.8	-3.2	3.1	-20.7	-1.6	-0.4	-20.7	-1.1	3.9	-21.2	-3.3	-0.6	-19	-1.6	3.9	-18.7	-2.2	4.4	-20.8	-0.6	3.1	-20.3	-1	3.4	-20.5	-1.7	4.4	-19.3	-2	1.1	-21	-3.8	3.5
ABalaaaar	206	-19.9	1	2.7	-21.2	-3	2.8	-19.9	0.3	5	-21.4	0.9	-0.5	-21.6	-0.9	1.5	-18.8	-3.2	3.1	-20.7	-1.6	-0.4	-20.9	-1.1	2.9	-21.2	-3.3	-0.6	-19	-1.6	3.9	-18.9	-2.2	4.4	-20.8	-0.6	3.1	-20.3	-1	3.4	-20.3	-1.7	3.4	-18.9	-2	1.1	-21	-3.8	3.5
ABalaaaar	207	-20	0.6	2.2	-21.2	-3	2.8	-20.4	-0.5	4.5	-21.4	0.9	-0.5	-21.2	-1.3	2	-18.8	-3	2.6	-20.1	-1.2	1	-20.9	-1.1	2.9	-20.5	-3.8	0.3	-19	-1.8	2.9	-18.9	-2.2	4.4	-20.5	0	3.1	-20.6	-1.4	2.9	-20.3	-1.7	3.4	-19.1	-1.8	0.6	-21.6	-3.9	4
ABalaaaar	208	-20	0.6	2.2	-21.4	-2.9	2.8	-20.4	-0.5	4.5	-21.3	0	0	-20.7	-2.5	1	-18.8	-3	2.6	-20.1	-1.2	1	-20.7	-1.1	3.9	-20	-3.9	-0.6	-19	-1.8	2.9	-18.8	-1.3	3.9	-20.5	0	3.1	-20.6	-1.4	2.9	-20.5	-1.1	4.4	-19.3	-1.5	0.1	-21.6	-3.9	4
ABalaaaar	209	-19.8	0.9	2.7	-21.5	-3.6	3.3	-20.5	-1.3	5.5	-21.3	0	0	-20.7	-2.5	1	-18.8	-2.6	4.1	-20.3	-1.6	0	-20.7	-1.6	2.9	-20	-3.9	-0.6	-19.1	-2.8	2.4	-18.8	-1.3	3.9	-20.5	-0.3	3.1	-20.3	-1	3.4	-20.5	-1.1	4.4	-19.3	-1.5	0.1	-22.2	-2.1	3.5
ABalaaaar	210	-20.2	-0.3	2.2	-21.5	-3.6	3.3	-20.3	-1.6	4	-21.2	-0.3	-0.5	-20.8	-2.1	2	-19.2	-2.5	2.6	-20.5	-0.9	0	-20.7	-1.6	2.9	-20.7	-4.2	-0.1	-19.3	-2.8	1.8	-18.5	-1.7	3.4	-20.5	-0.6	3.1	-20.4	-1.2	2.9	-20.8	-1.8	4.4	-19.6	-1.5	0.1	-21.5	-1.8	3
ABalaaaar	211	-20.2	-0.3	2.2	-21.2	-3.9	2.8	-20.3	-1.6	4	-21.2	-0.3	-0.5	-20.6	-2.8	1.5	-19.2	-2.5	2.6	-20.5	-0.9	0	-20.7	-1.3	2.9	-21.6	-3	-1.1	-19.3	-2.8	1.8	-18.9	-1.5	2.9	-20.5	-0.6	3.1	-20.4	-1.2	2.9	-20.8	-2.2	3.9	-20.3	-1	0.6	-21.5	-1.8	3
ABalaaaar	212	-19.7	0.6	2.7	-21.2	-3.9	2.8	-20.6	-0.7	3.5	-21.5	0.6	0.4	-20.6	-2.8	1.5	-19.4	-2.5	2.6	-20.3	-1.1	-0.4	-20.9	-0.9	2.9	-21.6	-3	-1.1	-19.3	-2.8	1.3	-18.9	-1.5	2.9	-20.8	-0.3	2.1	-19.9	-2	2.9	-20.8	-2.2	3.9	-20.5	-2.4	-0.3	-21.2	-2.2	3
ABalaaaar	213	-19.9	0	1.7	-21.3	-3.4	2.8	-20.6	-0.7	3.5	-21.5	0.6	0.4	-20.7	-2.7	0.5	-18.8	-2.5	2.6	-20.7	-1.4	0	-20.9	-0.9	2.9	-21.8	-2.6	-0.1	-19.5	-3	1.3	-19.1	-2.5	3.4	-20.8	0.1	2.1	-19.9	-2	2.9	-20.6	-1.8	4.4	-20.9	-1.9	-0.9	-21.2	-2.2	3
ABalaaaar	214	-19.9	0	1.7	-21.2	-2.7	2.8	-20.9	-0.4	3	-21.5	0	0	-20.9	-2	0	-18.8	-2.5	2.6	-20.7	-1.4	0	-20.3	-1	4.4	-22.2	-2.1	-0.6	-19.5	-3	1.3	-19.1	-2.5	3.4	-20.8	0.1	2.1	-20.1	-2.2	3.4	-20.6	-1.8	4.4	-20.9	-1.9	-0.9	-21.7	-1.3	2.5
ABalaaaar	215	-20	-0.3	1.7	-21.2	-2.7	2.8	-21	-0.8	3	-21.4	-0.3	-0.5	-20.9	-2	0	-18.6	-3	2.6	-20.5	-2.3	-0.4	-20.6	-2.5	2.9	-22.2	-2.1	-0.6	-20	-3	0.8	-19.3	-2.6	2.4	-21.2	1	1.6	-19.8	-3	3.9	-21.3	-1.5	3.4	-20.2	-1.9	-0.3	-22.2	-1.5	2
ABalaaaar	216	-20	-0.3	1.7	-21.2	-3	2.3	-21	-0.8	3	-21.4	-0.3	-0.5	-21.1	-1.1	-0.4	-18.6	-3	2.6	-20.5	-2.3	-0.4	-20.6	-2.5	2.9	-22.2	-2.2	-1.1	-20	-3	0.8	-19.3	-2.6	2.4	-21.2	1	1.6	-19.8	-3	3.9	-21.3	-1.5	3.4	-19.9	-1.5	-0.3	-22.2	-1.5	2
ABalaaaar	217	-20	-0.5	1.7	-21.2	-3	2.3	-21	-1.9	2	-21.5	-0.5	-1.5	-21.7	-0.5	0	-18.6	-2.3	2.1	-20.3	-2.4	0	-21	-2.2	3.4	-22.4	-1.7	-1.6	-19.5	-3.7	-0.1	-19.6	-1.7	1.9	-21.7	0.5	0.6	-20	-2.5	3.4	-21	-2.4	4.4	-19.8	-1.5	-1.4	-21.9	-2.7	1.5
ABalaaaar	218	-19.8	-0.4	1.7	-21.5	-2.2	2.8	-21	-1.9	2	-21.5	-0.5	-1.5	-21.7	-0.5	0	-18.8	-1.7	3.6	-20.1	-2.2	-0.4	-21	-2.2	3.4	-22.4	-1.7	-1.6	-19.5	-3.4	-0.1	-19.5	-2.1	1.9	-21.7	0.1	0.1	-20	-2.5	3.4	-21.3	-2	3.4	-19.9	-1.9	-1.9	-21.9	-2.7	1.5
ABalaaaar	219	-19.8	-0.4	1.7	-21.9	-2.1	2.8	-20.8	-2.7	2	-21.6	0.4	-0.5	-22.4	0.2	0	-18.8	-1.7	3.6	-20.1	-2.2	-0.4	-21.1	-1.3	2.4	-22.4	-1.5	-1.6	-19.5	-3.4	-0.1	-19.5	-2.1	1.9	-21.7	0.1	0.1	-19.8	-2.9	2.9	-21.3	-2	3.4	-19.9	-1.9	-1.9	-22.2	-3.5	0.9
ABalaaaar	220	-19.7	-0.7	1.7	-21.9	-2.1	2.8	-20.8	-2.7	2	-21.6	0.4	-0.5	-22.2	-0.5	0.5	-19	-1.5	3.1	-20.5	-2.3	-0.4	-21.1	-1.3	2.4	-22.5	-1.3	-2.1	-19.3	-3.5	0.3	-19.5	-2.1	1.9	-21.7	0.1	0.6	-19.8	-2.9	2.9	-21	-1.7	3.9	-20.1	-2.1	-1.9	-22.2	-3.5	0.9
ABalaaaar	221	-19.5	-0.2	1.7	-21.6	-1.1	3.3	-20.7	-1.7	1.5	-21.7	0.2	-0.5	-22.2	-0.5	0.5	-19.2	-1.5	1.1	-20.7	-1.8	0.5	-21.1	-1.3	2.4	-22.5	-1.3	-2.1	-19.1	-4.8	0.3	-19.5	-2.1	1.9	-21.9	-0.5	0.1	-20	-2.9	2.9	-21	-1.7	3.9	-20.4	-1.7	-2.4	-22.7	-2.9	0.4
ABalaaaar	222	-19.5	-0.2	1.7	-21.6	-1.1	3.3	-20.3	-1.6	2.5	-21.7	0.2	-0.5	-22.2	-1	-1.5	-19.2	-1.5	1.1	-20.7	-1.8	0.5	-21.1	-2.8	1.4	-22	-1.6	-0.6	-19.1	-4.8	0.3	-19.3	-2.6	1.4	-21.9	-0.5	0.1	-19.9	-2.5	3.9	-21.7	-1.3	2.4	-20.1	-1.4	-1.9	-22.1	-2.4	0.4
ABalaaaar	223	-19.3	-0.1	1.7	-21.4	-1.6	2.8	-20.3	-1.6	2.5	-21.4	0.4	0.4	-22	-0.5	0	-19.6	-1.9	1.1	-20.7	-2	0	-19.1	-0.4	0.9	-22	-2.1	-0.6	-18.9	-4.6	0.8	-19.3	-2.6	1.4	-22.3	0.1	-0.3	-19.9	-2.5	3.9	-21.7	-1.3	2.4	-20.1	-1.4	-1.9	-22.1	-2.4	0.4
ABalaaaar	224	-19.3	-0.1	1.7	-20.8	-3.1	2.8	-21.2	-1.4	2.5	-21.4	0.4	0.4	-22	-0.5	0	-19.6	-1.9	1.1	-20.7	-2	0	-19.1	-0.4	0.9	-22	-2.1	-0.6	-18.9	-4.6	0.8	-19.1	-3.5	1.9	-22.3	0.1	-0.3	-19.8	-3	3.4	-21	-0.8	3.4	-19.8	-0.8	-0.9	-22.3	-2.7	1.5
ABalaaaar	225	-19.8	0.2	2.7	-20.8	-3.1	2.8	-21.2	-1.4	2.5	-21.7	-0.4	0.9	-21.6	-1.9	0	-19.4	-2.7	3.1	-20.1	-2.7	-0.4	-21.1	-2.6	0.4	-21.8	-1.8	-0.1	-18.3	-5.6	0.3	-19.4	-2.6	2.4	-22.2	-0.5	0.1	-19.8	-3	3.4	-21.3	-1.1	2.9	-20	-1	-0.9	-22.3	-2.7	1.5
ABalaaaar	226	-20	0.3	2.7	-20.7	-3.5	2.8	-21.4	-0.7	3.5	-21.7	-0.4	0.9	-21.1	-2.3	1	-19.2	-2.1	3.1	-20.7	-2.7	0	-20.7	-2.7	1.9	-21.6	-2	-0.6	-18.5	-6.2	-0.6	-19.4	-2.6	2.4	-22.4	-0.5	0.1	-20	-2.9	3.9	-21.3	-1.1	2.9	-19.8	-1.7	-0.3	-22.2	-3.2	1.5
ABalaaaar	227	-20	0.3	2.7	-20.7	-3.5	2.8	-20.8	-0.8	2.5	-21.3	-0.1	0.4	-21.1	-2.3	1	-19.2	-2.1	3.1	-20.7	-2.7	0	-20.7	-2.7	1.9	-21.6	-2	-0.6	-18.5	-6.2	-0.6	-19.4	-2.3	3.9	-22.4	-0.5	0.1	-20.2	-1.7	3.9	-21.3	-2.2	3.4	-20.2	-1.7	0.1	-21.8	-3.6	2.5
ABalaaaar	228	-20.5	0.6	2.7	-20.7	-3.8	2.3	-20.8	-0.8	2.5	-21.3	-0.1	0.4	-20.3	-3.3	1.5	-19	-2.3	3.6	-20.5	-2.9	-0.9	-20.8	-2	1.9	-21.8	-2	0.3	-18.7	-5.8	-1.1	-19.4	-2.3	3.9	-21.7	-0.1	0.1	-20.2	-1.7	3.9	-21.3	-2.2	3.4	-20.2	-1.7	0.1	-21.8	-3.6	2.5
ABalaaaar	229	-20.2	0.7	3.2	-20.8	-2.7	2.8	-20.6	0	2.5	-21	0	0	-20.3	-2.6	2	-18.7	-1.9	3.1	-20.3	-2.4	1	-20.4	-2	2.4	-21.4	-2.4	-0.6	-19	-5.7	0.8	-19.4	-2.4	4.9	-21.4	0	-0.3	-20	-0.9	2.9	-21	-3.4	4.4	-19.6	-1.3	0.1	-21.6	-3.9	3
ABalaaaar	230	-20.2	0.7	3.2	-20.8	-2.7	2.8	-20.6	0	2.5	-21	0	0	-20.3	-2.6	2	-18.7	-1.9	3.1	-20.3	-2.4	1	-20.4	-2	2.4	-21.4	-2.4	-0.6	-19	-5.7	0.8	-19.4	-2.4	4.9	-21.4	0	-0.3	-20	-0.9	2.9	-21	-3.4	4.4	-19.9	-1.5	0.6	-21.6	-3.9	3
ABalaaaar	231	-20.6	0.9	3.7	-20.3	-2.9	2.3	-20.8	0	2	-21.3	-0.1	1.4	-20.3	-2.8	1.5	-18.4	-2.8	3.6	-19.9	-2.7	1	-20.1	-1.7	2.4	-20.9	-1.9	0.3	-18.7	-5.3	1.3	-19.3	-2.8	3.9	-20.8	0	1.1	-19.7	-1.6	3.4	-20.7	-2.7	3.4	-19.5	-1.2	0.6	-21.2	-3.8	2
ABalaaaar	232	-21	0.2	2.7	-20.2	-3.6	2.3	-20.8	-0.8	1	-20.6	0	1.9	-19.8	-1.9	2	-17.9	-2.8	3.1	-19.5	-2.7	1.5	-19.9	-1.5	1.9	-20.5	-2.2	-0.6	-18	-4.9	0.8	-19.2	-3.1	2.9	-20.4	-1	0.6	-18.9	-2	3.9	-20.1	-2.9	2.4	-19.3	-1.5	1.1	-20.6	-4.1	2
ABalaaaarl	233	-21.2	1.6	2.7	-20.5	-2.4	1.3	-21	1.2	1.5	-20	1.2	1.4	-20.9	-0.1	2	-18.7	-1.2	5.1	-19.9	-1.4	1.5	-21	0.1	1.4	-21	-0.2	-0.1	-18.8	-3.2	1.8	-19	-2.1	1.4	-20.5	0.5	0.1	-19.6	-1	3.4	-20	-1.9	3.9	-19.2	-0.3	1.1	-21.1	-3.1	2.5
ABalaaaarl	234	-21.2	1.6	2.7	-20.5	-2.4	1.3	-21	1.2	1.5	-20	1.2	1.4	-20.9	-0.1	2	-18.7	-1.2	5.1	-19.9	-1.4	1.5	-21	0.1	1.4	-21	-0.2	-0.1	-18.8	-3.2	1.8	-19	-2.1	1.4	-20.5	0.5	0.1	-19.6	-1	3.4	-20	-1.9	3.9	-19.2	-0.3	1.1	-21.1	-3.1	2.5
ABalaaaarl	235	-21.5	2.4	1.7	-21	-1.8	1.3	-20.7	1.1	2	-20.3	1.9	0.9	-21.1	0.2	3	-18.1	-1	5.6	-20.3	0.5	1.5	-21.1	1	1.9	-21.2	-0.4	-0.1	-19.3	-2.1	1.8	-19.6	-1.2	1.4	-20.8	0.8	0.1	-19.3	0.2	2.9	-20.3	-1.8	4.4	-19.2	-0.1	1.6	-21.1	-1.9	3
ABalaaaarl	236	-21.5	2.4	1.7	-21	-1.8	1.3	-20.7	1.1	2	-20.3	1.9	0.9	-21.1	0.2	3	-18.1	-1	5.6	-20.3	0.5	1.5	-21.1	1	1.9	-21.2	-0.4	-0.1	-19.3	-2.1	1.8	-19.6	-1.2	1.4	-20.8	0.8	0.1	-19.3	0.2	2.9	-20.3	-1.8	4.4	-18.9	-0.1	1.1	-21.1	-1.9	3
ABalaaaarl	237	-21.3	2.5	2.2	-21.4	-1.2	0.8	-20.6	1.3	1	-20.5	1.8	0.9	-21.3	0.7	2	-18.5	-0.6	5.6	-20.6	1.1	1	-20.7	1	1.9	-21.6	-0.7	-0.6	-19.5	-1.4	2.4	-19.2	-1.8	1.9	-21	0.3	0.1	-19.8	0.8	4.4	-20	-1.2	4.4	-18.9	-0.1	1.1	-21.5	-1.3	3
ABalaaaarl	238	-21.5	1.9	2.7	-21.4	-1.2	0.8	-20.6	1.3	1	-20.5	1.8	0.9	-20.4	0.1	2.5	-18.5	-0.6	5.6	-20.8	1.4	1	-20.8	0.3	2.9	-21.5	-1.4	-0.6	-19.9	-0.7	2.4	-19	-1.6	1.9	-21.4	0.8	0.1	-19.8	0.8	4.4	-20	-1.2	4.4	-19.1	0.5	1.1	-21.1	-1.2	3
ABalaaaarl	239	-21.5	1.9	2.7	-21.6	-0.4	0.8	-21.4	1.1	2	-20.1	1.6	0.4	-20.4	0.1	2.5	-18.9	-0.4	5.1	-20.8	1.4	1	-20.8	0.3	2.9	-21.5	-1.4	-0.6	-19.9	-0.7	2.4	-19	-1.6	1.9	-21.4	0.8	0.1	-19.4	0.8	4.4	-20	-1.3	4.4	-18.6	1.2	1.6	-21.1	-1.2	3
ABalaaaarl	240	-21.3	3	2.2	-21.6	-0.1	0.3	-21.1	1.6	1.5	-20.1	1.6	0.4	-20.3	0.4	1.5	-18.9	-0.8	5.6	-21	1.2	0.5	-20.7	1.2	2.4	-20.9	-1.2	-0.6	-20.1	-0.6	1.8	-19.6	-1.4	1.9	-21.6	0.7	0.6	-19.7	1.3	3.9	-19.6	-1.5	3.9	-18.6	1.2	1.6	-21.3	-1	2.5
ABalaaaarl	241	-21.3	3	2.2	-21.6	-0.1	0.3	-21.1	1.6	1.5	-20.2	1.9	1.4	-20.4	0.3	2.5	-18.9	-0.8	5.6	-21.2	1.3	1	-20.8	1.4	3.4	-21.3	-1.5	-1.1	-19.7	-0.7	1.8	-19.4	-1.4	2.9	-21	1.2	0.6	-19.7	1.3	3.9	-19.6	-1.5	3.9	-18.5	1.2	1.6	-21.3	-1	2.5
ABalaaaarl	242	-21.8	3	2.2	-21.7	-0.6	1.8	-20.9	1.8	2.5	-20.2	1.9	1.4	-20.4	0.3	2.5	-19.1	-0.4	4.6	-21.2	1.3	1	-20.8	1.4	3.4	-21.3	-1.5	-1.1	-19.7	-0.7	1.8	-19.4	-1.4	2.9	-21	1.2	0.6	-19.1	1.8	4.4	-20.3	-1.8	2.4	-18.8	0.7	1.6	-21.4	-0.7	2.5
ABalaaaarl	243	-21.8	3	3.2	-21.7	-0.6	1.8	-20.9	1.8	2.5	-20.4	2.2	0.9	-20.5	0	2	-19.1	-0.4	4.6	-21	0.9	0.5	-20.9	1	2.9	-21.5	-1.1	0.8	-19.6	-0.7	2.4	-19.2	-1.2	2.4	-20.9	1.5	1.1	-19.1	1.8	4.4	-20.3	-1.8	2.4	-18.8	1	1.1	-21.2	-0.3	3
ABalaaaarl	244	-21.8	3	3.2	-21.4	-0.4	1.8	-20.6	1.5	2.5	-20.4	2.2	0.9	-20.3	0.2	2.5	-19.1	-0.1	5.1	-21	1.2	2	-20.9	1	2.9	-21.5	-1.1	0.8	-19.9	-1.1	2.9	-18.9	-0.8	2.4	-20.7	1	1.1	-18.6	2.2	4.4	-19.8	-1.7	3.4	-19.1	1.2	1.6	-21.2	-0.3	3
ABalaaaarl	245	-21.7	3.1	2.7	-21.1	-0.9	2.8	-20.6	1.5	2.5	-20.5	2.5	1.9	-20.3	0.2	2.5	-19.1	-0.3	5.1	-21	1.2	2	-20.9	1	3.4	-21.6	-0.6	0.3	-19.9	-1.1	2.9	-18.9	-0.8	2.4	-20.7	1	1.1	-18.6	2.2	4.4	-19.8	-1.7	3.4	-19.1	0.8	1.6	-21.2	-0.7	3
ABalaaaarl	246	-21.7	3.1	2.7	-21.1	-0.9	2.8	-20.7	1.1	3	-20.5	2.5	1.9	-20.7	0.3	2	-19.1	-0.3	5.1	-21	0.9	2	-20.4	1.6	2.4	-21.4	-0.6	0.8	-19.5	-1.1	2.9	-18.5	-0.7	2.9	-20.7	1	1.6	-18.6	1.9	4.9	-20.3	-0.8	2.9	-18.9	0.8	2.1	-21.2	-0.7	3
ABalaaaarl	247	-21.5	3.1	2.2	-20.8	-0.5	2.8	-20	1.6	3	-20.6	3	2.4	-20.7	0.3	2	-18.9	-0.1	4.1	-20.8	1.4	1.5	-20.4	1.6	2.4	-21.4	-0.6	0.8	-19.7	-0.9	2.4	-18.5	-0.7	2.9	-20.7	1	1.6	-18.6	2.1	4.4	-20.1	-0.3	3.9	-18.9	0.8	2.1	-21.4	-0.6	3
ABalaaaarl	248	-21.5	3.1	2.2	-20.8	-0.5	2.8	-20	1.6	3	-20.6	3	2.4	-20.9	0.6	3.5	-18.9	-0.1	4.1	-20.8	1.4	1.5	-20.4	1.2	3.4	-21	-0.4	0.8	-19.7	-0.9	2.4	-18.4	-0.9	2.9	-20.5	1	2.1	-18.6	2.1	4.4	-20.1	-0.3	3.9	-19.2	0.1	1.6	-21.6	-0.3	3
ABalaaaarl	249	-21.5	3.1	2.2	-20.3	0	2.3	-20	1.6	3	-20.6	3.2	2.4	-21.1	1.4	3	-18.3	0	4.1	-21	1.4	1.5	-20	1.3	3.4	-21.3	-0.2	1.3	-19.5	-1.4	2.9	-18.6	-0.1	2.9	-20.1	1.2	2.1	-18.9	1.5	4.4	-19.8	-0.5	3.4	-19.2	0.3	2.6	-21.6	-0.3	3
ABalaaaarl	250	-20.9	3.1	2.2	-20.3	0	2.3	-20	1.6	3	-20.6	3.2	2.4	-21.1	1.4	3	-18.3	0	4.1	-21.2	1.3	1.5	-20	1.3	3.4	-21.3	-0.2	1.3	-19.7	-0.7	2.9	-18.6	-0.1	2.9	-20.1	1.2	2.1	-18.9	1.5	4.4	-19.8	-0.5	3.4	-18.9	-0.4	2.1	-21	-0.4	3
ABalaaaarl	251	-21.3	3	2.7	-20.5	0	1.8	-19.2	1.8	2.5	-20.3	2.5	2.4	-21.3	2.1	4	-18.5	0.2	4.1	-21.2	1.3	1.5	-20.5	0.7	3.9	-21.2	0.5	0.8	-19.7	-0.7	2.9	-18.7	-0.6	2.9	-20.5	1.5	1.6	-18.5	1.4	4.4	-20.3	-0.6	3.4	-18.6	-0.1	1.6	-21	-0.4	3
ABalaaaarl	252	-21.3	3	2.7	-20.3	0	1.8	-19.2	1.8	2.5	-20.3	2.5	2.4	-21.3	0.7	3.5	-18.4	0.4	3.6	-21.2	0.5	1	-20.5	0.7	3.9	-21.2	0.5	0.8	-19.4	-1.3	1.8	-18.1	-0.4	4.4	-20	2.1	2.1	-18.5	1.4	4.4	-20.3	-0.6	3.4	-18.6	0.5	2.6	-21.1	0.4	3
ABalaaaarl	253	-21	3.3	1.2	-20.3	0	1.8	-19.9	1.7	2.5	-20.6	2	2.9	-21.3	0.7	3.5	-18.4	0.4	3.6	-20.8	0.9	2	-20.2	1.1	3.4	-21.1	0	0.8	-18.9	-0.4	1.8	-18.1	-0.4	4.4	-20	2.1	2.1	-18.7	1.3	4.9	-20.3	-0.8	3.9	-18.9	-0.1	2.1	-21.1	0.4	2.5
ABalaaaarl	254	-21	3.3	1.2	-20.8	0.6	1.3	-19.6	1.7	2	-20.5	2.3	2.4	-20.8	0.4	4	-18.4	0.2	4.1	-20.8	0.9	2	-20	1.6	1.9	-21.1	0.2	0.3	-18.9	-0.4	1.8	-18	-0.4	4.4	-19.8	1.6	2.1	-18.4	1	5.4	-20.3	-0.1	3.9	-18.9	-0.1	2.1	-21.1	0.4	2.5
ABalaaaarl	255	-20.6	3.6	1.2	-20.8	0.6	1.3	-19.6	1.7	2	-20.5	2.3	2.4	-20.5	0.4	3	-18.4	0.2	4.1	-20.8	0.5	2.5	-20	1.6	1.9	-21.1	0.2	0.3	-19.1	0.1	2.9	-18.4	-0.2	3.9	-20	1.9	1.6	-18.4	1	5.4	-20.3	-0.1	3.9	-19.1	0.1	2.1	-20.4	0.7	3
ABalaaaarl	256	-21.1	3	2.2	-20.5	-0.1	1.8	-19.7	1.6	2	-20.5	2.3	1.9	-20.5	0.4	3	-18.4	0.4	3.6	-20.8	0.3	2	-20.2	1.4	1.9	-20.6	-0.3	0.8	-19.1	0.1	2.9	-18.4	-0.2	3.9	-20	1.9	1.6	-18.2	0.9	4.9	-19.9	0.3	4.4	-19.1	0.3	1.6	-20.4	0.7	3
ABalaaaarl	257	-21.1	3	2.2	-20.2	0.3	2.3	-19.7	1.6	2	-20.5	2.3	1.9	-19.9	-0.1	4	-18.4	1.3	3.1	-20.8	0.3	2	-20.6	1.4	1.9	-21	0	-0.1	-18.3	-0.2	2.9	-18.3	-0.3	3.9	-20	2.3	1.6	-18.2	0.9	4.9	-19.9	0.3	4.4	-18.9	0.5	2.1	-20.2	0.6	3.5
ABalaaaarl	258	-20.7	3.1	1.7	-20.2	0.3	2.3	-19.6	1.7	1.5	-20.3	2.4	1.4	-19.9	-0.1	4	-18.4	1.3	3.1	-20.8	0	1	-20.6	1.4	1.9	-21	0	-0.1	-18.3	0.1	3.4	-18.3	-0.3	3.9	-20	2.3	1.6	-18.3	1.2	4.9	-20.1	0.7	3.9	-18.9	0.7	1.6	-20.2	0.7	3
ABalaaaarl	259	-20.7	3.1	1.7	-20.4	0.5	1.8	-19.6	1.7	1.5	-20.3	2.4	1.4	-19.9	0.1	3.5	-18.4	0.8	3.6	-20.4	0.9	1.5	-20.4	1.6	1.9	-21.1	0.5	0.3	-18.3	0.1	3.4	-18.4	-0.2	3.4	-19.8	2.4	1.6	-18.3	1.2	4.9	-20.1	0.7	3.9	-18.9	0.5	1.6	-20.2	0.7	3
ABalaaaarl	260	-20.7	3.2	1.2	-20.4	0.5	1.8	-19.2	2.1	2	-19.9	1.6	2.4	-20.1	0.3	3	-18.4	0.8	3.6	-20.4	0.9	1.5	-20.4	1.6	1.9	-21.1	0.5	0.3	-18.9	0.3	2.9	-18	-0.2	2.9	-19.5	3	1.6	-18.5	0.3	4.9	-19.9	0.8	2.9	-18.9	0.5	1.6	-20.3	1.3	3.5
ABalaaaarl	261	-20.6	3.6	2.2	-20.2	0.3	1.8	-19.6	1.2	1	-19.9	1.6	2.4	-20.1	0.3	3	-18.6	1.1	3.6	-20.6	0.3	0.5	-20.2	1.6	2.4	-20.7	0.6	1.8	-18.7	0.3	3.4	-18	-0.2	2.9	-19.5	3	1.6	-18.1	1.3	4.4	-19.6	1.4	3.9	-18.8	0.8	2.1	-20.3	1.3	3.5
ABalaaaarl	262	-20.6	3.6	2.2	-20.4	0.6	1.3	-19.6	1.2	1	-19.5	1.3	1.4	-20.3	0.4	2.5	-18	1	3.6	-21	0	1	-20.1	1.8	1.9	-20.8	0.8	1.3	-18.7	0.3	3.4	-18.1	0	2.9	-19.6	2.4	2.6	-18.1	1.3	4.4	-19.6	1.4	3.9	-18.8	0.8	1.6	-19.9	1.1	4
ABalaaaarl	263	-20.2	4	1.2	-20.4	0.6	1.3	-19.6	1.7	2.5	-19.5	1.3	1.4	-20.5	0.4	3	-18	1	3.6	-21	0	1	-20.1	1.8	1.9	-20.8	0.8	1.3	-18.7	0.4	2.9	-17.9	-0.1	2.9	-19.5	2.4	2.1	-18.5	1.4	4.9	-19.9	1.5	2.4	-18.4	0.5	1.1	-20	0.3	3.5
ABalaaaarl	264	-20.2	4	1.2	-20.2	0.5	0.3	-19.6	1.7	2.5	-19.1	1.9	1.9	-20.5	0.4	3	-18.4	1.1	3.1	-20.6	0.5	0.5	-20.4	1.6	1.9	-20.9	0.5	2.4	-18.7	0.3	2.4	-17.9	-0.1	2.9	-19.5	2.4	2.1	-18.5	1.4	4.9	-19.9	1.5	2.4	-18.9	0.3	1.6	-20	0.3	3.5
ABalaaaarl	265	-19.7	4.2	2.2	-20.2	0.5	0.3	-18.8	2.2	0	-19.1	1.9	1.9	-21.1	1.6	2	-18.4	1.1	3.1	-20.6	0.3	1	-20.2	1.6	1.9	-21	1.2	1.8	-18.7	0.3	2.4	-18.1	0	2.4	-19.4	1.9	2.1	-18.3	1.1	4.9	-20.1	2.2	3.9	-18.4	0.3	1.1	-19.9	1.2	3.5
ABalaaaarl	266	-20.3	4.4	2.2	-19.8	1.5	0.8	-18.8	2.2	0	-19.2	2.1	1.4	-21.3	2.1	2	-18.4	0.9	2.1	-20.6	0.3	1	-20.2	1.6	1.9	-21	1.2	1.8	-19.2	0.2	2.4	-17.7	0.5	2.4	-18.9	2.8	2.1	-18.3	1.1	4.9	-20.1	2.2	3.9	-18.6	0.3	1.1	-19.9	1.2	3.5
ABalaaaarl	267	-20.3	4.4	2.2	-19.8	1.5	0.8	-19	2.3	0.5	-19.2	2.1	1.4	-21.3	2.1	2	-18.4	0.9	2.1	-20.4	0.7	0.5	-19.7	1.5	2.9	-20.9	1.1	0.3	-19.1	1.1	1.3	-17.7	0.5	2.4	-18.9	2.8	2.1	-18.2	1.6	3.9	-19.9	2.2	2.9	-18.6	0.3	1.1	-20.2	0.6	3
ABalaaaarl	268	-20.1	3.8	1.7	-19.9	1.7	0.8	-19.1	2.2	0	-19.7	1.1	1.9	-21.8	1.6	1.5	-18.6	1.3	2.1	-20.6	0.3	1	-19.7	1.5	2.9	-20.9	1.1	0.3	-19.1	1.1	1.3	-17.8	0.7	1.9	-19.3	3	2.1	-18.4	1.6	3.9	-20.1	2.4	1.9	-18.2	1.1	2.1	-20	0.8	2.5
ABalaaaarl	269	-20.2	3.5	2.2	-19.3	1.9	0.3	-19.1	2.2	0	-19.7	1.1	1.9	-21.8	1.6	1.5	-18.6	1.3	2.1	-20.6	0.3	1	-19.7	1.7	2.9	-20.9	1.1	1.3	-19.2	0.6	1.3	-17.8	0.7	1.9	-19.3	3	2.1	-18.4	1.6	3.9	-20.1	2.4	1.9	-18.3	0.9	1.6	-20	0.8	2.5
ABalaaaarl	270	-20.2	3.5	2.2	-19.3	1.9	0.3	-19.4	2	0.5	-19.6	1.8	1.4	-21.3	1.4	1.5	-18.6	1.3	2.1	-20.3	0.3	0.5	-19.3	2.1	2.9	-20.5	1.2	0.8	-19.8	0.6	1.8	-18	0.5	2.4	-19.1	3	1.6	-18.5	2.3	3.4	-20.1	1.7	2.4	-18.6	1.4	1.1	-20.2	0.7	2.5
ABalaaaarl	271	-20.2	4	2.2	-19.3	2.6	0.8	-19.4	2	0.5	-19.6	1.8	1.4	-20.9	1.3	0.5	-18.2	0.9	3.1	-20.5	0.1	0	-19.3	2.1	2.9	-20.5	1.2	0.8	-19.8	0.6	1.8	-18	0.7	1.9	-19.3	3.1	2.1	-18.5	2.3	3.4	-20.1	1.7	2.4	-18.5	0.9	1.6	-20.2	0.7	2.5
ABalaaaarl	272	-20.2	4	2.2	-19.3	2.6	0.8	-19.5	2.3	0	-19.4	2.4	1.4	-20.9	1.3	0.5	-18.2	0.9	3.1	-20.5	0.1	0	-19.5	1.9	2.4	-20.4	1.6	0.8	-19.6	1.1	1.3	-18	0.7	1.9	-19.3	3.1	2.1	-18.6	2.2	2.9	-20.1	1.9	1.9	-18.5	1.4	1.6	-20.1	1.2	2.5
ABalaaaarl	273	-20.1	3.8	1.7	-19.5	3.1	0.8	-19	2.9	0.5	-19.3	1.9	0.9	-20.5	1.2	0.5	-18.4	0.9	3.6	-20.3	0.9	2	-19.5	2.1	2.4	-20.4	2.3	0.8	-19.3	0.9	1.8	-18.5	1.5	1.9	-19.7	3	2.1	-18.4	1.6	2.4	-19.7	2.2	3.4	-18.5	1.4	2.1	-20.1	1.4	2.5
ABalaaaarl	274	-20.1	4.3	1.2	-19.5	2.9	0.8	-19	2.9	0.5	-19.3	1.9	0.9	-20.9	1	0.5	-18.4	1.5	4.1	-20.4	1.1	1	-19.5	2.1	2.4	-20.4	2.3	0.8	-19.3	0.9	1.8	-18.7	1.5	2.4	-19.7	3.1	2.1	-18.4	1.6	2.4	-19.7	2.2	3.4	-18.5	1.4	2.1	-20.1	1.4	2.5
ABalaaaarl	275	-20.1	4.3	1.2	-19.5	2.9	0.8	-19.2	2.8	-0.9	-19	2	1.9	-20.9	1	0.5	-18.4	1.5	4.1	-20.4	1.1	1	-19.5	1.9	1.9	-20.3	1.3	2.9	-19.3	1.1	2.9	-18.7	1.5	2.4	-19.7	3.1	2.1	-18.2	1.8	3.4	-19.9	1.4	2.9	-18.6	0.9	1.6	-20.1	0.9	2.5
ABalaaaarl	276	-19.8	3.9	1.2	-19.8	3.4	1.3	-19.2	2.8	-0.9	-19	2	1.9	-20.4	0.8	0.5	-18.4	1.5	4.6	-20.4	1.4	0.5	-19.5	1.9	1.9	-20.3	1.3	2.9	-19.3	1.1	2.9	-18.7	0.5	1.9	-20.2	3.1	2.1	-18.2	1.8	3.4	-19.9	1.4	2.9	-18.3	1.6	2.1	-20.1	0.9	2.5
ABalaaaarl	277	-19.8	3.9	1.2	-19.8	3.4	1.3	-19.6	2.5	-0.9	-19	2.7	0.9	-20.8	0.9	0.5	-18.4	1.5	4.6	-20.4	1.4	1	-19.7	2.2	2.9	-20.6	1.7	1.8	-18.9	0.8	2.9	-18.1	0.7	2.9	-20	2.6	0.1	-18.4	2.8	2.9	-20.3	1.7	1.9	-18.5	1.9	2.1	-20.3	1.6	2
ABalaaaarl	278	-19.5	4.2	1.2	-19.5	3.3	1.3	-19.6	2.5	-0.9	-19	2.7	0.9	-20.8	0.9	0.5	-19	1.8	2.6	-20.4	1.4	1	-19.3	1.9	2.4	-20.5	1.2	1.8	-18.5	0.8	3.4	-18.1	0.7	2.9	-20	2.6	0.1	-18.4	2.8	2.9	-20.3	1.7	1.9	-18.7	1.7	2.1	-20.1	1.6	2
ABalaaaarl	279	-19.7	4.4	1.7	-19.2	3.5	1.8	-19.6	2.2	-0.9	-19.1	2.6	0.9	-20.8	0.7	1.5	-18.8	1.5	3.1	-20.6	1.4	1	-19.3	1.9	2.4	-20.5	1.2	1.8	-18.5	0.8	3.4	-18.1	0.9	2.4	-20.2	2.2	0.6	-18.1	3.1	3.4	-20.3	1	2.4	-18.5	2.2	1.6	-20.1	1.6	2
ABalaaaarl	280	-19.7	4.4	1.7	-19.2	3.5	1.8	-19.2	2.8	-0.4	-19.1	2.6	0.9	-20.8	0.7	1.5	-18.8	1.5	3.1	-20.4	1.2	0.5	-19.4	2.4	2.9	-20.5	1.2	1.8	-18.9	0.6	3.4	-18.1	0.9	2.4	-20.2	2.2	0.6	-18.1	3.1	2.9	-20.3	1	1.9	-18.5	2.2	1.6	-20	1.7	2.5
ABalaaaarl	281	-19.2	4.8	2.7	-19.3	3.8	1.3	-19.2	2.8	-0.4	-18.8	2.9	0.9	-21.2	1.3	1.5	-18.6	1.5	3.6	-20.4	1.2	0.5	-19.3	2.1	2.9	-20.5	0.2	2.4	-18.7	0.4	4.4	-18.1	1.1	3.4	-20.2	3.3	1.1	-18.1	3.1	2.9	-20.3	1	1.9	-18.4	2.6	2.1	-20	1.7	2.5
ABalaaaarl	282	-19.3	5.5	1.7	-19.3	3.8	1.3	-18.8	2.4	-1.4	-18.8	2.9	0.9	-21.1	2.1	1.5	-18.6	1.5	3.6	-20.4	1.8	1.5	-19.3	2.1	2.9	-20.5	0.2	2.4	-18.7	0.4	4.4	-17.8	0.7	3.9	-19.8	3.6	1.6	-18.5	3.3	2.9	-20.3	1.5	0.3	-18.4	2.8	1.6	-19.8	1.8	2
ABalaaaarl	283	-19.3	5.5	1.7	-19.4	3.4	2.8	-18.8	2.4	-1.4	-19	2.7	1.9	-21.1	2.1	1.5	-18.4	1.1	4.1	-20.4	1.4	1	-19.3	2.1	2.9	-20.4	0.3	1.8	-18.9	0.4	1.3	-17.8	0.7	3.9	-19.8	3.6	1.6	-18.5	3.3	2.9	-20.3	1.5	0.3	-18.6	2.7	1.1	-19.9	1.5	1.5
ABalaaaarl	284	-19.2	5.2	1.7	-19.4	3.4	2.8	-19.5	1.8	0	-19	2.7	1.9	-21.2	2.2	1.5	-18.4	1.1	4.1	-20.4	1.4	1	-19.3	2.1	2.9	-20.4	0.3	1.8	-19.1	0.8	1.8	-18	0.4	3.4	-19.7	3.6	1.6	-18.6	2.8	2.9	-20.4	0.5	0.3	-18.9	2.6	1.1	-19.9	1.5	1.5
ABalaaaarl	285	-19.2	5.2	1.7	-19.3	2.9	2.3	-19.5	1.8	0	-18.7	2.2	1.4	-20.5	1.6	3	-18.6	1.3	4.1	-20.2	1.6	2.5	-19	2.3	3.4	-20.4	0	1.8	-19.1	0.8	1.8	-17.2	0.4	4.4	-19.7	3.3	1.1	-18.6	2.8	2.9	-20.4	0.5	0.3	-18.9	2.7	2.1	-19.8	1.7	1.5
ABalaaaarl	286	-20.1	5	2.7	-19	3.2	3.3	-19.2	2.1	-0.4	-18.7	2.2	1.4	-20.5	1.6	3	-18.8	1.3	3.1	-19.7	2	2	-19.3	1.7	3.4	-20.5	0.7	1.8	-19.1	1	2.4	-17.2	0.4	4.4	-19.7	3.3	1.1	-18.3	2.5	2.9	-20.3	1	2.4	-18.7	3.1	2.1	-19.8	1.7	1.5
ABalaaaarl	287	-20.2	4.7	2.2	-19	3.2	3.3	-19.1	2.4	1.5	-18.6	1.2	2.4	-20.1	1.8	3	-18.8	1.3	3.1	-19.7	2	2	-19.3	1.7	3.4	-20.5	0.7	1.8	-19.3	0.8	2.9	-17.5	0.6	3.4	-19.5	3	1.1	-18.5	2.6	2.9	-20.6	0.3	1.9	-18.7	3.1	2.1	-20	1.8	2
ABalaaaarl	288	-20.2	4.7	2.2	-19.3	2.6	3.8	-19.1	2.4	1.5	-18.6	1.2	2.4	-20.1	2	2.5	-18.7	1.1	2.1	-19.9	2	1.5	-19.1	1.9	2.9	-20.5	0.5	1.8	-19.3	0.8	2.9	-17.4	0.4	3.4	-19.5	3.3	1.1	-18.5	2.6	2.9	-20.6	0.3	1.9	-19	2.5	1.1	-20.1	1.2	1.5
ABalaaaarl	289	-20.1	4.5	2.2	-19.3	2.6	3.8	-19.1	2.7	1.5	-19.1	1.9	1.4	-20.1	2	2.5	-18.7	1.1	2.1	-19.5	1.8	2	-18.8	1.8	3.4	-20.3	0.8	2.9	-19.3	0.8	2.9	-17.4	0.4	3.4	-19.5	3.3	1.1	-18.1	1.8	2.9	-19.9	-0.1	1.9	-18.9	2.9	0.6	-20.1	1.2	1.5
ABalaaaarl	290	-20.1	4.5	2.2	-18.9	2.8	3.8	-19.1	2.7	1.5	-19.1	1.9	1.4	-19.8	2.3	2.5	-18.8	1.7	2.6	-19.5	1.8	2	-18.8	1.8	3.4	-20.3	0.8	2.9	-19.1	0.2	2.9	-17.3	0.9	3.4	-19.5	3.1	1.6	-18.1	1.8	2.9	-19.9	-0.1	1.9	-18.7	2.6	1.6	-20.1	1.4	2
ABalaaaarl	291	-20.1	4.3	2.7	-18.8	3.3	3.8	-19	2.9	1	-19.1	1.9	3.4	-19.8	2.3	2.5	-19	2.4	2.6	-19.3	2.2	3.5	-19.3	1.5	2.9	-19.8	1.3	2.9	-19.1	0.2	2.9	-17.3	0.9	3.4	-19.5	3.1	1.6	-18.3	2.1	2.9	-19.9	-0.1	1.9	-18.4	3.1	1.6	-20.1	1.4	2
ABalaaaarl	292	-19.6	4.7	2.7	-18.8	3.3	3.8	-19	2.9	1	-19.1	1.9	3.4	-19.6	2	3.5	-19	2.4	2.6	-19.1	2.1	3.5	-19.3	1.5	2.9	-19.8	1.3	2.9	-18.4	1.2	3.4	-17.1	1.1	4.4	-19.1	3.5	1.6	-18.3	2.1	2.9	-19.9	-0.1	1.9	-18.3	3.3	0.6	-19.9	1.1	2.5
ABalaaaarl	293	-19.6	4.7	2.7	-19.1	3	3.8	-19.3	2.9	-0.4	-19.2	1.4	1.9	-19.8	2.1	3.5	-19	1.8	3.1	-19.1	2.1	3.5	-19.1	1.7	3.9	-19.7	1.8	3.4	-18.5	0.3	3.4	-17.4	1.1	4.4	-19.1	3.5	1.6	-18.1	2.2	2.9	-19.6	0.1	3.4	-18.6	2.7	1.1	-20.1	1.1	2.5
ABalaaaarl	294	-19.4	4.2	3.2	-19.1	3	3.8	-18.7	2.5	3	-18.8	1.3	1.9	-19.8	2.1	3.5	-19	1.8	3.1	-18.9	2.3	3.5	-18.6	1.8	5.4	-19.4	2.2	3.4	-18.5	0.3	3.4	-17.4	1.1	4.4	-19.1	3.5	1.6	-17.7	2.4	3.4	-19.9	0.7	2.9	-18.6	2.7	1.1	-20.1	1.1	2.5
ABalaaaarl	295	-19.4	4.2	3.2	-18.6	3.2	3.8	-18.7	2.5	3	-18.8	1.3	1.9	-19.2	1.6	4.5	-19.1	1.1	3.6	-18.7	2.5	4	-18.6	1.8	5.4	-19.4	2.2	3.4	-18.5	0	3.4	-17.3	0.8	4.4	-19.3	3.3	1.1	-17.7	2.4	3.4	-19.9	0.7	2.9	-18.1	3.3	2.1	-19.9	0.8	2
ABalaaaarl	296	-19.2	4.1	3.7	-18.9	3.8	2.8	-18.4	2.8	2.5	-18.9	1.7	3.4	-18.9	1.5	4	-18.7	1.1	4.1	-18.7	2.5	4	-18.6	1.8	4.4	-19.3	2.5	2.4	-18.5	0	3.4	-17.1	1.3	4.4	-19.3	3	1.1	-17.3	2.7	3.9	-19.4	1.2	4.4	-18.1	3	2.1	-19.9	0.8	2
ABalaaaarl	297	-19.3	3.8	3.7	-18.9	3.8	2.8	-18.4	2.8	2.5	-18.9	1.7	3.4	-18.9	1.5	4	-18.7	1.1	4.1	-18.5	2.5	4	-18.6	2.1	5.4	-19.3	2.3	3.4	-18.5	0	3.9	-17.1	1.3	4.4	-19.3	3	1.1	-17.3	2.7	3.9	-19.4	1.2	4.4	-17.9	2.8	2.6	-20	0.5	3
ABalaaaarl	298	-19.3	3.8	3.7	-18.3	3.1	3.3	-18.8	3.2	2.5	-18.8	1.3	2.9	-18.7	1.4	5	-18.9	0.7	3.1	-18.5	2.5	4.5	-18.6	2.1	5.4	-19.3	2.3	3.4	-18.3	0.3	3.9	-17	1.6	3.9	-19.1	2.6	1.1	-17.5	2.8	3.9	-19.2	1.3	4.4	-18.2	2.6	2.1	-20.2	0.3	3
ABalaaaarl	299	-18.9	4.2	4.2	-18.3	3.1	3.3	-18.8	3.2	2.5	-18.8	1.3	2.9	-18.7	1.6	5	-18.9	0.7	3.1	-18.5	2.5	4.5	-18.4	2	5.9	-19.2	2.8	3.9	-18.3	0.3	3.9	-17.1	1.1	3.4	-19.5	3	0.6	-17.5	2.8	3.9	-19.2	1.3	4.4	-18.2	2.8	3.1	-20.2	0.3	3
ABalaaaarl	300	-19	3.9	4.2	-19	3.2	3.3	-18.9	2.6	2.5	-19.2	1.6	1.9	-18.7	1.6	5	-18.2	0.9	5.1	-18.9	2.9	3.5	-18.4	2	5.9	-19.2	2.8	3.9	-18	0.1	4.4	-17.1	1.1	3.4	-19.5	3	0.6	-17.7	2.4	3.4	-18.7	1.3	5.9	-18.2	2.8	3.1	-19.5	0.5	4
ABalaaaarl	301	-19	3.9	4.2	-19	3.2	3.3	-18.9	3	2.5	-19.2	1.6	1.9	-18.1	1.3	6.5	-18.2	0.9	5.1	-18.7	2.7	4	-18.2	2.2	5.4	-19	2.4	3.4	-17.6	0.1	3.9	-17	1.1	2.4	-19.3	3.1	1.6	-17.8	2.1	3.4	-18.5	1.5	5.9	-18.2	2.6	2.6	-19.5	0.5	4
ABalaaaarl	302	-19.3	3.6	3.7	-19	3.2	3.3	-18.9	3	2.5	-19.2	1.3	2.9	-18.1	1.3	6.5	-18.2	0.9	6.1	-18.7	2.7	4	-18.2	2.2	4.4	-19.3	2.3	3.4	-17.6	0.1	3.9	-17	1.1	2.4	-19.3	3.1	1.6	-17.8	2.1	3.4	-18.5	1.5	5.9	-18.1	3.1	3.1	-19.2	0	3.5
ABalaaaarl	303	-19.3	3.6	3.7	-18.2	3.2	3.8	-19.1	2.7	2.5	-19.2	1.3	2.9	-17.9	1.4	5.5	-18.4	0.9	5.1	-18.7	2.7	4	-18.2	2.2	4.4	-19.3	2.3	3.4	-17.8	0	3.9	-16.9	0.4	3.4	-19.5	3.1	1.6	-18	2.4	3.9	-18.7	2.4	5.4	-18.4	3.3	2.6	-19.4	0.4	3.5
ABalaaaarl	304	-18.6	4	4.2	-18.2	3.2	3.8	-19.1	2.7	2.5	-18.6	1.4	3.4	-18.1	1.3	6	-18.4	0.9	5.1	-18.9	2.7	5	-18.2	2.2	4.4	-19.3	2.3	2.9	-18.2	-0.2	3.9	-16.7	0.5	3.4	-19.5	3	1.6	-18	2.4	3.9	-18.7	2.4	5.4	-18.1	3.1	2.6	-19.4	0.4	3.5
ABalaaaarl	305	-18.2	2.7	4.7	-18.2	3.1	3.8	-19	2.9	2.5	-18.6	1.4	3.4	-18.1	1.3	6	-18.4	0.9	6.1	-18.9	2.7	5	-17.9	2.4	4.9	-19.3	2.5	1.3	-18.2	-0.2	3.9	-16.7	0.5	3.4	-19.5	3	1.6	-17.9	1.8	3.9	-18.7	2.4	5.4	-18.4	3.1	3.1	-19.5	0.6	3
ABalaaaarl	306	-18.2	2.7	4.7	-18.2	3.1	3.8	-19	2.9	2.5	-18.6	1.7	3.9	-18.1	1.5	5	-18.4	0.9	6.1	-19.1	2.5	3.5	-17.9	2.4	4.9	-19.3	2.5	1.3	-18	-0.5	3.4	-16.6	0.5	2.4	-19.6	2.8	1.6	-17.9	1.8	3.9	-18.7	2.4	5.4	-18.3	3.3	2.6	-19.5	0.6	3
ABalaaaarl	307	-18.4	2.7	5.8	-18	2.9	4.8	-18.9	2.8	2	-18.6	1.7	3.9	-18.5	2.3	4.5	-18.9	1.1	4.6	-19.3	2.3	3.5	-18.3	2.5	3.9	-19.5	2.2	2.4	-18.3	0	3.4	-16.8	0.2	3.4	-19.7	3.1	1.6	-17.8	1.2	3.9	-19.1	1.7	4.4	-18.3	3.3	2.6	-19.3	0.7	3
ABalaaaarl	308	-18.4	2.7	5.8	-18	2.9	4.8	-19.4	3.1	1.5	-19.3	1.2	3.4	-18.5	2.3	4.5	-18.9	0.7	4.1	-19.3	2.3	3.5	-18.3	2.5	3.9	-19.5	2.2	2.4	-18.3	0	3.4	-16.8	0.2	3.4	-19.7	3.1	1.6	-18.1	1.3	3.4	-19.1	1.3	4.4	-18.1	3.5	2.6	-19.3	0.7	3
ABalaaaarl	309	-18.3	3	4.7	-18	2.9	4.8	-19.4	3.1	1.5	-19.3	1.2	3.4	-19.1	2	4	-18.9	0.7	4.1	-19.5	2.2	2.5	-18.4	2.3	4.4	-19.6	2.4	2.4	-18.7	-0.2	2.9	-17.1	0.1	2.9	-19.5	2.8	0.6	-18.1	1.3	3.4	-19.1	1.3	4.4	-18.2	2.9	2.1	-19.3	0.7	3
ABalaaaarl	310	-19.1	2.9	4.7	-17.8	2.6	4.8	-19.2	2.8	1.5	-18.8	1.3	3.9	-19	1.6	4	-18.6	1.1	4.6	-19.9	2.2	3	-18.4	2.3	4.4	-19.7	2.3	2.9	-18.3	-0.3	1.8	-17.2	0.4	3.4	-19.5	2.8	0.1	-18.4	1	3.4	-18.9	1	3.9	-17.9	3	2.1	-19.1	0.5	2.5
ABalaaaarl	311	-19.1	2.9	4.7	-17.8	2.6	4.8	-19.2	2.8	1.5	-18.8	1.3	3.9	-19	1.6	4	-18.6	1.1	4.6	-19.9	2.2	3	-18.4	2.3	4.4	-19.7	2.3	2.9	-18.3	-0.3	1.8	-17.2	0.4	3.4	-19.5	2.8	0.1	-18.4	1	3.4	-18.9	1	3.9	-18.1	3.1	1.1	-19.1	0.5	2.5
ABalaaaarl	312	-18.5	3.6	4.2	-17.8	2.6	4.8	-19.4	2.8	2	-18.9	1.1	2.9	-19	1.4	3	-18.4	1.1	5.6	-19.3	2	1.5	-18.1	2.4	4.9	-19.7	2.1	2.4	-18.2	0	1.8	-17.3	0.9	2.4	-19.5	2.6	0.1	-17.7	0.8	3.9	-18.6	1	4.4	-18.1	3	1.6	-19.1	0.4	3
ABalaaaarl	313	-18.5	3.8	4.2	-17.7	2.1	4.3	-18.8	3.4	1	-18.7	0.8	4.9	-18.6	1.3	4.5	-18.6	1.1	5.1	-19.3	2	1.5	-17.9	2.4	3.9	-19.9	2.3	2.4	-18	0	3.9	-17.3	1.3	3.4	-19.8	2.6	-0.3	-17.7	0.8	2.4	-18.7	1.3	3.4	-18.1	3.1	1.6	-19.1	0.7	2.5
ABalaaaarla	314	-18.8	5.8	3.7	-17.2	3.2	5.1	-20.6	3.9	2	-18.7	2.5	3.9	-19.6	2.2	4.5	-19.4	3.1	5.1	-19.4	4.6	1	-18.6	4.7	5.4	-20	3	2.9	-18.4	1.9	3.9	-17.4	2.7	3.4	-20	4	0.6	-19	2.5	2.9	-18.9	3.8	2.4	-18.3	4.5	1.1	-19.8	1.8	2.5
ABalaaaarla	315	-18.8	5.8	3.7	-17.2	3.2	5.1	-20.6	3.9	2	-18.7	2.5	3.9	-19.6	2.2	4.5	-19.4	3.1	5.1	-19.4	4.6	1	-18.6	4.7	5.4	-20	3	2.9	-18.4	1.9	3.9	-17.4	2.7	3.4	-20	4	0.6	-19	2.5	2.9	-18.9	3.8	2.4	-18.3	4.5	1.1	-19.8	1.8	2.5
ABalaaaarla	316	-19.2	6	4.2	-16.7	4.3	5.8	-20.8	4.1	1	-18.7	2.5	3.9	-19.9	2.5	4.5	-19.7	2.9	5.1	-19.6	4.4	2	-18.9	5.1	4.4	-20.8	3.9	2.9	-18.9	1.8	4.4	-17.9	2.8	3.4	-19.9	4.7	1.1	-18.7	2.6	2.9	-18.3	3.9	4.4	-19.1	4.8	1.6	-19.7	2.7	3
ABalaaaarla	317	-19.2	6	4.2	-16.7	4.3	5.8	-20.8	4.1	1	-19.1	2.5	3.4	-19.9	2.5	4.5	-19.7	2.9	5.1	-19.6	4.4	2	-18.9	5.1	4.4	-20.8	3.9	2.9	-18.9	1.8	4.4	-17.9	2.8	3.4	-19.9	4.7	1.1	-18.7	2.6	2.9	-18.3	3.9	4.4	-19.5	4.9	0.6	-19.7	2.7	3
ABalaaaarla	318	-18.9	5.5	3.7	-16.9	4.1	6.3	-20.6	3.9	1.5	-19.1	2.5	3.4	-19.9	2	4	-20.1	2.5	4.6	-19.8	4.4	2	-18.3	4.9	3.9	-20.6	4.5	3.4	-18.9	1.7	3.9	-17.9	2.6	2.9	-19.7	4.5	1.6	-18.9	2.6	1.9	-18.2	3.6	3.4	-19.5	4.9	0.6	-19.7	3	3
ABalaaaarla	319	-18.9	5.5	3.7	-16.9	4.1	6.3	-20.6	3.9	1.5	-19.4	2.4	2.9	-19.9	2	4	-20.1	2.5	4.6	-19.8	4.4	2	-18.3	4.9	3.9	-20.6	4.5	3.4	-18.9	1.7	3.9	-17.9	2.6	2.9	-19.7	4.5	1.6	-18.9	2.6	1.9	-18.2	3.6	3.4	-19.3	4.8	1.1	-19.7	3	3
ABalaaaarla	320	-18.9	5.5	3.7	-17	3.7	6.3	-19.8	4.6	1	-19.4	2.4	2.9	-19.8	2.8	3.5	-19.7	2.9	4.6	-19.8	4.6	2.5	-19.5	4.3	3.9	-21.2	4.6	2.9	-18.7	1.5	3.9	-18	2.6	2.4	-19.5	4.9	1.1	-18.7	3.5	2.4	-18.5	3.6	2.9	-19.6	4.9	1.1	-20.4	2.7	3
ABalaaaarla	321	-18.9	5.5	3.7	-17	3.7	6.3	-19.8	4.6	1	-19.3	2.8	2.9	-19.8	2.8	3.5	-19.7	2.9	4.6	-19.8	4.6	2.5	-19.5	4.3	3.9	-21.3	5	2.4	-18.6	1.1	3.4	-17.8	2.2	3.4	-19.5	4.9	1.1	-18.9	2.7	1.9	-18.5	3.6	2.9	-19.6	4.9	1.1	-20.4	2.7	3
ABalaaaarla	322	-18.5	4.8	4.7	-17.5	3.5	6.3	-20.2	4.5	2	-19.3	2.8	2.9	-20.1	2.5	4	-20.1	1.8	4.1	-20.2	4.4	2	-19	4.5	4.4	-21.3	5	2.4	-18.6	1.1	3.4	-17.8	2.2	3.4	-20.1	4.7	1.1	-18.9	2.7	1.9	-18	2.9	3.4	-19.3	4.9	0.6	-21	2.2	3.5
ABalaaaarla	323	-18.4	5.2	4.7	-17.5	3.5	6.3	-20.2	4.5	2	-19.9	3.1	2.4	-20.1	2.5	4	-20.1	1.8	4.1	-20.2	4.4	2	-19	4.5	4.4	-21.1	4.6	3.4	-19.1	1.7	2.4	-17.9	2.4	3.9	-20.1	4.7	1.1	-19	2.2	2.4	-18	2.9	3.4	-19	4.6	0.1	-21	2.2	3.5
ABalaaaarla	324	-18.4	5.2	4.7	-17.5	3.5	6.3	-20.2	4.2	2	-19.9	3.1	2.4	-20.4	2.5	4	-20.4	1.4	3.6	-20	4	3.5	-19.4	4.6	3.4	-21.1	4.6	3.4	-19.1	1.7	2.4	-17.9	2.4	3.9	-19.3	4.7	0.6	-19	2.2	2.4	-18.2	3.2	2.9	-19.5	4.8	0.6	-20.6	2.4	3.5
ABalaaaarla	325	-18.4	5.2	4.7	-17.5	3.5	6.3	-20.2	4.2	2	-19.3	3.6	2.4	-20.4	2.5	4	-20.4	1.4	3.6	-20	4	3.5				-21.2	4.3	2.4	-18.4	1.5	2.4	-17.9	2.6	4.4	-19.3	4.7	0.6	-19.3	2.1	2.4	-18.2	3.2	2.9	-19.5	4.8	0.6	-20.6	2.4	3.5
ABalaaaarla	326	-18.4	5.2	4.7	-17.9	3.5	5.3	-20.3	4.1	3.5	-19.3	3.6	2.4	-20.4	2	3.5	-20.2	1.8	4.6	-20.2	3.8	3				-21.2	4.3	2.4	-18.4	1.5	2.4	-17.9	2.6	4.4	-19.3	4.5	2.6	-19.5	2.3	1.9	-18.5	3.4	1.9	-19.6	4.8	0.1	-20.8	2.5	3.5
ABalaaaarla	327	-19.4	4.7	4.2	-17.9	3.5	5.3	-20.3	4.1	3.5	-18.9	3.2	1.9				-20.2	1.8	4.6	-20.2	3.8	3				-21.1	4.1	3.4	-18.9	1.3	2.4	-17.5	2.2	4.4	-19.3	4.5	2.6	-19.5	2.3	1.9	-18.5	3.1	1.4	-19.5	4.9	1.6	-20.8	2.5	3.5
ABalaaaarla	328	-19.4	4.7	4.2	-18.2	2.9	5.8	-19.9	4.7	2	-18.9	3.2	1.9				-19.9	1.3	5.1	-20	3.8	3.5				-21	4.2	3.4	-19.5	1.6	1.8	-17.2	2.5	4.9	-19.3	5	3.1	-19.2	2.3	2.4	-18.5	3.1	1.4	-19.5	4.9	1.6	-20.9	2	3.5
ABalaaaarla	329	-19.4	4.5	4.7	-18.2	2.9	5.8	-19.9	4.7	2	-18.9	3.2	2.4				-20.2	1.4	4.6	-20	3.8	3.5				-21	4.2	3.4	-19.5	1.6	1.8	-17.2	2.5	4.9	-19.3	5	3.1	-19.2	2.3	2.4	-18.5	2.6	2.9	-18.7	4.6	1.1	-20.9	2	3.5
ABalaaaarla	330	-19.4	4.5	4.7	-18.4	2.9	5.8	-19.8	4.6	2.5	-18.9	3.2	2.4				-20.2	1.4	4.6	-19.6	3.8	3				-21.2	4.9	2.4	-19.1	1.7	2.4	-17.6	2.5	3.9	-19.7	5	3.1	-19.2	2.7	1.4	-18.5	2.6	2.9	-18.7	4.6	1.1	-20.1	2.7	3.5
ABalaaaarla	331	-19.5	4.4	4.7	-18.4	2.9	5.8	-19.8	4.6	2.5	-19.2	3.1	1.4				-20.2	1.6	4.6	-19.6	3.8	3				-21.2	4.9	2.4	-19.1	1.7	2.4	-17.6	2.5	3.9	-19.7	5	3.1	-19.2	2.7	1.4	-18.2	2.9	2.4	-18.8	4.6	1.1	-20.1	2.7	3.5
ABalaaaarla	332	-19.9	4.3	4.7	-18.5	2.4	6.3	-19.6	4.6	3	-19.2	3.1	1.4				-20.2	1.6	4.6	-19.5	4	4				-21	4.7	3.4	-19.1	1.5	2.4	-17.5	2.7	3.9	-20.1	4.7	3.1	-19.2	2.7	1.4	-18.2	2.9	2.4	-18.8	4.6	1.1	-20.9	1.9	3.5
ABalaaaarla	333	-19.9	4.3	4.7	-18.5	2.2	6.8	-19.6	4.6	3	-19.4	3.8	1.9				-20	1.1	5.6	-19.5	4	4				-20.2	4.7	3.4	-19.1	1.5	2.4	-17.5	2.7	3.9				-19	2.5	1.4	-18.5	2.9	1.4	-18.5	4.5	1.6	-20.9	1.9	3.5
ABalaaaarla	334	-19.5	3.8	5.2				-19.3	4.4	3.5	-19.4	3.8	1.9				-20	1.1	5.6										-18.9	1.7	2.4	-17.8	2.9	3.9				-19	2.5	1.4	-18.5	2.9	1.4	-18.3	4.7	1.1	-20.6	2.1	3.5
ABalaaaarla	335	-19.5	3.8	5.2				-19.3	4.4	3.5	-19.4	3.3	0.9				-20.2	0.9	4.6										-18.9	1.3	2.4	-17.9	3.5	3.4				-19	3.1	0.9	-18	2.5	2.9	-18.3	4.7	1.1
ABalaaaarla	336	-19.6	3.9	4.7				-19.1	4.4	4	-19.4	3.3	0.9				-20.2	0.9	4.6										-18.9	1.3	2.4	-17.9	3.5	3.4				-19	3.1	0.9	-18	2.5	2.9	-18	4.7	1.1
ABalaaaarla	337	-19.6	3.9	4.7							-19.2	3.1	1.4				-20.1	1.8	5.1										-18.9	1.8	2.9	-17.6	3.2	4.4				-18.8	3.3	2.4	-17.9	2.4	2.4	-18.2	4.5	1.1
ABalaaaarla	338	-19.5	4.2	5.2							-19.2	3.1	1.4				-20.1	1.8	5.1										-18.9	1.8	2.9	-17.6	3.2	4.4				-19.1	3.6	2.4	-18	2.5	2.9	-18	4	2.1
ABalaaaarla	339	-19.3	4.3	4.7							-19.6	3.1	0.9				-19.9	1.4	5.1										-19	2.5	1.8	-17.5	3.1	3.9				-19.1	3.6	2.4	-18	2.5	2.9
ABalaaaarla	340										-19.6	3.1	0.9				-19.9	1.4	5.1										-19	2.5	1.8	-17.5	3.1	3.9				-18.6	3	1.9	-18.4	2	0.9
ABalaaaarla	341										-19.6	3.4	1.4				-19.3	1.1	5.6										-18.8	2.2	2.9	-16.8	3.1	5.4				-18.6	3	1.9	-18.4	2	0.9
ABalaaaarla	342										-19.6	3.4	1.4				-18.4	0.9	6.1										-18.6	2.2	2.9	-17.1	3.5	4.9				-18.7	3.3	2.4	-17.9	2.2	2.4
ABalaaaarla	343										-20	3.3	1.4																-18.6	2.2	2.9	-17.1	3.5	4.9				-18.6	3.9	2.4	-17.9	2.2	2.4
ABalaaaarla	344										-20	3.3	1.4																-18.8	1.8	2.9	-17	4	4.4				-18.6	3.9	2.4	-18.2	2.2	2.4
ABalaaaarla	345										-19.6	3.1	1.9																-18.8	1.8	2.9	-17	4	4.4				-18.6	3	3.4	-18.2	2.2	2.4
ABalaaaarla	346										-19.6	3.1	1.9																-19.1	1.8	3.9	-16.8	3.5	4.9				-18.6	3	3.4	-18.4	2.9	2.4
ABalaaaarla	347										-19.8	3.2	1.4																-19.1	1.8	3.9	-17.2	3	4.4				-18.6	3	3.4	-18.4	2.9	2.4
ABalaaaarla	348										-19.8	3.2	1.4																-18.7	1.5	4.9							-18.6	3	3.4	-18.4	2.4	2.4
ABalaaaarla	349										-19.7	3	2.9																-19.1	1.8	4.4							-18.5	3.2	3.4	-18.4	2.4	2.4
ABalaaaarla	350										-19.7	3	2.9																-19.1	1.8	4.4							-18.5	3.5	4.4	-18.4	2.4	2.4
ABalaaaarla	351										-19.5	3.6	2.4																-18.7	1.5	4.4							-18.5	3.5	4.4	-17.8	2.9	2.9
ABalaaaarla	352																												-18.7	1.5	4.4							-18.2	2.8	4.4	-17.8	2.9	2.9
ABalaaaarla	353																												-18.2	1.3	4.9							-18.2	2.8	4.4	-18.4	2.6	2.9
ABalaaaarla	354																												-18.2	1.9	4.9							-18	2.7	4.4	-18.4	2.6	2.9
ABalaaaarla	355																																					-18.1	3.1	4.4	-18.4	2.6	3.9
ABalaaaarla	356																																					-18.1	3.1	4.4	-18.4	2.6	3.9
ABalaaaarla	357																																					-18.8	3.1	3.9	-18.2	2.7	4.9
ABalaaaarla	358																																					-18.8	3.1	3.9	-18.2	2.7	4.9
ABalaaaarla	359																																					-18	2.5	4.9	-18.2	2.9	4.9
ABalaaaarla	360																																					-18	2.5	4.9	-18.2	2.9	4.9
ABalaaaarla	361																																					-17.8	2.6	3.9	-17.5	2.5	4.9
ABalaaaarla	362																																					-17.6	3	4.9	-17.3	2.5	5.9
ABalaaaarla	363																																					-17.6	3	4.9
ABalaaaarla	364																																					-17.8	3.3	4.9
ABalaaaarla	365																																					-17.8	3.3	4.9
ABalaaaarla	366																																					-17.3	3.2	4.4
ABalaaaarla	367																																					-17.3	3.2	3.9
ABalaaaarla	368																																					-17.3	3.2	3.9
ABalaaaarla	369																																					-17.3	3.6	4.4
ABalaaaarla	370																																					-17.3	3.6	4.4
ABalaaaarla	371																																					-17.7	3.5	4.4
ABalaaaarla	372																																					-17.5	3.5	3.4
ABalaaaarla	373																																					-17.5	3.5	3.4
ABalaaaarla	374																																					-16.8	3.5	2.9
ABalaaaarla	375																																					-16.8	3.5	2.9
ABalaaaarla	376																																					-16.3	3.6	2.4
ABalaaaarla	377																																					-16.3	3.6	2.4
ABalaaaarla	378																																					-16.4	3.5	2.4
ABalaaaarla	379																																					-16.4	3.4	2.4
ABalaaaarla	380																																					-16.4	3.4	2.4
ABalaaaarla	381																																					-16.5	3.3	2.4
ABalaaaarla	382																																					-16.5	3.3	2.4
ABalaaaarla	383																																					-16.6	3.2	2.4
ABalaaaarla	384																																					-16.4	3.4	2.9
ABalaaaarla	385																																					-16.4	3.4	2.9
ABalaaaarla	386																																					-16.2	3.7	3.4
ABalaaaarla	387																																					-16.2	3.7	3.4
ABalaaaarla	388																																					-16.2	4.1	4.4
ABalaaaarla	389																																					-16.2	4.1	4.4
ABalaaaarla	390																																					-15.2	4.3	3.9
ABalaaaarla	391																																					-14.9	4.5	3.9
ABalaaaarla	392																																					-14.9	4.5	3.9
ABalaaaarla	393																																					-15.5	4.6	3.9
ABalaaaarla	394																																					-15.5	4.6	3.9
ABalaaaarla	395																																					-15.5	4.6	3.4
ABalaaaarla	396																																					-15.5	5	2.9
ABalaaaarla	397																																					-15.5	5	2.9
ABalaaaarla	398																																					-15	4.7	2.9
ABalaaaarla	399																																					-15	4.7	2.9
ABalaaaarla	400																																					-15	4.7	1.9
ABalaaaarla	401																																					-15.6	5.1	1.4
ABalaaaarla	402
ABalaaaarla	403
ABalaaaarla	404
ABalaaaarla	405
ABalaaaarla	406
ABalaaaarla	407
ABalaaaarla	408
ABalaaaarla	409
ABalaaaarla	410
ABalaaaarla	411
ABalaaaarla	412
ABalaaaarla	413
ABalaaaarla	414
ABalaaaarla	415
ABalaaaarla	416
ABalaaaarla	417
ABalaaaarla	418
ABalaaaarla	419
ABalaaaarla	420
ABalaaaarla	421
ABalaaaarla	422
ABalaaaarla	423
ABalaaaarla	424
ABalaaaarla	425
ABalaaaarla	426
ABalaaaarla	427
ABalaaaarla	428
ABalaaaarla	429
ABalaaaarla	430
ABalaaaarla	431
ABalaaaarlp	314	-17.6	2.7	3.7	-17.9	2.1	3.8	-17.8	2.1	1.5	-18.1	-0.1	3.4	-17.6	0.3	3	-18	0	5.6	-18.6	0.8	1.5	-17.2	1.2	4.4	-19.1	2.1	2.9	-17.4	-0.7	2.4	-16.8	-0.2	1.9	-19.4	1.6	-0.3	-17.1	0.4	1.9	-18.4	0	2.4	-17.7	1.8	1.1	-18.1	0.3	3
ABalaaaarlp	315	-17.6	2.7	3.7	-17.9	2.1	3.8	-17.8	2.1	1.5	-18.1	-0.1	3.4	-17.6	0.3	3	-18	0	5.6	-18.6	0.8	1.5	-17.2	1.2	4.4	-19.1	2.1	2.9	-17.4	-0.7	2.4	-16.8	-0.2	1.9	-19.4	1.6	-0.3	-17.1	0.4	1.9	-18.4	0	2.4	-17.7	1.8	1.1	-18.1	0.3	3
ABalaaaarlp	316	-18	3.2	3.2	-17.6	1.7	3.8	-18.7	2.1	0	-18.1	-0.1	3.4	-16.9	0	3.5	-18.5	-0.2	5.1	-19.1	0.1	2.5	-17.8	1.7	3.4	-18.6	1.2	1.8	-17.8	-1.4	2.4	-17.1	-0.2	1.9	-19.6	1.5	-0.1	-16.9	0	1.4	-18.6	0.6	2.9	-17.9	1.8	1.6	-18.3	0	3.2
ABalaaaarlp	317	-18	3.2	3.2	-17.6	1.7	3.8	-18.7	2.1	0	-19	-0.1	2.9	-16.9	0	3.5	-18.5	-0.2	5.1	-19.1	0.1	2.5	-17.8	1.7	3.4	-18.6	1.2	1.8	-17.8	-1.4	2.4	-17.1	-0.2	1.9	-19.6	1.5	-0.1	-16.9	0	1.4	-18.6	0.6	2.9	-18	2.1	0.6	-18.3	0	3.2
ABalaaaarlp	318	-17.9	3.1	4.2	-18	1.9	3.8	-18.8	2.4	0.5	-19	-0.1	2.9	-17.8	0.3	2.5	-18.5	0	5.1	-19.3	0.9	2	-18.8	1.8	2.9	-18.8	1.7	2.4	-17.8	-1.4	1.3	-17.5	-0.3	1.9	-19.8	1.4	0.1	-17.2	0	0.9	-18.7	0.6	2.4	-18	2.1	0.6	-19.4	0.1	3
ABalaaaarlp	319	-17.9	3.1	4.2	-18	1.9	3.8	-18.8	2.4	0.5	-19.3	-0.9	2.9	-17.8	0.3	2.5	-18.5	0	5.1	-19.3	0.9	2	-18.8	1.8	2.9	-18.8	1.7	2.4	-17.8	-1.4	1.3	-17.5	-0.3	1.9	-19.8	1.4	0.1	-17.2	0	0.9	-18.7	0.6	2.4	-18.3	1.7	1.6	-19.4	0.1	3
ABalaaaarlp	320	-18	2.8	3.7	-18.5	2.4	3.3	-18.4	2.5	-0.4	-19.3	-0.9	2.9	-18.2	0.4	2	-18.3	0	5.1	-19.7	1	2.5	-18.9	1.6	2.4	-19.2	2.3	1.3	-17.9	-1.7	1.8	-17.3	-0.3	1.9	-20.5	1.5	0.6	-17.5	0.5	0.9	-18.9	0.6	1.4	-19	1.9	1.6	-19.6	0	3
ABalaaaarlp	321	-18	2.8	3.7	-18.5	2.4	3.3	-18.4	2.5	-0.4	-19.4	-0.6	3.4	-18.2	0.4	2	-18.3	0	5.1	-19.7	1	2.5	-18.9	1.6	2.4	-19.6	2.1	0.8	-18.1	-1.4	1.8	-17.4	-0.5	1.9	-20.5	1.5	0.6	-18.1	0.4	0.4	-18.9	0.6	1.4	-19	1.9	1.6	-19.6	0	3
ABalaaaarlp	322	-17.9	2.3	5.2	-19.1	2.5	3.3	-18.8	2.9	0.5	-19.4	-0.6	3.4	-18.1	0.3	2	-18.7	-0.3	5.1	-19.7	1	2	-18.9	1.6	2.9	-19.6	2.1	0.8	-18.1	-1.4	1.8	-17.4	-0.5	1.9	-20.3	1.4	0.6	-18.1	0.4	0.4	-19.1	0.1	2.4	-19	1.7	2.1	-19.9	-0.2	2.5
ABalaaaarlp	323	-18	2.6	5.2	-19.1	2.5	3.3	-18.8	2.9	0.5	-19.9	0.1	2.4	-18.1	0.3	2	-18.7	-0.3	5.1	-19.7	1	2	-18.9	1.6	2.9	-19.6	2.4	1.3	-18.5	-1.2	1.3	-17.6	0.1	2.9	-20.3	1.4	0.6	-18	0.6	0.9	-19.1	0.1	2.4	-19.1	1.3	0.6	-19.9	-0.2	2.5
ABalaaaarlp	324	-18	2.6	5.2	-19	2	3.3	-19.1	2.4	0	-19.9	0.1	2.4	-18.3	0.6	2.5	-18.5	-0.1	4.6	-19.7	0.9	3.5	-19.3	1.3	2.4	-19.6	2.4	1.3	-18.5	-1.2	1.3	-17.6	0.1	2.9	-20.3	1.5	1.1	-18	0.6	0.9	-19.6	0.8	1.4	-19	1.5	1.1	-19.6	0	2.5
ABalaaaarlp	325	-18.4	1.9	4.2	-19	2	3.3	-19.1	2.4	0	-20	0.5	1.9	-18.3	0.6	2.5	-18.5	-0.1	4.6	-19.7	0.9	3.5				-20.2	2.4	0.3	-18.6	-1.2	1.3	-17.7	0.3	3.4	-20.3	1.5	1.1	-18.1	0.9	0.4	-19.6	0.8	1.4	-19	1.5	1.1	-19.6	0	2.5
ABalaaaarlp	326	-18.4	1.9	4.2	-19	2	2.3	-19.2	2.3	1	-20	0.5	1.9	-18.2	0.7	1.5	-18.9	0	5.1	-19.5	0.9	2				-20.2	2.4	0.3	-18.6	-1.2	1.3	-17.7	0.3	3.4	-20.1	1.2	2.6	-18.3	1.2	0	-19.4	1	1.4	-19.1	1.9	1.1	-20	0.3	2.5
ABalaaaarlp	327	-19	2	4.2	-19	2	2.3	-19.2	2.3	1	-19.6	0.1	1.9				-18.9	0	5.1	-19.5	0.9	2				-20.2	2.4	1.3	-19	-1.4	1.3	-17.5	0.8	2.9	-20.1	1.2	2.6	-18.3	1.2	0	-19.4	0.5	0.9	-18.8	2	1.1	-20	0.3	2.5
ABalaaaarlp	328	-19	2	4.2	-19	2.2	2.8	-19.2	2.6	0.5	-19.6	0.1	1.9				-18.3	-0.1	5.6	-19.3	0.9	2.5				-20.4	2.3	1.8	-19.4	-1.3	1.3	-17.6	0.8	2.9	-20.2	1.6	2.1	-18.4	0.7	0	-19.4	0.5	0.9	-18.8	2	1.1	-20.2	0.3	2
ABalaaaarlp	329	-19.1	2.4	4.7	-19	2.2	2.8	-19.2	2.6	0.5	-19.8	0.4	2.4				-18.9	-0.4	5.6	-19.3	0.9	2.5				-20.4	2.3	1.8	-19.4	-1.3	1.3	-17.6	0.8	2.9	-20.2	1.6	2.1	-18.4	0.7	0	-19.1	0.5	1.9	-18.5	2.2	1.1	-20.2	0.3	2
ABalaaaarlp	330	-19.1	2.4	4.7	-19	2.3	2.8	-20.6	2.3	0.5	-19.8	0.4	2.4				-18.9	-0.4	5.6	-19.3	0.9	2.5				-20.2	3	1.3	-19.5	-1.1	1.8	-17.5	1	2.4	-20	1.9	2.1	-18.4	0.7	0	-19.1	0.5	1.9	-18.2	2.3	1.1	-20.6	0.3	2
ABalaaaarlp	331	-18.9	2.3	5.2	-19	2.3	2.8	-20.6	2.3	0.5	-20.1	0.9	2.4				-19.1	-0.4	5.1	-19.3	0.9	2.5				-20.2	3	1.3	-19.5	-1.1	1.8	-17.5	1	2.4	-20	1.9	2.1	-18.4	0.7	0	-19.2	0.6	2.4	-18.4	2.1	0.6	-20.6	0.3	2
ABalaaaarlp	332	-18.8	2.6	4.7	-19	2.3	2.8	-18.8	3.4	1	-20.1	0.9	2.4				-19.1	-0.4	5.1	-18.9	0.9	3.5				-20.2	2.9	2.4	-19	-1.2	1.3	-17.3	0.9	2.9	-19.8	1.9	2.6	-18.2	0.9	0.4	-19.2	0.6	2.4	-18.4	2.1	0.6	-19.9	0	2.5
ABalaaaarlp	333	-18.8	2.6	4.7	-19	2.2	3.8	-18.8	3.4	1	-19.7	1.1	2.4				-18.9	-0.1	5.1	-19.3	1	3				-19.5	2.9	1.8	-19	-1.2	1.3	-17.3	0.9	2.9				-18	0.6	0.9	-19.4	0.8	1.9	-18.5	2.1	1.1	-19.9	0	2.5
ABalaaaarlp	334	-18.9	1.6	4.7				-19	2.9	2	-19.7	1.1	2.4				-18.9	-0.1	5.1										-18.8	-1.1	2.4	-17.4	1.3	2.9				-18	0.6	0.9	-19.4	0.8	1.9	-18.1	2.4	1.6	-20.1	-0.2	2.5
ABalaaaarlp	335	-18.9	1.6	4.7				-19	2.9	2	-19.8	0.9	1.4				-18.5	-0.2	5.1										-18.5	-0.7	1.8	-17.7	1.7	2.4				-18	0.8	0.4	-19.2	0.5	2.9	-18.1	2.4	1.6
ABalaaaarlp	336	-19.2	2	4.7				-18.4	3.5	1	-19.8	0.9	1.4				-18.5	-0.2	5.1										-18.5	-0.7	1.8	-17.7	1.7	2.4				-18	0.8	0.4	-19.2	0.5	2.9	-18.2	2.1	1.6
ABalaaaarlp	337	-19.2	2	4.7							-19.5	1.2	2.9				-19.1	-0.3	5.1										-18.1	-0.5	1.8	-17.2	1.6	2.4				-17.9	1.1	0.9	-19.1	0.5	2.9	-18.2	2.3	1.1
ABalaaaarlp	338	-18.9	2.5	4.2							-19.5	1.2	2.9				-19.1	-0.3	5.1										-18.1	-0.5	1.8	-17.2	1.6	2.4				-18.4	1.6	1.4	-18.9	0.8	1.9	-18.2	2.3	1.1
ABalaaaarlp	339	-18.9	2.4	4.6							-19.4	0.7	1.9				-18.9	-0.3	4.6										-18.1	-0.9	1.8	-17.4	1.3	2.4				-18.4	1.6	1.4	-18.9	0.8	1.9
ABalaaaarlp	340										-19.4	0.7	1.9				-18.9	-0.3	4.6										-18.1	-0.9	1.8	-17.4	1.3	2.4				-18.1	1.1	0.9	-19.1	0.5	1.9
ABalaaaarlp	341										-19.7	0.6	2.9				-18.5	-0.4	5.6										-18.3	-0.9	2.9	-17.1	0.9	3.4				-18.1	1.1	0.9	-19.1	0.5	1.9
ABalaaaarlp	342										-19.7	0.6	2.9				-18.5	-0.6	3.6										-18	-0.7	2.4	-17	1.1	2.9				-18.1	1.3	0.9	-18.9	0.3	3.4
ABalaaaarlp	343										-19.7	0.5	2.9																-18	-0.7	2.4	-17	1.1	2.9				-18.2	1.6	1.9	-18.9	0.3	3.4
ABalaaaarlp	344										-19.7	0.5	2.9																-18	-0.9	2.4	-17.2	1.6	3.4				-18.2	1.6	1.9	-18.7	0.3	2.9
ABalaaaarlp	345										-19.5	0.3	3.4																-18	-0.9	2.4	-17.2	1.6	3.4				-18.1	0.9	1.9	-18.7	0.3	2.9
ABalaaaarlp	346										-19.5	0.3	3.4																-18.1	-0.9	2.4	-16.8	1.2	3.4				-18.1	0.9	1.9	-18.6	0.3	2.4
ABalaaaarlp	347										-19.6	0.3	2.9																-18.1	-0.9	2.4	-16.5	0.8	2.9				-17.9	0.8	1.9	-18.6	0.3	2.4
ABalaaaarlp	348										-19.6	0.3	2.9																-18.1	-0.5	2.9							-17.9	0.8	1.9	-18.6	-0.1	1.9
ABalaaaarlp	349										-19.2	0	3.9																-18.7	-0.5	2.9							-18	1.3	2.4	-18.6	-0.1	1.9
ABalaaaarlp	350										-19.2	0	3.9																-18.7	-0.5	2.9							-18.3	1.4	2.4	-18.1	0	2.4
ABalaaaarlp	351										-19.2	0	3.4																-17.6	-0.8	2.4							-18.3	1.4	2.4	-18.1	0.1	1.9
ABalaaaarlp	352																												-17.6	-0.8	2.4							-18.3	1.2	1.9	-18.1	0.1	1.9
ABalaaaarlp	353																												-17.1	-0.6	2.4							-18.3	1.2	1.9	-18.6	0.1	1.4
ABalaaaarlp	354																												-16.7	-0.5	1.8							-17.6	1	2.4	-18.6	0.1	1.4
ABalaaaarlp	355																																					-17.2	1.1	2.4	-17.9	0	2.4
ABalaaaarlp	356																																					-17.2	1.1	2.4	-17.9	0	2.4
ABalaaaarlp	357																																					-17.8	1.2	2.4	-17.6	0	1.9
ABalaaaarlp	358																																					-17.8	1.2	2.4	-17.6	0	1.9
ABalaaaarlp	359																																					-17.2	0.6	1.9	-17.4	0.1	1.4
ABalaaaarlp	360																																					-17.2	0.6	1.9	-17.4	0.1	1.4
ABalaaaarlp	361																																					-17	0.6	1.9	-17	0.3	0.9
ABalaaaarlp	362																																					-17.2	1.1	1.9	-16.9	0.3	1.9
ABalaaaarlp	363																																					-17.2	1.1	1.9
ABalaaaarlp	364																																					-17.3	1.3	1.9
ABalaaaarlp	365																																					-17.3	1.3	1.9
ABalaaaarlp	366																																					-16.6	1.2	1.9
ABalaaaarlp	367																																					-16.1	1.1	1.4
ABalaaaarlp	368																																					-16.1	1.1	1.4
ABalaaaarlp	369																																					-16.1	1.6	0.9
ABalaaaarlp	370																																					-16.1	1.6	0.9
ABalaaaarlp	371																																					-16.3	1.8	1.4
ABalaaaarlp	372																																					-15.5	1.8	1.4
ABalaaaarlp	373																																					-15.5	1.8	1.4
ABalaaaarlp	374																																					-15.6	1.4	0
ABalaaaarlp	375																																					-15.6	1.4	0
ABalaaaarlp	376																																					-15.5	1.8	-0.5
ABalaaaarlp	377																																					-15.5	1.8	-0.5
ABalaaaarlp	378																																					-15.1	1.5	-0.5
ABalaaaarlp	379																																					-15.1	1.8	-1
ABalaaaarlp	380																																					-15.1	1.8	-1
ABalaaaarlp	381																																					-14.6	1.6	-2
ABalaaaarlp	382																																					-14.6	1.6	-2
ABalaaaarlp	383																																					-14.8	1.7	-1
ABalaaaarlp	384																																					-14.8	1.7	-1
ABalaaaarlp	385																																					-14.8	1.7	-1
ABalaaaarlp	386																																					-14.5	2.1	-2
ABalaaaarlp	387																																					-14.5	2.1	-2
ABalaaaarlp	388																																					-14.7	2.3	-1.5
ABalaaaarlp	389																																					-14.7	2.3	-1.5
ABalaaaarlp	390																																					-13.8	2.3	-2.5
ABalaaaarlp	391																																					-13.5	3.2	-2.5
ABalaaaarlp	392																																					-13.5	3.2	-2.5
ABalaaaarlp	393																																					-13.9	2.8	-2
ABalaaaarlp	394																																					-13.9	2.8	-2
ABalaaaarlp	395																																					-13.1	2.9	-2.5
ABalaaaarlp	396																																					-12.9	3.7	-3.5
ABalaaaarlp	397																																					-12.9	3.7	-3.5
ABalaaaarlp	398																																					-12.9	3.7	-3.5
ABalaaaarlp	399																																					-12.9	3.7	-3.5
ABalaaaarlp	400																																					-12.3	3.4	-4.1
ABalaaaarlp	401																																					-12.3	4	-4.1
ABalaaaarlp	402
ABalaaaarlp	403
ABalaaaarlp	404
ABalaaaarlp	405
ABalaaaarlp	406
ABalaaaarlp	407
ABalaaaarlp	408
ABalaaaarlp	409
ABalaaaarlp	410
ABalaaaarlp	411
ABalaaaarlp	412
ABalaaaarlp	413
ABalaaaarlp	414
ABalaaaarlp	415
ABalaaaarlp	416
ABalaaaarlp	417
ABalaaaarlp	418
ABalaaaarlp	419
ABalaaaarlp	420
ABalaaaarlp	421
ABalaaaarlp	422
ABalaaaarlp	423
ABalaaaarlp	424
ABalaaaarlp	425
ABalaaaarlp	426
ABalaaaarlp	427
ABalaaaarlp	428
ABalaaaarlp	429
ABalaaaarlp	430
ABalaaaarlp	431
ABalaaaarlp	432
ABalaaaarlp	433
ABalaaaarlp	434
ABalaaaarlp	435
ABalaaaarlp	436
ABalaaaarlp	437
ABalaaaarlp	438
ABalaaaarlp	439
ABalaaaarlp	440
ABalaaaarlp	441
ABalaaaarr	233	-20.2	-0.4	1.7	-18.6	-4.9	2.3	-20.1	-2.1	1.5	-20.3	-1.3	1.9	-18.2	-3.5	2.5	-16.9	-4.2	3.1	-19.2	-4.3	1.5	-19	-3.1	1.4	-20	-3.6	-0.1	-16.9	-6.1	0.8	-18.5	-3.8	2.9	-19.1	-2.7	1.6	-18	-4.3	3.4	-19.1	-4.5	2.9	-18.9	-3.2	0.1	-18.9	-6.4	0.9
ABalaaaarr	234	-20.2	-0.4	1.7	-18.6	-4.9	2.3	-20.1	-2.1	1.5	-20.3	-1.3	1.9	-18.2	-3.5	2.5	-16.9	-4.2	3.1	-19.2	-4.3	1.5	-19	-3.1	1.4	-20	-3.6	-0.1	-16.9	-6.1	0.8	-18.5	-3.8	2.9	-19.1	-2.7	1.6	-18	-4.3	3.4	-19.1	-4.5	2.9	-18.9	-3.2	0.1	-18.9	-6.4	0.9
ABalaaaarr	235	-20	-1.9	1.7	-18.7	-5.6	2.8	-19.1	-2.4	2	-20.8	-2.3	1.4	-18.9	-3.7	2.5	-16.9	-4.4	2.6	-19.5	-3.7	1.5	-19.3	-2.8	2.4	-19.9	-4.3	-1.1	-16.5	-5.9	1.8	-17.4	-4.3	3.4	-19.1	-2.7	2.1	-17.8	-3.7	3.9	-19.2	-5.9	3.4	-18.4	-3.5	0.1	-18.7	-5.9	0.9
ABalaaaarr	236	-20	-1.9	1.7	-18.7	-5.6	2.8	-19.1	-2.4	2	-20.8	-2.3	1.4	-18.5	-4	3	-16.9	-4.4	2.6	-19.5	-3.7	1.5	-19.3	-2.8	2.4	-19.9	-4.3	-1.1	-16.5	-5.9	1.8	-17.4	-4.3	3.4	-19.1	-2.7	2.1	-17.8	-3.7	3.9	-19.2	-5.9	3.4	-18.1	-3.7	0.6	-18.7	-5.9	0.9
ABalaaaarr	237	-20.1	-2.6	1.7	-18.4	-5.4	3.3	-19.5	-2.2	2	-20.3	-2.8	1.4	-18.5	-4	3	-16.9	-4.4	3.6	-19.7	-3.1	1.5	-19.2	-3	2.4	-19.6	-4.4	-0.1	-16.6	-5.4	0.8	-16.5	-4.8	4.4	-19.1	-2.7	2.1	-17.5	-4.2	4.4	-18.8	-5.7	2.4	-18.4	-3.7	0.6	-18.9	-5.8	0.4
ABalaaaarr	238	-20.1	-2.6	1.7	-18.4	-5.4	3.3	-19.7	-3.3	2	-20.3	-2.8	1.4	-18.2	-4	3	-17.3	-4.6	2.1	-19.2	-3.1	1.5	-19	-3.5	2.9	-19.9	-4.4	-0.1	-17.1	-5.6	1.3	-16.7	-4.8	3.9	-19.1	-2.7	2.1	-17.5	-4.4	4.9	-18.8	-5.7	2.4	-18.4	-3.7	0.6	-18.9	-5.8	0.4
ABalaaaarr	239	-20.2	-3.8	1.2	-19.4	-5.1	3.3	-19.7	-3.3	2	-20.6	-2.9	0	-18.4	-3.9	3	-17.3	-4.6	2.1	-19.2	-3.1	1.5	-19	-3.5	2.9	-19.9	-4.4	-0.1	-17.1	-5.6	1.3	-16.7	-4.8	3.9	-19.1	-3.7	2.1	-17.5	-4.4	4.9	-18.1	-6.2	3.4	-18.1	-3.2	0.1	-18.1	-6.6	0.4
ABalaaaarr	240	-20.1	-2.7	1.7	-19.9	-5.2	3.8	-19.6	-2.8	2.5	-20.9	-2.6	1.4	-18.4	-3.9	3	-17.1	-4.6	2.6	-19.4	-3.7	0.5	-19.6	-3	2.9	-20.1	-4.4	-0.1	-17.4	-6	1.3	-17.2	-5	4.4	-19.1	-3.7	2.6	-17.7	-4.1	4.9	-18.7	-6	2.9	-18.3	-3.2	0.1	-18.6	-6.9	0.9
ABalaaaarr	241	-20.1	-2.7	1.7	-19.9	-5.2	3.8	-19.6	-2.8	2.5	-20.9	-2.6	1.4	-18	-4.3	3	-17.5	-4.4	2.1	-19.4	-4	0.5	-19.6	-3	2.9	-19.5	-4.2	-1.1	-16.9	-6.5	1.3	-17.2	-5	4.4	-19.1	-3.7	2.6	-17.7	-4.1	4.9	-18.7	-6	2.9	-17.6	-3.1	0.1	-18.6	-6.9	0.9
ABalaaaarr	242	-20.1	-2.7	2.2	-19.5	-5.2	4.3	-19.5	-2.7	4.5	-20.9	-2.5	1.4	-18.5	-4.3	2	-17.5	-4.4	2.1	-19.4	-4	0.5	-19.6	-2.8	2.9	-19.5	-4.2	-1.1	-16.9	-6.5	1.3	-17	-5.1	4.4	-19.5	-3.4	2.1	-17.9	-3.9	5.9	-19.2	-5.3	1.9	-17.6	-3.1	0.6	-19.5	-6.3	0.9
ABalaaaarr	243	-20.1	-2.7	2.2	-19.5	-5.2	4.3	-19.5	-3.5	3.5	-20.9	-2.5	1.4	-18.4	-4.1	3	-18	-4.6	3.6	-19.2	-4	0.5	-20.1	-3.4	3.4	-19.7	-4.2	0.8	-16.5	-5.9	1.8	-17	-5.1	3.9	-19.5	-3.4	2.1	-17.7	-3.2	5.9	-19.2	-5.3	1.9	-17.6	-3.1	0.6	-19.5	-6.3	0.9
ABalaaaarr	244	-20.2	-2.4	2.7	-19	-5.1	4.8	-19.5	-3.5	3.5	-20.5	-2.7	1.9	-18.4	-4.1	3	-18	-4.6	3.6	-19.2	-4	0.5	-20.1	-3.4	3.4	-19.6	-3.9	-0.1	-16.7	-6.5	3.4	-17	-5.1	3.9	-19.5	-3.2	2.1	-17.7	-3.2	5.9	-18.6	-5.3	2.9	-17.6	-3.1	0.6	-19.5	-6.1	1.5
ABalaaaarr	245	-20.2	-2.4	2.7	-18.6	-5.1	4.3	-19.4	-3.6	4	-20.8	-2.3	1.9	-18.5	-4	2.5	-17.8	-4.6	3.1	-19.6	-3.8	1.5	-19.8	-3.4	4.4	-19.6	-3.9	-0.1	-16.7	-6.5	3.4	-16.7	-4.9	3.4	-18.9	-3.9	2.1	-17.8	-3.4	5.9	-18.8	-5	2.4	-17.6	-3	0.6	-18.7	-6.3	2.5
ABalaaaarr	246	-19.5	-2	2.7	-18.6	-5.1	4.3	-19.4	-3.6	4	-20.8	-2.3	1.9	-19.1	-3.9	3	-18.2	-4.4	2.1	-19.6	-4	3	-19.8	-3.4	4.4	-19.4	-3.6	0.8	-16.7	-5.4	2.9	-16.7	-4.9	3.4	-18.9	-3.9	2.1	-17.8	-3.4	5.9	-18.8	-5	2.4	-17.8	-3.3	0.6	-18.7	-6.3	2.5
ABalaaaarr	247	-19.9	-1.9	2.2	-18.5	-4.9	3.8	-19.1	-2.9	3	-20.4	-2.5	2.4	-19.1	-3.9	3	-18.2	-4.4	2.1	-19.6	-4	3	-19.6	-2.8	3.9	-19.2	-3.7	0.3	-16.7	-5.4	2.9	-16.5	-5	3.4	-19.1	-3.7	2.1	-18	-3.4	5.9	-18.8	-4.8	3.4	-17.8	-3.6	1.1	-18.3	-6.5	2.5
ABalaaaarr	248	-19.9	-1.9	2.2	-18.5	-4.9	3.8	-19.1	-2.6	3.5	-20.4	-2.5	2.4	-18.9	-3.2	3	-18	-4.3	3.1	-19.9	-3.6	3	-19.4	-3	4.9	-19.2	-3.7	0.3	-17.5	-4.9	2.9	-16.4	-5	3.4	-19.1	-3.7	2.1	-17.7	-3.9	4.9	-18.8	-4.8	3.4	-17.8	-3.6	1.1	-18.3	-6.5	2.5
ABalaaaarr	249	-19.7	-2	2.7	-18.6	-4.2	3.8	-19.1	-2.6	3.5	-20.1	-3	2.4	-19.5	-2.8	4	-18	-4.3	3.1	-19.6	-3.5	3	-19.4	-3	4.9	-19.7	-3.5	0.8	-17.6	-5.4	2.4	-16.4	-5	3.4	-18.9	-3.9	2.6	-17.7	-3.9	4.9	-18.5	-5	3.4	-17.4	-4	1.1	-19.1	-5.8	2.5
ABalaaaarr	250	-19.7	-2	2.7	-18.6	-4.2	3.8	-18.5	-2.8	3	-20.1	-3	2.4	-19	-3.5	3	-18	-4.3	3.1	-19.6	-3.5	3	-19.4	-3.2	4.4	-19.6	-2.7	-0.1	-17.6	-5.4	2.4	-16.8	-4.6	3.9	-18.9	-3.9	2.6	-17.6	-4.4	4.9	-18.5	-5	3.4	-17.2	-4.5	1.6	-19.1	-5.8	2.5
ABalaaaarr	251	-19.4	-1.7	2.7	-18.5	-3.7	3.3	-18.5	-2.8	3	-19.8	-3.3	2.4	-19	-3.5	3	-17.9	-3.7	3.6	-19.7	-3.1	2.5	-19.6	-3.5	4.9	-19.6	-2.7	-0.1	-17.5	-4.7	2.9	-16.8	-4.7	3.9	-18.6	-4	3.1	-17.6	-4.4	4.9	-19	-5.2	2.9	-16.8	-4.3	1.1	-19.2	-5.6	3
ABalaaaarr	252	-19.4	-1.7	2.7	-18.3	-3.8	3.3	-18.8	-3.3	3	-19.8	-2.6	2.4	-18.9	-3.7	3.5	-17.9	-3.7	3.6	-19.7	-3.1	2.5	-19.6	-3.5	4.9	-19.1	-3.3	0.8	-17.5	-4.9	2.9	-16.8	-4.7	3.9	-18.8	-3.9	3.1	-17.7	-4.2	4.4	-18.5	-5.2	3.4	-16.8	-4.3	1.1	-19.2	-5.6	3.5
ABalaaaarr	253	-19.7	-1.4	2.7	-18.3	-3.8	3.3	-18.8	-3.3	3	-19.8	-2.6	2.4	-18.5	-4	2.5	-17.5	-3.5	4.1	-19.4	-3.7	2.5	-19.4	-3	4.4	-19.4	-3.3	0.3	-17.5	-4.9	2.9	-16.6	-4.4	5.4	-18.8	-3.9	3.1	-17.3	-4.2	5.4	-18.5	-5.2	3.4	-16.9	-4.5	1.6	-19.2	-5.6	3.5
ABalaaaarr	254	-19.5	-2	2.2	-18.7	-3.2	2.3	-18.8	-3.3	3	-19.8	-2.7	2.9	-18.5	-4	2.5	-17.7	-3.5	3.6	-19.6	-3.5	3	-19.4	-3	4.4	-19.4	-3.3	0.3	-16.9	-4.9	3.9	-16.6	-4.4	5.4	-18.6	-3.7	3.1	-17.3	-4.2	5.4	-18.6	-4.5	3.9	-17.3	-4	1.1	-19.2	-5.5	3.5
ABalaaaarr	255	-19.5	-2	2.2	-18.7	-3.2	2.3	-18.4	-3.2	3	-19.8	-2.7	2.9	-18.4	-3.9	4	-17.7	-3.5	3.6	-19.6	-3.5	3	-19.4	-3.2	2.9	-18.8	-3.6	0.3	-17.5	-4.7	2.9	-16.8	-4.4	4.9	-18.6	-3.7	3.1	-17.1	-4.3	4.4	-18.6	-4.5	3.9	-17.2	-4.5	1.6	-19.2	-5.5	3.5
ABalaaaarr	256	-19.6	-1.8	1.7	-18.5	-3.5	2.8	-18.4	-3.2	3	-19.6	-2.7	2.4	-18.4	-3.9	3.5	-18.1	-3.3	3.6	-19.2	-2.9	3.5	-19.6	-3.2	1.9	-18.8	-3.6	0.3	-17.5	-4.7	2.9	-16.8	-4.6	4.9	-18.2	-4.4	2.6	-17.1	-4.3	4.4	-18.8	-3.8	4.4	-17.2	-4.3	1.1	-18.8	-5.2	3
ABalaaaarr	257	-19.6	-1.8	1.7	-17.9	-3.5	2.8	-18.4	-3.2	3	-19.3	-3.5	3.9	-18.2	-3.5	3.5	-17.8	-4.1	3.6	-19	-3.3	3.5	-19.6	-3.2	1.9	-19	-3.7	-0.1	-17.3	-4.9	3.9	-16.8	-4.6	4.9	-18.4	-4.2	2.6	-17.6	-4.6	4.4	-18.6	-4.1	4.4	-17.2	-4.3	1.1	-19.1	-4.6	3.5
ABalaaaarr	258	-19.7	-2	1.7	-17.9	-3.5	2.8	-18.9	-2.6	3.5	-19.3	-3.5	3.9	-18.2	-3.5	3.5	-17.8	-4.1	3.6	-19	-3.3	3.5	-20	-3	2.4	-18.8	-3.3	0.8	-17.3	-4.9	3.9	-16.9	-4.4	4.9	-18.4	-4.2	2.6	-17	-5	4.9	-18.6	-4.1	4.4	-17.4	-4.5	1.1	-19.1	-4.6	3.5
ABalaaaarr	259	-19.7	-2	1.7	-18.3	-3.7	2.8	-18.9	-2.6	3.5	-18.8	-3.9	2.4	-18.4	-3.9	3	-17.7	-3.7	4.1	-18.8	-3.7	2.5	-20	-3	2.4	-18.8	-3.3	0.8	-16.9	-4.5	3.9	-16.9	-4.4	4.9	-18.4	-3.7	2.6	-17	-5	4.9	-18.6	-4.3	3.4	-17.4	-4.5	1.6	-18.5	-4.7	3
ABalaaaarr	260	-19.6	-2.3	1.7	-18.3	-3.7	2.8	-18.7	-3.4	3.5	-18.8	-3.9	2.4	-18.6	-3.7	4	-17.7	-3.7	4.1	-18.8	-3.7	2.5	-19.6	-2.8	2.9	-19	-3.4	1.3	-17.1	-4.5	3.4	-16.9	-4.2	4.9	-18.4	-3.7	2.6	-17.1	-4.5	4.4	-18.6	-4.3	3.4	-17.6	-4.2	2.1	-18.5	-4.7	3
ABalaaaarr	261	-19.9	-1.9	1.7	-18.3	-3.8	1.8	-18.7	-3.4	3.5	-18.6	-4	2.9	-18.6	-3.7	4	-17.9	-3.3	3.1	-19.2	-3.7	3	-19.7	-2.4	4.4	-19	-3.4	1.3	-17.1	-4.5	3.4	-16.6	-4.1	3.9	-17.7	-3.8	2.6	-17.1	-4.5	4.4	-18.6	-3.8	4.4	-17.5	-4.5	1.1	-18.3	-4.5	4.5
ABalaaaarr	262	-19.9	-1.9	1.7	-18.3	-3.8	2.3	-18.8	-3.5	3.5	-18.4	-3.4	1.9	-19.6	-2.7	3	-17.7	-3.1	4.1	-19	-3.7	2.5	-19.7	-2.4	4.4	-19	-3.4	1.3	-17.1	-4.4	3.9	-16.6	-4.1	3.9	-18.1	-3.3	2.6	-17.8	-3.7	4.4	-19.1	-4	3.4	-17.5	-4.5	1.1	-19.1	-4.6	2.5
ABalaaaarr	263	-20	-1.9	1.7	-18.3	-3.8	2.3	-18.4	-2.9	2.5	-18.4	-3.4	1.9	-19.9	-2	4	-17.7	-3.1	4.1	-19	-3.7	2.5	-19.5	-1.9	3.4	-18.9	-3.7	1.3	-17.7	-4.2	2.9	-16.4	-4.3	4.4	-18.1	-3.3	2.6	-17.6	-3.7	4.4	-19.1	-4	3.4	-17.6	-4.2	2.1	-19.1	-4.6	2.5
ABalaaaarr	264	-20	-1.9	1.7	-18.5	-3.5	2.3	-18.4	-2.9	2.5	-18.3	-3.8	2.9	-20	-2.3	3.5	-17.7	-3.5	3.1	-19.2	-3.3	3	-19.5	-1.9	3.4	-19.2	-3.8	1.3	-17.7	-4.2	2.9	-16.4	-4.3	4.4	-18.2	-3.2	2.6	-17.6	-3.7	4.4	-19.1	-3.8	3.9	-17.2	-4.1	1.6	-18.7	-5	3
ABalaaaarr	265	-19.6	-1.6	2.2	-18.5	-3.5	2.3	-18.1	-2.7	3	-18.3	-3.8	2.9	-20	-2.3	3.5	-17.9	-3	3.1	-19.4	-3.1	2	-19.3	-2.6	2.9	-19.2	-3.8	1.3	-17.5	-4.5	2.9	-16.3	-4.3	4.4	-18.2	-3.2	2.6	-17.8	-3.7	3.9	-19.1	-3.8	3.9	-17.2	-4.3	1.6	-18.7	-5	3
ABalaaaarr	266	-19.6	-1.6	2.2	-18.6	-3	2.3	-18.1	-2.7	3	-18.8	-3.4	1.9	-19.9	-2.5	3.5	-17.9	-3	3.1	-19.4	-3.1	2	-19.3	-2.4	3.9	-19.2	-4.1	0.8	-17.7	-4.4	2.9	-15.9	-4.2	4.4	-18.2	-3.3	2.6	-17.8	-3.7	3.9	-18.6	-3.8	2.9	-17.2	-4.3	1.6	-18.1	-4.7	3
ABalaaaarr	267	-19.3	-2	1.7	-18.6	-3	2.3	-18.8	-2.8	2	-18.8	-3.4	1.9	-19.8	-2.6	2.5	-17.9	-2.8	3.6	-19.2	-3.1	2.5	-19.3	-2.4	3.9	-19.3	-4	1.8	-17.7	-4.4	2.9	-15.9	-4.2	4.4	-18.2	-3.3	2.6	-17.4	-3.8	3.9	-18.6	-3.8	2.9	-17.6	-4.3	1.6	-18.1	-4.7	3
ABalaaaarr	268	-19.9	-1.4	0.7	-18.5	-3.4	2.3	-18.8	-3	2	-18.6	-3.5	2.4	-19.8	-2.6	2.5	-17.9	-2.8	3.6	-19.2	-3.1	2.5	-18.9	-2.7	4.9	-19.3	-4	1.8	-18.2	-3.7	2.9	-16.1	-4.3	3.4	-18.1	-3.5	2.6	-17.7	-3.2	3.4	-18.8	-4	2.4	-16.9	-4.3	2.1	-18.1	-5	2.5
ABalaaaarr	269	-19.9	-1.4	0.7	-18	-2.8	2.8	-18.8	-3	2	-18.7	-3.7	2.4	-19.6	-2.9	2.5	-17.3	-3	4.1	-19.2	-2.9	3	-18.9	-2.7	3.9	-19.3	-3.5	1.3	-18.2	-3.7	2.9	-16.6	-4.3	3.9	-17.9	-3.3	3.6	-17.7	-3.2	3.4	-18.6	-4	2.9	-17.3	-3.8	2.6	-18.3	-5.1	2
ABalaaaarr	270	-19.5	-1.5	1.2	-18	-2.8	2.8	-18.7	-3.4	2	-18.7	-3.7	2.4	-19.3	-3.3	2	-17.7	-3	4.1	-19.2	-3.1	3	-18.9	-2.7	3.9	-19.1	-2.8	2.9	-18.2	-4.2	2.4	-16.6	-4.3	3.9	-17.9	-3.3	3.6	-17.9	-3	3.9	-18.6	-4	2.9	-16.8	-3.6	3.1	-18.3	-5.1	2
ABalaaaarr	271	-19.5	-1.5	1.2	-17.8	-2.3	3.8	-18.7	-3.4	2	-18.7	-3.5	3.9	-19.1	-3.4	2	-17.7	-3	4.1	-19.2	-3.1	3	-18.5	-2.5	4.4	-19.1	-2.8	2.9	-18.2	-4.7	2.9	-16.9	-4.2	4.4	-18.4	-3.2	3.1	-17.9	-3	3.9	-18.6	-3.8	2.4	-16.8	-3.6	3.1	-18.5	-4.8	2.5
ABalaaaarr	272	-19.6	-1.8	1.2	-17.8	-2.3	3.8	-18.3	-3	2.5	-18.7	-3.5	3.9	-19.1	-3.4	2	-17.9	-3	5.1	-19.2	-2.6	3	-18.5	-2.5	4.4	-18.9	-3.2	1.8	-18.2	-4.7	2.9	-16.9	-4.2	4.4	-18.4	-3.2	3.1	-17.2	-3.8	3.9	-18.6	-3.8	2.4	-17.1	-3.6	2.6	-18.5	-4.8	2.5
ABalaaaarr	273	-19.5	-1.5	1.2	-18.2	-2	3.3	-18.7	-3.2	2.5	-18.7	-3	2.4	-19.6	-3.2	2.5	-18.1	-3	4.6	-19	-3.1	3	-18.8	-2.2	3.9	-19.2	-3.2	3.4	-18.7	-3.9	2.4	-17.2	-4	3.9	-18.3	-2.8	2.6	-17.4	-3.7	3.9	-18.5	-4.1	2.9	-17.6	-3.6	1.6	-18.1	-4.8	3
ABalaaaarr	274	-19.5	-1.5	1.2	-18.1	-2.3	2.8	-18.7	-3.2	2.5	-18.7	-3	2.4	-19.4	-3.4	3	-18.1	-3	4.6	-19	-3.1	3	-18.8	-2	4.9	-19.2	-3.2	3.4	-17.8	-4.7	3.4	-17.8	-3.5	3.9	-18.4	-2.8	2.6	-17.4	-3.7	3.9	-18.1	-4.1	2.4	-17.3	-3.3	2.1	-18.5	-4.7	3
ABalaaaarr	275	-19.1	-1.4	1.7	-18.1	-2.3	2.8	-18.8	-3.3	2.5	-18.7	-3	2.4	-19.4	-3.4	3	-18.4	-3.4	3.6	-19	-2.9	4	-18.8	-2	4.9	-19.2	-3.7	2.4	-17.8	-4.7	3.4	-17.8	-3.5	3.9	-18.4	-2.8	2.6	-17.8	-2.7	4.4	-18.1	-4.1	2.4	-17.6	-3.3	2.1	-18.5	-4.7	3
ABalaaaarr	276	-19.1	-1.4	1.7	-18.6	-1.9	3.3	-18.8	-3.3	2.5	-18.1	-3.2	2.4	-20.4	-3.2	1.5	-18.4	-3.4	3.6	-19	-2.9	4	-18.9	-2.6	4.4	-19.2	-3.7	2.4	-17.7	-4.4	4.4	-17.6	-3.4	4.9	-18.2	-3.2	3.1	-17.8	-2.7	4.4	-18.8	-4.1	3.4	-17.6	-3.3	2.1	-18.5	-5	3
ABalaaaarr	277	-19.5	-1.3	1.7	-18.6	-1.9	3.3	-18.5	-3	2.5	-18.1	-3.2	2.4	-20.3	-2.1	3.5	-18.2	-3.3	4.6	-19.2	-2.7	3.5	-18.9	-2.6	4.4	-18.8	-3.6	4.4	-17.7	-4.2	3.9	-17.6	-3.4	4.9	-18.2	-3.2	3.1	-17.4	-2.6	5.4	-18.8	-4.1	3.4	-17.6	-3	2.1	-18.5	-5	3
ABalaaaarr	278	-19.5	-1.3	1.7	-18.1	-2.2	2.8	-18.5	-2.5	3	-18	-3.4	2.4	-20.3	-1.6	3.5	-18.1	-3.3	4.6	-19.4	-2.7	3	-18.7	-2.5	4.9	-18.5	-2.9	3.9	-17.7	-4.2	3.9	-17.2	-4.2	4.4	-18.6	-2.8	2.6	-17.2	-2.7	4.4	-18.6	-4.7	2.9	-17.6	-3.3	2.6	-18.9	-4.4	3
ABalaaaarr	279	-19.1	-1.6	1.7	-18.2	-2.8	2.8	-18.5	-2.5	3	-18.1	-3.7	2.4	-20.3	-1.6	3.5	-18.1	-3.3	4.6	-19.4	-2.7	3	-18.3	-2.7	4.4	-18.5	-2.9	3.9	-17.1	-4	4.9	-17.2	-4.2	3.9	-18.6	-2.8	3.1	-17.2	-2.7	4.4	-18.6	-4.7	3.9	-17.5	-2.8	2.6	-18.9	-4.3	3
ABalaaaarr	280	-19.3	-1.5	0.7	-18.2	-2.8	2.8	-18.1	-2.4	2.5	-18.1	-3.7	2.4	-19.5	-1.9	4	-17.7	-3.3	4.6	-19.4	-2.7	3.5	-18.3	-2.7	4.4	-18.2	-3.3	4.9	-17.1	-4	4.9	-17.2	-4.2	3.9	-18.6	-2.8	3.1	-17.5	-2.4	4.9	-18.6	-4.7	3.9	-17.8	-2.6	3.1	-18.9	-4.3	3
ABalaaaarr	281	-19.3	-1.5	0.7	-18.3	-2.5	2.3	-18.1	-2.4	2.5	-18.1	-3.7	3.9	-18.7	-2.1	5	-17.7	-3.3	5.1	-19.2	-2.6	3.5	-18.9	-2.2	5.4	-18.2	-3.3	3.9	-17.1	-4.5	4.4	-17	-3.8	4.4	-18.6	-2.8	1.6	-17.5	-2.4	4.9	-18.5	-4.7	3.4	-17.8	-2.6	3.1	-19.1	-4	3
ABalaaaarr	282	-19.4	-1.1	0.7	-18.3	-2.5	2.3	-18.4	-2.9	3	-18.1	-3.7	3.9	-18.7	-2.1	5	-17.7	-3.3	5.1	-19.2	-2.6	3.5	-18.8	-2.2	4.9	-18.2	-3.3	3.9	-17	-4.2	4.9	-17	-3.5	4.9	-18.6	-2.8	1.6	-17.7	-3.2	4.4	-18.5	-4.7	3.4	-17.7	-2.4	3.6	-19.1	-4	3
ABalaaaarr	283	-19.4	-1.1	0.7	-18.4	-2.7	3.3	-18.3	-2.8	2.5	-17.8	-3.1	4.4	-19.1	-1.7	4.5	-18	-3.5	4.1	-19	-2.6	3	-18.8	-2.2	4.9	-18.7	-3	4.4	-17	-4.2	4.9	-17	-3.5	4.9	-18.8	-3.7	1.6	-17.3	-3.5	3.9	-18.3	-5.4	3.9	-17.5	-2.4	3.6	-18.6	-4	3
ABalaaaarr	284	-19.1	-0.7	1.2	-18.4	-2.7	3.3	-18.3	-2.8	2.5	-17.8	-3.1	4.4	-18.9	-1.5	4.5	-18	-3.5	4.1	-19	-2.6	3	-19	-2	4.4	-18.9	-3.2	4.4	-17.3	-4	3.4	-16.9	-3.2	4.9	-18.8	-3.7	1.6	-17.3	-3.5	3.9	-18.3	-5.4	3.9	-18	-2.3	3.1	-18.6	-4	3
ABalaaaarr	285	-19.1	-0.7	1.2	-18.6	-2.5	2.8	-18.4	-2.4	3	-17.6	-3.6	4.9	-18.5	-1.7	4.5	-18.1	-3.3	3.1	-19.2	-2.2	3.5	-19	-2	4.4	-18.9	-3.2	4.4	-17.5	-4.4	3.9	-16.9	-3.2	4.9	-18.6	-3.2	1.6	-17.8	-2.7	3.9	-18.3	-5	4.9	-18	-2.3	3.1	-18.6	-4.1	4
ABalaaaarr	286	-19.7	-0.7	1.2	-18.2	-2.7	2.8	-18.4	-2.4	3	-17.9	-3.9	4.4	-18.5	-1.7	4.5	-18.4	-3.4	4.1	-19	-2.4	3.5	-18.6	-2.2	4.9	-19	-3.7	3.4	-17.5	-4.4	3.9	-16.8	-3.7	4.4	-18.8	-3	2.1	-17.8	-2.7	3.9	-18.6	-4.7	3.4	-18	-2.3	3.1	-18.6	-3.7	3.5
ABalaaaarr	287	-19.6	-1.1	2.2	-18.2	-2.7	2.8	-18.7	-1.7	2.5	-17.9	-3.9	4.4	-18.5	-1.4	5.5	-18.4	-3.4	4.1	-19	-2.4	3.5	-18.8	-2	5.9	-19.2	-3	4.4	-17.1	-4.4	4.4	-16.8	-3.7	4.9	-18.8	-3	2.1	-17.5	-3.5	4.4	-18.6	-4.7	3.4	-18	-2.1	3.1	-18.6	-3.7	3.5
ABalaaaarr	288	-19.6	-1.1	2.2	-18.4	-3.2	3.3	-18.7	-1.7	2.5	-18.1	-4.1	4.4	-18.2	-1.4	6	-18.3	-2.3	4.1	-19	-2.4	3.5	-18.8	-2	5.9	-19.2	-3	4.4	-17.3	-4	4.9	-16.8	-3.7	4.9	-18.4	-2.1	2.1	-17	-3.2	4.4	-18.8	-4.5	4.4	-17.8	-1.8	3.6	-18.8	-3.8	4
ABalaaaarr	289	-19.7	-0.9	2.2	-18.4	-3.2	3.3	-18.7	-1.7	2.5	-18.1	-4.1	4.4	-18.2	-1.4	6	-18.3	-2.3	5.1	-18.6	-2.4	4	-19	-2	4.4	-18.8	-3.3	4.4	-17.3	-4	4.9	-16.5	-3.4	4.9	-18.4	-2.1	2.1	-17	-3.2	4.4	-18.8	-4.5	4.4	-17.9	-1.1	4.1	-18.8	-3.8	4
ABalaaaarr	290	-19.7	-0.9	2.2	-18.4	-3	4.3	-18.8	-1.7	2.5	-18.3	-3.6	3.9	-18	-1.6	5.5	-18.3	-2.3	5.1	-18.6	-2.4	4	-19	-2	4.4	-18.6	-2.2	4.4	-17	-3.6	5.4	-16.5	-3.4	4.9	-18.6	-2.5	1.6	-17.2	-2.9	4.4	-18.8	-4.1	3.9	-17.9	-1.1	4.1	-19.1	-4	4
ABalaaaarr	291	-19.7	-1.4	2.7	-18.6	-2.5	4.3	-18.8	-1.7	2.5	-17.8	-3.1	5.4	-18	-1.6	5.5	-18.1	-2.4	7.2	-19.2	-2.4	3	-18.8	-1.6	4.4	-18.6	-2.2	4.4	-17	-3.6	5.4	-16.4	-3.2	5.4	-18.6	-3.2	1.6	-17.2	-2.9	4.4	-18.5	-4.3	4.9	-18.4	-0.9	3.6	-19.2	-3.8	4
ABalaaaarr	292	-19.7	-1.4	2.7	-18.6	-2.5	4.3	-18.4	-1.1	3.5	-17.8	-3.1	5.4	-18.2	-1.1	5.5	-18.1	-2.4	7.2	-19.2	-2.4	3	-19.2	-1.8	4.4	-18.2	-2.1	5.9	-17	-4.2	4.4	-16.9	-2.8	4.9	-18.6	-3.2	1.6	-17	-3	4.4	-18.5	-4.3	4.9	-18.2	-0.9	4.6	-19.2	-3.8	4
ABalaaaarr	293	-19.5	-1.5	3.2	-18.7	-2.4	4.3	-18	-1	3	-17.6	-2.9	5.4	-18.2	-1.1	5.5	-18.1	-2.6	5.6	-18.2	-2.2	4.5	-19.2	-1.8	4.4	-18.5	-1.4	4.4	-17	-3.6	4.4	-16.9	-2.8	4.9	-18.4	-2.3	2.1	-16.7	-2.6	4.4	-18.8	-4.1	4.9	-18.5	-0.9	3.1	-18.8	-3.8	4.5
ABalaaaarr	294	-19.9	-1.4	2.7	-18.7	-2.4	4.3	-18	-1	3	-17.6	-2.9	5.4	-18.2	-1.6	5.5	-18.3	-2.4	5.1	-18.2	-2	5	-19.5	-2.1	4.4	-18.5	-1.4	4.4	-17	-3.6	4.4	-16.7	-2.9	5.4	-18.4	-2.3	2.1	-16.7	-2.6	4.4	-18.8	-4.1	4.9	-18.5	-1.5	3.1	-18.8	-3.8	4.5
ABalaaaarr	295	-19.9	-1.4	2.7	-18.3	-2.2	4.8	-17.9	-1.1	4	-17.7	-2.8	6	-17.8	-1.5	4.5	-18.3	-2.4	5.1	-18.2	-2	5	-19.5	-2.1	4.4	-18.5	-1.4	4.9	-16.8	-4	4.9	-16.7	-2.9	5.4	-18.3	-1.9	2.1	-17	-2.9	4.4	-19.1	-3.8	5.4	-18.5	-1.5	3.1	-19	-3.5	4.5
ABalaaaarr	296	-18.8	-1.3	2.7	-18.6	-1.9	4.3	-17.9	-1.1	4	-17.7	-2.8	6	-17.8	-1.5	4.5	-17.7	-2.6	5.6	-18.4	-2.2	5	-19.2	-1.8	4.4	-18.5	-1.4	4.9	-17.1	-4.4	4.4	-16.8	-2.7	5.4	-18.1	-1.4	2.6	-17	-2.9	4.4	-19	-4	4.4	-18.2	-0.9	2.6	-18.4	-3.6	4.5
ABalaaaarr	297	-18.8	-1.3	2.7	-18.6	-1.9	4.3	-17.8	-0.7	3.5	-17.7	-2.8	6	-18.2	-1.6	5	-17.7	-2.6	5.6	-18.4	-2.2	4	-19.2	-1.5	3.4	-18.3	-1.1	5.9	-17.1	-4.4	4.4	-16.4	-2.7	5.4	-18.1	-1.4	2.6	-16.8	-3	4.9	-19	-4	4.4	-17.9	-0.9	1.6	-18.4	-3.6	4.5
ABalaaaarr	298	-18.9	-1.6	3.7	-18.3	-2.2	4.8	-18.1	-0.8	4	-17.7	-2.6	6.5	-18.6	-1.5	4.5	-17.7	-2.6	5.6	-18.4	-2.2	4	-19.2	-1.5	3.4	-18.7	-1.3	4.9	-16.8	-3.8	4.9	-16.4	-2.7	5.4	-18.1	-1.4	2.1	-16.7	-3	4.9	-18.8	-4.1	5.9	-18.5	-0.9	1.1	-18.5	-3.2	4.5
ABalaaaarr	299	-18.9	-1.6	3.7	-18.3	-2.2	4.8	-18.1	-0.8	4	-17.7	-2.6	6.5	-18.3	-0.8	5	-17.5	-2.6	6.1	-18	-1.6	5	-19.2	-1.7	4.4	-18.7	-1.3	4.9	-16.5	-3.3	6.4	-16.3	-2.6	5.9	-18.1	-1.4	2.1	-16.7	-3	4.9	-18.8	-4.1	5.9	-18.5	-0.9	1.1	-18.5	-3.2	4.5
ABalaaaarr	300	-18.7	-1.5	4.2	-18	-1.6	4.8	-18.3	-0.7	3	-18.1	-3	4.4	-18.3	-0.8	5	-17.5	-2.6	6.1	-18	-1.6	5	-18.8	-1.8	5.9	-19.1	-0.7	4.4	-16.5	-3.3	6.4	-16	-2.4	5.9	-18.1	-2.1	1.6	-17.4	-2.9	3.9	-19	-3.6	5.9	-18.2	-0.4	2.6	-18.7	-2.9	4.5
ABalaaaarr	301	-18.6	-1.9	4.7	-18	-1.6	4.8	-18.3	-0.7	3	-18.1	-3	4.4	-18.3	-1.2	5	-17.9	-2.6	6.1	-17.7	-2.4	4.5	-18.8	-1.8	5.9	-19.3	-1	3.9	-16.3	-3.3	5.9	-16	-2.4	5.9	-18.1	-2.1	1.6	-17.4	-2.9	3.9	-19	-3.6	5.9	-18.2	-0.7	2.6	-18.7	-2.9	4.5
ABalaaaarr	302	-18.6	-1.9	4.7	-18.6	-1.5	4.8	-18.1	-0.8	4	-18.1	-3	5.4	-18.9	-1.5	5.5	-18.6	-2.8	5.6	-17.8	-1.8	5	-19	-1.5	5.4	-19.3	-1	3.9	-16.3	-3.3	5.9	-16.5	-2.2	4.9	-17.9	-1.6	2.1	-16.8	-3	4.9	-18.8	-2	5.4	-18	-0.9	1.6	-18.5	-3.1	4.5
ABalaaaarr	303	-19.6	-0.9	3.7	-17.6	-1.3	4.3	-18.3	-1	3.5	-18.3	-3.2	4.4	-18.9	-1.5	5.5	-18.6	-2.8	5.6	-17.8	-1.8	5	-19	-1.5	5.4	-19.3	-1	2.9	-15.7	-3.3	6.4	-16.5	-2.2	4.9	-18.1	-1.2	2.6	-16.6	-2.6	4.9	-18.6	-2.6	5.4	-18.2	-0.7	2.1	-18.1	-3.6	4.5
ABalaaaarr	304	-19.6	-0.9	3.7	-17.6	-1.3	4.3	-18.3	-1	3.5	-18.3	-3.2	4.4	-18.7	-1.6	4	-18.3	-2.6	6.7	-18	-0.9	5	-18.8	-1.6	3.9	-19.5	-1	3.9	-16.3	-3.3	6.4	-15.8	-2.3	5.4	-18.1	-1.2	2.6	-16.6	-2.6	4.9	-18.6	-2.6	5.4	-18.2	-0.7	2.1	-18.1	-3.6	4.5
ABalaaaarr	305	-19.2	-1	3.7	-17.9	-1.1	5.3	-18.6	-0.8	3.5	-18.3	-3.1	6	-17.8	-1.5	4.5	-17.7	-2.6	6.7	-17.8	-0.9	5.5	-18.1	-1.2	4.9	-19.5	-1	3.9	-16.3	-3.3	6.4	-15.8	-2	5.9	-18.1	-0.7	2.6	-17	-2.2	5.4	-18.8	-1.9	5.9	-18.2	-0.7	2.1	-18.3	-3.3	4.5
ABalaaaarr	306	-19.2	-1	3.7	-17.9	-1.1	5.3	-18.6	-0.8	3.5	-18.3	-3.1	6	-17.8	-2	4.5	-17.7	-2.6	6.7	-17.8	-0.9	5.5	-18.1	-1.2	4.9	-19.7	-1.1	3.9	-16.4	-3.6	5.9	-15.8	-2	5.9	-18.1	-0.7	2.6	-17	-2.2	5.4	-18.8	-1.9	5.9	-18.2	-0.6	3.1	-18.3	-3.3	4.5
ABalaaaarr	307	-19.1	-0.9	4.2	-18.3	-1.3	4.8	-18.7	-0.4	3	-18.6	-3.2	4.9	-17.8	-2	4.5	-18.1	-3	6.1	-18.2	-1.3	4.5	-18.5	-1.2	5.4	-19.7	-1.1	3.4	-16.6	-4	4.4	-15.4	-1.8	6.4	-18.5	-1.1	2.6	-17.1	-2.4	4.9	-18.6	-2	5.4	-18.2	-0.6	3.1	-18.1	-3.3	4.5
ABalaaaarr	308	-18.9	-0.7	4.7	-18	-1.6	4.8	-18.6	-0.8	4	-18.3	-2.9	4.9	-18.9	-2.5	3.5	-18.1	-3	6.1	-18.2	-1.3	4.5	-18.5	-1.2	5.4	-19.7	-1.1	3.4	-16.6	-4	4.4	-15.4	-1.8	6.4	-18.6	-1.4	2.6	-16.9	-2.5	4.9	-18.4	-2.4	4.4	-18.1	-0.6	2.6	-18.3	-3.2	4
ABalaaaarr	309	-18.9	-0.7	4.7	-18	-1.6	4.8	-18.6	-0.8	4	-18.3	-2.9	4.9	-18.5	-2.3	3.7	-17.7	-2.6	5.6	-18.6	-0.9	5.5	-17.9	-1.4	4.9	-19.6	-0.9	3.9	-16.8	-3.8	3.9	-15.5	-2.2	5.9	-18.6	-1.4	2.6	-16.9	-2.5	4.9	-18.4	-2.4	4.4	-18.1	-0.6	2.6	-18.3	-3.2	4
ABalaaaarr	310	-18.8	-0.6	4.7	-17.9	-1.6	4.8	-18.2	-0.5	3	-18.5	-3.8	2.9	-18.5	-2.3	3.7	-18.1	-3	5.6	-18.4	-1.3	4.5	-17.4	-0.4	5.9	-19.8	-1	2.9	-16.8	-4	3.9	-15.2	-2.7	5.9	-18.6	-1.4	2.6	-16.9	-2.7	4.4	-16.9	-2.2	4.4	-17.4	-0.9	3.6	-18.1	-3.3	4
ABalaaaarr	311	-18.8	-0.6	4.7	-17.9	-1.6	4.8	-18.2	-0.5	3	-18.5	-3.8	2.9	-18.6	-2	3.5	-18.1	-3	5.6	-18.4	-1.3	4.5	-17.4	-0.4	5.9	-19.8	-1	2.9	-16.8	-4	3.9	-15.2	-2.7	5.9	-18.6	-1.4	2.6	-16.9	-2.7	4.4	-16.9	-2.2	4.4	-17.6	-1.2	3.6	-18.1	-3.3	4
ABalaaaarr	312	-18.3	-0.7	5.2	-17.5	-1.2	5.3	-19	-0.4	4	-18.8	-4	3.4	-18.7	-2.1	3.5	-17.9	-3.2	4.6	-18.6	-0.7	4.5	-17.4	-0.8	5.4	-19.8	-0.9	3.4	-17	-3.8	3.9	-15.6	-2.7	4.9	-18.7	-1.1	1.6	-17.4	-2.6	3.9	-17.9	-2.2	4.4	-17.6	-0.9	3.6	-17.8	-2.9	4.5
ABalaaaarr	313	-17.5	-1.6	5.8	-17.5	-1.2	4.8	-19.2	-0.4	3.5	-18.6	-3.2	3.9	-18.7	-2.1	4	-17.9	-3	5.1	-18.4	-1.3	4	-17.6	-0.8	5.9	-19.5	-1	2.9	-17.5	-3.7	2.9	-15.7	-2.7	4.9	-18.5	-1.1	1.6	-17.3	-3.1	4.4	-18.4	-2.4	2.9	-17.6	-1.1	3.1	-18.1	-2.7	4.5
ABalaaaarra	314	-18.6	-3.1	5.8	-17.9	-2.3	3.3	-19.5	-0.9	5.5	-18.5	-4.7	4.9	-18.5	-3.1	4	-17.5	-4.6	4.6	-19	-2.7	5	-18.3	-2.7	5.9	-19.4	-2	3.9	-17.1	-5.1	3.4	-16.3	-3.4	5.9	-18.8	-2.5	1.6	-18.2	-4	4.9	-18.1	-3.4	5.4	-17.8	-1.8	4.1	-18.4	-3.5	4
ABalaaaarra	315	-18.6	-3.1	5.8	-17.9	-2.3	3.3	-19.5	-0.9	5.5	-18.5	-4.7	4.9	-18.5	-3.1	4	-17.5	-4.6	4.6	-19	-2.7	5	-18.3	-2.7	5.9	-19.4	-2	3.9	-17.1	-5.1	3.4	-16.3	-3.4	5.9	-18.8	-2.5	1.6	-18.2	-4	4.9	-18.1	-3.4	5.4	-17.8	-1.8	4.1	-18.4	-3.5	4
ABalaaaarra	316	-18.6	-2.5	6.8	-18.6	-2.9	4.8	-19	-0.7	5	-18.5	-4.7	4.9				-18.4	-4.6	3.6	-19.4	-3.3	6	-18.7	-2.5	6.9	-20	-2.3	3.9	-17.1	-5.6	4.4	-16.8	-3.7	6.9	-18.5	-2	1.6	-18.4	-3.7	4.4	-18.3	-2.9	5.4	-18	-1.4	4.6	-19.2	-3.4	4
ABalaaaarra	317	-18.6	-2.5	6.8	-18.6	-2.9	4.8	-19	-0.7	5	-18.2	-5.1	4.9				-18.4	-4.6	3.6	-19.4	-3.3	6	-18.7	-2.5	6.9	-20	-2.3	3.9	-17.1	-5.6	4.4	-16.8	-3.7	6.9	-18.5	-2	1.6	-18.4	-3.7	4.4	-18.3	-2.9	5.4	-18.5	-1.5	4.1	-19.2	-3.4	4
ABalaaaarra	318	-19	-1.8	5.2	-19.1	-3.1	5.3	-19.1	-0.5	5	-18.2	-5.1	4.9				-18	-4.6	3.6	-19.7	-3.1	5	-19.1	-2.6	5.9	-20.3	-2.2	3.4	-17.4	-5.4	4.9	-17.1	-3.1	6.9	-18.8	-2.1	1.6	-17.9	-5	3.9	-18.1	-2.6	5.4	-18.5	-1.5	4.1	-19.5	-3.9	4.5
ABalaaaarra	319	-19	-1.8	5.2	-19.1	-3.1	5.3	-19.1	-0.5	5	-18.4	-5	5.4				-18	-4.6	3.6	-19.7	-3.1	5	-19.1	-2.6	5.9	-20.3	-2.2	3.4	-17.4	-5.4	4.9	-17.1	-3.1	6.9	-18.8	-2.1	1.6	-17.9	-5	3.9	-18.1	-2.6	5.4	-18.3	-1.3	4.1	-19.5	-3.9	4.5
ABalaaaarra	320	-19.8	-1.8	4.7	-19.1	-3.3	5.8	-19.4	-0.8	4.5	-18.4	-5	5.4				-17.8	-4.3	5.6	-19.9	-3.5	4.5	-18.8	-2.2	6.9	-20.3	-2.2	4.4	-16.6	-5	5.4	-17.2	-2.6	6.4	-19	-2.3	1.6	-17.5	-5.3	4.9	-17.9	-2.9	6.4	-18.3	-1.3	4.6	-19.8	-3.3	5
ABalaaaarra	321	-19.8	-1.8	4.7	-19.1	-3.3	5.8	-19.4	-0.8	4.5	-18.6	-4.9	4.4				-17.8	-4.3	5.6	-19.9	-3.5	4.5	-18.8	-2.2	6.9	-20.3	-2.2	4.4	-16.6	-5	5.9	-17.2	-2.6	6.4	-19	-2.3	1.6	-17.9	-4.8	4.4	-17.9	-2.9	6.4	-18.3	-1.3	4.6	-19.8	-3.3	5
ABalaaaarra	322	-19.9	-1.4	3.7	-19.2	-3.6	5.8	-19.4	-0.8	5	-18.6	-4.9	4.4				-17.8	-4.8	5.1	-19.7	-3.5	5	-19.1	-2	5.9	-20.4	-2.4	4.4	-16.6	-5	5.9	-17	-2.8	6.9	-18.8	-1.6	2.1	-17.9	-4.8	4.4	-18.1	-2.9	5.4	-18.3	-1.3	4.1	-19.8	-3.3	4.5
ABalaaaarra	323	-19.9	-1.4	3.7	-19.2	-3.6	5.8	-19.4	-0.8	5	-18.7	-4.4	6				-17.8	-4.8	5.1	-19.7	-3.5	5	-19.1	-2	5.9	-20.1	-2.1	5.4	-16.4	-4.9	5.9	-17.4	-2.9	5.9	-18.8	-1.6	2.1	-18.3	-4.7	3.9	-18.1	-2.9	5.4	-18.7	-1.1	4.1	-19.8	-3.3	4.5
ABalaaaarra	324	-19.6	-1.6	4.2	-19.6	-3.5	6.3	-19.3	-0.7	4.5	-18.7	-4.4	6				-17.8	-5	6.1	-19.9	-4	4.5	-18.8	-2	6.9	-20.1	-2.1	5.4	-16.4	-4.9	5.9	-17.4	-2.9	5.9	-18.1	-1.2	2.1	-18.3	-4.7	3.9	-18.1	-2.4	5.4	-18.7	-0.8	4.1	-20.1	-3.9	4.5
ABalaaaarra	325	-19.6	-1.6	5.2	-19.6	-3.5	6.3	-19.3	-0.7	4.5	-19.2	-4.6	4.9				-18.4	-4.8	5.1	-19.9	-4	4.5	-18.8	-2	6.9	-20.1	-2.4	5.9	-16.9	-4.4	4.9	-17.1	-3	6.4	-18.1	-1.2	2.1	-18	-5	3.4	-18.1	-2.4	5.4	-18.7	-0.8	4.1	-20.1	-3.9	4.5
ABalaaaarra	326	-19.6	-1.6	5.2	-19.8	-3.5	5.8	-18.9	-0.3	5	-19.2	-4.6	4.9				-18.4	-4.8	5.1	-20.1	-3.8	5	-18.9	-2.2	5.4	-20.1	-2.4	5.9	-17.1	-4	5.4	-17.1	-3	6.4	-18.1	-1.2	1.6	-17.9	-4.8	3.9	-18.1	-3.4	4.9	-18.5	-1.3	4.1	-20.7	-3.8	4.5
ABalaaaarra	327	-19.2	-1.7	5.8	-19.8	-3.5	5.8	-18.9	-0.3	5	-19.9	-4.5	4.4				-18	-5	5.6	-20.1	-3.8	5				-20	-1.8	5.9	-17.1	-4	5.4	-17.5	-2.7	6.9	-18.1	-1.2	1.6	-17.9	-4.8	3.9	-18.4	-2.4	4.9	-18.7	-0.8	4.6	-20.7	-3.8	4.5
ABalaaaarra	328	-19.2	-1.7	5.8	-19.9	-2.5	5.8	-18.8	-0.1	4.5	-19.9	-4.5	4.4				-18	-5	5.6	-19.4	-3.3	5.5				-20	-1.8	5.9	-17.3	-4.2	6.4	-17.5	-2.7	6.9	-18.8	-1.1	2.6	-18	-4.3	4.4	-18.4	-2.4	4.9	-18.7	-0.8	4.6	-20.6	-3	4
ABalaaaarra	329	-18.9	-1.4	6.3	-19.9	-2.5	5.8	-18.8	-0.1	4.5	-19.3	-4.7	3.9				-18.4	-4.6	5.1	-19.4	-3.3	5.5				-20	-2.1	5.9	-17.3	-4.2	6.4	-17.3	-2.2	6.4	-18.8	-1.1	2.6	-18	-4.3	4.4	-18.8	-2.4	5.4	-18.4	-1.1	4.6	-20.6	-3	4
ABalaaaarra	330	-18.9	-1.4	6.3	-20	-2.1	4.8	-18.6	-0.1	5	-19.3	-4.7	3.9				-18.4	-4.6	5.1	-19.9	-3.5	6				-19.7	-1.9	5.4	-18.4	-3.9	5.4	-17.4	-1.9	6.4	-18.5	-1.4	2.1	-18	-4.5	4.4	-18.8	-2.4	5.4	-18.7	-1.1	4.1	-20.3	-3.3	4.5
ABalaaaarra	331	-19.6	-1.8	4.7	-20	-2.1	4.8	-18.6	-0.1	5	-19.8	-4.1	4.4				-18.2	-4.6	5.6	-19.9	-3.5	6							-18.4	-3.9	5.4	-17.4	-1.9	6.4	-18.5	-1.4	2.1	-18.4	-4.2	3.9	-18.8	-2.4	4.4	-18.5	-1.1	3.6	-20.3	-3.3	4.5
ABalaaaarra	332	-19.6	-1.8	4.7	-19.9	-1.9	5.3	-18.5	0	5	-19.8	-4.1	4.4				-18.2	-4.6	5.6	-19.7	-3.5	5							-18.4	-3.7	5.9	-17.9	-2	5.9	-18.3	-1.4	2.1	-18.4	-4.2	3.9	-18.8	-2.4	4.4	-18.5	-1.1	3.6	-19.4	-3.7	4
ABalaaaarra	333	-19.2	-1.9	5.2	-19.8	-2	5.3				-19.5	-3.9	3.9				-18.2	-5	5.1	-19.7	-3.5	5							-18.5	-4.6	5.4	-17.9	-2	5.9	-18.3	-1.4	2.1	-18.5	-4.6	3.4	-18.3	-2.7	5.9	-18.9	-0.8	4.1	-19.4	-3.7	4
ABalaaaarra	334	-19.2	-1.9	5.2							-19.5	-3.9	3.9				-18.2	-5	5.1	-20.1	-3.3	5.5							-18.5	-4.6	5.4	-17.9	-1.8	5.4	-18.5	-1.4	3.1	-18.5	-4.6	3.4	-18.3	-2.7	5.9	-18.7	-0.1	4.6	-20.3	-3.8	5
ABalaaaarra	335	-19.4	-1.8	5.2							-19	-3.9	4.9				-18.2	-4.8	5.1	-20.1	-3.3	5.5							-18.4	-4.6	5.4	-17.9	-1.8	5.4	-18.5	-1.4	3.1	-18.8	-3.6	3.9	-18.6	-2.9	5.4	-18.7	-0.1	4.6	-20.3	-3.8	5
ABalaaaarra	336	-19.2	-1.9	5.2							-19	-3.9	4.9				-18.6	-4.6	4.1	-19.9	-3.5	5							-18.4	-4.6	5.4	-17.3	-1.4	5.9	-18.5	-1.4	3.6	-18.8	-3.6	3.9	-18.6	-2.9	5.4	-18.6	-0.4	4.1	-20.1	-4.2	4.5
ABalaaaarra	337	-19.2	-1.9	5.2							-18.9	-4.1	4.4							-19.9	-3.5	5							-18.6	-4.2	4.9	-17.5	-1.3	5.9	-18.5	-1.4	3.6	-18.3	-3.6	4.4	-18.6	-2.4	4.9	-18.7	-0.6	4.6
ABalaaaarra	338	-19.3	-1.4	5.2							-18.9	-4.1	4.4							-19.6	-3.1	6.5							-17.8	-4.4	5.4	-17.5	-1.3	5.9	-18.5	-0.9	3.6	-17.9	-3.9	3.9	-18.9	-2.7	4.4	-18.7	-0.6	4.1
ABalaaaarra	339	-19.3	-1.4	5.2							-18.9	-3.6	5.4							-19.6	-3.1	6.5							-17.8	-4.4	5.4	-17	-0.6	6.9	-18.5	-0.9	3.6	-17.9	-3.9	3.9	-18.9	-2.7	4.4	-18.7	-0.6	4.1
ABalaaaarra	340	-19.1	-1.4	5.8							-18.9	-3.6	5.4																-17.3	-4	4.9	-17	-0.6	6.9	-18.3	-0.7	4.6	-18	-3.2	4.4	-18.6	-2.4	5.9	-18.8	-1	4.1
ABalaaaarra	341	-19.1	-1.4	5.8							-18.8	-3.4	4.9																-17.3	-4	4.9	-16.9	-0.4	6.9				-18	-3.2	4.4	-18.6	-2.4	5.9	-18.7	-0.4	4.1
ABalaaaarra	342	-19	-1.2	4.7																									-17.3	-3.7	5.4	-16.9	-0.4	6.9				-17.4	-3.7	4.9	-18.8	-2.4	4.9	-18.7	-0.4	4.1
ABalaaaarra	343	-19	-1.2	4.7																									-17.3	-3.7	5.4	-17.6	-1	6.4				-17.1	-3.2	5.4	-18.8	-2.4	4.9	-18.7	-0.8	4.1
ABalaaaarra	344	-19.3	-1.4	5.2																									-17.5	-3.7	5.4	-16.9	-0.9	7.9				-17.1	-3.2	5.4	-18.4	-2	4.4	-18.2	-0.6	4.6
ABalaaaarra	345	-19.3	-0.8	5.2																									-17.5	-3.5	4.9	-16.9	-0.9	7.9				-17	-2.9	5.4	-18.4	-2	4.4	-18.7	-0.9	3.6
ABalaaaarra	346																												-17.5	-3.5	4.9	-16.6	-0.8	7.9				-17	-2.9	5.4	-18.8	-2.4	4.4
ABalaaaarra	347																												-17.7	-3.7	4.9	-16.6	-0.8	7.9				-17.3	-2.2	6.4	-18.8	-2.4	4.4
ABalaaaarra	348																												-17.7	-3.7	4.9	-16.2	-0.5	7.4				-17.1	-2.7	5.4	-18.8	-2.2	4.9
ABalaaaarra	349																												-17	-3.5	5.9	-16.2	-0.5	7.4				-17.1	-2.7	5.4	-18.8	-2	4.4
ABalaaaarra	350																												-17.1	-3.8	5.4	-15.9	-0.4	8.4				-16.5	-2.8	5.9	-18.8	-2	4.4
ABalaaaarra	351																												-17.1	-3.8	5.4	-16.3	-1.4	7.4				-16.5	-2.8	5.9	-18.6	-2.4	3.9
ABalaaaarra	352																												-17.2	-3.5	5.9							-16.3	-2	5.9	-18.6	-2.4	3.9
ABalaaaarra	353																												-17.2	-3.5	5.9							-17.2	-1.8	6.9	-18.3	-2.9	5.4
ABalaaaarra	354																												-16.4	-3.6	5.4							-17.2	-1.8	6.9	-18.3	-2.9	5.4
ABalaaaarra	355																												-16.4	-3.5	4.6							-16.2	-2.5	6.4	-18.4	-2.6	5.4
ABalaaaarra	356																																					-16.2	-2.5	6.4	-18.4	-2.6	5.4
ABalaaaarra	357																																					-16.5	-2.2	5.9	-17.6	-3.6	5.9
ABalaaaarra	358																																					-16.5	-2.2	5.9	-17.6	-3.6	5.9
ABalaaaarra	359																																					-16.6	-1.7	5.9	-17.8	-2.9	4.9
ABalaaaarra	360																																					-16.7	-1.2	5.9	-17.2	-2.9	6.4
ABalaaaarra	361																																					-16.7	-1.2	5.9
ABalaaaarra	362																																					-16.1	-1.4	5.4
ABalaaaarra	363																																					-16.1	-1.4	5.4
ABalaaaarra	364																																					-16.2	-1.1	5.9
ABalaaaarra	365																																					-16.2	-0.8	5.4
ABalaaaarra	366																																					-16.2	-0.8	5.4
ABalaaaarra	367																																					-16.4	-0.4	5.4
ABalaaaarra	368																																					-16.4	-0.4	5.4
ABalaaaarra	369																																					-16.5	-1.3	4.9
ABalaaaarra	370																																					-16.6	-1.4	4.4
ABalaaaarra	371																																					-16.6	-1.4	4.4
ABalaaaarra	372																																					-16.4	-1.2	3.9
ABalaaaarra	373																																					-16.4	-1.2	3.9
ABalaaaarra	374																																					-16.5	-1.3	3.9
ABalaaaarra	375																																					-16.5	-1.3	3.9
ABalaaaarra	376																																					-16.5	-1.3	3.9
ABalaaaarra	377																																					-15.4	-1.5	4.9
ABalaaaarra	378																																					-15.4	-1.5	4.9
ABalaaaarra	379																																					-14.9	-1.3	4.4
ABalaaaarra	380																																					-14.9	-1.3	4.4
ABalaaaarra	381																																					-15.2	-0.9	4.9
ABalaaaarra	382																																					-14.9	-1.2	4.4
ABalaaaarra	383																																					-14.9	-1.2	4.4
ABalaaaarra	384																																					-15.3	-0.3	5.4
ABalaaaarra	385																																					-15.3	-0.3	5.4
ABalaaaarra	386																																					-14.7	-0.5	4.9
ABalaaaarra	387																																					-14.8	-0.3	4.9
ABalaaaarra	388																																					-14.8	-0.3	4.9
ABalaaaarra	389																																					-15.3	-0.2	4.4
ABalaaaarra	390																																					-15.3	-0.2	4.4
ABalaaaarra	391																																					-15.3	-0.2	4.4
ABalaaaarra	392																																					-14.9	0.5	3.9
ABalaaaarra	393																																					-14.9	0.5	3.9
ABalaaaarra	394																																					-15.1	0.6	4.4
ABalaaaarra	395																																					-15.1	0.6	4.4
ABalaaaarra	396																																					-15.5	0.9	3.9
ABalaaaarra	397																																					-15	0.3	2.9
ABalaaaarra	398
ABalaaaarra	399
ABalaaaarra	400
ABalaaaarra	401
ABalaaaarra	402
ABalaaaarra	403
ABalaaaarra	404
ABalaaaarra	405
ABalaaaarra	406
ABalaaaarra	407
ABalaaaarra	408
ABalaaaarra	409
ABalaaaarra	410
ABalaaaarra	411
ABalaaaarra	412
ABalaaaarra	413
ABalaaaarra	414
ABalaaaarra	415
ABalaaaarra	416
ABalaaaarra	417
ABalaaaarra	418
ABalaaaarra	419
ABalaaaarra	420
ABalaaaarra	421
ABalaaaarra	422
ABalaaaarra	423
ABalaaaarra	424
ABalaaaarra	425
ABalaaaarra	426
ABalaaaarra	427
ABalaaaarra	428
ABalaaaarra	429
ABalaaaarra	430
ABalaaaarra	431
ABalaaaarra	432
ABalaaaarra	433
ABalaaaarra	434
ABalaaaarra	435
ABalaaaarra	436
ABalaaaarra	437
ABalaaaarra	438
ABalaaaarra	439
ABalaaaarra	440
ABalaaaarrp	314	-18.1	-0.8	5.2	-17.7	-0.4	3.3	-19.3	0.2	1	-19.1	-1.2	3.4	-18	-1.9	2	-17.8	-1.1	3.6	-18.2	0	4	-17.6	-0.4	3.4	-19.1	0.1	2.9	-16.8	-2.2	3.4	-15.8	-1.8	4.4	-18.5	0.2	0.1	-16.3	-1.1	2.9	-18.1	-1.2	1.9	-17.6	-0.4	1.1	-17.1	-1.8	4
ABalaaaarrp	315	-18.1	-0.8	5.2	-17.7	-0.4	3.3	-19.3	0.2	1	-19.1	-1.2	3.4	-18	-1.9	2	-17.8	-1.1	3.6	-18.2	0	4	-17.6	-0.4	3.4	-19.1	0.1	2.9	-16.8	-2.2	3.4	-15.8	-1.8	4.4	-18.5	0.2	0.1	-16.3	-1.1	2.9	-18.1	-1.2	1.9	-17.6	-0.4	1.1	-17.1	-1.8	4
ABalaaaarrp	316	-18.2	0	4.7	-17.2	0	3.8	-19.1	0.3	1	-19.1	-1.2	3.4				-17.9	-1.3	2.6	-18.4	-0.2	4.5	-17.8	-0.6	3.4	-19.2	0.8	2.4	-17	-1.9	3.4	-15.9	-1.4	3.9	-18.5	0.4	-0.3	-17	-1.4	2.4	-17.9	-1.5	1.4	-17.5	0.1	0.1	-16.7	-0.8	4
ABalaaaarrp	317	-18.2	0	4.7	-17.2	0	3.8	-19.1	0.3	1	-18.9	-2	3.4				-17.9	-1.3	2.6	-18.4	-0.2	4.5	-17.8	-0.6	3.4	-19.2	0.8	2.4	-17	-1.9	3.4	-15.9	-1.4	3.9	-18.5	0.4	-0.3	-17	-1.4	2.4	-17.9	-1.5	1.4	-18.3	-0.1	-0.3	-16.7	-0.8	4
ABalaaaarrp	318	-17.9	0.9	3.7	-17.9	-0.3	3.8	-19.5	-0.1	1.5	-18.9	-2	3.4				-18.1	-1.7	2.6	-18.8	-0.2	3.5	-18.1	-0.7	3.4	-19.9	1	2.4	-17.4	-2.1	3.9	-16.1	-1.7	3.4	-19.4	0	-0.3	-17.7	-2.1	1.9	-18.3	-1.7	1.4	-18.3	-0.1	-0.3	-17.9	-1.7	4
ABalaaaarrp	319	-17.9	0.9	3.7	-17.9	-0.3	3.8	-19.5	-0.1	1.5	-19.5	-1.6	3.9				-18.1	-1.7	2.6	-18.8	-0.2	3.5	-18.1	-0.7	3.4	-19.9	1	2.4	-17.4	-2.1	3.9	-16.1	-1.7	3.4	-19.4	0	-0.3	-17.7	-2.1	1.9	-18.3	-1.7	1.4	-18.1	-0.1	0.1	-17.9	-1.7	4
ABalaaaarrp	320	-18.9	1.1	3.7	-18.3	-0.2	3.8	-19.7	-0.1	1.5	-19.5	-1.6	3.9				-18.3	-1.9	3.1	-19.1	-0.5	3	-18.9	-0.9	3.4	-19.8	0.7	2.9	-17	-2.1	3.9	-16	-1.6	3.4	-19.7	-0.4	-0.8	-17.8	-2.3	2.4	-18.3	-2.2	2.9	-18.1	0	0.6	-19	-1.5	5
ABalaaaarrp	321	-18.9	1.1	3.7	-18.3	-0.2	3.8	-19.7	-0.1	1.5	-19.5	-1.6	3.9				-18.3	-1.9	3.1	-19.1	-0.5	3	-18.9	-0.9	3.4	-19.8	0.7	2.9	-17	-1.9	3.9	-16	-1.6	3.4	-19.7	-0.4	-0.8	-18.4	-2.2	2.4	-18.3	-2.2	2.9	-18.1	0	0.6	-19	-1.5	5
ABalaaaarrp	322	-19.3	1.2	3.2	-19.1	-0.6	3.3	-20	-0.4	2.5	-19.5	-1.6	3.9				-18.5	-1.9	3.1	-18.8	-1.3	3	-18.8	-1.3	2.4	-20.5	0	1.8	-17	-1.9	3.9	-16.1	-1.9	2.9	-19.9	-0.8	-0.8	-18.4	-2.2	2.4	-18.6	-1.9	1.9	-18.4	-0.2	0.6	-19	-1.5	4.5
ABalaaaarrp	323	-19.3	1.2	3.2	-19.1	-0.6	3.3	-20	-0.4	2.5	-19	-1.4	3.4				-18.5	-1.9	3.1	-18.8	-1.3	3	-18.8	-1.3	2.4	-20.4	0	2.9	-16.8	-2.6	3.9	-16	-2.3	1.9	-19.9	-0.8	-0.8	-18.2	-2	2.4	-18.6	-1.9	1.9	-18.6	-0.1	0.1	-19	-1.5	4.5
ABalaaaarrp	324	-19	0.8	3.7	-19.3	-0.5	3.3	-19.7	-0.1	1.5	-19	-1.4	3.4				-18.3	-2.1	3.6	-19.3	-1.1	2.5	-18.6	-1.4	2.9	-20.4	0	2.9	-16.8	-2.6	3.9	-16	-2.3	1.9	-19.4	-0.8	0.1	-18.2	-2	2.4	-18.8	-1.7	1.4	-18.6	-0.1	0.1	-19.6	-1.6	4.5
ABalaaaarrp	325	-19	0.8	4.2	-19.3	-0.5	3.3	-19.7	-0.1	1.5	-19	-1.7	2.9				-18.5	-1.9	3.1	-19.3	-1.1	2.5	-18.6	-1.4	2.9	-20.4	-0.6	3.9	-17.6	-2.3	2.9	-16.3	-2.4	1.4	-19.4	-0.8	0.1	-18.4	-2.2	2.4	-18.8	-1.7	1.4	-18.6	-0.1	0.1	-19.6	-1.6	4.5
ABalaaaarrp	326	-19	0.8	4.2	-19.3	-0.8	2.8	-19.7	0.3	3	-19	-1.7	2.9				-18.5	-1.9	3.1	-19.3	-1.1	3.5	-18.8	-1.8	2.9	-20.4	-0.6	3.9	-17.7	-2.6	2.9	-16.3	-2.4	1.4	-18.8	-1.1	0.1	-18.5	-2.6	1.9	-18.9	-2	0.9	-18.7	-0.4	0.6	-19.4	-1.5	4.5
ABalaaaarrp	327	-19.3	0.5	4.7	-19.3	-0.8	2.8	-19.7	0.3	3	-19.1	-1.7	3.4				-18.3	-2.1	4.1	-19.3	-1.1	3.5				-20.7	0.1	3.4	-17.7	-2.6	2.9	-16.8	-2.3	2.9	-18.8	-1.1	0.1	-18.5	-2.6	1.9	-18.9	-2	2.4	-19	-0.5	1.6	-19.4	-1.5	4.5
ABalaaaarrp	328	-19.3	0.5	4.7	-19	-0.3	3.3	-19.7	0.5	2	-19.1	-1.7	3.4				-18.3	-2.1	4.1	-19.1	-1.1	3.5				-20.7	0.1	3.4	-17.9	-2.8	3.4	-16.8	-2.3	2.9	-18.8	-0.9	0.1	-18	-2.3	1.9	-18.9	-2	2.4	-19	-0.5	1.6	-19.1	-1.3	3.5
ABalaaaarrp	329	-18.5	0.3	5.2	-19	-0.3	3.3	-19.7	0.5	2	-19.3	-1.9	2.9				-18.1	-1.7	3.6	-19.1	-1.1	3.5				-20.3	0.1	3.9	-17.9	-2.8	3.4	-16.8	-2.1	2.9	-18.8	-0.9	0.1	-18	-2.3	1.9	-18.9	-1.9	2.4	-18.7	-0.6	1.6	-19.1	-1.3	3.5
ABalaaaarrp	330	-18.5	0.3	5.2	-19.1	-0.6	2.8	-19.5	0.2	3	-19.3	-1.9	2.9				-18.1	-1.7	3.6	-19	-1.3	4				-19.7	0.3	3.4	-18.4	-2.1	3.4	-16.6	-1.8	3.4	-18.7	-0.9	0.1	-18	-2.2	1.9	-18.9	-1.9	2.4	-18.8	-1	0.6	-19.4	-1.6	3
ABalaaaarrp	331	-18.9	-0.2	3.7	-19.1	-0.6	2.8	-19.5	0.2	3	-19.1	-1.9	2.9				-18.1	-2.1	4.1	-19	-1.3	4							-18.4	-2.1	3.4	-16.6	-1.8	3.4	-18.7	-0.9	0.1	-18.4	-1.9	1.4	-19.3	-1.5	1.9	-19	-0.5	1.1	-19.4	-1.6	3
ABalaaaarrp	332	-18.9	-0.2	3.7	-19.7	-0.5	2.8	-19.3	0.4	2.5	-19.1	-1.9	2.9				-18.1	-2.1	4.1	-18.8	-0.9	3							-18.6	-2.1	3.9	-16.9	-1.8	3.4	-18.8	-0.7	0.1	-18.4	-1.9	1.4	-19.3	-1.5	1.9	-19	-0.5	1.1	-19.8	-1.8	3
ABalaaaarrp	333	-19.2	0	4.2	-19.3	-0.5	2.8				-19.1	-2.1	2.9				-18.1	-2.4	4.6	-18.8	-0.9	3							-18.8	-2.3	3.4	-16.9	-1.8	3.4	-18.8	-0.7	0.1	-18.3	-1.9	1.9	-19.1	-1.9	3.4	-19.2	-0.5	0.6	-19.8	-1.8	3
ABalaaaarrp	334	-19.2	0	4.2							-19.1	-2.1	2.9				-18.1	-2.4	4.6	-18.8	-1.1	3.5							-18.8	-2.3	3.4	-16.8	-1.4	2.9	-18.8	-0.7	1.6	-18.3	-1.9	1.9	-19.1	-1.9	3.4	-18.9	-0.1	1.1	-19.4	-1.8	3.5
ABalaaaarrp	335	-19.3	-0.1	4.7							-18.9	-2	3.9				-18.1	-2.4	5.6	-18.8	-1.1	3.5							-18.5	-1.8	3.4	-16.8	-1.4	2.9	-18.8	-0.7	1.6	-18.5	-1.4	1.9	-18.9	-2.2	2.4	-18.9	-0.1	1.1	-19.4	-1.8	3.5
ABalaaaarrp	336	-19.4	0	4.2							-18.9	-2	3.9				-18.3	-2.4	5.6	-18.8	-1.1	3.5							-18.5	-1.8	3.4	-16.6	-1	2.9	-18.9	-0.2	1.6	-18.5	-1.4	1.9	-18.9	-2.2	2.4	-18.7	-0.3	0.6	-19.2	-1.8	3.5
ABalaaaarrp	337	-19.4	0	4.2							-18.9	-2.2	3.4							-18.8	-1.1	3.5							-18.1	-2.4	3.9	-16.8	-0.9	2.9	-18.9	-0.2	1.6	-18.1	-1.8	1.9	-18.9	-2	2.4	-18.6	0.2	0.6
ABalaaaarrp	338	-19.6	0.2	4.7							-18.9	-2.2	3.4							-19	-0.9	4.5							-17.9	-2.4	3.4	-16.8	-0.9	2.9	-18.9	-0.2	1.6	-17.8	-2.3	2.4	-19.3	-2.6	1.4	-18.7	0	0.6
ABalaaaarrp	339	-19.6	0.2	4.7							-18.7	-2.3	3.9							-18.9	-0.2	3.5							-17.9	-2.4	3.4	-16.9	-0.7	3.4	-18.9	-0.2	1.6	-17.8	-2.3	2.4	-19.3	-2.6	1.4	-18.7	0	0.6
ABalaaaarrp	340	-19.5	0.4	4.7							-18.7	-2.3	3.9																-17.7	-2.1	3.4	-16.9	-0.7	3.4	-19	-0.2	2.1	-18.2	-1.3	2.9	-18.8	-2.6	2.9	-18.7	-0.3	1.1
ABalaaaarrp	341	-19.5	0.4	4.7							-18.6	-1.8	2.9																-17.7	-2.1	3.4	-16.8	-0.2	3.4				-18.2	-1.3	2.9	-18.8	-2.6	2.9	-18.6	-0.1	1.1
ABalaaaarrp	342	-19.2	0.1	3.2																									-17.7	-2.4	3.4	-16.8	-0.2	3.4				-17.9	-1.8	2.9	-18.8	-1.9	2.9	-18.6	-0.1	1.1
ABalaaaarrp	343	-19.2	0.1	3.2																									-17.7	-2.4	3.4	-17	-0.6	3.4				-17.8	-1.6	2.9	-18.8	-1.9	2.9	-18.4	-0.4	1.1
ABalaaaarrp	344	-19.3	0.3	3.2																									-17	-2.4	3.4	-16.9	-0.7	3.4				-17.8	-1.6	2.9	-18.9	-1.3	2.4	-18.4	-0.4	1.1
ABalaaaarrp	345	-19.1	0.3	3.7																									-17	-2.4	3.4	-16.9	-0.7	3.4				-18	-1.3	2.4	-18.9	-1.3	2.4	-18.4	-0.2	0.6
ABalaaaarrp	346																												-17	-2.4	3.4	-16.3	-1	3.4				-18	-1.3	2.4	-19.4	-1.5	1.9
ABalaaaarrp	347																												-16.8	-2.8	2.9	-16.3	-1	3.4				-18.5	-0.7	2.9	-19.4	-1.5	1.9
ABalaaaarrp	348																												-16.8	-2.8	2.9	-16.4	-0.5	2.9				-18.4	-1	2.4	-19.1	-1.7	2.9
ABalaaaarrp	349																												-16.5	-2.2	3.4	-16.4	-0.5	2.9				-18.4	-1	2.4	-19.3	-1.3	2.4
ABalaaaarrp	350																												-16.8	-2.2	3.9	-16.2	-0.7	3.4				-17.9	-0.9	3.9	-19.3	-1.3	2.4
ABalaaaarrp	351																												-16.8	-2.2	3.9	-16.3	-1.2	2.9				-17.9	-0.9	3.9	-18.9	-1.6	2.9
ABalaaaarrp	352																												-17	-2.1	3.4							-17.9	-0.9	3.4	-18.9	-1.6	2.9
ABalaaaarrp	353																												-17	-2.1	3.4							-18.5	-0.5	3.9	-18.6	-1.9	3.4
ABalaaaarrp	354																												-16.7	-1.9	3.9							-18.5	-0.5	3.9	-18.6	-1.9	3.4
ABalaaaarrp	355																												-16.7	-1.9	3.9							-17.5	-1.2	3.4	-18.3	-1.7	3.2
ABalaaaarrp	356																																					-17.5	-1.2	3.4	-18.3	-1.7	3.2
ABalaaaarrp	357																																					-17.5	-1.5	2.4	-18.1	-1.5	3
ABalaaaarrp	358																																					-17.5	-1.5	2.4	-18.1	-1.5	3
ABalaaaarrp	359																																					-17.3	-1.2	2.9	-17.7	-1.4	2.9
ABalaaaarrp	360																																					-17.6	0	3.9	-17.1	-1.5	3.9
ABalaaaarrp	361																																					-17.6	0	3.9
ABalaaaarrp	362																																					-17.1	-0.7	2.9
ABalaaaarrp	363																																					-17.1	-0.7	2.9
ABalaaaarrp	364																																					-16.6	-0.5	2.4
ABalaaaarrp	365																																					-16.8	-0.3	2.9
ABalaaaarrp	366																																					-16.8	-0.3	2.9
ABalaaaarrp	367																																					-17.2	-0.1	2.4
ABalaaaarrp	368																																					-17.2	-0.1	2.4
ABalaaaarrp	369																																					-17.2	-0.8	2.4
ABalaaaarrp	370																																					-16.8	-0.5	1.4
ABalaaaarrp	371																																					-16.8	-0.5	1.4
ABalaaaarrp	372																																					-16.8	-0.5	0.9
ABalaaaarrp	373																																					-16.8	-0.5	0.9
ABalaaaarrp	374																																					-16.5	-1	0.4
ABalaaaarrp	375																																					-16.5	-1.2	0
ABalaaaarrp	376																																					-16.5	-1.2	0
ABalaaaarrp	377																																					-15.8	-1.4	0
ABalaaaarrp	378																																					-15.8	-1.4	0
ABalaaaarrp	379																																					-15.6	-1.4	-0.5
ABalaaaarrp	380																																					-15.6	-1.4	-0.5
ABalaaaarrp	381																																					-15.4	-1.5	-0.5
ABalaaaarrp	382																																					-15	-1.1	-1.5
ABalaaaarrp	383																																					-15	-1.1	-1.5
ABalaaaarrp	384																																					-14.9	-0.7	-1.5
ABalaaaarrp	385																																					-14.9	-0.7	-1.5
ABalaaaarrp	386																																					-14.3	-0.9	-1.5
ABalaaaarrp	387																																					-14.2	-0.7	-2
ABalaaaarrp	388																																					-14.2	-0.7	-2
ABalaaaarrp	389																																					-14.2	-0.4	-2
ABalaaaarrp	390																																					-14.2	-0.4	-2
ABalaaaarrp	391																																					-13.9	-0.3	-2.5
ABalaaaarrp	392																																					-14.1	-0.2	-2.5
ABalaaaarrp	393																																					-14.1	-0.2	-2.5
ABalaaaarrp	394																																					-14	-0.9	-3
ABalaaaarrp	395																																					-14	-0.9	-3
ABalaaaarrp	396																																					-14.3	-0.8	-3
ABalaaaarrp	397																																					-14.1	-0.2	-3
ABalaaaarrp	398
ABalaaaarrp	399
ABalaaaarrp	400
ABalaaaarrp	401
ABalaaaarrp	402
ABalaaaarrp	403
ABalaaaarrp	404
ABalaaaarrp	405
ABalaaaarrp	406
ABalaaaarrp	407
ABalaaaarrp	408
ABalaaaarrp	409
ABalaaaarrp	410
ABalaaaarrp	411
ABalaaaarrp	412
ABalaaaarrp	413
ABalaaaarrp	414
ABalaaaarrp	415
ABalaaaarrp	416
ABalaaaarrp	417
ABalaaaarrp	418
ABalaaaarrp	419
ABalaaaarrp	420
ABalaaaarrp	421
ABalaaaarrp	422
ABalaaaarrp	423
ABalaaaarrp	424
ABalaaaarrp	425
ABalaaaarrp	426
ABalaaaarrp	427
ABalaaaarrp	428
ABalaaaarrp	429
ABalaaaarrp	430
ABalaaaarrp	431
ABalaaaarrp	432
ABalaaaarrp	433
ABalaaaarrp	434
ABalaaaarrp	435
ABalaaaarrp	436
ABalaaaarrp	437
ABalaaaarrp	438
ABalaaaarrp	439
ABalaaaarrp	440
ABalaaap	137	-16.1	-4.7	-1.2	-16	-3.7	3.3	-17.2	-3.7	3	-18.7	-1.3	3.4	-17.5	-3.8	-1	-15.9	-6.4	-2.8	-17.1	-3.9	1.5	-16.6	-3.1	1.9	-16.1	-6.4	1.8	-16.1	-2.7	2.9	-15.5	-1.1	2.9	-17.7	-3.7	0.1	-17	-5.2	-2	-16.7	-3.8	2.9	-16.4	-2.9	0.6	-18.5	-5.1	3
ABalaaap	138	-16.1	-4.7	-1.2	-16	-3.7	3.3	-17.2	-3.7	3	-18.7	-1.3	3.4	-17.5	-3.8	-1	-15.9	-6.4	-2.8	-17.1	-3.9	1.5	-16.6	-3.1	1.9	-16.1	-6.4	1.8	-16.1	-2.7	2.9	-15.5	-1.1	2.9	-17.7	-3.7	0.1	-17	-5.2	-2	-16.7	-3.8	2.9	-16.4	-2.9	0.6	-18.5	-5.1	3
ABalaaap	139	-16.9	-4.7	-0.7	-16.7	-4.3	2.3	-17.7	-3.7	2	-19	-1.5	2.4	-16.8	-4.1	-1.5	-16.1	-6.2	-2.3	-16.5	-3.9	0.5	-16.8	-3.3	3.4	-16	-7.3	0.8	-16	-2.2	1.3	-15.6	-1.8	1.9	-17.9	-3.3	-0.8	-16.6	-5.6	-2.5	-16.9	-4	1.4	-16.1	-2.5	0.1	-18.5	-4.8	2
ABalaaap	140	-16.9	-4.7	-0.7	-16.7	-4.3	2.3	-17.7	-3.7	2	-19	-1.5	2.4	-16.8	-4.1	-1.5	-16.1	-6.2	-2.3	-16.5	-3.9	0.5	-16.8	-3.3	3.4	-16	-7.4	-0.6	-15.9	-2.7	0.8	-16.1	-1.9	1.4	-17.9	-3.3	-0.8	-16.6	-5.6	-2.5	-16.9	-4	1.4	-16.2	-2.5	0.1	-18.5	-4.8	2
ABalaaap	141	-16.3	-5.4	-1.7	-16	-5.4	2.3	-18.3	-3.8	1.5	-19.6	-2.2	2.9	-15.8	-4.4	-1.5	-16.3	-5.5	-1.8	-16.7	-3.3	0.5	-16.3	-4.5	2.9	-15.5	-7.6	-1.1	-15.9	-2.7	0.8	-16.1	-1.9	1.4	-17.9	-3.7	-1.3	-15.4	-5.6	-3	-16.4	-4.2	0.9	-15.9	-3.4	-0.3	-18.1	-4.8	0.9
ABalaaap	142	-16.6	-5.1	-1.7	-16	-5.4	2.3	-18.3	-3.8	1.5	-19.6	-2.2	2.9	-16.2	-4.7	-2.5	-16.3	-5.5	-1.8	-16.9	-2.8	-1.4	-16.3	-4.5	2.9	-15.5	-7.6	-1.1	-14.7	-3.7	-0.1	-15.9	-3	0	-17.9	-3.7	-1.3	-15.4	-5.6	-3	-16.4	-4.2	0.9	-16.2	-3.7	-1.4	-18.1	-4.8	0.9
ABalaaap	143	-16.6	-5.1	-1.7	-15.8	-5.4	1.8	-18.3	-3.3	0.5	-20.1	-3	2.4	-16.2	-4.7	-2.5	-16.5	-4.8	-1.8	-16.9	-2.8	-1.4	-17	-5.1	2.4	-15.5	-7.9	-1.6	-14.8	-3.6	-0.6	-16.1	-3.5	1.4	-17.4	-3.1	-0.8	-15.4	-5.4	-2.5	-17.1	-4.5	-1.1	-16.9	-3.8	-1.4	-18.7	-4.7	0.9
ABalaaap	144	-17	-5	-1.2	-15.5	-4.8	1.8	-18.3	-3.3	0.5	-20.1	-3	2.4	-16	-4.1	-1.5	-16.7	-5.1	-1.3	-17.1	-2.8	-0.9	-17	-5.3	2.9	-15.3	-8.1	-2.6	-14.8	-3.6	-0.6	-16.1	-3.5	1.4	-17.4	-3.1	-0.8	-15.4	-5.4	-2.5	-17.3	-4.8	0.3	-16.9	-3.8	-1.4	-18.3	-4.7	0.4
ABalaaap	145	-17	-5	-1.2	-15.5	-4.8	1.8	-18.1	-2.9	2.5	-19.9	-2.1	3.4	-16.2	-4.3	-1.5	-16.7	-5.1	-1.3	-17.1	-2.8	-0.9	-17	-5.3	2.9	-15.5	-7.9	-2.1	-15.2	-3.8	-0.1	-16.9	-2.8	0.9	-18.1	-3.2	-0.8	-15.5	-6	-2	-17.3	-4.8	0.3	-17.3	-3.4	-1.4	-18.3	-4.7	0.4
ABalaaap	146	-17.5	-4.9	-1.2	-15.7	-5	2.3	-18.1	-2.9	2.5	-19.9	-2.1	3.4	-16.2	-4.3	-1.5	-16.5	-5.7	-2.3	-16.3	-2.6	-2.9	-17.2	-6.5	1.9	-15.5	-7.9	-2.1	-16.1	-3.4	-0.1	-17.3	-2.8	0.9	-17.5	-4.2	-0.8	-15.4	-6.1	-3.5	-18	-4.8	1.4	-17.2	-4.3	-2.9	-18.7	-4.9	0
ABalaaap	147	-18.2	-4.6	-1.2	-15.7	-5	2.3	-18.7	-3.4	2	-19.7	-2.2	3.9	-15.6	-4.7	-1	-16.5	-5.7	-2.3	-16.3	-2.8	-1.9	-17.2	-6.5	1.9	-15.3	-7.5	-2.6	-16.1	-3.4	-0.1	-17.8	-2.7	0.4	-17.5	-4.2	-0.8	-15.4	-6.1	-3.5	-18	-4.8	1.4	-17.1	-4.8	-3.4	-18.7	-4.9	0
ABalaaap	148	-18.2	-4.6	-1.2	-16.5	-4.1	2.3	-18.7	-3.4	2	-19.7	-2.2	3.9	-15.8	-5.3	-1.5	-16.9	-5.1	-1.8	-16.3	-2.8	-1.9	-16.9	-6.1	0.9	-15.5	-7.4	-3.1	-15.4	-3.6	0.3	-17.8	-2.7	0.4	-17.7	-3.8	-0.3	-16.2	-5.9	-3	-18	-5.5	0.9	-17.1	-4.8	-3.9	-18.2	-5.7	0
ABalaaap	149	-19.5	-4.8	-2.2	-16.9	-5.3	0.8	-19.2	-3.9	1.5	-18.5	-2.8	4.4	-15.8	-5.3	-1.5	-17.6	-5.5	-3.3	-15	-2.6	-2.4	-16.2	-6.2	1.4	-15.1	-7.3	-3.1	-15	-5	2.4	-17.7	-3.2	0.4	-17.7	-3.8	-0.3	-16.2	-5.9	-3	-18.3	-4.3	0.3	-17.3	-4	-4.4	-17.9	-5.2	-0.5
ABalaaap	150	-18.5	-4	-0.7	-16.9	-5.3	0.8	-19.2	-3.9	1.5	-18.6	-3.8	3.4	-16.3	-5.3	-1.5	-17.6	-5.5	-3.3	-14.6	-3	-2.9	-16.2	-6.2	1.4	-15.1	-7.3	-3.1	-15	-5	2.4	-17.7	-2.7	-1	-17.7	-3.8	-0.3	-16.3	-5.2	-2.5	-18.3	-4.3	0.3	-17.3	-4	-4.4	-17.9	-5.2	-0.5
ABalaaap	151	-18.5	-4	-0.7	-15.8	-5	0.8	-18.4	-3.2	0	-18.6	-3.8	3.4	-16.7	-5.7	-2	-16.5	-4.8	-3.3	-14.6	-3	-2.9	-16	-6	1.4	-15	-7.5	-3.1	-16	-5	1.3	-17.7	-2.7	-1	-17.7	-3.8	-0.3	-16.3	-5.2	-2.5	-17.8	-5	-0.1	-16.6	-3.8	-4.9	-17.5	-5.2	-1
ABalaaap	152	-18.6	-3.6	-0.2	-15.8	-5	0.8	-18.4	-3.2	0	-19.7	-3.1	2.4	-16.7	-5.7	-2	-16.5	-4.8	-3.3	-14.6	-2.8	-2.9	-16	-6	1.4	-15	-6.7	-3.6	-15.5	-5.5	1.3	-16.7	-3.7	-1	-17.5	-4.5	-0.8	-17	-4.8	-2.5	-17.8	-5	-0.1	-16.3	-4.1	-4.4	-17.5	-5.2	-1
ABalaaap	153	-18.6	-3.6	-0.2	-15.6	-5.7	0.3	-18.7	-3.2	0	-19.7	-3.1	2.4	-16.3	-6.1	-2	-16	-4.7	-3.8	-14.6	-2.8	-2.9	-16.6	-5.8	1.4	-14.7	-5.8	-3.1	-15.5	-5.5	1.3	-16.3	-4.8	-1.5	-17.3	-4.4	-0.8	-17	-3.9	-3.5	-18.3	-4.5	-0.1	-16.4	-4.4	-4.9	-17.2	-4.9	-1
ABalaaap	154	-17.4	-3.2	-0.7	-16.2	-5.4	-0.1	-18.7	-3.2	0	-19.4	-2.7	0.9	-15.5	-7	-1	-16	-5.1	-4.3	-14.3	-2.6	-2.4	-17.2	-5.3	1.9	-14.7	-5.8	-3.1	-16	-6.1	0.3	-16.3	-4.8	-1.5	-17.3	-4.4	-0.8	-17	-3.9	-3.5	-18.6	-4.1	-1.1	-16.5	-3.9	-5.4	-16.9	-5.2	-1
ABalaaap	155	-17.5	-2.1	-0.2	-16.2	-5.4	-0.1	-17.4	-3	-0.9	-19.4	-2.7	0.9	-15.5	-7	-1	-16	-5.1	-4.3	-14.2	-1.9	-2.9	-17.2	-5.3	1.9	-13.9	-4.9	-4.1	-14.9	-6.9	-1.1	-15.8	-4.2	-2	-17.2	-3.8	-1.8	-16.8	-3.4	-3	-18.6	-4.1	-1.1	-15.7	-3.7	-4.9	-16.9	-5.2	-1
ABalaaap	156	-17.5	-2.1	-0.2	-16.5	-5.3	-0.1	-17.4	-3	-0.9	-19.9	-2.9	1.4	-14.7	-7.3	-0.4	-16	-5.7	-5.8	-14.2	-1.9	-2.9	-17.8	-4.7	0.9	-14	-4.7	-3.1	-14.9	-6.9	-1.1	-15.8	-3	-1.5	-17.2	-3.8	-1.8	-16.8	-3.4	-3	-18.3	-4	-0.6	-15.7	-3.7	-4.9	-16.3	-5.7	-1.5
ABalaaap	157	-17.5	-3.5	-0.7	-16.5	-5.3	-0.1	-18.1	-2.9	-0.9	-19.9	-2.9	1.4	-14.7	-7.3	-0.4	-16	-5.7	-5.8	-14.1	-1.7	-2.9	-17.8	-4.7	0.9	-14.9	-5.4	-3.1	-15.6	-7	-1.6	-15.3	-3.1	-2	-17.5	-3.7	-1.8	-15.9	-4.3	-2.5	-18.3	-4	-0.6	-16	-3.4	-4.4	-16.3	-5.7	-1.5
ABalaaap	158	-17.5	-3.5	-0.7	-16.5	-4.6	-0.6	-18.1	-2.9	-0.9	-19.3	-4	0	-14	-7	-1	-15.6	-6.2	-5.8	-15.2	-2.4	-3.9	-17	-4.6	0	-14.9	-5.4	-3.1	-15.6	-7.7	-1.6	-15.3	-3.1	-2	-17.5	-3.7	-1.8	-15.9	-4.3	-2.5	-17.8	-3.3	0.3	-16	-3.5	-4.9	-16.1	-6	-1
ABalaaap	159	-17.5	-3.5	-0.7	-17.1	-4.4	-0.6	-18.2	-4.2	-1.4	-19.3	-4	0	-14	-6.5	-0.4	-16.3	-6	-6.9	-15.2	-2.4	-3.9	-16.1	-4.7	0	-15.6	-5.6	-3.1	-15.6	-7.7	-1.6	-14.6	-3.9	-3.1	-16.8	-4.5	-2.3	-15.5	-4.5	-2.5	-17.4	-3.1	-1.1	-15.3	-4.4	-4.9	-15.7	-6.6	-2.5
ABalaaap	160	-17.5	-3.3	-0.7	-17.1	-4.4	-0.6	-18.2	-4.2	-1.4	-19.3	-4.7	0	-14	-6.5	-0.4	-16.3	-6	-6.9	-16.2	-3.5	-4.4	-16.1	-4.7	0	-15.8	-7.2	-5.1	-14.7	-7.5	-2.6	-14.2	-4.3	-3.6	-17.3	-5.2	-2.8	-15.2	-5.5	-3.5	-17.4	-3.1	-1.1	-15.2	-4	-5.4	-15.7	-6.6	-2.5
ABalaaap	161	-17.5	-3.3	-0.7	-17.2	-3.2	-1.1	-17.5	-4.5	-0.9	-19.3	-4.7	0	-14.4	-6.4	-0.4	-16.7	-5.9	-5.8	-16.2	-3.5	-4.4	-16.4	-5.1	-1	-15.2	-7.6	-5.1	-13.9	-6.7	-2.1	-14.2	-4.3	-3.6	-17.3	-5.2	-2.8	-15.2	-5.5	-3.5	-17.8	-3.3	-0.6	-15.7	-3.5	-4.9	-16.2	-6.3	-2.5
ABalaaap	162	-17	-3.3	-2.7	-17.2	-3.2	-1.1	-17.5	-4.5	-0.9	-18.4	-5.7	-2	-14.6	-7.1	-2	-16.7	-5.9	-5.8	-16.4	-4.2	-5.5	-16.4	-5.1	-1	-15.2	-7.6	-5.1	-13.9	-6.7	-2.1	-14.3	-6.4	-4.1	-17.3	-6.8	-2.8	-15.3	-5.8	-4.1	-17.8	-3.3	-0.6	-15.7	-3.5	-4.9	-16.2	-6.3	-2.5
ABalaaap	163	-16.3	-3.6	-2.2	-17.1	-3.2	-1.1	-16.7	-5.9	-2.4	-17.9	-6.3	-2.5	-14.6	-7.1	-2	-16.9	-6.2	-6.4	-16.7	-4.2	-5	-16.5	-4.9	-2	-15	-8.2	-6.1	-13.5	-7.2	-2.1	-15	-6.9	-5.1	-17.3	-6.8	-2.8	-15.3	-5.8	-4.1	-18.6	-4.3	-1.6	-15.3	-4	-5.9	-17.1	-5.5	-3.5
ABalaaap	164	-16.3	-3.6	-2.2	-16.4	-3.8	-1.6	-16.7	-5.9	-2.4	-17.9	-6.3	-2.5	-14.6	-7.1	-2	-16.1	-6.4	-7.4	-16.7	-4.2	-5	-16.7	-4.4	-3.1	-15.5	-7.6	-5.6	-14.2	-7.1	-2.6	-15	-6.9	-5.1	-16.7	-6.9	-3.3	-15.8	-5.1	-4.6	-17.8	-5.5	-1.1	-15.8	-3.9	-5.9	-17.1	-5.5	-5
ABalaaap	165	-15.9	-4.9	-4.2	-16.4	-3.8	-1.6	-16.1	-6.7	-2.9	-17.5	-6.3	-4.5	-14.6	-7.4	-2.5	-16.1	-6.4	-7.4	-17.7	-4	-6	-16.7	-4.4	-3.1	-16.4	-6.5	-7.1	-14.2	-7.1	-2.6	-15.3	-6.9	-6.1	-16.7	-6.9	-3.3	-15.8	-5.1	-4.6	-17.8	-5.5	-1.1	-16.2	-5.6	-5.9	-17.1	-5.5	-5
ABalaaap	166	-16.2	-5	-3.2	-15.6	-5.3	-3.7	-16.1	-6.7	-2.9	-17.5	-6.3	-4.5	-14.6	-7.4	-2.5	-16.7	-5.7	-7.9	-17.5	-3.5	-4.4	-16.8	-4.8	-4.1	-16.4	-6.5	-7.1	-14	-8.3	-2.1	-15.9	-6.1	-6.6	-17.1	-6.4	-4.8	-15.2	-5.4	-3.5	-17.3	-6.2	-0.1	-16	-6.3	-5.4	-17.8	-5.5	-5
ABalaaap	167	-16.2	-5	-3.2	-15.6	-5.3	-3.7	-15.7	-6.2	-3.4	-17.8	-6.1	-5	-14.4	-7.4	-2	-16.7	-5.7	-7.9	-17.5	-3.5	-4.4	-16.8	-4.8	-4.1	-16.9	-6.2	-4.6	-13.6	-8.5	-3.1	-14.7	-7.3	-6.1	-16.7	-6.1	-5.4	-15	-5.9	-3	-17.3	-6.2	-0.1	-15.8	-6.8	-6.4	-17.8	-5.5	-5
ABalaaap	168	-16.6	-5.6	-4.2	-15.4	-5.6	-4.7	-15.7	-6.2	-3.4	-17.8	-6.1	-5	-14.2	-8.2	-2.5	-16.3	-6.6	-6.9	-17.1	-4.2	-6	-17.2	-5.3	-3.6	-16.6	-5.3	-6.1	-13.6	-8.5	-3.1	-14.7	-7.3	-6.1	-16.7	-6.1	-5.4	-15	-5.9	-3	-17.3	-7.5	-0.6	-15.8	-6.8	-6.4	-17.3	-5.2	-5.5
ABalaaap	169	-16.6	-5.6	-4.2	-16.4	-5.3	-5.2	-15.1	-6.8	-3.4	-17.8	-5.4	-5.5	-14.2	-8.2	-2.5	-16.7	-6.4	-6.4	-17.1	-4.2	-6	-16.7	-6.2	-1.5	-17.1	-5.8	-4.6	-14.2	-8.5	-5.6	-15.2	-7.4	-4.6	-16.7	-5.7	-5.9	-14.7	-6.3	-1.5	-16.8	-7.3	-0.6	-15.5	-7	-6.4	-17.6	-4.6	-4.5
ABalaaap	170	-16.1	-5.4	-6.2	-16.4	-5.3	-5.2	-15.1	-6.8	-3.4	-17.8	-5.4	-5.5	-14.4	-8.1	-2	-16.7	-6.4	-6.4	-17.1	-4.2	-5.5	-16.7	-6.2	-1.5	-17.1	-5.8	-4.6	-15.1	-8	-5.1	-15.1	-7.4	-5.1	-16.7	-5.7	-5.9	-14.7	-6.3	-1.5	-16.8	-7.3	-0.6	-15.7	-6.6	-5.9	-17.6	-4.6	-4.5
ABalaaap	171	-16.4	-4.5	-6.7	-16.9	-5.7	-4.7	-15.7	-6.2	-3.9	-16.8	-4.8	-5.5	-15.7	-7.1	-4.5	-16.5	-6.8	-5.8	-17.5	-4.8	-5	-16.5	-6.6	-1.5	-16.9	-5.7	-5.1	-15.1	-8	-5.1	-15.1	-7.4	-5.1	-16.7	-5.7	-5.4	-14.2	-6.6	-1	-16.5	-7.8	0.3	-15.5	-7.1	-5.9	-16.6	-5	-3.5
ABalaaap	172	-16.4	-4.5	-6.7	-16.9	-5.7	-4.7	-15.7	-6.2	-3.9	-16.8	-4.8	-5.5	-15.7	-7.1	-4.5	-16.5	-6.8	-5.8	-17.5	-4.8	-5	-16.5	-6.6	-1.5	-16.5	-5.7	-5.1	-15.6	-7.7	-5.6	-15.9	-7.3	-4.1	-16.7	-5.7	-5.4	-14.2	-6.6	-1	-16.5	-7.8	0.3	-15	-7.1	-5.9	-16.6	-5	-3.5
ABalaaap	173	-15.9	-4.8	-4.7	-16.3	-5.9	-3.7	-16.4	-5.4	-3.4	-16.7	-4.5	-7.1	-15.4	-7.4	-4.5	-15.9	-6.8	-5.8	-17.7	-4	-3.4	-15.9	-6.7	-0.5	-15.9	-5.2	-6.6	-17	-6.8	-5.1	-16.1	-6.4	-3.1	-17.3	-5.4	-4.3	-14.2	-6.6	-0.5	-17	-7.3	0.3	-15.6	-6.1	-5.4	-16.8	-4.3	-2.5
ABalaaap	174	-17.4	-3.7	-4.2	-17.1	-5.4	-3.2	-17.1	-4.8	-3.4	-17.2	-3.2	-6.5	-15.8	-6.3	-2.5	-15.8	-5.8	-5.8	-17.7	-2.8	-4.4	-16.5	-6.6	-2	-16.8	-5.4	-6.6	-17	-6.8	-2.6	-15.9	-6.3	-4.1	-17.3	-5.2	-4.8	-14.1	-6.9	-2.5	-16.4	-7.3	0.3	-15.4	-6.6	-3.9	-17.6	-4.6	-2.5
ABalaaapa	175	-18.6	-2.4	-3.2	-19.7	-5	-1.6	-19.2	-2.5	-0.4	-18.8	-3.9	-5	-18.8	-5.4	-2	-18	-5.7	-4.3	-20.3	-1.6	-2.9	-18.6	-5.7	0.9	-20.2	-3.1	-6.1	-18.3	-5.3	-2.1	-18.7	-4.1	-3.1	-19.6	-3.2	-4.8	-16.1	-7.5	-1	-17.6	-6.9	0.3	-17.4	-5	-4.4	-19.7	-6.1	-1.5
ABalaaapa	176	-18.6	-2.4	-3.2	-19.7	-5	-1.6	-19.2	-2.5	-0.4	-18.8	-3.9	-5	-18.8	-5.4	-2	-18	-5.7	-4.3	-20.3	-1.6	-2.9	-18.6	-5.7	0.9	-20.2	-3.1	-6.1	-18.3	-5.3	-2.1	-18.7	-4.1	-3.1	-19.6	-3.2	-4.8	-16.1	-7.5	-1	-17.6	-6.9	0.3	-17.4	-5	-4.4	-19.7	-6.1	-1.5
ABalaaapa	177	-19.9	-2.1	-3.7	-19.9	-5	-1.6	-19.6	-2.1	-0.4	-18.6	-4	-6	-20	-4.5	-3	-18.4	-5.5	-3.3	-19.9	-2.4	-3.9	-19	-5.7	0.4	-20.3	-3.2	-4.1	-18.9	-5.5	-2.1	-19.1	-3.7	-3.1	-20	-2.7	-4.3	-16.5	-7	-1.5	-18.5	-6.6	-0.1	-17	-5.5	-5.4	-20	-6.4	-2
ABalaaapa	178	-19.9	-2.1	-3.7	-19.9	-5	-1.6	-19.6	-2.1	-0.4	-18.6	-4	-6	-19	-5.7	-2.5	-18.4	-5.5	-3.3	-19.9	-2.4	-3.9	-19	-5.7	0.4	-20.2	-2.9	-5.1	-18.9	-5.5	-2.1	-19.1	-3.7	-3.1	-20	-2.7	-4.3	-16.5	-7	-1.5	-18.5	-6.6	-0.1	-17	-5	-5.4	-20	-6.4	-2
ABalaaapa	179	-20.2	-0.4	-3.7	-19.7	-5	-3.2	-19.3	-3	0.5	-18.2	-4.4	-7.1	-19	-5.7	-2.5	-18.7	-5.2	-2.3	-19.9	-3.5	-2.9	-19.4	-5	0.4	-20.2	-2.9	-5.1	-18.7	-5.6	-3.6	-19.9	-2.5	-1	-20.2	-2.7	-3.3	-17.3	-8.1	-1	-18.1	-6.4	0.3	-16.7	-5.7	-4.9	-20	-6.4	-1
ABalaaapa	180	-20.2	0.2	-3.7	-19.7	-5	-3.2	-19.3	-3	0.5	-18.2	-4.4	-7.1	-19	-5.9	-4.5	-18.7	-5.2	-2.3	-20.7	-2.5	-3.9	-19.4	-5	0.4	-20.5	-2.7	-4.6	-19.2	-5.7	-3.6	-19.9	-2.5	-1	-21.5	-2.4	-3.8	-17.3	-8.1	-1	-18.8	-7.1	-1.1	-16.7	-5.7	-4.9	-20	-6.4	-1
ABalaaapa	181	-20.2	0.2	-3.7	-20.6	-4	-3.2	-19.9	-3.1	-0.9	-19.1	-2.7	-5.5	-20.3	-4	-4.5	-19.5	-5.4	-2.8	-20.7	-2.5	-3.9	-19.7	-5.8	-1.5	-20.6	-3.3	-6.1	-19.2	-5.7	-3.6	-19.7	-2	-2.6	-21.5	-2.4	-3.8	-18	-7.3	-0.5	-18.8	-7.1	-1.1	-17.2	-5.5	-5.9	-20.6	-5.9	-2.5
ABalaaapa	182	-20.3	-0.1	-2.2	-20.3	-3.9	-3.2	-19.9	-3.1	-0.9	-19.1	-2.7	-5.5	-20.3	-4	-4.5	-19.1	-5.2	-4.8	-20.7	-1.8	-3.4	-19.6	-4.6	-2	-20.6	-3.3	-6.1	-19.4	-5.3	-5.1	-20	-1.8	-2	-21.1	-1.8	-2.8	-17.6	-5.3	-2	-18.5	-6	-0.6	-16.9	-4.6	-5.9	-20.5	-5.6	-3
ABalaaapa	183	-20.6	0.2	-2.7	-20.3	-3.9	-3.2	-19.7	-3.1	-1.4	-19	-2.9	-5.5	-20.7	-3.4	-5	-19.1	-5.2	-4.8	-20.7	-1.8	-3.4	-19.6	-4.6	-2	-20.9	-2.2	-6.1	-18.9	-4.2	-4.1	-20	-1.8	-2	-21.1	-1.8	-2.8	-17.6	-5.3	-2	-18.5	-6	-0.6	-16.6	-4.4	-5.4	-20.5	-5.6	-3
ABalaaapa	184	-20.6	0.2	-2.7	-20.6	-3	-2.1	-19.7	-3.1	-1.4	-19	-2.9	-5.5	-20.2	-3.2	-4.5	-19.3	-4.1	-3.8	-20.5	-0.9	-3.4	-19.5	-4.6	-3.1	-21.5	-0.8	-4.6	-18.9	-4.2	-4.1	-19.9	-1.3	-2.6	-20.6	-2	-3.3	-18.5	-3.2	-2.5	-18.6	-5.5	0.3	-16.6	-4.4	-5.4	-20.3	-5.3	-2
ABalaaapa	185	-20.4	0.2	-2.2	-20.6	-3	-2.1	-19.5	-2.2	-1.4	-18.9	-3.6	-4.5	-20.2	-3.2	-4.5	-19.3	-4.1	-3.8	-20.8	-0.5	-2.9	-19.5	-4.6	-3.1	-21.5	-0.8	-4.6	-18.9	-4.1	-2.6	-19.9	-1.3	-2.6	-21	-1.5	-2.8	-18.5	-3.2	-2.5	-19	-5.2	-0.6	-16.9	-4.3	-4.9	-20.3	-5.3	-2
ABalaaapa	186	-19.6	0.9	-2.7	-20.5	-2.8	-1.6	-20.2	-2.2	0	-18.9	-3.6	-4.5	-20	-3.1	-5.5	-20.1	-2.3	-3.8	-20.8	-0.5	-2.9	-19.8	-4.8	-3.1	-21.4	-0.6	-3.6	-18.9	-4.1	-2.6	-20	-1.8	-1	-21	-1.5	-2.8	-18.3	-3.3	-2	-19	-5.2	-0.6	-17.6	-3.8	-4.9	-20.4	-4.7	-2
ABalaaapa	187	-19.6	0.9	-2.7	-20.7	-2.5	-1.1	-20.2	-2.2	0	-19.1	-2.7	-5.5	-19.9	-3.4	-4.5	-19.9	-1.9	-3.3	-20.4	0.9	-3.4	-19.8	-4.5	-3.1	-21.2	-0.5	-4.6	-19.3	-3.2	-2.1	-19.6	-1.7	-2.6	-20.4	-1	-2.8	-18.1	-3.4	-2	-19	-5.3	0.3	-17.1	-4.3	-5.4	-20.4	-4.7	-2
ABalaaapa	188	-20.5	1.3	-3.2	-20.7	-2.5	-1.1	-20.3	-1.8	-0.9	-19.1	-2.7	-5.5	-19.5	-3.5	-5	-19.9	-1.9	-3.3	-20.4	0.9	-3.4	-19.8	-4.5	-3.1	-21.2	-0.5	-4.6	-19.3	-2.8	-1.6	-19.6	-1.7	-2.6	-20.4	-1	-2.8	-18.1	-3.4	-2	-19	-5.3	0.3	-17.2	-4.8	-5.4	-20.5	-4.1	-2
ABalaaapa	189	-20.9	1	-2.7	-20.3	-2.4	-1.6	-20.3	-1.8	-0.9	-19.4	-2.7	-4.5	-19.5	-3.5	-5	-19.8	-1.4	-3.8	-20.4	1.2	-3.4	-20.7	-3.5	-2.5	-20.6	-0.3	-4.1	-19.3	-2.8	-1.6	-19.3	-1.7	-2	-20.6	-1.3	-3.3	-18.6	-2.8	-2.5	-18.8	-5.7	-0.6	-17.2	-4.8	-5.4	-20.5	-3.9	-1.5
ABalaaapa	190	-20.9	1	-2.7	-20.3	-2.4	-1.6	-20	-0.9	-1.4	-19.4	-2.7	-4.5	-19.9	-2.7	-4	-19.8	-1.4	-3.8	-21	1.1	-3.9	-20.7	-3.5	-2.5	-21.3	-0.3	-4.6	-19.5	-2.3	-1.6	-19.3	-1.7	-2	-21.4	-0.1	-4.3	-18.6	-2.8	-2.5	-18.8	-5.7	-0.1	-17.4	-4.7	-5.9	-20.5	-3.9	-1.5
ABalaaapa	191	-20.5	0.4	-2.7	-20.1	-2.7	-1.6	-20	-0.9	-1.4	-19.2	-2.4	-6	-19.4	-3.7	-5	-19.4	-2.1	-3.3	-21	1.1	-3.9	-20.3	-3.6	-3.6	-21.3	-0.3	-4.6	-19.3	-2.1	-1.6	-19.5	-1.9	-2.6	-21.4	-0.1	-4.3	-19.1	-3.6	-3	-18.8	-5.7	-0.1	-17.9	-3.7	-5.9	-20.8	-4.4	-1.5
ABalaaapa	192	-21	0.3	-2.7	-20.1	-3.7	-1.1	-20.2	-2	-1.4	-19.2	-2.1	-6	-19.4	-3.7	-5	-19.4	-2.1	-3.3	-20.8	0	-3.4	-20.7	-2.7	-2	-21.4	-1.1	-3.1	-19.3	-2.1	-1.6	-19.7	-1.9	-2	-21.2	-1	-4.3	-18.9	-3.2	-3	-19.2	-5.5	-1.1	-18.6	-3	-5.4	-20.8	-4.4	-1.5
ABalaaapa	193	-21	0.3	-2.7	-20.1	-3.7	-1.1	-20.2	-2	-1.4	-19.2	-2.1	-6	-20.2	-2.9	-4.5	-19.4	-2.1	-3.3	-20.8	0.7	-5	-20.7	-2.7	-2	-21.2	-1.2	-3.1	-19.7	-2.1	-2.6	-19.7	-1.9	-2	-21.2	-0.8	-4.3	-18.9	-3.2	-3	-19.5	-5	-1.6	-18.6	-3	-5.4	-21	-4.4	-1.5
ABalaaapa	194	-20.9	0.5	-2.2	-20.4	-2.9	-1.6	-20.4	-0.5	-0.9	-19.2	-2.1	-6	-20.4	-2.9	-5	-19.2	-2.8	-2.8	-20.8	0.7	-5	-20.9	-2.6	-2	-21.2	-1.2	-3.1	-20	-2.5	-2.6	-19.2	-2.3	-2	-21.2	-0.8	-4.3	-19.2	-3.5	-3	-19.5	-5	-1.6	-18.4	-2.8	-5.4	-21	-4.4	-1.5
ABalaaapa	195	-21.1	0.4	-2.7	-20.4	-2.9	-1.6	-20.8	-0.8	-0.9	-19.2	-2.1	-6	-20.4	-2.9	-5	-19.2	-2.8	-2.8	-21.4	0.5	-3.4	-20.9	-2.6	-2	-21.2	-1.2	-4.1	-20	-2.5	-2.6	-19.2	-2.3	-2	-21.2	-0.1	-4.3	-19.2	-3.5	-3	-19.5	-4.8	-1.1	-18.7	-3.2	-5.9	-20.8	-4.1	-2
ABalaaapa	196	-21.1	0.4	-2.7	-20.5	-2.3	-2.1	-20.8	-0.8	-0.9	-19.3	-1.8	-5.5	-20.6	-3.3	-4.5	-19.4	-3	-2.8	-21.4	0.5	-3.4	-21.2	-2.2	-0.5	-21.5	-0.8	-3.6	-19.9	-1.8	-3.1	-19.5	-1.9	-2	-21.2	-0.1	-4.3	-19.6	-3	-2.5	-19.5	-4.8	-1.1	-18.8	-2.3	-5.4	-20.8	-4	-1.5
ABalaaapa	197	-21	0.7	-2.2	-20.4	-3.3	-1.6	-21.1	-0.2	-0.4	-19.3	-1.8	-5.5	-20.8	-3	-4.5	-19.5	-3.2	-2.3	-20.8	0.1	-3.9	-20.4	-2.1	-1	-21.5	-0.8	-3.6	-19.9	-1.8	-3.1	-19.1	-1.4	-2	-20.5	-0.3	-4.3	-19.1	-2.2	-2.5	-19.7	-4.6	-1.1	-18.5	-2.1	-4.4	-20.8	-4	-1.5
ABalaaapa	198	-20.7	1	-2.2	-20.4	-3.3	-1.6	-21.1	-0.2	-0.4	-19.5	-1.5	-6.5	-20.8	-3	-4.5	-19.5	-3.2	-2.3	-20.4	0.5	-4.4	-20.4	-2.1	-1	-21.6	-1.9	-2.6	-20.1	-1.1	-2.6	-19.1	-1.4	-2	-20.8	-0.8	-2.8	-19.1	-2.2	-2.5	-19.7	-5	-0.1	-18.5	-2.1	-4.4	-20.2	-4.8	-2
ABalaaapa	199	-20.7	1	-2.2	-20.8	-2.8	-1.6	-20.7	-0.1	-2.4	-19.5	-1.5	-6.5	-20.6	-3.3	-3	-19.3	-3.7	-1.8	-20.4	0.5	-4.4	-21	-2.4	-1	-21.2	-1.8	-3.1	-19.7	-1.8	-1.1	-19	-1.8	-1	-20.8	-0.8	-2.8	-19.7	-2.1	-2.5	-19.7	-5	-0.1	-18.7	-1.5	-4.4	-20.2	-4.8	-2
ABalaaapa	200	-20.9	0	-1.7	-20.8	-2.8	-1.6	-20.7	-0.1	-2.4	-19.5	-1.6	-5.5	-21.1	-2.3	-4	-19.3	-3.7	-1.8	-20.3	0.7	-5.5	-21	-2.4	-1	-21.2	-1.8	-3.1	-19.7	-1.8	-1.1	-19	-1.8	-1	-20.8	-1.1	-2.8	-19.7	-2.1	-2.5	-20.2	-4.5	-1.6	-19.2	-1.1	-3.9	-20.6	-4.1	-2
ABalaaapa	201	-20.9	0	-1.7	-20.7	-3.5	-1.6	-20.6	-0.2	-1.9	-19.5	-1.6	-5.5	-21.1	-2.3	-3	-19.3	-3.4	-1.3	-20.3	0.7	-5.5	-21	-2.2	-1.5	-21.6	-1.9	-2.6	-19.5	-2	-1.1	-19.2	-1.9	-0.5	-20.8	-1.1	-2.8	-19.3	-1.7	-3.5	-20.2	-4.5	-1.6	-19.5	-1.3	-3.4	-20.6	-4.1	-2
ABalaaapa	202	-20.8	0.1	-1.7	-20.7	-3.5	-1.6	-20.6	-0.2	-1.9	-19.7	-1.7	-6	-21.1	-2.3	-3	-19.3	-3.4	-1.3	-20.3	-0.1	-4.4	-21	-2.2	-1.5	-21.3	-2.1	-3.1	-19.3	-2.5	-0.6	-19.2	-1.9	-0.5	-20.6	-1.1	-2.3	-19.3	-1.7	-3.5	-20.2	-3.9	-0.1	-19.5	-1.3	-3.4	-20.2	-3.3	-1.5
ABalaaapa	203	-20.6	-0.4	-2.2	-20.9	-3.7	-1.1	-20.5	-0.6	-1.9	-19.7	-1.7	-6	-20.8	-1.9	-3	-19.4	-2.8	-2.8	-20.3	0	-5	-21.2	-1.8	-1	-21.3	-2.1	-3.1	-19.3	-2.5	-0.6	-19	-1.8	-0.5	-20.4	-1.5	-2.3	-19.6	-2.1	-2.5	-20	-3.2	-0.6	-19.6	-1.2	-3.4	-20.4	-2.7	-1
ABalaaapa	204	-20.6	-0.4	-2.2	-20.9	-3.8	-1.6	-20.5	-0.6	-1.9	-20	-1.1	-5	-20.7	-2.5	-2.5	-19.2	-2.6	-1.8	-20.3	0	-5	-21.1	-1.3	-1.5	-21.2	-1.5	-3.1	-19.5	-2.7	-0.6	-19	-1.6	-1	-20.4	-1.5	-2.3	-19.8	-2	-2.5	-20	-3.2	-0.6	-19.1	-1.5	-3.4	-20.4	-2.7	-1
ABalaaapa	205	-20.5	-0.2	-2.2	-20.9	-3.8	-1.6	-20.7	-1.2	-0.9	-20	-1.1	-5	-20.7	-2.5	-2.5	-19.2	-2.6	-1.8	-20.3	-0.3	-5	-21.1	-1.3	-1.5	-21.7	-0.9	-3.6	-19.5	-2.7	-0.6	-19	-1.6	-1	-21	-1.3	-2.3	-19.8	-2	-2.5	-20	-2.9	-0.1	-19.1	-1.3	-3.4	-21.1	-3.1	-1.5
ABalaaapa	206	-20.5	0	-1.7	-21.1	-3.7	-0.6	-20.5	0.1	-1.9	-20.4	-0.3	-5	-20.4	-2.2	-3	-19	-3.4	-2.3	-20.3	-0.3	-5	-20.9	-1.1	-1	-21.7	-0.9	-3.6	-18.6	-2.8	-0.6	-19.4	-1	-1.5	-21	-1.3	-2.3	-19.2	-1.5	-3	-20	-2.9	-0.1	-18.7	-0.9	-3.4	-21.1	-3.1	-1.5
ABalaaapa	207	-20.5	0	-1.7	-21.1	-3.7	-0.6	-20.5	0.1	-1.9	-20.4	-0.3	-5	-20.6	-2.6	-2.5	-19	-3.4	-2.3	-20.1	0.5	-5	-20.9	-1.1	-1	-21.9	-1	-4.1	-19.1	-2.3	-1.1	-19.4	-1	-1.5	-20.8	-0.3	-1.8	-19.2	-1.5	-3	-20.8	-2.7	-1.1	-18.7	-0.9	-3.4	-21.3	-1.8	-1.5
ABalaaapa	208	-20.3	-0.1	-1.7	-20.9	-3.7	-1.6	-20.2	0.5	-0.9	-20.4	-0.8	-4	-20.6	-2.6	-2.5	-19.5	-3.4	-1.8	-20.3	0.9	-2.9	-21.1	-0.9	-1.5	-21.7	-1	-3.6	-19.1	-2.3	-1.1	-19.4	-1.2	-1.5	-21	0.5	-1.3	-19.6	-1.9	-2	-20.5	-2.7	-2.1	-18.6	-0.3	-3.4	-21.3	-1.8	-1.5
ABalaaapa	209	-20.6	-0.4	-2.2	-21.5	-3.1	-1.6	-20.2	0.5	-0.9	-20.5	-0.5	-5	-20.2	-2.5	-3	-19.5	-2.8	-2.8	-20.3	0.9	-2.9	-21.1	-1.1	-1	-21.7	-1	-3.6	-19.2	-1.6	-1.6	-19.5	-1.9	-1.5	-21	0.5	-1.3	-19.5	-1.4	-2	-20.5	-2.7	-2.1	-18.9	-0.3	-3.4	-21.3	-1.3	-1.5
ABalaaapa	210	-20.6	-0.4	-2.2	-21.5	-3.1	-1.6	-20.5	0.1	-0.4	-20.5	-0.5	-5	-19.9	-2.7	-4	-19.5	-2.8	-2.8	-20.1	1.2	-3.4	-21.1	-1.1	-1	-21.4	-0.1	-4.1	-19.2	-2	-1.6	-19.5	-1.9	-1.5	-21	0.1	-0.8	-19.5	-1.4	-2	-20.3	-2.4	-1.1	-19.2	-0.1	-3.9	-21.1	-1.7	-2
ABalaaapa	211	-20.3	-0.1	-1.7	-21.1	-3.5	-2.7	-20.5	0.1	-0.4	-20.8	0	-4	-19.9	-2.7	-4	-19.4	-2.3	-0.8	-20	2.2	-2.9	-21.1	-0.7	-2.5	-21.3	-1	-3.1	-19.2	-2	-1.6	-19.6	-1.5	-2.6	-21.2	0	-1.3	-19.6	-0.2	-1.5	-21	-1.3	-1.6	-19.2	-0.1	-3.9	-21.1	-1.7	-2
ABalaaapa	212	-20.2	0.2	-3.2	-21.1	-3.5	-2.7	-20.8	0	1	-20.8	0	-4	-20.4	-2.2	-4	-19.4	-2.3	-0.8	-20	2.2	-2.9	-21.1	-0.7	-2.5	-21.3	-1	-3.1	-19	-1.2	-2.1	-19.6	-1.5	-2.6	-21.2	0	-1.3	-19.6	-0.2	-1.5	-21	-1.3	-1.6	-19.8	-0.3	-3.9	-20.7	-1.7	-2
ABalaaapa	213	-20.2	0.2	-3.2	-21.4	-2.9	-2.1	-20.8	0	1	-20.8	-0.6	-4.5	-20.9	-1.3	-3.5	-19.6	-1.7	-2.3	-19.9	2	-3.9	-21.2	0	-1.5	-21.7	0	-4.6	-20.1	-0.9	-2.6	-19.8	-0.8	-2.6	-21.6	0.8	-1.8	-19.3	0.3	-1.5	-20.5	-2.5	-0.1	-19.7	-0.5	-4.4	-20.7	-1.7	-2
ABalaaapa	214	-20.1	0.3	-3.2	-21.5	-2.1	-1.6	-20.9	0.3	0	-20.8	-0.6	-4.5	-21.1	-0.9	-3.5	-19.8	-0.8	-1.8	-19.9	2	-3.9	-21.2	0.4	-2	-21.7	0.7	-3.6	-20.1	-0.9	-2.6	-20	-0.8	-3.1	-21.6	0.8	-1.8	-19.9	0.8	-0.5	-20.5	-2.5	-0.1	-19.8	-0.5	-3.9	-20.8	-1.3	-2.5
ABalaaapa	215	-19.8	0.2	-2.7	-21.5	-2.1	-1.6	-20.8	1.2	-0.9	-20.4	-0.6	-4.5	-21.1	-0.9	-3.5	-19.8	-0.8	-1.8	-20.1	1.2	-3.4	-21.2	0.4	-2	-21.7	0.7	-3.6	-19.9	0.2	-1.6	-20	-0.8	-3.1	-21.4	2	-2.3	-19.9	0.8	-0.5	-21.8	-1.8	-0.1	-19.5	-0.5	-4.4	-20.8	-1.3	-2.5
ABalaaapa	216	-19.8	0.2	-2.7	-21.6	-1.4	-1.6	-20.8	1.2	-0.9	-20.4	-0.6	-4.5	-21.7	-0.1	-4	-19.8	-1.6	-1.8	-20.1	1.4	-3.9	-21.8	0.2	-1	-22	1.6	-3.6	-19.9	0.2	-1.6	-20	-1.1	-2.6	-22	2.4	-2.8	-19.7	-0.4	0	-21.3	-1.3	-1.1	-19.5	-0.5	-4.4	-21.3	0	-2
ABalaaapa	217	-19.9	0.4	-2.2	-21.6	-1.4	-1.6	-20.7	1.9	-0.9	-20.7	-0.5	-5.5	-21.8	0.7	-4	-19.8	-1.6	-1.8	-20.1	1.4	-3.9	-21.8	0.2	-1	-22.3	1.6	-4.1	-20.5	0.7	-2.1	-20	-1.1	-2.6	-22	2.4	-2.8	-19.7	-0.4	0	-21.3	-1.3	-1.1	-19.1	0	-4.9	-21.8	0	-2
ABalaaapa	218	-19.7	1.1	-2.2	-21.4	-1.4	-2.1	-20.7	1.9	-0.9	-20.7	-0.5	-5.5	-21.8	0.7	-4	-19.6	-1.4	-1.3	-20.2	1.4	-2.4	-21.5	-0.2	-1.5	-22.3	1.6	-4.1	-20.3	0	-1.6	-20	-1.1	-2.6	-21.8	2.6	-3.3	-19.8	0.1	-1	-22.2	0.2	-2.1	-19.2	0.6	-4.9	-21.8	0	-2
ABalaaapa	219	-19.7	1.1	-2.2	-21.4	-1.2	-1.6	-20.9	1.3	-0.9	-20.7	0.2	-5	-21.8	1.4	-4	-19.6	-1.6	-1.3	-20.2	1.4	-2.4	-21.7	-0.4	-1	-22.3	2.3	-4.1	-20.3	0	-1.6	-19.9	-1.6	-2	-21.8	2.6	-3.3	-19.8	0.1	-1.5	-22.2	0.2	-2.1	-19.7	0.6	-4.4	-22.7	1	-1.5
ABalaaapa	220	-19.4	0.7	-1.7	-21.4	-1.2	-1.6	-20.9	1.3	-0.9	-20.7	0.2	-5	-21.4	1.8	-3.5	-19.6	-1.6	-1.3	-20.6	1.6	-2.9	-21.7	-0.4	-1	-22.2	2.6	-3.1	-20.3	1.1	-1.6	-19.9	-1.6	-2	-22	2.5	-2.8	-19.8	0.1	-1.5	-21.8	0.5	-1.1	-19.7	0.6	-4.4	-22.7	1	-1.5
ABalaaapa	221	-19.5	1.2	-2.7	-21.6	-1.2	-1.6	-21.4	0.6	-2.4	-20.7	0.9	-4.5	-21.4	1.8	-3.5	-19.6	-0.8	-0.8	-20.6	1.8	-1.4	-21.6	0.4	-1.5	-22.2	2.6	-3.1	-20.3	0	-1.6	-19.9	-1.6	-2	-21.4	1.3	-2.8	-19.8	0.1	-1	-21.6	0.5	-3.1	-19.9	1.6	-3.4	-22.1	1.1	-2
ABalaaapa	222	-19.5	1.2	-2.7	-21.6	-1.2	-1.6	-21.4	0.6	-2.4	-20.7	0.9	-4.5	-21.3	1.2	-2.5	-19.6	-0.8	-0.8	-20.6	1.8	-1.4	-21.6	0.4	-1.5	-21.9	2.9	-3.6	-20.3	0	-1.6	-19.9	-1.6	-2	-21.4	1.3	-2.8	-19.8	0.1	-1	-21.6	0.5	-3.1	-19.4	1.3	-4.4	-22.1	1.1	-2
ABalaaapa	223	-19.5	0.5	-1.2	-21.5	-0.7	-1.1	-21.3	1	-1.9	-20.8	0.9	-3.5	-20.4	0.8	-1.5	-19.4	-1.7	-2.3	-20.2	1.4	-2.4	-21.4	0.4	0	-21.4	1.6	-3.1	-19.9	-1.3	-2.6	-19.6	-1.5	-2.6	-20.7	2.2	-3.3	-20	0	-0.5	-20.5	-0.3	-2.1	-19.2	0.6	-4.4	-22.3	1.1	-1
ABalaaapa	224	-19.4	0.7	-1.7	-20.4	-0.4	-2.1	-20.9	1.3	-2.4	-20.4	0.5	-4	-20.3	0.2	-1.5	-19.4	-0.8	-4.3	-20.1	1.6	-3.4	-21	0	-2	-21.3	1.9	-3.1	-19.3	-1.7	-1.6	-19.7	-1.9	-2.6	-20.9	1.5	-4.3	-19.6	0	-1	-20.6	-1.1	-3.1	-19.2	-0.1	-4.9	-21.3	0.1	-1.5
ABalaaapal	225	-18.8	3.9	-2.2	-20.8	0.8	-1.1	-20.3	2.8	-1.9	-20.3	2.5	-3	-20.4	2	0	-19.7	0.9	-3.8	-20.6	3.8	-2.9	-21	2.3	0	-21.3	4	-1.1	-18.7	1.5	-1.6	-19.5	0.9	-2.6	-21.1	2.1	-3.3	-20.7	1	-0.5	-20.4	1.4	-1.6	-18.8	0.8	-3.9	-20.8	0.7	-0.5
ABalaaapal	226	-18.8	3.9	-2.2	-20.8	0.8	-1.1	-20.3	2.8	-1.9	-20.3	2.5	-3	-20.4	2	0	-19.7	0.9	-3.8	-20.6	3.8	-2.9	-21	2.3	0	-21.3	4	-1.1	-18.7	1.5	-1.6	-19.5	0.9	-2.6	-21.1	2.1	-3.3	-20.7	1	-0.5	-20.4	1.4	-1.6	-18.8	0.8	-3.9	-20.8	0.7	-0.5
ABalaaapal	227	-19	4.6	-1.7	-20.9	2.1	-0.6	-20.5	4	-1.4	-20.6	3.8	-3	-20.5	2.4	-1	-19.6	-0.1	-3.3	-19.6	4.7	-1.4	-21	3.6	-1	-21.7	3.6	-0.1	-19.1	1.7	-2.6	-19.3	1.8	-3.1	-20.4	3.1	-3.3	-20.6	1.7	-1.5	-21.3	0.9	-2.6	-19.3	1.7	-3.9	-21	1	-0.5
ABalaaapal	228	-19	4.6	-1.7	-20.9	2.1	-0.6	-20.5	4	-1.4	-20.6	3.8	-3	-20.5	2.4	-1	-19.6	-0.1	-3.3	-19.6	4.7	-1.4	-21	3.6	-1	-21.7	3.6	-0.1	-19.1	1.7	-2.6	-19.3	1.8	-3.1	-20.4	3.1	-3.3	-20.6	1.7	-1.5	-21.3	0.9	-2.6	-19.2	2.4	-3.4	-21	1	-0.5
ABalaaapal	229	-19.6	4.6	-1.7	-21.2	1.9	1.3	-20.6	4.1	1	-20.4	3.4	-2.5	-20.1	2.5	0	-20	0	-3.8	-19.8	4.7	-1.4	-21.1	3.2	-0.5	-21.5	3.9	-0.1	-19.1	2.4	-2.6	-19.7	1.3	-4.1	-19.7	4	-3.3	-20.9	2.2	-3	-21.3	0.5	-0.6	-19.3	2.2	-2.4	-21.3	2	-0.5
ABalaaapal	230	-21.2	4.8	-1.7	-21.3	1.5	0.3	-20.6	4.1	1	-20.4	3.4	-2.5	-20.3	3.1	-1	-20.2	-0.1	-3.3	-20.2	4.9	-1.4	-21.1	3.2	-0.5	-21.1	3.8	-0.6	-19.3	2.5	-1.1	-19.5	1.5	-4.1	-20.2	3.3	-3.3	-20.9	2.2	-3	-21.3	0.5	-0.6	-19.3	2.2	-2.4	-21.3	2	-0.5
ABalaaapal	231	-21.2	4.8	-1.7	-21.3	1.5	0.3	-20	5.1	-0.4	-20.1	4	-3	-20.3	3.1	-1	-20.2	-0.1	-3.3	-20.2	4.9	-1.4	-20.8	4	0	-21.1	3.8	-0.6	-19.3	2.5	-1.1	-19.5	1.5	-4.1	-20.2	3.3	-3.3	-20.3	2.1	-2.5	-21.5	0.7	-1.1	-19.4	2.7	-1.9	-20.7	2.1	0.4
ABalaaapal	232	-21.1	5.1	-0.7	-21.2	1	-0.6	-20	5.1	-0.4	-20.1	4	-3	-20.4	3.2	-0.4	-20.4	-0.1	-3.3	-20.4	4.7	-0.9	-20.9	3.4	-1	-21.1	4.1	-1.1	-19.9	2.9	-1.6	-19.6	1	-3.6	-20.4	3.5	-3.3	-19.9	1.6	-4.1	-21.1	1	-1.1	-19.2	3.1	-1.4	-20.7	2.1	0.4
ABalaaapal	233	-21.3	4.4	-1.7	-21.2	1	-0.6	-20.3	4.6	-0.4	-20.2	4.4	-2.5	-20	2.8	-1	-20.4	-0.1	-3.3	-20	4.2	-0.9	-20.9	3.4	-1	-21.1	3.8	-1.6	-19.9	2.9	-1.6	-19.6	1	-3.6	-20.4	3.5	-3.3	-19.9	1.6	-4.1	-21.1	1	-1.1	-18.4	2.6	-1.4	-20.5	1.9	0
ABalaaapal	234	-21.3	4.4	-1.7	-21.4	1	-1.1	-20.7	4.3	-1.4	-20.2	4.4	-2.5	-20	2.8	-1	-20.6	0.1	-2.8	-20	4.2	-0.9	-20.9	3.4	-0.5	-21.1	3.8	-1.6	-19	3.1	-1.1	-19.2	1.1	-2	-20	3.3	-2.8	-20.3	1.9	-1.5	-20.6	0.8	-0.6	-18.4	2.6	-1.4	-20.6	2.2	0.4
ABalaaapal	235	-21.2	4.6	-1.2	-21.3	1.2	-1.1	-20.7	4.3	-1.4	-19.8	4.9	-3	-19.1	2.5	-1	-20.2	0.2	-3.8	-19.6	3.6	-0.9	-20.9	3.4	-0.5	-21.3	4	-1.6	-19.3	3.1	-0.6	-18.7	1.2	-1	-19.8	3.6	-2.3	-20.3	1.9	-1.5	-20.6	0.8	-0.6	-19.3	2.4	-1.9	-20.6	2.2	0.4
ABalaaapal	236	-21.3	4.3	-1.2	-21.3	1.2	-1.1	-20.9	3.4	-0.9	-19.8	4.9	-3	-18.9	2.5	-1.5	-20.2	0.2	-3.8	-19.5	4	-0.9	-20.8	4.1	-1	-21.3	3.3	-2.1	-19.3	3.1	-0.6	-18.7	1.2	-1	-19.8	3.6	-2.3	-20.3	1.9	-2	-20.3	1	-0.6	-19.2	2.4	-1.9	-20.8	2.6	0.4
ABalaaapal	237	-21.3	4.3	-1.2	-21.2	1	-1.6	-20.9	3.4	-0.9	-20.2	4.4	-2.5	-18.9	2.5	-1.5	-19.8	0	-1.8	-19.5	4	-0.9	-20.1	4	0	-21.3	3.3	-2.1	-19.1	2.9	-1.1	-18.5	1.8	0	-20	3.5	-2.3	-20.3	1.9	-2	-19.9	1.9	-2.1	-19.7	2.5	-1.4	-20.8	2.6	0.4
ABalaaapal	238	-20.8	4.8	-1.7	-21.2	1	-1.6	-20.7	3.8	-1.9	-20.2	4.4	-2.5	-19.4	2	-1	-19.8	0	-1.8	-19.6	4.6	-1.4	-20.1	4	0	-21.4	3.5	-2.1	-19.1	2.9	-1.1	-18	1.9	-0.5	-20	3.5	-2.3	-20.3	1.8	-1.5	-19.9	1.9	-2.1	-19.7	2.5	-1.4	-20.2	1.8	0
ABalaaapal	239	-20.6	4.6	-1.2	-21.3	1.4	-1.6	-20.7	3.8	-1.9	-20.6	3.5	-3	-19.4	2	-1.5	-20.2	0	-0.8	-19.6	4.6	-0.4	-20.4	5.1	0.9	-20.6	3.2	-1.1	-18.8	3.3	-1.6	-18	1.9	-0.5	-20.4	2.8	-2.3	-19.9	1.8	-1	-19.9	2.2	-0.6	-19.1	3.1	-0.9	-20.2	1.8	0
ABalaaapal	240	-20.6	4.6	-1.2	-20.9	1.1	-2.7	-20.2	3.1	-1.4	-20.3	3.2	-2.5	-19.4	2	-1.5	-20.2	-0.1	-1.3	-19.6	4.6	-0.4	-20.4	5.1	0.9	-20.6	3.2	-1.1	-18.1	3.5	-0.1	-17.6	2.2	0	-20.2	2.8	-1.8	-19.9	1.8	-1	-19.9	2.2	-0.6	-18.8	3.8	-1.4	-21.1	1.4	0
ABalaaapal	241	-20.7	4.3	-0.7	-20.9	1.1	-2.7	-20.2	3.1	-1.4	-20.3	3.2	-2.5	-19.6	2	-0.4	-20.2	-0.1	-1.3	-20	4.6	-0.9	-19.4	4.5	-0.5	-21.1	3.4	-2.6	-18.1	3.5	-0.1	-17.6	2.2	0	-20.2	2.8	-1.8	-19.8	2.2	-1.5	-20.2	2.8	-1.1	-18.8	4.1	-0.9	-21.1	1.4	0
ABalaaapal	242	-20.3	4.4	-0.7	-20.6	1.5	-2.1	-19.9	3.6	-2.4	-20.3	3.9	-2.5	-19.9	1.8	-1	-20.2	0.3	-1.3	-20	4.6	-0.9	-19.9	4.2	0.4	-21.3	3.3	-2.6	-17.7	3.3	-0.1	-18	2.1	-0.5	-20	3.3	-1.8	-19.8	2.2	-1.5	-19.9	2.4	-0.1	-18.8	3.6	-1.4	-21.1	1.7	-1
ABalaaapal	243	-20.3	4.4	-0.7	-20.6	1.5	-2.1	-20.3	3.2	-1.4	-20.3	3.9	-2.5	-19.9	1.8	-1	-20.2	0.3	-1.3	-19.6	4.6	0	-19.9	4.2	0.4	-21.3	3.3	-2.6	-17.7	3.3	-0.1	-17.9	2.4	0.4	-20	3.3	-1.8	-19.3	3	-0.5	-19.9	2.4	-0.1	-18.8	3.6	-1.4	-20.9	1.4	0
ABalaaapal	244	-20.7	4.5	-1.7	-20.4	1.6	-1.1	-20.3	3.2	-1.4	-19.8	4	-1.5	-20.3	1.9	-0.4	-20.2	0.3	-1.3	-19.8	4.4	0.5	-19.7	4.2	-0.5	-21	2.9	-1.1	-18.3	3.5	-1.6	-17.9	2.4	0.4	-19.7	3.1	-1.8	-19.3	3	-0.5	-20.1	2.2	-0.1	-18.8	3.9	-1.4	-20.9	1.4	0
ABalaaapal	245	-20.3	4.9	-1.2	-19.9	2	-1.1	-19.7	4	-2.4	-19.8	4	-1.5	-20.8	2.4	-0.4	-19.3	0.4	-0.8	-19.8	4.4	0.5	-19.7	4.2	-0.5	-20.8	3.2	-1.6	-18.1	3.1	-1.6	-18.1	3	0.4	-19.8	3.1	-0.8	-19.2	2.5	-1.5	-20.1	2.2	-0.1	-18.9	3.8	-0.9	-20.6	0.9	0.4
ABalaaapal	246	-20.3	4.9	-1.2	-19.9	2	-1.1	-19.7	4	-2.4	-19.7	4.6	-1.5	-20.8	2.4	-0.4	-19.3	0.4	-0.8	-20	4.4	0	-19.5	4.1	0.4	-20.8	3.2	-1.6	-18.1	3.1	-1.6	-18.1	3	0.4	-19.8	3.1	-0.8	-19.3	2.3	-0.5	-19.9	2.4	-0.6	-18.9	3.8	-0.9	-20.6	0.9	0.4
ABalaaapal	247	-20	5.4	-0.7	-19.5	1.9	-0.6	-19.6	4.1	-0.9	-19.7	4.6	-1.5	-21	3.3	0	-19.3	0.7	-0.3	-20.6	3.8	0.5	-19.5	4.1	0.4	-21	3.3	-1.1	-18.1	2.6	-0.1	-18.4	2.5	0.4	-19.7	3.6	-0.8	-19.3	2.3	-0.5	-19.9	2.4	-0.6	-18.9	3.8	-0.9	-20.7	1.5	0
ABalaaapal	248	-20	5.4	-1.2	-19.5	1.9	-0.6	-19.6	4.1	-0.9	-19.8	4.7	-1	-21.2	2.5	0	-19.3	0.7	-0.3	-20.6	3.8	0.5	-20.1	3.9	0	-20.5	3.5	-1.6	-18.1	2.6	-0.1	-18.1	2.5	1.4	-19.7	3.6	-0.8	-19.2	3.2	-0.5	-20.2	2.2	0.9	-19.1	3.8	-0.9	-20.7	1.5	0
ABalaaapal	249	-20	5.4	-1.2	-19.6	2.2	-1.1	-19.6	3.6	-0.9	-19.8	4.7	-1	-21.2	2.5	0	-18.9	1.3	-0.3	-20.4	4.4	0.5	-20.1	3.9	0.4	-20.5	3.5	-1.6	-18.4	2.7	-0.1	-18.1	2.5	1.4	-19.7	3.8	-0.3	-19.2	3.2	-0.5	-20.4	2.6	0.3	-19.1	3.4	-0.9	-20.8	2.2	0.4
ABalaaapal	250	-19.9	5	-1.7	-19.1	3	-0.6	-19.5	3.2	-0.4	-19.8	4.2	-0.5	-20.5	2.6	1	-18.9	1.7	-1.3	-20.6	4.2	-0.4	-20.1	3.9	0.4	-20.4	3.3	-1.6	-18.8	2.9	-0.1	-18.1	3.2	0.9	-19.7	3.5	-0.8	-19.1	2.9	0.4	-20.4	2.6	0.3	-19.2	3.4	-0.3	-20.6	2.2	0.9
ABalaaapal	251	-19.7	5.6	-1.7	-19.1	3	-0.6	-19.5	3.2	-0.4	-19.8	4.2	-0.5	-20.1	2.2	0	-18.9	1.7	-1.3	-20.6	4.2	-0.4	-19.6	4.4	-0.5	-20.2	4	-1.6	-18.8	2.9	-0.1	-18.4	2.7	0.9	-19.7	3.5	-0.8	-19.1	2.9	0.4	-19.7	3.6	0.3	-19.2	3.4	-0.3	-20.6	2.2	0.9
ABalaaapal	252	-19.7	5.6	-1.7	-19.2	3.3	-0.6	-19.4	3.8	-0.9	-20.1	4	-0.5	-20.1	2.2	0	-19.1	1.6	-0.3	-20.2	4.7	0	-19.6	4.4	-0.5	-20.2	4	-1.6	-19.3	2.9	-0.1	-18.4	2.7	0.9	-19.7	4	-0.8	-19.1	2.9	0.4	-19.7	3.6	0.3	-18.9	3.2	0.1	-20.4	2.5	0
ABalaaapal	253	-19.9	5.7	-2.2	-19.2	3.3	-0.6	-19.4	3.8	-0.9	-20.1	4	-0.5	-20.3	2.4	1	-19.1	1.6	-0.3	-20.4	4.2	-0.4	-19.5	3.9	0	-19.8	4.3	-1.6	-19.3	2.9	-0.1	-18.4	2.7	1.4	-19.7	4	-0.8	-18.8	3.3	0.9	-19.5	3.8	-0.1	-18.4	3.6	0.1	-20.4	2.5	0
ABalaaapal	254	-19.7	5.6	-2.2	-19	3.3	-1.1	-19	3.9	-0.4	-19.8	4	-1.5	-20.8	2.4	0	-18.9	1.7	-1.3	-20.4	4.2	-0.4	-19.5	4.1	0	-20.2	4.2	-1.6	-19.3	3.2	0.3	-18.4	2.7	1.4	-19.3	4.5	0.1	-18.8	3.3	0.9	-19.2	4.1	-1.1	-18.6	4.3	0.1	-20.6	2.7	0
ABalaaapal	255	-19.7	5.6	-2.2	-18.9	4.2	-1.6	-19	3.9	-0.4	-19.8	4	-1.5	-20.8	2.4	0	-19.2	2.2	-0.3	-20	4	1	-19.5	4.1	0	-20.2	4.2	-1.6	-18.8	3.1	-0.1	-18.4	3.2	1.4	-19	4.4	0.1	-18.3	3.4	1.9	-19.2	4.1	-1.1	-18.9	3.8	0.1	-20.6	2.7	0
ABalaaapal	256	-19.9	5.5	-1.7	-18.9	4.2	-1.6	-18.4	4.6	-0.9	-19.8	4	-1.5	-20.5	2.6	-1	-19.2	2.2	-0.3	-20	4	1	-19.3	3.7	0.9	-20.1	3.2	-1.1	-18.8	3.1	-0.1	-18.3	3	1.9	-19	4.4	0.1	-18.3	3.4	1.9	-18.9	4.5	0.3	-18.9	3.8	0.1	-20.7	3	0.9
ABalaaapal	257	-20.3	5.8	-1.2	-19.7	3.2	-1.1	-18.4	4.6	-0.9	-19.8	3.9	-2	-20.5	2.8	-1.5	-19.1	2	0.1	-20.2	4.2	1	-19.3	3.7	0.9	-19.7	3.9	-1.6	-18.8	3.3	-0.1	-18.3	3	1.9	-18.6	4.7	-0.3	-18.4	3.5	1.4	-18.9	4.5	0.3	-18.9	3.9	0.6	-20.7	3	0.9
ABalaaapal	258	-20.3	5.8	-1.2	-19.7	3.2	-1.1	-18.8	4.8	-0.4	-19.8	3.9	-2	-20.5	2.8	-1.5	-19.1	2	0.1	-20	4.2	0	-19.2	4.1	0.4	-19.7	3.9	-1.6	-18.8	3.3	-0.1	-18.3	3.3	1.4	-18.6	4.7	-0.3	-18.4	3.5	1.4	-19.2	4.7	-0.1	-19.3	3.9	0.1	-20.5	3	0.9
ABalaaapal	259	-20.1	6.3	-1.2	-19.7	3.1	-0.6	-18.8	5	-0.4	-19.8	3.2	-1	-20.7	2.9	-1	-19.3	2.2	0.1	-20	4.2	0	-19	4.5	-1	-20.4	4.4	-0.6	-19	3.6	-0.1	-18.3	3.3	1.4	-18.6	5.2	-0.3	-18.4	3.5	1.4	-19.2	5	0.9	-18.9	3.6	0.6	-19.9	2.9	0.9
ABalaaapal	260	-19.4	6.1	-1.2	-19.3	3.8	-0.6	-18.8	5	-0.4	-19.8	3.2	-1	-21.4	4.2	-0.4	-18.8	3.3	0.1	-20.2	3.8	0	-19	4.5	-1	-19.9	4.5	-0.1	-18.5	3.4	0.3	-18	3	1.4	-18.5	5.8	-0.3	-18.6	3	1.9	-19.2	5	0.9	-18.9	3.6	0.6	-19.9	2.9	0.9
ABalaaapal	261	-19.4	6.1	-1.2	-19.3	3.8	-0.6	-19	4.4	0	-19.6	3.2	-2	-21.4	4.2	-0.4	-18.8	3.3	0.1	-20	4.2	0.5	-19.2	4.7	0.4	-19.9	4.5	-0.1	-18.5	3.4	0.3	-17.8	3.3	0.9	-18.5	5.8	-0.3	-18.6	3	1.9	-19	5	0.3	-19.3	3.9	-0.3	-19.9	3.3	0.9
ABalaaapal	262	-19.8	6	-1.2	-19.3	4.1	-0.6	-19	4.4	0	-19.6	3.2	-2	-21.4	5.3	-1	-19	2.8	-0.3	-20	4.2	0.5	-19.2	4.7	0.4	-20.1	4.5	-1.1	-18.3	3.6	-0.1	-17.8	3.3	0.9	-18.3	6.5	0.1	-18.5	4.1	1.4	-19	5	0.3	-19.2	3.6	-0.3	-19.9	3.3	0.9
ABalaaapal	263	-19.8	6	-1.2	-19.3	4.1	-0.6	-19.1	4.8	0	-19.8	3.2	-1.5	-21.4	5.3	-1	-19	2.8	-0.3	-20	3.8	-0.4	-19.2	4.8	-0.5	-20.1	4.5	-1.1	-18.3	3.6	-0.1	-17.3	3.5	0.9	-18.3	6.5	0.1	-18.5	4.1	1.4	-19.5	5.2	0.3	-18.9	3.6	0.1	-19.9	2.7	2
ABalaaapal	264	-19.4	5.9	-1.7	-19.3	4.3	-0.6	-19.1	4.8	0	-19.8	3.2	-1.5	-21	5	-1.5	-18.8	3.1	-0.3	-20.4	3.5	0	-19.2	4.8	-0.5	-20.1	4.5	-0.1	-18.1	4.2	0.3	-17.6	3.8	0.4	-18.3	5.8	1.1	-18.8	4	1.4	-19.5	5.2	0.3	-18.9	3.6	0.1	-19.9	2.7	2
ABalaaapal	265	-19.3	5.7	-0.7	-19.1	4.1	-1.1	-18.9	5.1	0	-19.5	4.3	-1.5	-21	4.5	-2	-18.6	3.1	0.1	-20.4	3.5	0	-19.1	5.2	0	-19.8	4.9	-0.6	-18.3	4	0.8	-17.6	3.8	0.4	-18.3	5.8	1.1	-18.5	3.5	2.4	-19.5	4.8	-0.1	-18.8	3.8	-0.3	-19.5	2.7	0.9
ABalaaapal	266	-19.3	5.7	-0.7	-19.1	4.1	-1.1	-19	4.2	-0.9	-19.5	4.3	-1.5	-21	4.5	-2	-18.6	3.1	0.1	-20.4	3.8	-0.9	-19.4	5.2	0.4	-19.8	4.9	-0.6	-18.3	4	0.8	-17.7	3.8	0.4	-18.3	5.8	1.1	-18.5	3.5	2.4	-19.5	4.7	-0.6	-18.6	3.4	-0.3	-19.6	3.2	1.5
ABalaaapal	267	-19.6	6.5	-0.7	-18.9	5.2	-1.1	-19	4.2	-0.9	-19.3	3.3	-1.5	-20.1	5.1	-2	-18.3	3.7	0.1	-20.4	4	0	-19.4	5.2	0.4	-19.5	5.2	-1.1	-18.1	4.3	0.8	-17.7	3.8	0.4	-18.5	5.4	0.6	-18.4	4.6	1.4	-19.5	4.7	-0.6	-18.9	3.4	-0.3	-19.6	3.2	1.5
ABalaaapal	268	-19.3	6.2	-0.7	-18.9	5.2	-1.1	-18.8	4.8	0	-19.3	3.3	-1.5	-19.5	5.2	-2	-18.3	3.7	0.1	-20.4	4	0	-19.1	5.6	0	-19.4	5.6	-1.1	-18.1	4.3	0.8	-17.9	3.6	0.4	-18.5	5.4	0.6	-18.4	4.6	1.4	-19.2	4.8	0.9	-18.9	3.4	-0.3	-19.9	2.9	1.5
ABalaaapal	269	-19.3	6.2	-0.7	-19.1	5.3	-0.6	-18.8	4.8	0	-18.8	4.1	-2	-19.5	5.2	-2	-18.4	3.1	-0.8	-20.4	4	-0.4	-19.1	5.6	0	-19.4	5.6	-1.1	-18.3	4.5	0.8	-17.9	4.7	0.4	-18.1	6.1	0.6	-18.1	5	1.4	-19.2	4.8	0.9	-18.3	3.5	0.6	-19.9	2.9	1.5
ABalaaapal	270	-19.2	6.6	-1.7	-18.8	5.7	-0.6	-18.3	5.2	-1.4	-18.5	4.7	-1.5	-19.2	5	-2.5	-18.1	4.1	-0.3	-20.4	4	-0.4	-19.4	5	-0.5	-19.2	5.7	-1.1	-18.3	4.5	-0.1	-17.9	4.7	0.4	-18.1	6.5	1.1	-18.1	5	1.4	-19	5.3	0.9	-18.4	3.4	0.1	-19.3	3	0.4
ABalaaapal	271	-18.9	6.2	-1.7	-18.8	5.7	-0.6	-18.3	5.2	-1.4	-18.5	4.7	-1.5	-19.4	4.9	-2.5	-18.1	4.1	-0.3	-20.6	3.6	-0.4	-19.3	5.4	-0.5	-19	6	-0.6	-18.3	4.5	-0.1	-17.7	5.2	0	-18.1	6.5	1.1	-17.9	5	0.4	-19.4	5.2	0.9	-18.2	4.2	1.1	-19.3	3	0.4
ABalaaapal	272	-18.9	6.2	-1.7	-18.3	6.2	-1.1	-18.3	5.2	-1.4	-18.6	4.3	-2.5	-19.4	4.9	-2.5	-17.7	4.1	-1.3	-20	3.8	-0.9	-19.3	5.4	-0.5	-19	6	-0.6	-18.3	4.9	-0.1	-17.7	5.2	0	-18.1	6.6	0.1	-18.3	5.3	0	-19.4	5.2	0.9	-18.1	4	0.1	-19.7	3.2	0
ABalaaapal	273	-18.6	6.6	-1.7	-18.3	6.2	-1.1	-18.3	5.2	-1.4	-18.6	4.3	-2.5	-19.2	5	-3	-17.7	4.1	-1.3	-20	3.8	-0.9	-18.7	5.3	1.4	-18.8	6	-1.1	-18.3	4.9	-0.1	-17.3	4.4	0	-18.1	6.6	0.1	-18.3	5.3	0	-19.2	5	1.4	-18.1	4	0.1	-19.7	3.2	0
ABalaaapal	274	-18.5	6.9	-0.7	-18.2	6.4	-1.1	-18.3	5.7	-1.4	-18.3	4.2	-1	-18.8	5.3	-2.5	-17.6	4.8	-0.8	-20.2	4	-0.4	-18.7	5.3	1.4	-18.9	5.5	-0.1	-18.5	4.7	-0.1	-16.9	4.7	0.9	-18	6.3	-0.3	-17.9	5	0	-19.2	5	1.4	-18.3	4.5	0.1	-19.4	3.3	0.4
ABalaaapal	275	-18.5	6.9	-0.7	-17.9	6.8	-1.6	-18.5	5.7	-0.9	-18.3	4.2	-1	-18.8	5.3	-2.5	-18.1	4.6	-1.3	-20	4.6	0	-18.9	5.2	0.9	-18.9	5.5	-0.1	-18.3	4.7	-0.1	-16.9	4.7	0.9	-18.3	6.6	-0.3	-17.9	5	0	-19.7	4.8	-0.1	-18.3	4.3	0.1	-19.4	3.8	0.4
ABalaaapal	276	-18.4	7.3	-0.7	-17.9	6.8	-1.6	-18.5	5.7	-0.9	-18.1	5.1	-2.5	-19.5	5.2	-1.5	-18.1	4.6	-1.3	-20	4.6	0	-18.7	5.6	0.9	-19.2	5.6	-0.1	-18.3	4.7	-0.1	-17.2	5.3	0.4	-18.3	6.6	-0.3	-17.8	5.1	0	-19.2	5.3	-0.6	-18.3	4.8	-0.9	-19.4	3.8	0.4
ABalaaapal	277	-18.1	7.5	-1.7	-17.7	7.2	-1.1	-18.6	5.6	-1.9	-18.1	5.1	-2.5	-19.6	6.5	-0.4	-17.6	4.8	1.6	-20	4.4	-0.9	-18.7	5.6	0.9	-19	5.2	0.3	-18.5	5	0.3	-16.9	5.2	1.4	-18.5	6.6	0.1	-17.8	5.1	0	-19.2	5.3	-0.6	-18.3	4.8	-0.9	-19.2	3.6	0
ABalaaapal	278	-18.1	7.5	-1.7	-17.7	7.2	-1.1	-18.6	5.6	-1.9	-18.3	5.1	-2	-19.6	6.5	-0.4	-17.6	4.8	1.6	-20.4	4.6	-1.4	-18.7	5.6	0.4	-19	5.2	0.3	-18.5	5	0.3	-16.9	5.2	1.4	-18.5	6.6	0.1	-17.8	6	0.4	-19.2	4.8	-0.1	-18.5	4.6	-0.9	-19.2	3.6	0
ABalaaapal	279	-18.5	7.6	-1.2	-18	6.6	-1.1	-18.1	6.3	-1.4	-18.3	5.1	-2	-20	6.4	-1.5	-17.9	4.4	1.1	-20.4	4.6	-1.4	-18.7	5.6	0.4	-18.8	5.5	0.3	-18.2	5.2	0.8	-16.8	4.8	1.9	-18.5	7	0.1	-17.6	6	0	-19.2	4.8	-0.1	-18.3	4.3	-0.3	-19.1	4.5	0.4
ABalaaapal	280	-18.8	7.9	-1.2	-17.8	6.3	-1.6	-18.1	6.3	-1.4	-17.9	5.5	-2.5	-19.7	5.7	-1	-18.3	4.2	-0.8	-20	4.7	-1.4	-18.5	5.5	0	-18.7	5	1.3	-18	5.6	1.3	-16.8	4.8	1.9	-18.7	6.4	-0.8	-17.6	6	0	-18.8	5.3	0.9	-18.3	4.7	0.1	-19.1	4.5	0.4
ABalaaapal	281	-18.8	7.9	-1.2	-17.8	6.3	-1.6	-18.4	6.7	-2.4	-17.9	5.5	-2.5	-19.7	5.7	-1	-18.3	4.2	-0.8	-19.4	5.1	-0.9	-18.5	5.5	0	-18.7	5	1.3	-18	5.6	1.3	-16.6	4.6	1.4	-18.7	6.4	-0.8	-17.7	6.5	0.9	-18.8	5.3	0.9	-18.3	4.7	0.1	-19.3	4.2	0
ABalaaapal	282	-19.1	7.6	0.2	-17.3	6.7	-1.6	-18.8	6.4	-1.4	-18	5.3	-1.5	-18.8	5.8	-0.4	-18.3	3.9	0.1	-19.4	5.1	-0.9	-18.9	5.4	0.4	-18.8	4.7	0.3	-17.8	5.6	1.3	-16.8	4.5	1.4	-19	6.3	-0.8	-17.7	6.5	0.9	-18.7	5.3	-0.1	-18.4	5	-0.9	-19.1	4.7	0.4
ABalaaapal	283	-19	7.4	0.2	-17.3	6.7	-1.6	-18.8	6.4	-1.4	-18	5.3	-1.5	-18.7	5.7	0.5	-18.3	3.9	0.1	-19.4	5.1	-0.9	-19.1	5	0.9	-19.1	4.9	0.3	-17.8	5.6	1.3	-16.8	4.5	1.4	-19	6.3	-0.8	-18	6.4	0.4	-18.5	5	0.9	-17.9	5	-0.3	-19.1	4.7	0.4
ABalaaapal	284	-19	7.4	0.2	-18	6.5	-0.1	-18.7	6	-1.9	-17.8	5.2	-1	-18.7	5.7	0.5	-17.7	4.4	-0.3	-19.4	5.1	-0.9	-19.1	5	0.9	-19.1	4.9	0.3	-17.8	5.6	1.8	-17.1	4.7	1.4	-18.9	6.4	-0.8	-18	6.4	0.4	-18.5	5	0.9	-17.9	5.4	-0.9	-18.8	5	0
ABalaaapal	285	-19.3	7.5	0.2	-17.8	6.6	-0.1	-18.7	6	-1.9	-17.6	5	-0.5	-18.3	5.4	1	-17.7	4.4	-0.8	-19.2	5.5	-0.4	-18.9	5.1	0.4	-19.1	5	-0.1	-18.3	5	1.3	-17.1	4.7	1.4	-18.7	6.8	-0.3	-17.8	6.3	0.4	-18.5	5.7	1.4	-18.2	5.4	-0.9	-18.8	5	0
ABalaaapal	286	-18.6	7.8	1.2	-17.8	6.6	-0.1	-18.3	6.3	-1.4	-17.6	5	-0.5	-18.1	5.3	1.5	-17.7	4.4	-0.8	-19.6	4.9	0	-18.9	5.1	0.4	-18.7	5	0.8	-18.3	5	1.3	-17.1	4.5	1.4	-18.7	6.8	-0.3	-18	6.1	0.4	-18.5	5.7	1.4	-18.2	5.4	-0.9	-19.2	4.8	0
ABalaaapal	287	-18.6	7.8	1.2	-17.9	6.8	-0.6	-18.3	6.3	-1.4	-17.4	5.8	-1.5	-18.1	5.3	1.5	-17.8	5.9	0.1	-19.6	4.9	0	-18.9	5.1	1.4	-18.7	5	0.8	-18	5.2	2.4	-16.9	5.2	1.9	-18	7.2	-0.3	-18	6.1	0.4	-18.5	5	1.4	-17.9	5.5	-0.3	-19.2	4.8	0
ABalaaapal	288	-18.9	7	1.2	-17.9	6.8	-0.6	-18.2	6.5	-2.4	-17.4	5.8	-1.5	-18.1	5.6	2.5	-17.8	5.9	0.1	-20	4.7	0.5	-18.9	5.2	1.4	-18.5	5.2	1.3	-18	5.2	2.4	-16.9	5.2	1.9	-18	7.2	-0.3	-17.8	6.3	0.4	-19.2	5	0.9	-17.9	5.7	-0.3	-18.8	5.2	0.9
ABalaaapal	289	-18.7	7	0.7	-18.2	6.6	0.8	-18.2	6.5	-2.4	-17.6	5.4	0	-17.9	5.7	3.5	-18.1	4.6	-0.8	-19.8	5.5	0	-18.9	5.2	1.4	-18.2	5.5	1.8	-18	5.1	1.8	-16.9	4.9	2.9	-18.9	6.6	-0.8	-17.8	6.3	0.4	-19.2	5	0.9	-17.9	5.9	-0.3	-18.8	5.2	0.9
ABalaaapal	290	-18.7	7	0.7	-18.1	5.9	-0.1	-18.8	5.5	-1.4	-17.6	5.4	0	-17.9	5.7	3.5	-17.9	4.8	0.6	-19.8	5.5	0	-18.5	5.1	0.9	-18.2	5.5	1.8	-18	5.2	2.4	-17	5.2	2.4	-18.7	6.8	-0.3	-17.4	5.9	0.9	-18.7	5.2	1.9	-17.9	5.9	-0.3	-19.2	5.1	0.9
ABalaaapal	291	-18.7	6.8	1.2	-18.1	5.9	-0.1	-18.2	6	-0.9	-17.4	5.1	0.9	-17.8	5.6	2.5	-17.9	4.8	0.6	-19.8	5.5	0	-18.5	5.1	0.9	-18.2	6.1	0.8	-18	5.2	2.4	-17	5.2	2.4	-18.7	6.8	-0.3	-17.4	5.9	0.9	-18.7	5.2	1.9	-17.6	5.7	0.1	-19	4.7	0.4
ABalaaapal	292	-18.9	7	1.7	-18	6.5	0.8	-18.2	6	-0.9	-17.4	5.1	0.9	-17.9	5.7	4	-17.9	4.8	0.6	-19.2	5.3	1.5	-18.2	5.7	1.9	-18	5.9	1.3	-18	5.6	2.4	-17.3	5.4	2.9	-18.5	7.3	-0.3	-17.6	6	0.9	-19	5.2	1.9	-17.8	5.7	-0.9	-19	4.7	0.4
ABalaaapal	293	-18.9	7	1.7	-18	6.5	0.8	-18.1	6.8	-0.4	-17.5	5.4	0.4	-17.9	5.7	4	-17.9	4.8	0.6	-19.2	5.3	1.5	-18.7	5.4	1.9	-18	5.9	1.3	-18	5.6	2.4	-17.3	5.4	2.9	-18.5	7.3	-0.3	-17.7	5.6	1.4	-18.8	5.2	2.9	-17.9	5.9	0.1	-19	4.9	1.5
ABalaaapal	294	-19	6.7	0.7	-17.9	6.1	1.3	-18.1	6.8	-0.4	-17.5	5.4	0.4	-17.5	5.8	3	-17.2	5.2	0.1	-19.2	5.7	2	-18.7	5.4	1.9	-18.1	6.1	1.3	-18.3	5.2	2.9	-16.6	5.9	2.9	-18.2	7	-0.3	-17.7	5.6	1.4	-18.8	5.2	2.9	-17.9	5.9	0.1	-19	4.9	1.5
ABalaaapal	295	-18.8	6.6	1.7	-17.8	6.3	0.8	-18.1	7.1	-0.4	-17.6	5.4	0.4	-17	5.6	3.5	-17.4	5	1.6	-19.1	5.5	1.5	-18.5	5.3	1.4	-18.2	6.1	1.8	-18.1	5	2.9	-16.6	6.2	2.9	-17.8	7	-0.3	-17.4	6	1.4	-18.5	5.2	2.9	-17.9	6.4	-0.9	-19	4.7	0.9
ABalaaapal	296	-18.8	6.6	1.7	-17.8	6.3	0.8	-18.1	7.1	-0.4	-17.6	5.4	0.4	-17	5.6	3.5	-17.4	5	1.6	-19.1	5.5	1.5	-18.5	5.3	1.4	-18.2	6.1	1.8	-18.1	5	2.9	-16.6	6.2	2.9	-17.8	7	-0.3	-17.4	6	1.4	-18.5	5.2	2.9	-17.8	6.4	-0.3	-19	4.7	0.9
ABalaaapal	297	-17.4	7	2.2	-17.5	6.8	1.3	-17.7	6.7	0	-18.3	5.1	1.4	-17.3	5.6	3	-17.8	4.6	2.6	-18.9	5.7	1	-18.3	4.9	1.9	-17.7	6.7	1.8	-17.6	4.5	2.9	-16.3	5.8	2.4	-17.4	7	-0.3	-17.3	6.1	2.4	-18.5	5.9	2.4	-17.5	7.1	-0.3	-18.6	4.7	2
ABalaaapal	298	-17.9	7	2.2	-16.9	6.8	1.3	-17.5	6.4	0	-17.7	4.8	1.4	-17.7	5	3	-17.2	4.8	1.6	-18.1	5.1	1	-17.9	4.8	1.9	-17.7	6.3	2.4	-17.3	5.3	2.4	-16.5	5.7	2.4	-17.6	6.6	0.1	-16.8	6.3	1.4	-18	5.7	1.9	-17	6.6	-0.9	-18.6	4.6	0.9
ABalaaapall	299	-17	8.5	3.2	-16.2	8.2	2.3	-16.9	8.1	1	-16.9	6	2.4	-16.7	6.7	4.5	-16.5	6.5	1.6	-16.8	6.2	2	-17.4	5.7	2.9	-17.3	7.7	2.4	-16.4	5.3	2.9	-15.5	7.1	3.9	-16.9	7.7	0.1	-15.7	6.9	2.9	-17.3	7.1	3.4	-16.6	7.7	-0.3	-17.8	5.8	3
ABalaaapall	300	-17	8.5	3.2	-16.2	8.2	2.3	-16.9	8.1	1	-16.9	6	2.4	-16.7	6.7	4.5	-16.5	6.5	1.6	-16.8	6.2	2	-17.4	5.7	2.9	-17.3	7.7	2.4	-16.4	5.3	2.9	-15.5	7.1	3.9	-16.9	7.7	0.1	-15.7	6.9	2.9	-17.3	7.1	3.4	-16.6	7.7	-0.3	-17.8	5.8	3
ABalaaapall	301	-17	7.8	4.2	-16.1	8.5	2.8	-16.2	8.4	1.5	-16.9	6	2.4	-16.9	7.4	4	-16	6.7	2.1	-16.4	6.9	2.5	-17.1	6.1	4.4	-17.5	8.2	1.8	-16	5.8	2.9	-15.6	7.4	3.4	-16.6	8.4	0.6	-15.6	7	3.4	-17.1	7.1	3.9	-16.3	8.4	0.1	-17.8	6	3
ABalaaapall	302	-17	7.8	4.2	-16.1	8.5	2.8	-16.2	8.4	1.5	-17	6.4	2.4	-16.9	7.4	4	-16	6.7	2.1	-16.4	6.9	2.5	-17.1	6.1	4.4	-17.5	8.2	1.8	-16	5.8	2.9	-15.6	7.4	3.4	-16.6	8.4	0.6	-15.6	7	3.4	-17.1	7.1	3.9	-16.2	8.8	-0.3	-17.8	6	3
ABalaaapall	303	-17.2	8.4	3.7	-15.9	8.6	3.3	-16.5	8.7	1.5	-17	6.4	2.4	-17.4	7.4	3.5	-16.3	6.5	3.1	-16.8	7.1	2.5	-17.1	6	3.9	-17.2	8	1.8	-16.2	5.8	3.4	-15.5	8.1	2.9	-16.2	8.6	0.1	-15.6	7.1	3.9	-16.9	7.2	3.4	-16.2	8.8	-0.3	-17.6	6	2.5
ABalaaapall	304	-17.2	8.4	3.7	-15.9	8.6	3.3	-16.5	8.7	1.5	-16.9	6.6	3.4	-17.4	7.4	3.5	-16.3	6.5	3.1	-16.8	7.1	2.5	-17.1	6	3.9	-17.2	8	1.8	-16.2	5.8	3.4	-15.5	8.1	2.9	-16.2	8.6	0.1	-15.6	7.1	3.9	-16.9	7.2	3.4	-16.3	8.7	0.1	-17.6	6	2.5
ABalaaapall	305	-16.7	8.6	4.2	-16.9	8.8	3.3	-17.1	8.4	0.5	-16.9	6.6	3.4	-16.8	7.2	3.5	-16.4	7	3.1	-17	7.1	2.5	-17.2	7	4.4	-17.3	8.3	1.8	-15.9	5.8	4.4	-15.7	7.6	3.4	-16.6	8.4	1.1	-15.5	7.2	4.4	-17.1	7.1	3.9	-16.1	8.6	0.1	-17.6	6.4	3.5
ABalaaapall	306	-16.7	8.6	4.2	-16.9	8.8	3.3	-17.1	8.4	0.5	-17.3	6.1	2.9	-16.8	7.2	3.5	-16.4	7	3.1	-17	7.1	2.5	-17.2	7	4.4	-17.5	7.6	2.9	-15.9	5.5	3.4	-16	7.7	3.4	-16.6	8.4	1.1	-15.4	7.3	4.9	-17.1	7.1	3.9	-16.2	8.8	0.6	-17.6	6.4	3.5
ABalaaapall	307	-16.9	8.8	4.2	-16.9	8.8	3.3	-17.3	8.6	1	-17.3	6.1	2.9	-17.9	6.6	3	-16	7.2	4.6	-17.1	7.1	2.5	-17.4	6.8	4.9	-17.5	7.6	2.9	-15.9	5.5	3.4	-16	7.7	3.4	-16.6	7.7	1.1	-15.4	7.3	4.9	-17.4	7.4	3.9	-16.2	8.8	0.6	-17.8	6.1	3
ABalaaapall	308	-16.7	9.3	3.2	-16.9	8.8	3.3	-17.3	8.6	1	-17.1	6.2	3.9	-17.9	6.6	3	-16	7.2	4.6	-17.1	7.1	2.5	-17.4	6.8	4.9	-17.6	8.3	1.8	-15.7	5.5	3.9	-16.5	7.7	3.9	-16.6	7.7	1.1	-16	7.5	4.4	-17.4	7.4	3.9	-15.7	8.3	0.6	-17.8	6.1	3
ABalaaapall	309	-16.7	9.3	3.2	-16.8	8.6	3.3	-17.6	8.4	1	-17.1	6.2	3.9	-17.5	7	3.5	-16.4	7	4.1	-17.3	7.1	2.5	-17.7	6.8	4.4	-17.6	8.3	1.8	-15.7	5.5	3.9	-16.5	7.7	3.9	-16.9	7.9	1.6	-16	7.5	4.4	-17.1	7.9	2.9	-16	8.8	0.1	-17.7	5.5	3
ABalaaapall	310	-16.7	9.3	3.7	-16.8	8.6	3.3	-17.6	8.4	1	-17	6.4	2.9	-17.5	7	3.5	-16.4	7	4.1	-17.3	7.1	2.5	-17.7	6.8	4.4	-17.9	8.3	2.4	-15.9	5.8	3.9	-17	8	3.9	-16.9	7.9	1.6	-16.8	7.2	3.9	-17.1	7.9	2.9	-16	8.8	0.1	-17.7	5.5	3
ABalaaapall	311	-16.7	9.3	3.7	-16.5	8.5	4.3	-17.6	8.6	1.5	-17	6.4	2.9	-17.5	6.9	3.5	-16.4	7.4	5.1	-17.7	6.6	1.5	-17.5	6.6	3.9	-17.9	8.3	2.4	-15.9	5.8	3.9	-17	8	3.9	-16.9	8.1	1.6	-16.5	6.4	3.4	-16.7	8.3	4.9	-16.2	9.3	0.6	-18	6	3
ABalaaapall	312	-16.5	9.4	3.7	-16.5	8.5	4.3	-17.6	8.6	1.5	-16.9	6.9	3.9	-17.5	6.9	3.5	-16.4	8	5.1	-17.7	6.6	1.5	-17.5	6.6	3.9	-18.1	8.2	1.8	-16.4	5.5	3.9	-16.6	8.1	3.4	-16.9	8.1	1.6	-16.5	6.4	3.4	-17.3	8.1	3.9	-15.7	8.4	0.1	-18	6	3
ABalaaapall	313	-16.5	9.4	3.7	-16.3	8.7	4.3	-17.3	8.9	1	-16.9	6.9	3.9	-17.5	6.8	3.5	-16.4	8	5.1	-17.7	6.7	2	-16.8	7.1	3.4	-17.7	8.5	2.4	-16.2	5.3	3.4	-16.9	8.2	2.4	-17.6	7.9	1.1	-16.5	6.6	3.4	-17.3	8.1	3.9	-16.1	8.2	0.1	-17.2	5.9	2.5
ABalaaapall	314	-16.4	9.1	3.7	-16.3	8.7	4.3	-17.3	8.9	1	-16.9	7.6	2.9	-17.5	6.8	3.5	-16.7	7.4	3.1	-17.7	6.7	2	-16.8	7.1	3.4	-17.7	8.5	2.4	-16.2	5.3	3.4	-16.9	8.2	2.4	-17.6	7.9	1.1	-16.5	6.6	3.4	-17.3	8.1	3.4	-16.1	8.2	0.1	-17.2	5.9	2.5
ABalaaapall	315	-16.4	9.1	3.7	-16.5	8.5	3.8	-17.5	8.8	1.5	-16.9	7.6	2.9	-17.5	6.5	3.5	-16.7	7.4	3.1	-17.9	6.6	1.5	-17.2	7.2	3.9	-17.6	8.8	2.4	-16.4	5.6	3.9	-16.7	8.5	2.9	-17.6	7.7	1.1	-16.7	7	3.4	-17.3	8.1	3.4	-15.8	8.4	0.1	-17.6	6	3
ABalaaapall	316	-16.3	8.9	4.2	-16.5	8.5	3.8	-17.5	8.8	1.5	-16.6	7	2.9	-17.5	6.5	3.5	-17.5	7	3.6	-17.9	6.6	1.5	-17.2	7.2	3.9	-17.6	8.8	2.4	-16.4	5.6	3.9	-16.7	8.5	2.9	-17.6	7.7	1.1	-16.4	7.1	3.9	-16.9	7.8	4.9	-15.3	8.1	-0.9	-17.6	6	3
ABalaaapall	317	-16.2	9.2	3.7	-16.5	8.3	3.8	-17.5	8.5	0.5	-16.6	7	2.9	-17.5	6.5	3.5	-17.5	7	3.6	-17.9	7.1	2	-17.4	7.2	3.4	-17.8	8.8	2.9	-16.7	5.3	3.9	-16.7	8.8	2.4	-17.5	8.4	0.6	-16.4	7.1	3.9	-16.9	7.8	4.9	-15.3	8.1	-0.9	-17.8	6.3	3.5
ABalaaapall	318	-16.2	9.2	3.7	-16.3	8.5	4.8	-17.5	8.5	0.5	-16.7	7.3	1.9	-17.5	6.5	3.5	-17.5	7.6	4.6	-17.9	7.1	2	-17.4	7.2	3.4	-17.8	8.8	2.9	-16.7	5.3	3.9	-16.7	8.8	2.4	-17.5	8.4	0.6	-16.4	7.3	3.4	-16.7	8.1	3.9	-16	7.9	0.6	-17.8	6.3	3.5
ABalaaapall	319	-16.3	8.9	3.7	-16.3	8.5	4.8	-16.7	8.5	1.5	-16.7	7.3	1.9	-16.8	6.6	4	-17.5	7.6	4.6	-17.9	7.5	2	-16.7	7.6	4.4	-18.2	8.6	1.8	-16.7	5.6	3.9	-16.9	8.5	2.4	-17.7	8.4	-0.3	-16.4	7.3	3.4	-16.7	8.1	3.9	-15.8	8.1	0.6	-18.2	6.2	3
ABalaaapall	320	-16.3	8.9	3.7	-16.8	8.1	4.3	-16.7	8.5	1.5	-16.6	7.1	1.9	-16.8	6.6	4	-17.5	7.7	3.6	-17.3	7.8	2	-16.7	7.6	4.4	-18.5	8.7	1.8	-16.9	5.8	3.9	-16.5	8.1	2.4	-17.7	8.4	-0.3	-16.4	7.8	3.4	-16.6	7.9	3.4	-16.3	8.2	1.1	-18.2	6.2	3
ABalaaapall	321	-16.7	8.6	3.7	-16.8	8.1	4.3	-16.7	8.5	1.5	-16.6	7.1	1.9	-17	6.5	4	-17.5	7.7	3.6	-17.3	7.8	2	-16.7	7.5	3.4	-18.5	8.7	1.8	-16.9	5.8	3.9	-16.5	8.1	2.4	-16.8	8.1	-0.3	-16.4	7.8	3.4	-16.6	7.9	3.4	-16.3	8.2	1.1	-18.2	6.2	3
ABalaaapall	322	-16.7	8.6	3.7	-16.4	8.3	5.3	-16.7	8.5	1.5	-17	7.9	1.9	-17.1	6.2	4	-17.3	7.6	4.1	-17.5	8.6	1	-16.7	7.5	3.4	-18.5	8.7	2.4	-16.8	5.8	4.4	-16.8	8.3	2.9	-16.8	8.1	-0.3	-16.8	7.2	3.4	-16.8	7.6	3.4	-16	8.1	1.1	-18.2	6.2	3
ABalaaapall	323	-16.2	9	3.7	-16.4	8.3	5.3	-17.2	8	2	-17	7.9	1.9				-17.3	6.8	4.1	-17.5	8.6	1	-16.5	7.1	3.9	-18.5	8.7	2.4	-16.8	5.8	4.4	-16.8	8.3	2.9	-17.1	8.2	-0.3	-16.7	7	3.4	-16.2	7.6	4.9	-16.1	8.1	1.1	-17.2	6	3
ABalaaapall	324	-16.2	9	3.7	-16.6	8.5	5.3	-17.2	8	2	-17	8.4	2.9				-17.3	6.8	4.1	-16.8	8.2	2	-16.5	7.1	3.9	-19.1	8.3	1.3	-16.9	6	3.9	-16.6	7.9	2.9	-17.1	8.2	-0.3	-16.7	7	3.4	-16.2	7.6	4.9	-16.1	8.1	1.1	-17.2	6	3
ABalaaapall	325	-16.2	8.5	4.2	-16.6	8.5	5.3	-17.3	7.5	1.5	-17	8.4	2.9				-17.6	7	3.6	-16.8	8.2	2	-16.2	6.9	4.1	-19.1	8.3	1.3	-17.3	6.1	4.4	-16.6	7.9	2.9	-16.4	8.1	0.6	-17.1	7.2	3.4	-16.4	7.7	4.4	-16.3	8.4	0.6	-17.4	6.2	4
ABalaaapall	326	-15.8	8.4	4.2	-17.3	8.2	3.8	-17.3	7.5	1.5	-16.7	8.1	2.9				-17.6	7	3.6	-17.1	8.2	2	-16.2	6.9	4.1	-19.4	8.1	2.4	-17.3	6.1	4.4	-16.6	8.1	3.4	-16.4	8.1	0.6	-17.1	7.2	3.4	-16.4	7.7	4.4	-16.5	8.6	1.1	-17.4	6.2	4
ABalaaapall	327	-15.8	8.4	4.2	-17.3	8.2	3.8	-17.1	8.1	2	-16.7	8.1	2.9				-17.3	7	4.1	-17.1	8.2	2	-16	6.7	4.3	-18.8	8.4	2.4	-17.5	6.1	3.9	-16.4	8.6	2.9	-16.8	8.2	1.1	-16.9	7	3.4	-16.6	8.1	3.4	-16.5	8.9	0.6	-17.6	6.1	4
ABalaaapall	328	-15.7	8	4.7	-17.4	7.7	3.3	-17.1	8.1	2	-16.4	7.7	2.9				-17.3	7	4.1	-17.3	8.2	3	-16	6.7	4.3	-18.8	8.4	2.4	-17.5	6.1	3.9	-16.4	8.6	2.9	-16.8	8.2	1.1	-16.9	6.8	3.4	-16.6	8.1	3.4	-16.5	8.9	0.6	-17.6	6.1	4
ABalaaapall	329	-15.7	8	4.7	-17.4	7.7	3.3	-16.9	8.4	1.5	-16.4	7.7	2.9				-17.1	7	4.6	-17.3	8.2	3	-15.8	6.4	4.4	-18.4	9.1	1.8	-17.3	5.6	3.9	-16.1	8.2	3.9	-16.8	8.6	0.6	-16.9	6.8	3.4	-16.4	7.4	5.4	-16.1	8.6	0.6	-18.2	6	4
ABalaaapall	330	-16.6	7.9	4.2	-17.3	7.7	3.3	-16.9	8.4	1.5	-16.5	8	2.9				-17.1	7	4.6	-17.3	7.8	2.5	-15.8	6.4	4.4	-18.4	9.1	1.8	-17.3	5.6	3.9	-16.1	8.2	3.9	-16.8	8.6	0.6	-16.7	6.9	3.9	-16.4	7.4	5.4	-16.5	8.7	1.1	-18.2	6	4
ABalaaapall	331	-16.6	7.9	4.2	-17.3	7.7	3.3	-16.8	8.6	2	-16.5	8	2.9				-17.1	7	4.6	-17.3	7.8	2.5	-16	6.2	4.9	-18.2	8.6	2.4	-17.1	5.4	3.4	-16.2	8.7	2.9	-16.6	8.4	0.6	-16.7	6.9	3.9	-16.6	7.6	4.9	-16.5	8.7	1.1	-17.8	6.1	4
ABalaaapall	332	-15.9	7.5	4.2	-17.1	7.7	3.3	-16.8	8.6	2	-16.5	8	2.7				-17.1	7	4.6	-17.5	8	3.5	-16	6.2	4.9	-18.1	8.9	2.4	-17.5	6	3.9	-16.2	8.7	2.9	-16.6	8.4	0.6	-16.5	6.8	4.4	-16.6	7.6	4.9	-16.5	8.4	1.1	-17.8	6.1	4
ABalaaapall	333	-16.5	8.2	4.7	-17.1	7.7	3.3	-17	8	2	-16.5	8	2.7				-17.1	6.7	5.9	-17.5	8	3.5	-16.4	6.2	5.4				-17.5	6	3.9	-16.4	8.8	2.9	-16.8	8.6	0.6	-16.2	6.8	4.9	-16.4	7.7	5.4	-16.8	8.7	1.1	-17.8	6.3	4
ABalaaapall	334				-17.2	7.5	3.8	-17	8	2	-16.5	8	2.4				-17.5	7	5.6	-17.3	8.4	3	-16.4	6.2	5.4				-16.9	5.8	3.9	-16.5	9.1	2.9	-16.8	8.6	0.6	-16.2	6.8	4.9	-16.8	7.6	4.9	-16.8	8.2	1.6	-17.8	6.3	4
ABalaaapall	335				-17.5	6.8	4.8	-17.1	8.1	3	-16.5	8	2.4				-17.5	7	5.6	-17.3	8.4	3	-16.3	5.8	5.4				-16.9	5.8	3.9	-16.5	9.1	2.9	-16.4	9.1	3.1	-16.3	7.3	4.4	-16.8	7.6	4.9	-16.8	8.2	1.6	-18	6.1	4
ABalaaapall	336							-17.1	8.1	3	-16.5	8.2	2.9				-17.3	6.6	6.1	-17.3	8	3	-16.3	5.8	5.4				-18	5.6	3.9	-15.7	8.8	3.4	-16.4	9.1	3.1	-16.3	7.3	4.4	-16.8	7.6	4.9	-16.6	8.4	1.1	-18	6.1	4
ABalaaapall	337							-16.8	8.8	2.5	-16.5	8.2	2.9				-17.3	6.6	6.1	-17.3	8	3	-16.7	5.6	4.9				-18	5.6	3.9	-15.7	8.8	3.4	-16.4	8.8	3.1	-16	7.5	4.4	-16.8	7.6	4.9	-16.5	8.6	1.1	-18	6.1	4
ABalaaapall	338							-16.8	8.8	2.5	-16.2	7.6	3.9				-17.5	7.4	6.7	-17.7	7.9	3							-17.8	5.9	3.4	-15.9	8.8	2.9	-16.4	8.8	3.1	-16	7.5	4.4	-16.6	7.2	4.9	-16.5	8.6	1.1	-18	6.1	4
ABalaaapall	339							-16.3	8.8	3.5	-16.2	7.6	3.9				-17.5	7.4	6.7	-17.7	7.9	3							-17.5	6.1	4.4	-15.9	8.8	2.9	-16.4	9.1	2.6	-16.5	7.8	4.4	-16.6	7.2	4.9	-15.8	8.8	1.6	-18.5	6.1	4.5
ABalaaapall	340							-16.3	8.8	3.5	-16.4	7.5	3.9				-17.5	7.4	6.7	-17.7	8	3.5							-17.5	6.1	4.4	-15.9	8.8	2.9	-16.4	9.1	2.6	-16.1	7.5	4.4	-16.1	8.3	5.4	-16	8.9	2.1	-18.6	6.2	5
ABalaaapall	341							-15.8	9.3	3.5	-16.4	7.5	3.9				-17.5	7.4	6.7	-17.7	8.2	2.5							-18	6.1	4.4	-15.7	8.8	3.4	-16.4	8.9	3.1	-16.1	7.5	4.4	-16.1	8.3	5.4	-16	8.6	1.6
ABalaaapall	342							-15.8	9.3	3.5	-16.6	7.5	3.8				-17.6	6.1	6.7										-18	6.1	4.4	-15.7	8.8	3.4				-16	7.7	3.9	-16.1	8.3	5.4	-16	8.6	1.6
ABalaaapall	343							-16.2	8.7	3.5	-16.6	7.5	3.8				-17.6	6.1	6.7										-17.3	6.5	4.9	-16	9	3.4				-16	7.7	3.9	-16.1	8.3	5.4	-16.3	8.7	1.6
ABalaaapall	344							-16.2	8.7	3.5	-16.7	7.5	3.7				-17.1	6.1	6.7										-17.3	5.8	4.9	-16	9	3.4				-15.9	7.9	4.4	-16.2	10.2	3.9	-15.5	9	2.1
ABalaaapall	345							-16.4	8.9	3.5	-16.7	7.5	3.7				-17.4	5.5	6.1										-17.3	5.8	4.9	-16	8.9	3.9				-16.1	7.3	4.4	-16.7	10	3.4	-15.5	9	2.1
ABalaaapall	346										-16.9	7.4	4.2																-17.5	5.8	4.9	-15.9	8.7	4.4				-16.1	7.3	4.4	-16.7	10	3.4	-15.8	8.8	2.1
ABalaaapall	347										-16.9	7.4	4.2																-17.5	5.8	4.9							-16.1	7.2	4.4	-16.7	10	2.9	-16	8.9	1.6
ABalaaapall	348										-17.1	7.4	4.4																-16.9	5.8	3.9							-16.1	7.2	4.4	-16.7	10	2.9	-16	8.9	1.6
ABalaaapall	349										-17.1	7.4	4.4																-16.9	5.8	3.9							-16.1	7.2	4.4	-16.4	9.8	3.4
ABalaaapall	350										-17.2	7.3	4.7																-16.8	6.2	4.4							-16.3	7.5	4.4	-16.4	9.8	3.4
ABalaaapall	351																												-16.9	6.1	3.9							-16.3	7.5	4.4	-16.9	9.1	3.9
ABalaaapall	352																												-16.9	6.1	3.9							-16.4	7.1	3.9	-16.9	9.1	3.9
ABalaaapall	353																												-16.8	6	4.9							-16.4	7.1	3.9	-16.6	9.8	3.4
ABalaaapall	354																												-16.8	6	4.9							-16	6.5	4.4	-16.6	9.8	3.4
ABalaaapall	355																												-16.8	6	4.4							-16	6.5	4.4	-16.4	9.3	3.9
ABalaaapall	356																												-16.8	6	4.4							-17.1	6.1	4.4	-16.4	9.5	4.9
ABalaaapall	357																												-17.1	5.8	5.4							-16.6	7.1	3.9
ABalaaapall	358																												-17.3	5.8	5.4							-16.6	7.1	3.9
ABalaaapall	359																												-17.3	5.8	5.4							-16.5	6.6	3.9
ABalaaapall	360																												-16.8	6.3	5.4							-16.5	6.6	3.9
ABalaaapall	361																												-16.8	6.3	5.4							-16.1	7	3.9
ABalaaapall	362																												-17.1	5.8	5.9							-16.1	7.2	3.9
ABalaaapall	363																												-16.9	6.1	5.4							-16.1	7.2	3.9
ABalaaapall	364																																					-16.4	7.8	3.9
ABalaaapall	365																																					-16.4	7.8	3.9
ABalaaapall	366																																					-15.8	7.8	3.9
ABalaaapall	367																																					-15.3	7.7	3.9
ABalaaapall	368																																					-15.3	7.7	3.9
ABalaaapall	369																																					-15.3	7.8	3.9
ABalaaapall	370																																					-15.3	7.8	3.9
ABalaaapall	371																																					-15.7	8.1	2.4
ABalaaapall	372																																					-15.7	8.1	2.4
ABalaaapall	373																																					-16.3	7.7	3.4
ABalaaapall	374																																					-16.3	7.7	3.1
ABalaaapall	375																																					-16.3	7.7	3.1
ABalaaapall	376																																					-16.4	7.7	2.8
ABalaaapall	377																																					-16.4	7.7	2.8
ABalaaapall	378																																					-16.5	7.8	2.4
ABalaaapall	379																																					-16.6	8	2.4
ABalaaapall	380																																					-16.6	8	2.4
ABalaaapall	381																																					-15.8	7.9	1.9
ABalaaapall	382																																					-15.8	7.9	1.9
ABalaaapall	383																																					-15.8	7.9	2.4
ABalaaapall	384																																					-15.5	8	2.1
ABalaaapall	385																																					-15.5	8	2.1
ABalaaapall	386																																					-15.2	8.1	1.9
ABalaaapall	387																																					-15.2	8.1	1.9
ABalaaapall	388																																					-15	8.2	1.6
ABalaaapall	389																																					-15	8.2	1.6
ABalaaapall	390																																					-14.7	8.3	1.4
ABalaaapall	391																																					-14.6	8.5	0.8
ABalaaapall	392																																					-14.6	8.5	0.8
ABalaaapall	393																																					-14.4	9.1	0.1
ABalaaapall	394																																					-14.4	9.1	0.1
ABalaaapall	395																																					-14.3	9.3	-0.4
ABalaaapall	396																																					-14.1	9.5	-1
ABalaaapall	397																																					-14.1	9.5	-1
ABalaaapall	398																																					-14	9	-0.5
ABalaaapall	399																																					-14	9	-0.5
ABalaaapall	400																																					-13.7	9.2	-1
ABalaaapall	401																																					-13.9	9.2	-1
ABalaaapall	402
ABalaaapall	403
ABalaaapall	404
ABalaaapall	405
ABalaaapall	406
ABalaaapall	407
ABalaaapall	408
ABalaaapall	409
ABalaaapall	410
ABalaaapall	411
ABalaaapall	412
ABalaaapall	413
ABalaaapall	414
ABalaaapall	415
ABalaaapall	416
ABalaaapall	417
ABalaaapall	418
ABalaaapall	419
ABalaaapall	420
ABalaaapall	421
ABalaaapall	422
ABalaaapall	423
ABalaaapall	424
ABalaaapall	425
ABalaaapall	426
ABalaaapall	427
ABalaaapall	428
ABalaaapall	429
ABalaaapall	430
ABalaaapall	431
ABalaaapall	432
ABalaaapall	433
ABalaaapall	434
ABalaaapall	435
ABalaaapall	436
ABalaaapall	437
ABalaaapall	438
ABalaaapall	439
ABalaaapall	440
ABalaaapall	441
ABalaaapalr	299	-19	5.1	2.7	-17.7	5.7	1.3	-18	5	0.5	-18.3	3.7	1.9	-18.7	4	1.5	-18.4	3	0.6	-19.1	3.1	0.5	-18.9	3.2	0.9	-18.2	5.6	0.8	-17.9	3.3	2.4	-16.9	3.8	2.4	-17.7	5.3	-0.3	-17.7	4.7	1.9	-18.7	3.9	3.4	-17.6	4.9	-0.9	-19.9	2.7	0.9
ABalaaapalr	300	-19	5.1	2.7	-17.7	5.7	1.3	-18	5	0.5	-18.3	3.7	1.9	-18.7	4	1.5	-18.4	3	0.6	-19.1	3.1	0.5	-18.9	3.2	0.9	-18.2	5.6	0.8	-17.9	3.3	2.4	-16.9	3.8	2.4	-17.7	5.3	-0.3	-17.7	4.7	1.9	-18.7	3.9	3.4	-17.6	4.9	-0.9	-19.9	2.7	0.9
ABalaaapalr	301	-19.1	4.4	2.2	-18.3	5.9	1.3	-17.5	5.4	0	-18.3	3.7	1.9	-18.7	4.7	1.5	-18.1	3.1	1.1	-19.1	4.2	1.5	-19.1	3.4	1.4	-19	5.2	0.3	-18.4	2.6	1.8	-17.2	4	1.9	-18.4	4.7	-0.8	-17.8	4.2	1.4	-19	3.8	2.4	-17.9	5.2	-0.9	-19.9	2.7	0.9
ABalaaapalr	302	-19.1	4.4	2.2	-18.3	5.9	1.3	-17.5	5.4	0	-18.3	3.7	1.9	-18.7	4.7	1.5	-18.1	3.1	1.1	-19.1	4.2	1.5	-19.1	3.4	1.4	-19	5.2	0.3	-18.4	2.6	1.8	-17.2	4	1.9	-18.4	4.7	-0.8	-17.8	4.2	1.4	-19	3.8	2.4	-17.7	5.2	-1.4	-19.9	2.7	0.9
ABalaaapalr	303	-18.8	5.3	2.2	-18.1	5.9	1.8	-17.9	5.6	0	-18.3	3.7	1.9	-18.8	4.9	1.5	-18.4	3	2.6	-18.9	4.7	1	-18.7	3.6	1.4	-18.6	4.8	-0.1	-18.4	3.1	1.8	-17.5	4.3	1.9	-18.3	5.1	-0.8	-17.8	4.2	1.4	-18.9	3.8	2.4	-17.7	5.2	-1.4	-19.7	2.9	0.9
ABalaaapalr	304	-18.8	5.3	2.2	-18.1	5.9	1.8	-17.9	5.6	0	-18.8	3.6	1.4	-18.8	4.9	1.5	-18.4	3	2.6	-18.9	4.7	1	-18.7	3.6	1.4	-18.6	4.8	-0.1	-18.4	3.1	1.8	-17.5	4.3	1.9	-18.3	5.1	-0.8	-17.8	4.2	1.4	-18.9	3.8	2.4	-17.6	5	-1.4	-19.7	2.9	0.9
ABalaaapalr	305	-19.2	5.9	1.7	-18.1	5.8	1.3	-18.3	5.5	-0.4	-18.8	3.6	1.4	-18.8	4.6	2.5	-18.5	3.7	2.1	-19.1	4	1	-19.2	4.5	2.4	-19.2	5.1	-0.1	-18.3	3.1	2.4	-18	4.3	1.4	-18.3	5.4	0.1	-18	4.7	2.4	-18.9	3.8	2.9	-17.7	4.9	-1.4	-19.5	2.7	1.5
ABalaaapalr	306	-19.2	5.9	1.7	-18.1	5.8	1.3	-18.3	5.5	-0.4	-18.9	3.4	0.9	-18.8	4.6	2.5	-18.5	3.7	2.1	-19.1	4	1	-19.2	4.5	2.4	-19.2	5.2	0.3	-18.3	3.1	2.9	-18.4	4.8	0.9	-18.3	5.4	0.1	-17.8	4	2.9	-18.9	3.8	2.9	-17.6	5.2	-0.3	-19.5	2.7	1.5
ABalaaapalr	307	-19.4	6.1	1.7	-18.1	6.1	1.8	-18.3	5.5	0	-18.9	3.4	0.9	-18.8	4.6	2.5	-18.1	3.9	3.1	-19.1	4.5	1	-18.8	4	3.9	-19.2	5.2	0.3	-18.3	3.1	2.9	-18.4	4.8	0.9	-19	5.1	0.1	-17.8	4	2.9	-19.4	4.1	1.9	-17.6	5.2	-0.3	-19.5	3	0.9
ABalaaapalr	308	-18.6	6.6	1.7	-18.1	6.1	1.8	-18.3	5.5	0	-19.4	3.3	1.9	-18.8	4.6	2.5	-18.1	3.9	3.1	-19.1	4.5	1	-18.8	4	3.9	-18.9	5.5	-0.1	-17.7	3.1	2.9	-18.7	5.1	0.9	-19	5.1	0.1	-18.5	4.1	2.9	-19.4	4.1	1.9	-17.3	5.2	-0.9	-19.5	3	0.9
ABalaaapalr	309	-18.6	6.6	1.7	-18.1	6.1	1.8	-18.7	5.4	-0.4	-19.4	3.3	1.9	-19.7	5	2.5	-18.7	4.2	3.1	-19.4	4.7	2.5	-18.4	4.4	2.9	-18.9	5.5	-0.1	-17.7	3.1	2.9	-18.7	5.1	0.9	-18.6	5.4	0.1	-18.5	4.1	2.9	-19.4	5.5	0.3	-17.1	5.4	-0.9	-19.4	3.5	0.4
ABalaaapalr	310	-19.2	7.1	1.7	-18.1	6.1	1.8	-18.7	5.4	-0.4	-19.7	3.7	1.4	-19.7	5	2.5	-18.7	4.2	3.1	-19.4	4.7	2.5	-18.4	4.4	2.9	-19.3	5.3	0.3	-17.9	3.1	3.4	-18.6	5.5	1.9	-18.6	5.4	0.1	-18.7	3.6	2.4	-19.4	5.5	0.3	-17.1	5.4	-0.9	-19.4	3.5	0.4
ABalaaapalr	311	-19.2	7.1	1.7	-17.9	6	1.8	-18.6	5.9	0	-19.7	3.7	1.4	-19.6	4.4	2.5	-18.7	4.2	4.1	-19.1	4.9	1.5	-18.2	4.4	1.9	-19.3	5.3	0.3	-17.9	3.1	3.4	-18.6	5.5	1.9	-18.3	5.8	0.1	-18.6	3.9	1.9	-18.1	6	1.9	-17.4	5.9	-0.9	-19.4	3.3	0.4
ABalaaapalr	312	-19	7.4	1.7	-17.9	6	1.8	-18.6	5.9	0	-19.1	4.2	1.9	-19.6	4.4	2.5	-18.5	5	3.1	-19.1	4.9	1.5	-18.2	4.4	1.9	-19.4	5	-0.1	-18.4	2.9	3.9	-18.8	5.5	1.4	-18.3	5.8	0.1	-18.6	3.9	1.9	-18.3	5.9	1.4	-17.1	5.8	-1.9	-19.4	3.3	0.4
ABalaaapalr	313	-19	7.4	1.7	-18	6.5	2.3	-18.6	6.1	0	-19.1	4.2	1.9	-19	4.7	3	-18.5	5	3.1	-19.1	4.7	2	-17.7	4.8	3.4	-19.7	5.2	0.3	-18.2	2.7	2.9	-18.9	5.5	1.4	-18.6	5.4	0.1	-18.8	3.8	2.4	-18.3	5.9	1.4	-17.3	5.8	-0.9	-19.4	3.9	0.4
ABalaaapalr	314	-19	7.4	1.2	-18	6.5	2.3	-18.6	6.1	0	-18.6	4.3	0.9	-19	4.7	3	-19.2	4.2	2.6	-19.1	4.7	2	-17.7	4.8	3.4	-19.7	5.2	0.3	-18.2	2.7	2.9	-18.9	5.5	1.4	-18.6	5.4	0.1	-18.8	3.8	2.4	-18.8	6	1.4	-17.3	5.8	-0.9	-19.4	3.9	0.4
ABalaaapalr	315	-19	7.4	1.2	-17.7	5.7	2.8	-18.7	6	0	-18.6	4.3	0.9	-18.7	4.3	3	-19.2	4.2	2.6	-19.1	4.7	1	-18.1	4.9	2.4	-19.1	5.5	0.8	-18.1	2.9	3.9	-18.7	5.7	0.9	-18.9	5.7	-0.1	-18.7	4.4	0.9	-18.8	6	1.4	-17	5.6	-0.9	-19.3	3.9	1.5
ABalaaapalr	316	-19.2	6.7	2.2	-17.7	5.7	2.8	-18.7	6	0	-18.9	4.9	1.4	-18.7	4.3	3	-18.9	4.4	3.6	-19.1	4.7	1	-18.1	4.9	2.4	-19.1	5.5	0.8	-18.1	2.9	3.9	-18.7	5.7	0.9	-18.9	5.7	-0.1	-18.3	4.3	1.4	-18.3	5.9	1.9	-17.1	5.6	-0.9	-19.3	3.9	1.5
ABalaaapalr	317	-18.9	7	2.2	-17.6	6	2.8	-19	6.3	-0.4	-18.9	4.9	1.4	-18.7	4.3	2	-18.9	4.4	3.6	-19.1	5.1	2	-18.3	4.9	1.9	-19.4	5.8	1.3	-19	2.9	2.9	-18.8	5.5	1.4	-19.2	5.9	-0.3	-18.3	4.3	1.4	-18.3	5.9	1.9	-17.1	5.6	-0.9	-19.4	3.8	0.9
ABalaaapalr	318	-18.9	7	2.2	-16.9	5.9	2.3	-19	6.3	-0.4	-18.7	4.5	0.9	-18.7	4.3	2	-19.1	5.3	3.1	-19.1	5.1	2	-18.3	4.9	1.9	-19.4	5.8	1.3	-19	2.9	2.9	-18.8	5.5	1.4	-19.2	5.9	-0.3	-18.2	4.8	0.9	-17.6	6.2	0.9	-17.6	5.4	-0.9	-19.4	3.8	0.9
ABalaaapalr	319	-19.2	6.6	1.2	-16.9	5.9	2.3	-18.6	6.4	0.5	-18.7	4.5	0.9	-19.1	4.6	2.5	-19.1	5.3	3.1	-19.1	5.1	2	-18.1	4.8	1.4	-19.4	5.8	0.8	-19.1	2.7	3.4	-18.7	5.7	1.4	-19.2	5.9	-0.3	-18.2	4.8	0.9	-17.6	6.2	0.9	-17.3	5.9	-0.9	-19.3	3.9	1.5
ABalaaapalr	320	-19.2	6.6	1.2	-17.1	5.9	2.1	-18.6	6.4	0.5	-18.9	4.6	0.9	-19.1	4.6	2.5	-19.1	5.5	2.6	-18.5	5.6	1.5	-18.1	4.8	1.4	-19.6	6	0.3	-19	2.9	3.4	-18.2	5.2	1.4	-19.2	5.9	-0.3	-18.1	5.2	0	-17.6	6.5	0.3	-17.6	5.6	-0.3	-19.3	3.9	1.5
ABalaaapalr	321	-19.8	6.5	1.2	-17.1	5.9	2.1	-18.2	6.2	0	-18.9	4.6	0.9	-18.6	4.9	3	-19.1	5.5	2.6	-18.5	5.6	1.5	-17.6	5.7	1.9	-19.6	6	0.3	-19	2.9	3.4	-18.2	5.2	1.4	-19	5.7	-0.8	-18.1	5.2	0	-17.6	6.5	0.3	-17.6	5.6	-0.3	-19.6	4.1	0.9
ABalaaapalr	322	-19.8	6.5	1.2	-17.3	5.9	1.9	-18.2	6.2	0	-18.9	5.3	0.4	-18.7	4.7	2.5	-18.7	5.3	3.1	-18.5	6	0	-17.6	5.7	1.9	-19.5	5.8	0.8	-18.8	3.1	3.9	-18.3	5.6	2.4	-19	5.7	-0.8	-18.5	5.1	0.4	-18.1	6	0.9	-17.3	5.4	-0.3	-19.6	4.1	0.9
ABalaaapalr	323	-19.8	6	2.7	-17.3	5.9	1.9	-18.4	6.1	0.5	-18.9	5.3	0.4				-18.3	5	3.1	-18.5	6	0	-17.8	5.7	2.9	-19.5	5.8	0.8	-18.8	3.1	3.9	-18.3	5.6	2.4	-18.7	5.8	-0.3	-18.5	4.6	0.4	-18.3	5.5	1.9	-17.4	5.6	-0.9	-19.6	5	1.5
ABalaaapalr	324	-19.8	6	2.7	-17.6	5.8	1.7	-18.4	6.1	0.5	-18.6	5.7	1.4				-18.3	5	3.1	-18.1	5.6	0.5	-17.8	5.7	2.9	-20.2	5.8	0.3	-18.3	3.8	3.9	-18	5.4	2.4	-18.7	5.8	-0.3	-18.5	4.6	0.4	-18.3	5.5	1.9	-17.4	5.6	-0.9	-19.6	5	1.5
ABalaaapalr	325	-19.8	5.5	2.2	-17.6	5.8	1.7	-18.9	6.1	-0.9	-18.6	5.7	1.4				-18.3	4.6	3.1	-18.1	5.6	0.5	-17.3	5.7	3.4	-20.2	5.8	0.3	-17.9	3.6	3.4	-18	5.4	2.4	-18.4	5.8	0.1	-18.9	4.7	0	-18.3	5.9	1.9	-17.3	5.2	-1.4	-19.8	5.2	0.9
ABalaaapalr	326	-20	5.2	2.7	-17.9	5.8	1.5	-18.9	6.1	-0.9	-18.6	5.5	0.4				-18.3	4.6	3.1	-18.5	6.2	0	-17.3	5.7	3.4	-20	5.4	0.8	-17.9	3.6	3.4	-17.9	5.9	1.4	-18.4	5.8	0.1	-18.9	4.7	0	-18.3	5.9	1.9	-17.6	5.4	-1.4	-19.8	5.2	0.9
ABalaaapalr	327	-20	5.2	2.7	-17.9	5.8	1.5	-18.8	6.4	0	-18.6	5.5	0.4				-18.7	4.6	3.1	-18.5	6.2	0	-16.8	5.4	3.4	-19.7	5.9	0.8	-17.6	3.5	2.9	-18.1	5.7	2.4	-19	6.3	-0.3	-18.7	5.3	0	-18.5	5.5	1.4	-17.6	5.6	-1.9	-19.8	5.2	0.9
ABalaaapalr	328	-19.6	4.6	3.2	-18	6.1	1.6	-18.8	6.4	0	-18.1	5.3	0.9				-18.7	4.6	3.1	-19	6.4	1	-16.8	5.4	3.4	-19.7	5.9	0.8	-17.6	3.5	2.9	-18.1	5.7	2.4	-19	6.3	-0.3	-18.3	5	0.4	-18.5	5.5	1.4	-17.6	5.6	-1.9	-19.8	5.2	0.9
ABalaaapalr	329	-19.6	4.6	3.2	-18	6.1	1.6	-18	6.2	-0.4	-18.1	5.3	0.9				-18.7	5.3	3.6	-19	6.4	1	-17.4	5.2	1.9	-19.2	6.2	0.3	-17.4	3.1	2.4	-18.4	6	2.9	-19	6.4	-0.8	-18.3	5	0.4	-18.5	5.5	2.4	-17.3	5.2	-1.4	-19.5	4.2	2
ABalaaapalr	330	-19.5	4.2	2.7	-18.2	6.4	1.8	-18	6.2	-0.4	-17.9	5.7	0.4				-18.7	5.3	3.6	-18.9	6	0.5	-17.4	5.2	1.9	-19.2	6.2	0.3	-17.4	3.1	2.4	-18.4	6	2.9	-19	6.4	-0.8	-18.1	4.8	0.4	-18.5	5.5	2.4	-17.4	5.2	-1.4	-19.5	4.2	2
ABalaaapalr	331	-19.5	4.2	2.7	-18.2	6.4	1.8	-18.2	6.2	0	-17.9	5.7	0.4				-17.6	5.2	3.6	-18.9	6	0.5	-17.4	5.2	1.9	-19.4	6.1	0.3	-17	3.1	1.8	-18.4	5.8	1.9	-18.9	6.6	-0.8	-18.1	4.8	0.4	-18.5	5.2	2.4	-17.4	5.2	-1.4	-19.5	4.2	2
ABalaaapalr	332	-19.6	4.6	2.2	-18.2	6.4	1.8	-18.2	6.2	0	-18.1	5.9	0.9				-17.6	5.2	3.6	-18.9	6	1.5	-17.4	5.2	1.9	-18.8	5.8	0.3	-17.6	3.8	1.3	-18.4	5.8	1.9	-18.9	6.6	-0.8	-17.9	5	0	-18.5	5.2	2.4	-17.3	5.8	-1.4	-19.5	4.2	2
ABalaaapalr	333	-19.5	4.8	2.2	-18.2	6.4	1.8	-18.4	5.9	-0.4	-18.1	5.9	0.9				-18.1	4.1	4.1	-18.9	6	1.5	-17.9	5	1.4				-17.6	3.8	1.3	-18.2	6.3	1.4	-18.9	7	-0.8	-17.7	4.9	0.9	-18	5	1.9	-17.1	5.2	-1.4	-18.9	4.3	2
ABalaaapalr	334				-17	5.4	1.8	-18.4	5.9	-0.4	-18.1	5.8	0				-18.7	5	3.6	-18.7	5.3	0.5	-17.9	5	1.4				-17.4	3.8	1.3	-18.2	6.4	1.4	-18.9	7	-0.8	-17.7	4.9	0.9	-18	5	1.4	-17.3	5.4	-1.4	-18.9	4.3	2
ABalaaapalr	335				-18.1	5.4	1.8	-18.4	5.6	0.5	-18.1	5.8	0				-18.7	5	3.6	-18.7	5.3	0.5	-17.7	4.8	1.9				-17.4	3.8	1.3	-18.2	6.4	1.4	-18.7	6.8	0.6	-17.4	5.1	0	-18	5	1.4	-17.3	5.4	-1.4	-19.8	3.5	2
ABalaaapalr	336							-18.4	5.6	0.5	-17.8	5.9	0.4				-18.1	4.9	3.6	-18.9	5.1	1	-17.7	4.8	1.9				-17.7	3.6	1.3	-17.7	6.5	1.9	-18.7	6.8	0.6	-17.4	5.1	0	-17.5	4.8	2.9	-16.9	5.4	-1.4	-19.8	3.5	2
ABalaaapalr	337							-17.3	6.3	0.5	-17.8	5.9	0.4				-18.1	4.9	3.6	-18.9	5.1	1	-17.9	4.8	1.4				-17.7	3.6	1.3	-17.7	6.5	1.9	-18.5	6.5	1.1	-17.6	5.3	0	-17.5	4.8	2.9	-17	5.9	-1.4	-18.9	3.7	1.5
ABalaaapalr	338							-17.3	6.3	0.5	-17.3	5.6	0				-18.5	4.7	3.1	-18.9	4.7	0.5							-17.8	3.8	0.8	-17	6.4	0.9	-18.5	6.5	1.1	-17.6	5.3	0	-17.6	4.8	2.9	-17	5.9	-1.4	-18.9	3.7	1.5
ABalaaapalr	339							-17.2	6.2	1	-17.3	5.6	0				-18.5	4.7	3.1	-18.9	4.7	0.5							-17.6	3.8	1.8	-17	6.4	0.9	-18.3	6.1	0.6	-17.9	5.6	0	-17.6	4.8	2.9	-16.5	5.8	-1.4	-19.1	3.8	2
ABalaaapalr	340							-17.2	6.2	1	-17.9	5.7	0.4				-17.8	4.3	4.1	-19.1	4.4	1.5							-17.6	3.8	1.8	-16.9	6.1	1.9	-18.3	6.1	0.6	-17.6	4.9	0	-17.5	5.1	2.9	-16.6	5.8	-0.9	-18.5	3.5	2
ABalaaapalr	341							-17.2	6.2	1	-17.9	5.7	0.4				-17.8	4.3	4.1	-18.9	4.2	2.5							-17.6	3.8	1.3	-16.9	6.1	1.9	-18.7	6.4	0.6	-17.6	4.9	0	-17.5	5.1	2.9	-16.5	5.6	-1.9
ABalaaapalr	342							-17.2	6.2	1	-18.3	5.2	0				-17.7	4.2	3.6										-17.6	3.8	1.3	-16.9	6.1	1.9				-17.3	5.2	0	-17.7	4.6	2.4	-16.5	5.6	-1.9
ABalaaapalr	343							-17	6.1	0.5	-18.3	5.2	0				-17.7	4.2	3.6										-17.2	4	1.3	-16.3	6	1.4				-17.3	5.2	0	-17.7	4.6	2.4	-16.5	5.3	-0.3
ABalaaapalr	344							-17	6.1	0.5	-17.9	5.1	0.9				-17.7	4.3	4.1										-17.4	4	1.3	-16.3	6	1.4				-16.7	5.1	0	-17	4.8	2.4	-16.3	5.6	-0.9
ABalaaapalr	345							-16.6	6.5	0	-17.9	5.1	0.9				-17.2	3.4	3.1										-17.4	4	1.3	-15.8	5.9	1.4				-17	4.7	0.4	-17	4.3	1.9	-16.3	5.6	-0.9
ABalaaapalr	346										-17.8	5.2	0																-17	3.7	0.8	-15.4	5.1	0.9				-17	4.7	0.4	-17	4.3	1.9	-16	5.7	-0.9
ABalaaapalr	347										-17.8	5.2	0																-17	3.7	0.8							-16.7	4.7	0	-17.3	4.5	0.9	-15.8	5.5	-1.4
ABalaaapalr	348										-18	4.8	0.9																-16.3	3.9	0.3							-16.7	4.7	0	-17.3	4.5	0.9	-15.8	5.5	-2.4
ABalaaapalr	349										-18	4.8	0.9																-16.3	3.9	0.3							-16.5	4.6	0.4	-16.8	4.6	1.9
ABalaaapalr	350										-17.8	5.2	0.4																-16.3	3.9	0.3							-16.6	5.1	0	-16.8	4.6	1.9
ABalaaapalr	351																												-16	3.5	0.3							-16.6	5.1	0	-16.5	4.6	1.4
ABalaaapalr	352																												-16	3.5	0.3							-16.2	4.7	0.4	-16.5	4.6	1.4
ABalaaapalr	353																												-16	3	0.8							-16.2	4.7	0.4	-16.5	5	1.4
ABalaaapalr	354																												-16	3	0.8							-15.5	4.6	0.4	-16.5	5	1.4
ABalaaapalr	355																												-16.3	3	1.3							-15.5	4.6	0.4	-16.1	4.3	0.9
ABalaaapalr	356																												-16.3	3	1.3							-15.8	4.6	0	-15.8	4.4	1.9
ABalaaapalr	357																												-16.5	3.3	1.3							-16	4.7	0.4
ABalaaapalr	358																												-15.8	3.5	1.8							-16	4.7	0.4
ABalaaapalr	359																												-15.8	3.5	1.8							-15.5	4.1	0.4
ABalaaapalr	360																												-15.8	3	1.3							-15.5	4.1	0.4
ABalaaapalr	361																												-15.8	3	1.3							-15.4	4.3	-0.5
ABalaaapalr	362																												-15.1	3.4	1.3							-14.9	4.2	-0.5
ABalaaapalr	363																												-14.7	3.2	0.8							-14.9	4.2	-0.5
ABalaaapalr	364																																					-14.9	4.5	-1
ABalaaapalr	365																																					-14.9	4.5	-1
ABalaaapalr	366																																					-14.5	4.1	-1
ABalaaapalr	367																																					-14.2	4.2	-1.5
ABalaaapalr	368																																					-14.2	4.2	-1.5
ABalaaapalr	369																																					-14.2	4.2	-1.5
ABalaaapalr	370																																					-14.2	4.2	-1.5
ABalaaapalr	371																																					-14.4	4.3	-2
ABalaaapalr	372																																					-14.4	4.3	-2
ABalaaapalr	373																																					-14.2	4.3	-3
ABalaaapalr	374																																					-13.8	4.2	-3.5
ABalaaapalr	375																																					-13.8	4.2	-3.5
ABalaaapalr	376																																					-13.7	4.4	-4.1
ABalaaapalr	377																																					-13.7	4.4	-4.1
ABalaaapalr	378																																					-13.5	4.4	-4.1
ABalaaapalr	379																																					-13.7	4.6	-4.1
ABalaaapalr	380																																					-13.7	4.6	-4.1
ABalaaapalr	381																																					-13.2	4.7	-4.6
ABalaaapalr	382																																					-13.2	4.7	-4.6
ABalaaapalr	383																																					-13.4	4.8	-5.1
ABalaaapalr	384																																					-13.3	5	-5.6
ABalaaapalr	385																																					-13.3	5	-5.6
ABalaaapalr	386																																					-13.1	4.9	-5.6
ABalaaapalr	387																																					-13.1	4.9	-5.6
ABalaaapalr	388																																					-13.2	5.4	-5.6
ABalaaapalr	389																																					-13.2	5.4	-5.6
ABalaaapalr	390																																					-12.8	5.1	-5.6
ABalaaapalr	391																																					-12.6	4.8	-5.6
ABalaaapalr	392																																					-12.6	4.8	-5.6
ABalaaapalr	393																																					-12.5	5.5	-6.1
ABalaaapalr	394																																					-12.5	5.5	-6.1
ABalaaapalr	395																																					-12.6	6.1	-7.3
ABalaaapalr	396																																					-12.8	6.7	-8.6
ABalaaapalr	397																																					-12.8	6.7	-8.6
ABalaaapalr	398																																					-12.6	6.9	-9.6
ABalaaapalr	399																																					-12.6	6.9	-9.6
ABalaaapalr	400																																					-12.3	7	-10.6
ABalaaapalr	401																																					-12	7.4	-11.6
ABalaaapalr	402
ABalaaapalr	403
ABalaaapalr	404
ABalaaapalr	405
ABalaaapalr	406
ABalaaapalr	407
ABalaaapalr	408
ABalaaapalr	409
ABalaaapalr	410
ABalaaapalr	411
ABalaaapalr	412
ABalaaapalr	413
ABalaaapalr	414
ABalaaapalr	415
ABalaaapalr	416
ABalaaapalr	417
ABalaaapalr	418
ABalaaapalr	419
ABalaaapalr	420
ABalaaapalr	421
[truncated: 118,645 more rows]
[truncated: 18 more columns]
