# Supplementary material for: The anterior Hox gene ceh-13 and elt-1/GATA activate the posterior Hox genes nob-1 and php-3 to specify posterior lineages in the C. elegans embryo
Source: PLoS Genet. 2022 May 2;18(5):e1010187. doi: 10.1371/journal.pgen.1010187 (PMC9098060; doi:10.1371/journal.pgen.1010187)
Supplement: S3 Table — (CSV) [file pgen.1010187.s012.csv]

cell	time	X_20151117_JIM335_ceh-13_L1	Y_20151117_JIM335_ceh-13_L1	Z_20151117_JIM335_ceh-13_L1	X_20151222_JIM335_ceh-13_L1	Y_20151222_JIM335_ceh-13_L1	Z_20151222_JIM335_ceh-13_L1	X_20151222_JIM335_ceh-13_L2	Y_20151222_JIM335_ceh-13_L2	Z_20151222_JIM335_ceh-13_L2	X_20151222_JIM335_ceh-13_L3	Y_20151222_JIM335_ceh-13_L3	Z_20151222_JIM335_ceh-13_L3	X_20151229_JIM335_ceh-13_L1	Y_20151229_JIM335_ceh-13_L1	Z_20151229_JIM335_ceh-13_L1	X_20151229_JIM335_ceh-13_L4	Y_20151229_JIM335_ceh-13_L4	Z_20151229_JIM335_ceh-13_L4
AB	3													3.2	0.7	0.9
AB	4													3.2	0.7	0.9
AB	5													2.8	0.7	2.9
AB	6													2.8	0.7	2.9	2.5	1.7	-3.4
AB	7													2	0.5	4	2.5	1.7	-3.4
AB	8													1.3	0.7	1.4	1.7	2	-3.4
AB	9													1.3	0.7	1.4	1.2	2.9	-5.4
AB	10													-0.2	1.2	-0.5	1.2	2.9	-5.4
AB	11													-0.2	1.2	-0.5	0.2	3.4	-4.9
AB	12													-2.1	3.7	-4	-0.2	3.4	-4.4
AB	13													-5.7	3.4	-1.5	-0.2	3.4	-4.4
AB	14													-5.7	3.4	-1.5	-2.1	1.1	-3.4
AB	15													-5.5	1.2	1.4	-5.8	2.6	-0.8
AB	16													-5.5	1.2	1.4	-5.8	2.6	-0.8
AB	17													-5.8	0.9	0.4	-5.1	3.1	-1.8
AB	18													-5.2	2.1	0.9	-4.4	2.7	-2.3
ABa	19													-5.8	-0.9	1.4	-5	3.9	-2.8
ABa	20													-5.8	-0.9	1.4	-5	3.9	-2.8
ABa	21													-5.8	-0.9	1.4	-5	3.9	-2.8
ABa	22													-8.6	1.2	2.9	-7.1	2.6	-3.4
ABa	23													-8.6	1.2	2.9	-7.1	2.6	-3.4
ABa	24													-8.6	1.2	2.9	-7.1	2.6	-3.4
ABa	25													-9.2	0.4	1.9	-7.6	3	-2.8
ABa	26													-9.2	0.4	1.9	-7.6	3	-2.8
ABa	27													-10.4	-0.2	-0.5	-7.5	4.3	0.1
ABa	28													-10.4	-0.2	-0.5	-7.5	4.3	0.1
ABa	29													-10.4	-0.2	-0.5	-7.5	4.3	0.1
ABa	30													-12.1	-1.3	0.4	-8.5	4.2	0.1
ABa	31							-11.5	0	-2.6				-12.1	-1.3	0.4	-8.5	4.2	0.1
ABa	32							-11.5	0	-2.6				-16.4	1.2	-3	-9.6	4	-0.8
ABa	33							-10	1.4	-0.1				-16.4	1.2	-3	-9.6	4	-0.8
ABa	34							-10	1.4	-0.1				-16.4	1.2	-3	-9.6	4	-0.8
ABa	35							-10	2.4	-0.1				-16.3	3.4	0.4	-13.5	3.8	-2.8
ABa	36							-11.9	5.2	1.8				-16.3	3.4	0.4	-13.5	3.8	-2.8
ABa	37							-11.9	5.2	1.8				-13.8	3.8	-3.5	-12.6	1.7	0.6
ABa	38							-15	5.7	-0.6				-13.8	3.8	-3.5	-12.6	1.7	0.6
ABa	39							-15.2	0.7	-2.6				-13.8	3.8	-3.5	-12.6	1.7	0.6
ABa	40							-15.2	0.7	-2.6				-12.7	5.3	-0.5	-12	0.2	-1.3
ABa	41	-11.5	0.1	-5.6	-16.1	0.9	-5.7	-14.1	0.4	-1.1	-13.7	-0.9	-5.1	-12.7	5.3	-0.5	-12	0.2	-1.3
ABa	42	-11.5	0.1	-5.6	-16.1	0.9	-5.7	-13.9	0.8	-0.6	-13.7	-0.9	-5.1	-11.6	4.1	-0.5	-10.7	0.7	-1.8
ABal	43	-13.5	3	-4.6	-17.5	3.4	-4.2	-13.5	0	-3.1	-14.8	1.4	-2.6	-11.6	4	2.9	-10.9	1.2	-4.9
ABal	44	-13.5	3	-4.6	-17.5	3.4	-4.2	-13.5	0	-3.1	-14.8	1.4	-2.6	-11.6	4	2.9	-10.9	1.2	-4.9
ABal	45	-14.3	3.1	-6.8	-17.5	3.4	-4.2	-14.7	3.6	-2.1	-16.1	2	-3.6	-13.7	2.8	2.9	-11.4	4.1	-3.9
ABal	46	-15.1	3	-9.1	-17.5	3.4	-4.2	-16.1	4.1	-2.1	-17.2	2.2	-4.1	-15	1.7	2.4	-11.9	5.3	-2.3
ABal	47	-15.1	3	-9.1	-17.7	3.6	-1.2	-17.2	5	-2.1	-17.2	2.2	-4.1	-15.5	0	2.4	-12.2	6.5	-1.8
ABal	48	-15.4	3.7	-9.1	-17.7	3.6	-1.2	-19.2	4.5	-3.6	-17.6	2.4	-4.6	-16.6	2.7	5.5	-12.6	7	-5.4
ABal	49	-15.1	5.2	-6.6	-17.7	3.6	-1.2	-19.5	3.4	-4.1	-17.8	3.1	-3.6	-15.7	5.1	5	-12.3	5.5	-5.4
ABal	50	-15.1	5.2	-6.6	-17.7	3.6	-1.2	-19.5	3.4	-4.1	-17.8	3.1	-3.6	-15.7	5.1	5	-12.3	5.5	-5.4
ABal	51	-15.6	5.9	-3.5	-17.4	3.6	2.2	-19.7	4	-3.6	-18.3	2.7	-2.1	-16.3	7.6	4	-14.2	6.7	-5.4
ABal	52	-16	4.8	-2.5	-17.4	3.6	2.2	-19.2	3	-2.6	-17.9	1.7	-0.6	-17	7.1	2.4	-15.2	5.7	-1.8
ABal	53	-16	4.8	-2.5	-17.4	3.6	2.2	-19.1	2.1	-2.1	-17.9	1.7	-0.6	-16.7	6.6	1.4	-16.3	4.9	0.6
ABal	54	-16.5	2.9	-1	-17.4	3.6	2.2	-17.7	0.8	2.3	-16.8	0	1.3	-16.6	6	2.9	-16.1	4.5	-0.3
ABal	55	-15.1	2.3	1.9	-16.7	3.2	2.7	-15.9	-1.1	2.8	-15.9	1.7	0.8	-14.5	3.9	3.4	-14.4	3.5	0.6
ABala	56	-15.4	0.3	-1.5	-16.3	0	0.7	-18.6	-1.6	-1.1	-17.1	-0.3	-4.6	-15	4.8	-1.5	-14.6	1.3	-1.3
ABala	57	-15.4	0.3	-1.5	-16.3	0	0.7	-18.6	-1.6	-1.1	-17.1	-0.3	-4.6	-15	4.8	-1.5	-14.6	1.3	-1.3
ABala	58	-16.9	1.1	-1	-17.2	-0.3	0.2	-20	-1.1	-0.6	-19	0.1	-2.1	-17.8	2.2	-2.5	-15.6	-0.7	-1.8
ABala	59	-16.8	0.6	-0.5	-17.2	-0.3	0.2	-20	-1.1	-0.6	-19	0.1	-2.1	-17.8	2.2	-2.5	-16.4	0.3	0.1
ABala	60	-16.8	0.6	-0.5	-17.5	0.4	1.7	-20.7	-1.4	0.3	-18.8	0.4	-0.1	-18.5	0.9	0.4	-16.4	0.3	0.1
ABala	61	-18.3	1	0.9	-19.3	1.1	2.7	-20.9	-1	1.8	-19.5	0.8	1.3	-19.4	-1	-1.5	-17.4	0.8	0.6
ABala	62	-18.1	2.5	0.9	-19.3	1.1	2.7	-20.9	-1	1.8	-19.5	0.8	1.3	-19.4	-1	-1.5	-16	1.3	2.6
ABala	63	-18.1	2.5	0.9	-19.4	0.6	3.7	-21.1	-1.7	0.8	-19.2	0.4	2.3	-19.1	0.4	-4	-16	1.3	2.6
ABala	64	-17.9	1.3	0.9	-19.4	0.6	3.7	-21.1	-1.7	0.8	-19.2	0.4	2.3	-19.1	0.4	-4	-15.6	0.8	4.6
ABala	65	-18.1	1.5	0.4	-19	-0.8	3.7	-21.1	-1.7	-0.1	-19.7	-1.6	1.3	-18.2	1	-5	-15.8	-0.3	4.6
ABala	66	-18.1	1.5	0.4	-18.4	-1.8	3.7	-21.1	-1.5	-1.1	-18.9	-2.6	0.3	-18.7	1.1	-5	-15.8	-0.3	4.6
ABala	67	-18.1	0.8	-1	-18.4	-1.8	3.7	-21.1	-1.5	-1.1	-18.9	-2.6	0.3	-18.7	1.1	-5	-15.8	-0.1	3.1
ABala	68	-18.2	0.3	0	-18.9	-1.6	2.7	-20.5	-3	-0.1	-18.9	-3.1	0.3	-18.6	2.1	-5	-16.4	-0.3	2.1
ABala	69	-18.2	0.3	0	-18.9	-1.6	2.7	-20.5	-3	-0.1	-18.9	-3.1	0.3	-18.6	2.1	-5	-16.4	-0.3	2.1
ABala	70	-17.5	-0.3	0.9	-17.8	-1.3	3.2	-19.3	-3	0.8	-18.5	-3.3	0.8	-19.3	1.6	-4.5	-15.9	-0.5	3.1
ABala	71	-17	-0.4	1.9	-16.9	-2	3.7	-18.4	-2.9	0.8	-16.9	-4	2.3	-18.6	0.2	-3.5	-14.8	-1.2	3.1
ABala	72	-17	-0.4	1.9	-16.9	-2	3.7	-18.4	-2.9	0.8	-16.9	-4	2.3	-18.6	0.2	-3.5	-14.8	-1.2	3.1
ABala	73	-15.7	-1.8	2.4	-15.8	-3.2	4.3	-16.8	-2.5	2.8	-16.1	-4.5	2.3	-18.8	0	-4	-13.6	-0.5	3.6
ABala	74	-16.1	-0.4	1.4	-17.1	-2.1	2.7	-17.7	-3.5	1.8	-16.7	-3.6	1.3	-18.2	-0.3	-3	-14.2	-1.7	1.6
ABalaa	75	-17.4	-1.2	3.4	-18.9	-1	6.3	-20.4	-3.4	3.3	-18.4	-2.3	4.8	-19.1	-1.7	0.4	-17	-0.6	4.1
ABalaa	76	-17.4	-1.2	3.4	-18.9	-1	6.3	-20.4	-3.4	3.3	-18.4	-2.3	4.8	-19.1	-1.7	0.4	-17	-0.6	4.1
ABalaa	77	-17.1	-1.7	2.4	-19.8	0	5.3	-21.4	-2.6	1.3	-19.3	-1.9	4.8	-20	-2	0.9	-17.3	-1.1	3.6
ABalaa	78	-17.1	-1.7	2.4	-19.8	0	5.3	-21.4	-2.6	1.3	-19.8	-2.8	3.8	-20	-2	0.9	-17.5	-2	4.1
ABalaa	79	-17.7	-1.3	2.9	-19.4	0	5.3	-21.3	-3.1	0.3	-19.8	-2.8	3.8	-20	-1.8	0.9	-17.5	-2	4.1
ABalaa	80	-17.9	-0.7	4.4	-19.4	0	5.3	-21.3	-3.1	0.3	-20.8	-1.8	3.3	-20.8	-1.9	1.4	-18	-1.4	4.1
ABalaa	81	-17.9	-0.7	4.4	-19.9	0.3	5.8	-21.4	-3.1	0.3	-20.8	-1.3	4.3	-20.8	-1.9	1.4	-17.8	-0.4	5.1
ABalaa	82	-17.5	-1.2	4.4	-19.4	0.9	6.8	-21.1	-3.3	1.8	-20.8	-1.3	4.3	-20.6	-1.8	2.4	-17.8	-0.4	5.1
ABalaa	83	-17.2	-1	4.4	-19.4	0.9	6.8	-21.1	-3.3	1.8	-19.9	-0.9	5.3	-20.3	-2.1	2.4	-17	-0.3	6.1
ABalaa	84	-17.2	-1	4.4	-19.2	0.7	7.3	-20.9	-3	2.3	-19.5	-1.2	5.8	-20.3	-2.1	2.4	-16	1	6.6
ABalaa	85	-16.5	-1.1	4.9	-19.2	0.7	7.3	-20.9	-3	2.3	-19.5	-1.2	5.3	-20.1	-2	2.4	-16.5	1.1	6.6
ABalaa	86	-16.5	-1.1	4.9	-20	0	5.8	-19.6	-3.9	3.3	-19.5	-1.2	5.3	-20.1	-2	2.4	-16.5	1.1	6.6
ABalaa	87	-17.5	-1	3.9	-20.2	-0.2	5.8	-20.9	-3	2.3	-19.5	-1.2	5.3	-20.5	-2.5	-1	-16.8	-0.1	6.1
ABalaa	88	-17.7	-1.2	2.9	-20.2	-0.2	5.8	-20.9	-3	2.3	-19.5	-1.8	4.8	-20.5	-1.8	-1	-17.2	0.1	4.6
ABalaa	89	-17.7	-1.2	2.9	-20.2	-0.3	5.3	-21.6	-1.6	1.3	-19.5	-1.8	4.8	-20.5	-1.8	-1	-17.2	0.1	4.6
ABalaa	90	-17.5	-0.7	3.9	-20.2	-0.3	5.3	-21.6	-1.6	1.3	-19.3	-2.1	4.3	-20.6	-1.8	0	-17.2	-0.1	4.1
ABalaa	91	-17.5	-1.2	3.4	-20	-0.4	5.8	-21.7	-1.8	0.3	-19.5	-1.9	4.3	-20.9	-1.7	0	-17.5	0.1	4.6
ABalaa	92	-17.5	-1.2	3.4	-20	-0.4	4.8	-21.4	-2.6	-0.1	-19.5	-1.9	4.3	-20.9	-1.7	0	-17.5	0.1	4.6
ABalaa	93	-17.4	-2	3.4	-20	-0.4	4.8	-21.4	-2.6	-0.1	-19.3	-2.1	4.3	-20.7	-1.2	1.4	-17	-0.1	5.1
ABalaa	94	-17.4	-2	3.4	-19.4	-1	5.8	-21.8	-1.4	0.3	-19.3	-1.1	4.8	-20.7	-1.2	1.4	-16.5	-0.3	5.6
ABalaa	95	-17.7	-1.5	3.9	-19.4	-1	5.8	-21.8	-1.4	0.3	-19.8	-1.6	4.3	-20.9	-1.6	0.9	-17.5	-0.9	4.6
ABalaa	96	-17.7	-0.8	4.4	-19.7	-0.6	4.8	-22.2	-2.1	-0.6	-19.8	-1.6	4.3	-21	-1	0	-17.5	-0.9	4.6
ABalaa	97	-17.7	-0.8	4.4	-19.2	-1.3	5.3	-21.2	-3	-1.1	-19.5	-2.1	4.3	-21	-1	0	-17.6	-0.1	4.6
ABalaa	98	-17.3	-0.7	4.4	-19.2	-1.3	5.3	-21.2	-3	-1.1	-19.7	-1.9	4.3	-20.8	-1.4	0.4	-17.5	0.1	4.6
ABalaa	99	-16.9	-1.2	3.9	-19	-1.2	4.8	-20.4	-3.1	-0.1	-19.7	-1.9	4.3	-20.6	-1.3	0.9	-17.5	0.1	4.6
ABalaa	100	-16.9	-1.2	3.9	-19	-1.2	4.8	-20.4	-3.1	-0.1	-19.5	-2.8	2.8	-20.6	-1.3	0.9	-17.5	0.3	4.6
ABalaa	101	-16.5	-1.6	4.9	-19.1	-1.4	4.8	-20.8	-2.4	0.3	-19.1	-2.3	3.3	-20.6	-1.3	0.4	-17.5	0.3	4.1
ABalaa	102	-17.4	-1.2	4.4	-19.1	-1.4	5.3	-20.9	-2.6	0.8	-18.6	-0.5	3.8	-20.1	-1.5	-0.5	-17	0	4.1
ABalaaa	103	-18.6	-1.1	2.9	-20.6	-0.7	5.3	-23.1	-2.2	-1.6	-20.8	-1.6	1.8	-21.3	-2.2	-1.5	-17.5	-0.6	4.1
ABalaaa	104	-18.6	-1.1	2.9	-20.6	-0.7	5.3	-23.1	-2.2	-1.6	-20.8	-1.6	1.8	-21.3	-2.2	-1.5	-17.5	-0.6	4.1
ABalaaa	105	-18.5	0.3	2.9	-20.2	-0.3	4.8	-23.4	0.7	-1.6	-21.3	-2.5	2.3	-21	-1	-2	-18.3	-0.6	3.6
ABalaaa	106	-18.5	0.3	2.9	-20.2	-0.3	4.8	-23.1	1.4	-1.1	-21.7	-2.5	2.3	-21.8	-1.6	-2	-17.9	-0.1	4.6
ABalaaa	107	-19.2	1.2	2.4	-20.7	-2.3	4.8	-23.1	1.4	-1.1	-21.7	-2.5	2.3	-21.8	-1.6	-2	-18.6	-0.1	4.1
ABalaaa	108	-19.3	1.2	2.9	-20.7	-3.9	4.3	-23.6	2	-0.1	-21.5	-2.7	1.3	-22.1	-2.1	-1.5	-18.9	-1.4	3.1
ABalaaa	109	-19.3	1.2	2.9	-20.7	-3.9	4.3	-23.4	2	-0.6	-21.7	-2.2	0.8	-21.4	-1.7	-1.5	-18.4	-0.9	4.1
ABalaaa	110	-19.8	-0.4	1.4	-20	-4.2	4.3	-23.4	2	-0.6	-21.7	-2.2	0.8	-21.4	-1.7	-1.5	-18.3	-1.6	3.1
ABalaaa	111	-19.6	-1.1	1.4	-20.2	-4.7	3.2	-23.1	1.9	-1.6	-21.5	-2.3	-0.1	-21.3	-2	-2	-18.7	-1.3	3.1
ABalaaa	112	-19.6	-1.1	1.4	-20.2	-4.7	3.2	-23.4	2	-1.6	-21.3	-2.5	0.8	-21.1	-2.1	-2.5	-18.7	-1.3	3.1
ABalaaa	113	-19.2	-1.8	1.4	-20.2	-4.3	3.7	-23.4	2	-1.6	-21.3	-2.5	0.8	-21.1	-2.1	-2.5	-18.6	-1.9	2.6
ABalaaa	114	-19	-2.3	0.9	-20.3	-3.8	3.7	-23.1	1.6	-1.6	-21.1	-2.1	2.3	-21.2	-2.2	-3.5	-18.8	-1.8	2.6
ABalaaa	115	-19	-2.3	0.9	-20.3	-3.8	3.7	-23.2	0.8	-1.6	-20.9	-1.8	2.3	-21	-2.6	-3	-18.4	-1.8	2.1
ABalaaa	116	-18.3	-3	0	-20	-4	4.3	-23.2	0.8	-1.6	-20.9	-2.1	2.3	-21	-2.6	-3	-18.4	-1.9	1.6
ABalaaa	117	-18.3	-3	0	-20	-4	4.3	-23	1	-1.1	-20.9	-2.1	2.3	-21	-2.4	-3.5	-18.6	-1.8	2.1
ABalaaa	118	-18.9	-2.8	-0.5	-20.8	-3	3.2	-23.1	-0.2	-0.6	-20.9	-1.8	2.3	-21.2	-2.4	-2	-18.6	-2.5	1.1
ABalaaa	119	-18.7	-2.7	-1	-19.9	-3.3	4.3	-23.1	-0.2	-0.6	-20.9	-2.5	2.3	-21.2	-2.4	-2	-18.6	-1.9	1.6
ABalaaa	120	-18.7	-2.7	-1	-19.9	-3.3	4.3	-22.8	-0.6	-0.1	-20.9	-2.5	2.3	-21.4	-2.6	-1	-18.6	-1.9	1.6
ABalaaa	121	-18.7	-3.2	-1	-20.2	-2.5	4.3	-21.9	-0.9	0.3	-20.9	-2.8	1.8	-21	-2.8	-1	-18.6	-3	1.6
ABalaaa	122	-18	-3.4	-1.5	-19.9	-3.1	4.8	-21.9	-0.9	0.3	-20.9	-3	2.3	-21	-2.8	-1	-18.6	-2.5	1.6
ABalaaa	123	-18	-3.4	-1.5	-19.9	-3.1	4.8	-21.7	-0.5	1.3	-20.9	-3	2.3	-21.1	-3.1	-1	-18.5	-3	0.6
ABalaaa	124	-18.7	-3.5	-1.5	-20.1	-2.9	4.8	-21.9	-0.9	1.3	-20.7	-2.7	2.3	-20.2	-4.1	0.4	-18	-2.6	1.6
ABalaaa	125	-18.2	-4	-1.5	-20.4	-3.2	3.7	-21.9	-0.9	1.3	-21.1	-2.3	2.3	-20.2	-4.1	0.4	-18	-3	2.6
ABalaaa	126	-18.2	-4	-1.5	-20.4	-3.2	3.7	-21.5	-0.3	1.3	-20.9	-2.3	1.8	-20.9	-3	-0.5	-17.5	-3	3.1
ABalaaa	127	-18.2	-4	-2.5	-20.4	-2.7	3.7	-21.2	-1.1	0.8	-20.9	-2.3	1.8	-21	-2.6	-1	-17.5	-3.5	2.6
ABalaaa	128	-18.2	-4	-2.5	-20.4	-2.7	3.7	-21.2	-1.1	0.8	-20.9	-2	2.8	-21	-2.6	-1	-17.5	-3.5	2.6
ABalaaa	129	-18	-4.1	-1.5	-19.8	-3.3	5.3	-22	-1.2	0.3	-20	-2.5	3.3	-21.1	-2.9	-1	-17.5	-3.3	2.6
ABalaaa	130	-18.4	-3.5	0	-19.2	-3.2	5.3	-21.6	-1.1	1.3	-20	-2.5	3.3	-20.5	-3.5	-1.5	-16.6	-2.2	6.1
ABalaaa	131	-18.4	-3.5	0	-19.2	-3.2	5.3	-21.6	-1.1	1.3	-19.7	-1.8	4.3	-20.5	-3.5	-1.5	-16.6	-1.5	5.6
ABalaaa	132	-18	-3.4	2.4	-18.5	-3.2	6.3	-20.7	-2.8	0.3	-18	-1.4	4.8	-19.9	-4.3	-1.5	-16.9	-0.8	4.1
ABalaaa	133	-17.1	-2.7	3.9	-18	-3.3	6.8	-20.6	-2.3	-0.1	-18	-1.4	4.8	-19.1	-4.9	-1.5	-16.4	-1.3	5.1
ABalaaa	134	-17.1	-2.7	3.9	-18	-3.3	6.8	-20.6	-2.3	-0.1	-17.5	-1.5	3.8	-19.1	-4.9	-1.5	-16.1	-0.6	3.6
ABalaaa	135	-16.9	-1.6	4.9	-17.9	-2.4	6.3	-20.7	-2.6	-0.6	-16.9	-1.7	4.3	-18.5	-5.3	0	-15.9	-0.1	3.6
ABalaaa	136	-16.5	-1.1	4.9	-17.4	-2.3	6.3	-19.7	-3.5	0.8	-16	-2	4.3	-17.9	-4.6	-1	-15.9	0	4.6
ABalaaaa	137	-16.8	0.4	5.9	-18.3	0.6	9.3	-19.6	-2.4	4.8	-15.8	-2.6	8.4	-19.7	-4.3	1.4	-17	1.2	6.1
ABalaaaa	138	-16.8	0.4	5.9	-18.3	0.6	9.3	-19.6	-2.4	4.8	-15.8	-2.6	8.4	-19.7	-4.3	1.4	-17	1.2	6.1
ABalaaaa	139	-15.7	1.5	7.9	-18.9	1.6	8.8	-18.5	-2	6.3	-16.8	-1.4	8.9	-20.5	-3.5	2.4	-16.5	1.8	6.6
ABalaaaa	140	-15.7	1.5	7.9	-20	1	7.3	-17.4	-2.1	7.3	-16.8	-0.7	9.4	-20.3	-3.5	4	-17	1.2	6.1
ABalaaaa	141	-14.6	0.8	9	-20	1	7.3	-17.4	-2.1	7.3	-17.3	-1.7	9.4	-20.3	-3.5	4	-17.3	0.8	6.6
ABalaaaa	142	-14.5	0.9	9	-20.8	2.2	7.3	-16.2	-3.9	8.4	-18.4	-3.3	7.4	-20.1	-3.2	5	-17.9	0.7	5.6
ABalaaaa	143	-14.5	0.9	9	-20.5	1.9	6.3	-15.6	-3.2	8.9	-18	-3	7.9	-19.4	-3.3	5	-17.9	0.3	6.1
ABalaaaa	144	-13.6	1.6	9	-20.5	1.9	6.3	-14.7	-3.5	8.4	-18.5	-3.7	6.9	-19.4	-3.3	5	-17.9	0.3	6.1
ABalaaaa	145	-14.5	-0.5	9	-20.2	1.5	7.3	-14.7	-3.5	8.4	-19.4	-3.9	4.8	-19.6	-3.6	3.4	-17.3	-0.4	6.6
ABalaaaa	146	-14.5	-0.5	9	-19.6	1.9	6.8	-14.6	-4.4	7.8	-19.4	-3.9	4.8	-19.5	-3.4	2.9	-17.6	-0.8	6.1
ABalaaaa	147	-15.2	-2.8	7.9	-19.6	1.9	6.8	-14.6	-4.2	7.3	-18.7	-4	6.4	-19.5	-3.4	2.9	-17.3	-1.1	6.6
ABalaaaa	148	-15.2	-3.2	7.9	-19.1	1.8	7.3	-16.4	-4.2	6.8	-18.7	-3.8	5.8	-19.2	-4	2.4	-17.2	-2.2	6.6
ABalaaaa	149	-15.2	-3.2	7.9	-18.9	0	7.8	-16.4	-4.2	6.8	-19	-4.9	4.3	-18.2	-4.4	4	-17.1	-3.2	6.1
ABalaaaa	150	-15.9	-2.6	7.4	-18.9	0	7.8	-17.5	-4.3	6.3	-18.7	-4.9	3.3	-17.6	-4.5	4	-17.1	-3.2	6.1
ABalaaaa	151	-15.9	-3	7.4	-19.7	-0.4	7.3	-17.8	-3.9	4.8	-18.9	-4.5	3.3	-17.6	-4.5	4	-17.4	-4	5.6
ABalaaaa	152	-15.9	-3	7.4	-19.3	-0.3	6.8	-18.2	-4	4.8	-19.2	-4	3.3	-17	-5.4	4	-16.6	-5.2	4.6
ABalaaaa	153	-16.6	-3.6	5.9	-19.3	-0.3	6.8	-18.2	-4	4.8	-19.1	-3.7	2.3	-16.8	-5.5	4	-16.7	-5.6	4.6
ABalaaaa	154	-17	-3.9	5.4	-19.7	-0.6	6.3	-18	-4	3.8	-18.9	-4	1.3	-16.8	-5.5	4	-16.2	-5.8	5.1
ABalaaaa	155	-17	-3.9	5.4	-20.1	-1.4	5.3	-17.7	-4.6	3.8	-18.9	-4	1.3	-16.4	-6	2.4	-15.9	-6.5	3.1
ABalaaaa	156	-16.9	-4.6	4.9	-20.1	-1.4	5.3	-17.8	-5.4	3.3	-19.3	-3.9	0.8	-15.7	-6.1	1.9	-15.9	-6.5	3.1
ABalaaaa	157	-16.6	-6	4.9	-19.8	-1.8	1.7	-17.8	-5.4	3.3	-19.8	-4	0.3	-15.7	-6.1	1.9	-15.8	-7.3	0.6
ABalaaaa	158	-16.6	-6	4.9	-19.2	-2.6	0.2	-17.9	-6.8	2.3	-20	-4	-1.1	-15.7	-5.9	1.9	-15.1	-7.7	0.1
ABalaaaa	159	-16.9	-5.6	3.4	-19.2	-2.6	0.2	-17.5	-6.1	1.8	-19.6	-3.9	-4.1	-15.5	-5.8	2.4	-15	-7.7	-1.3
ABalaaaa	160	-16.9	-5.6	3.4	-19.1	-3.7	0.2	-17.5	-6.3	1.8	-19.3	-3.3	-4.1	-15.7	-5.2	1.9	-15.4	-7.3	-2.3
ABalaaaa	161	-17.8	-6.3	1.9	-18	-4.7	0.7	-17.5	-6.3	1.8	-19.3	-3.3	-5.1	-15.7	-5.2	1.9	-15	-7.7	-1.8
ABalaaaa	162	-17.1	-6.7	1.4	-18	-4.7	0.7	-16.9	-6.2	1.8	-19.1	-3.3	-4.6	-15.7	-5.2	0.4	-15	-7.7	-1.8
ABalaaaa	163	-17.1	-6.7	1.4	-17.7	-5.3	0.2	-16.9	-6.2	0.3	-19.1	-3.3	-4.6	-16.2	-5.7	0	-15.3	-7.3	-1.8
ABalaaaa	164	-17.3	-6	0.4	-17.7	-5.1	-0.7	-16.9	-6.2	-0.6	-19.1	-3.8	-5.1	-16.2	-5.7	0	-16.1	-7.3	-2.3
ABalaaaa	165	-17.8	-6.5	-2	-17.7	-5.1	-0.7	-16.9	-6.2	-0.6	-19.1	-2.3	-5.1	-15.7	-6.1	0	-15.9	-6.3	-2.3
ABalaaaa	166	-17.8	-6.5	-2	-17.7	-4.8	-1.2	-17.1	-5.6	-1.1	-19.5	-2.8	-2.6	-16.7	-4.1	-2	-15.9	-6.8	-1.8
ABalaaaa	167	-17.8	-6.6	-2.5	-17.2	-5.4	-1.7	-17.2	-6.5	-2.1	-19.3	-3.2	-2.6	-16.7	-4.1	-2	-16.4	-6.9	-1.8
ABalaaaa	168	-18.3	-6.4	-3	-17.2	-5.4	-1.7	-18.3	-5.7	-2.1	-19.3	-2.3	-3.1	-16.5	-4.1	-2.5	-16.4	-6.9	-1.8
ABalaaaa	169	-18.3	-6.4	-3	-17.2	-5.7	-2.2	-18.3	-5.7	-2.1	-19.8	-1.6	-3.1	-16	-5.7	-3	-17.6	-6.2	-1.8
ABalaaaa	170	-18.3	-5.9	-4	-17.6	-4.2	-3.2	-18.6	-6.4	-1.1	-19.8	-2.8	-2.6	-16.5	-6.7	-2	-17.6	-5.2	-2.3
ABalaaaa	171	-18.6	-5	-2.5	-17.6	-4.2	-3.2	-19	-6.9	-0.6	-19.8	-4.2	-1.6	-16.5	-6.7	-2	-17.7	-5.5	-2.3
ABalaaaa	172	-18.6	-5	-2.5	-17.6	-4.6	-3.7	-19.5	-6.5	-1.1	-19.8	-4.2	-1.6	-16.6	-6.9	-2.5	-17.7	-4.4	-2.8
ABalaaaa	173	-19.4	-3.5	-1.5	-18.6	-3.9	-3.7	-19.5	-6.5	-1.1	-20.4	-3.5	-2.6	-17.7	-6.1	-3.5	-17.7	-4.5	-2.3
ABalaaaa	174	-19.7	-2.1	-2	-18.6	-3.9	-3.7	-20.5	-6.5	-2.1	-20	-3	-3.6	-17.7	-6.1	-3.5	-17.7	-4.5	-2.3
ABalaaaa	175	-19.7	-2.1	-2	-19.2	-3	-3.7	-19.9	-7.2	-0.6	-20.6	-2.3	-3.6	-18.4	-4.9	-2.5	-18	-3.8	-3.4
ABalaaaa	176	-19.6	-0.4	0.4	-18.7	-3.2	-3.7	-19.2	-7.1	-1.1	-20.6	-2.5	-3.1	-19.6	-3.3	-2	-17.9	-3.2	-3.4
ABalaaaa	177	-19.1	-1.3	1.4	-18.7	-3.2	-3.7	-19.2	-7.1	-1.1	-20.4	-2	-3.6	-19.6	-3.3	-2	-17.5	-2.8	-2.8
ABalaaaa	178	-19.1	-1.3	1.4	-19.2	-1.3	-3.2	-20.1	-5.3	-0.6	-19.7	-0.4	-4.6	-19.2	-2.6	-2.5	-17.5	-3.2	-2.8
ABalaaaa	179	-19.4	-2.5	0.4	-19	-0.8	-3.2	-19.9	-4	-0.1	-19.5	0.6	-4.1	-18.8	-3	-0.5	-17.5	-3	-2.3
ABalaaaa	180	-18	-2.5	1.4	-17.7	0	-2.2	-20	-3.3	1.3	-19.3	0.2	-4.1	-17.7	-1.9	-0.5	-17.9	-3.2	-1.3
ABalaaaal	181	-18.3	-1.3	-1	-16.6	0.5	-2.7	-19.4	-0.4	1.8	-18.1	2.2	-5.6	-17	0.2	-2.5	-17.7	-2.1	-2.3
ABalaaaal	182	-18.3	-1.3	-1	-16.6	0.5	-2.7	-19.4	-0.4	1.8	-18.1	2.2	-5.6	-17	0.2	-2.5	-17.7	-2.1	-2.3
ABalaaaal	183	-18.7	-0.1	-1.5	-16.4	0.6	-3.2	-19.9	-0.3	-0.1	-18.5	1.7	-5.6	-17.9	1	-3	-17.9	-0.1	-2.3
ABalaaaal	184	-18.7	-0.1	-1.5	-16.4	0.6	-3.2	-19.8	-0.7	-0.6	-19	3.2	-4.1	-17.5	1.8	-3.5	-17.5	0.7	-1.8
ABalaaaal	185	-17.6	0.6	-1.5	-16.3	2.2	-3.2	-19.8	-0.7	-0.6	-19	3.2	-4.1	-17.5	1.8	-3.5	-17.5	0.7	-1.8
ABalaaaal	186	-17.6	0.6	-1.5	-15.6	2.3	-2.7	-19.7	-0.2	-0.1	-19.2	3.7	-3.1	-16.7	3.1	-2.5	-18.1	1.2	-1.3
ABalaaaal	187	-17.9	1.8	-1.5	-15.6	2.3	-2.7	-19.7	0	0.3	-18.2	4.4	-2.6	-16.1	3.6	-2	-18.4	1.9	-1.8
ABalaaaal	188	-18.1	1.5	-1	-16.6	2.1	-4.2	-19.7	0	0.3	-18.2	4.4	-2.6	-16.1	3.6	-2	-18.4	1.9	-1.8
ABalaaaal	189	-18.1	1.5	-1	-16.5	1.7	-3.7	-19.7	-0.4	-0.6	-17.6	3.9	-2.6	-16.6	3.6	-1.5	-17.9	1.9	-1.3
ABalaaaal	190	-18.5	1.1	-1	-16.5	1.7	-3.7	-19.8	-0.5	-1.1	-17.6	3.4	-2.1	-16.6	2.7	-1	-18.2	1.2	-1.3
ABalaaaal	191	-18.5	1.1	-1	-16.8	2.5	-4.2	-19.8	-0.5	-1.1	-18.5	2.2	-3.1	-16.6	2.7	-1	-18.2	1.2	-1.3
ABalaaaal	192	-18.4	2.5	-1	-16.7	1.7	-4.2	-20.1	0	-1.1	-18.5	2.2	-3.1	-17	3.6	-1.5	-17.6	1.7	-0.8
ABalaaaal	193	-18.4	2.5	-1	-16.7	1.7	-4.2	-19.6	0.5	-0.6	-18.1	1.5	-2.6	-16.5	3.8	-2	-17.3	1.7	0.1
ABalaaaal	194	-18.9	2	-1	-16.9	1.4	-4.2	-19.6	0.5	-0.6	-18.1	2	-2.1	-16.5	3.8	-2	-17.3	1.7	0.1
ABalaaaal	195	-18.9	3.2	0	-16.9	1.4	-4.2	-19.5	0.6	-1.1	-18.1	2	-2.1	-16.6	4	-1.5	-16.8	1.7	-0.3
ABalaaaal	196	-18.9	3.2	0	-16.9	0.7	-4.2	-19.3	0.6	0.3	-18.1	1.7	-2.1	-16.7	4.1	-2	-17.5	0.7	0.6
ABalaaaal	197	-18.4	2.5	0.4	-17.4	1.1	-3.7	-19.3	0.6	0.3	-18.5	2.2	-2.1	-16.7	4.1	-2	-17.5	0.7	0.6
ABalaaaal	198	-18.4	2.5	0.4	-17.4	1.1	-3.7	-18.9	0.6	0.8	-18.5	2.2	-2.1	-16.5	3.6	-1.5	-16.8	1.3	0.6
ABalaaaal	199	-18.5	3.4	0	-17.8	0.8	-3.2	-20	0.5	0.3	-17.9	3.1	-2.6	-16.3	3.2	-1	-17.3	0.7	0.1
ABalaaaal	200	-18.5	3.2	0	-17.8	0.6	-2.7	-20	0.5	0.3	-17.9	2.2	-2.6	-16.3	3.2	-1	-17.3	0.7	0.1
ABalaaaal	201	-18.5	3.2	0	-17.8	0.6	-2.7	-20	0.5	0.8	-17.8	2.9	-2.6	-16.6	2.6	-0.5	-16.8	0.8	0.1
ABalaaaal	202	-17.8	3.3	-0.5	-17.9	0.2	-2.7	-19.5	1.7	1.3	-17.8	2.9	-2.6	-16	3.2	-0.5	-16.8	0.6	-0.3
ABalaaaal	203	-17.8	3.3	-0.5	-17.2	-0.5	-2.7	-19.5	1.7	1.3	-17.6	2.7	-3.1	-16	3.2	-0.5	-16.8	0.6	-0.3
ABalaaaal	204	-18	3.7	-1	-17.2	-0.5	-2.7	-18.9	2.6	1.3	-17.9	3.1	-4.1	-16.3	2.4	-0.5	-16.8	0.1	-0.3
ABalaaaal	205	-18	3.7	-1	-16.8	0.1	-2.2	-18.6	2.4	0.8	-17.9	3.1	-4.1	-16.2	2.7	-1	-17	-0.1	-0.3
ABalaaaal	206	-18.2	3.2	0.4	-17.7	0	-2.2	-18	2.5	0.8	-17.7	2.5	-3.6	-16.1	2.2	-1	-17	1	0.1
ABalaaaal	207	-18.5	3.7	0.4	-17.7	0	-2.2	-18	2.5	0.8	-17.4	2.5	-4.1	-16.1	2.2	-1	-17	1	0.1
ABalaaaal	208	-18.5	3.7	0.4	-17.4	1.3	-2.2	-18.3	2.9	1.8	-17.4	2.5	-4.1	-15.8	1.5	-1	-17.1	0.8	0.1
ABalaaaal	209	-18.4	2.8	1.9	-17.4	1.3	-2.2	-17.7	3.6	1.8	-17.8	2.9	-3.6	-16.6	2.2	-1.5	-16.7	1.3	0.6
ABalaaaal	210	-18.4	2.8	1.9	-17.2	1.2	-1.7	-17.7	3.6	1.8	-18.3	2.5	-3.6	-16.6	2.2	-1.5	-16.7	1.3	0.6
ABalaaaal	211	-18.4	2.7	1.4	-17.8	0.9	-1.7	-17	3.9	2.3	-18.7	2.2	-3.6	-16.1	2.5	-1	-17.1	1.7	1.1
ABalaaaal	212	-18.4	2.7	1.4	-17.8	0.9	-1.7	-17.4	3	3.3	-18.7	2.2	-3.6	-16.4	1.3	-1.5	-17.1	1.7	0.1
ABalaaaal	213	-18.2	3.5	1.4	-18.2	0.6	-1.2	-17.4	3	3.3	-19	1.5	-3.6	-16.4	1.3	-1.5	-17.1	1.7	0.1
ABalaaaal	214	-17.6	3.7	2.4	-18.1	1	-0.7	-17.6	3.2	2.8	-19.4	1.3	-3.6	-15.9	1.1	-1	-16.8	1.8	-0.3
ABalaaaal	215	-17.6	3.7	2.4	-18.1	1	-0.7	-18.2	2.3	2.8	-19.4	1.3	-3.6	-16.2	1	0	-17	2.2	0.1
ABalaaaal	216	-18	4.4	1.9	-18.3	1.5	-0.7	-18.2	2.3	2.8	-20.3	1.3	-4.1	-16.2	1	0	-17	2.2	0.1
ABalaaaal	217	-18	4.4	1.9	-18.6	1.2	-0.2	-18.2	2.3	2.8	-20.5	2.7	-3.6	-16.4	0.8	0	-18.2	1.9	0.1
ABalaaaal	218	-18	4.4	1.4	-18.6	1.2	-0.2	-17.6	3.4	2.8	-20.5	2.7	-3.6	-16.6	0.3	0	-18.2	1.9	0.1
ABalaaaal	219	-18.3	4.4	1.9	-19	2.3	0.7	-17.6	3.4	2.8	-20.7	2.5	-4.1	-16.6	0.3	0	-18.2	1.9	0.1
ABalaaaal	220	-18.3	4.4	1.9	-19	2.3	0.7	-17.8	3.4	2.8	-20.3	2.8	-3.6	-17.4	0.2	-0.5	-18.7	1.9	0.1
ABalaaaal	221	-19	3.7	1.4	-19.4	2.4	1.2	-18.1	4	2.3	-20.1	2.5	-2.6	-17.2	1.4	-1.5	-19.1	1.9	0.1
ABalaaaal	222	-19	3.7	1.4	-19.7	2.8	0.7	-18.1	4	2.3	-20.1	2.5	-2.6	-17.2	1.4	-1.5	-19.1	1.9	0.1
ABalaaaal	223	-19	3.9	1.4	-19.7	2.8	0.7	-18.4	3.8	2.3	-20.1	2.8	-2.1	-18	1.7	-1.5	-19.3	2.2	-0.3
ABalaaaal	224	-19	3.9	1.4	-20.4	2.3	0.2	-18.2	4.4	1.3	-20.5	3.4	-1.6	-18.6	2.3	-2	-19.3	2.8	-0.3
ABalaaaal	225	-19.2	3.9	2.4	-20.2	3.4	-0.2	-18.2	4.4	1.3	-20.5	3.4	-1.6	-18.6	2.3	-2	-19.3	2.8	-0.3
ABalaaaal	226	-19.4	3.9	1.4	-20.2	3.4	-0.2	-18.5	4.4	1.3	-20.1	3.4	-0.6	-18.9	2.3	-1	-19.1	3.1	0.6
ABalaaaal	227	-19.4	3.9	1.4	-20.1	3.5	0.7	-18.9	4.4	0.8	-19.4	3.4	-0.1	-18.4	4.5	1.4	-19.1	3.1	0.1
ABalaaaal	228	-19.2	4.2	1.9	-19.6	3.5	1.7	-18.9	4.4	0.8	-19.4	3.4	-0.1	-18.4	4.5	1.4	-19.1	3.1	0.1
ABalaaaal	229	-19.2	4.2	1.9	-19.6	3.5	1.7	-19	4.8	0.8	-19	3.6	-0.6	-18.3	4	1.4	-19.1	3.3	0.1
ABalaaaal	230	-19.2	4.1	1.4	-19	3.1	1.2	-19.2	5.2	1.8	-18.1	3.2	-0.1	-17.7	4.2	0.4	-19.1	3.6	1.1
ABalaaaal	231	-18.5	4.4	1.4	-18.7	2.5	0.7	-18.8	5	1.3	-18.3	4.1	-0.1	-17.9	4.3	0.9	-17.8	3.9	2.1
ABalaaaala	232	-19.6	2.4	1.4	-19.4	1.8	-0.2	-20.3	2.4	0.8	-19.4	3.6	-0.6	-18.6	3.5	-1	-18	3.1	1.6
ABalaaaala	233	-19.6	2.4	1.4	-19.4	1.8	-0.2	-20.3	2.4	0.8	-19.4	3.6	-0.6	-18.6	3.5	-1	-18	3.1	1.6
ABalaaaala	234	-19.6	2.6	1.9	-19.5	2.6	0.2	-20.7	2.4	1.8	-18.9	3	-1.1	-19.6	4.1	-1.5	-18	2.4	2.1
ABalaaaala	235	-19.1	2.4	1.4	-19	2.5	0.2	-21	2.6	2.3	-19	2.7	-1.1	-18.4	4	-1.5	-17.7	3.7	1.1
ABalaaaala	236	-19.1	2.4	1.4	-19	2.5	0.2	-21	2.6	2.3	-18.8	2.3	-0.6	-18.4	4	-1.5	-17.7	3.7	1.1
ABalaaaala	237	-19.1	3	1.4	-19.4	2.2	0.2	-21	2.6	1.8	-18.8	2.3	-0.6	-17.9	4.3	0	-17.7	3.7	1.1
ABalaaaala	238	-19.4	2.9	1.9	-19.4	2.4	0.2	-21.2	2.7	1.3	-19.2	3	-0.1	-17.8	5.5	1.4	-17.6	3.2	1.6
ABalaaaala	239	-18.9	3.4	1.9	-19.4	2.4	0.2	-20.7	2.4	2.3	-19.2	2.7	-0.1	-17.8	5.5	1.4	-16.9	3.4	2.1
ABalaaaala	240	-18.9	3.4	1.9	-18.9	2.3	0.7	-20.7	2.4	2.3	-19	2.9	-0.6	-17.5	5.4	1.9	-16.9	3.4	2.1
ABalaaaala	241	-18.7	4.1	2.9	-18.5	2.6	0.7	-20.7	2.4	2.8	-18.7	3	-0.1	-16.9	5.6	1.9	-16.9	3	1.1
ABalaaaala	242	-18.8	4.1	2.4	-18.5	2.6	0.7	-20.3	2.7	2.8	-18.7	3	-0.1	-16.9	5.6	1.9	-16.5	2.8	0.6
ABalaaaala	243	-18.8	4.1	2.4	-18.4	3.4	1.2	-20.3	2.7	2.8	-18.3	2.9	0.3	-16.8	5.2	1.9	-16.8	3	1.1
ABalaaaala	244	-18.9	3.7	2.9	-18.8	3	0.7	-19.7	3.1	2.8	-18.5	2.9	-0.1	-16.1	5.3	2.4	-16.8	3	1.1
ABalaaaala	245	-18.9	3.7	1.9	-18.8	3	0.7	-19	3.5	3.3	-18.5	2.7	-0.6	-16.1	5.3	2.4	-16.9	2.9	1.1
ABalaaaala	246	-18.5	4.6	1.9	-18.7	3.6	0.2	-18.8	4.1	2.3	-18.5	2.7	-0.6	-16	5.3	2.4	-16.9	3.2	1.1
ABalaaaala	247	-18.5	4.6	1.9	-18.3	4.3	1.2	-18.8	4.1	2.3	-18.1	3.1	-0.6	-15.8	5.8	2.4	-16.9	3.5	1.6
ABalaaaala	248	-18.1	4.4	1.9	-18.3	5	1.2	-18.4	3.8	2.8	-18.5	3.2	-1.1	-15.9	5.6	1.4	-16.9	3.5	1.6
ABalaaaala	249	-18.1	4.2	1.9	-18.3	5	1.2	-18.3	3.6	3.3	-18.5	3.4	-0.1	-15.9	5.6	1.4	-17.4	3.4	0.6
ABalaaaala	250	-18.1	4.2	1.9	-17.9	5.1	1.2	-18.3	3.6	3.3	-18.1	3.4	-0.6	-15.9	6.5	1.4	-17.2	3	1.1
ABalaaaala	251	-18	4	1.9	-17.6	4.9	1.2	-18.5	3.5	2.3	-18.1	3.4	-0.6	-15.9	6.1	1.4	-16.6	3.5	1.1
ABalaaaala	252	-18	4	0.9	-17.6	4.9	1.2	-18.5	2.9	2.8	-18.1	3.6	0.3	-15.9	6.1	1.4	-16.6	3.5	1.1
ABalaaaala	253	-18.1	4.2	1.4	-17.8	4.9	1.7	-18.2	2.9	2.3	-18.3	3.6	0.3	-15.7	6.1	0.9	-16.8	3.5	1.6
ABalaaaala	254	-18.1	4.2	1.4	-17.4	5.2	1.2	-18.2	2.9	2.3	-18.2	4.4	-0.1	-15.9	6.3	1.9	-16.6	2.9	1.6
ABalaaaala	255	-18	3.7	1.4	-17.4	5.2	1.2	-17.8	2.8	1.8	-17.4	4.8	0.3	-15.9	6.3	1.9	-16.9	2.7	1.6
ABalaaaala	256	-17.8	4.3	1.4	-17.3	5.6	2.2	-18.2	2.9	1.3	-17.4	4.8	0.3	-15.2	6.2	2.4	-16.9	2.7	1.6
ABalaaaala	257	-17.6	4.2	0.9	-17.2	5.6	2.2	-18.1	3.2	1.8	-17.2	4.6	-0.1	-15.3	5.9	1.9	-16.9	2.9	2.1
ABalaaaala	258	-17.6	4.2	0.9	-17.2	5.6	2.2	-18.1	3.2	1.8	-17.3	5.5	-0.6	-15.3	5.9	1.9	-16.9	2.5	2.1
ABalaaaala	259	-17.6	3.8	0.4	-17.1	6.3	1.7	-17.7	3.9	2.8	-17.1	6.2	-0.6	-15.6	5.4	1.4	-17.1	3.2	2.1
ABalaaaala	260	-17.6	4	0.4	-17	5.9	2.2	-17.7	4.1	3.3	-17.1	6.2	-0.6	-15.3	5.9	1.4	-17.1	3.2	2.1
ABalaaaala	261	-17.6	4	0.4	-16.8	5.5	2.2	-17.7	4.1	3.3	-17.1	5.9	0.3	-15.4	5.7	1.4	-17.1	3.7	1.6
ABalaaaala	262	-17.8	4.2	0.9	-16.8	5.5	2.2	-17.8	4.7	3.3	-17.1	5.9	0.3	-15.4	5.7	1.4	-17.2	3.2	1.6
ABalaaaala	263	-17.8	3.8	1.4	-16.8	6.1	2.7	-17.7	4.3	3.8	-17.1	5.7	0.3	-15.2	6.1	1.4	-17.2	3.4	2.1
ABalaaaala	264	-17.5	4	1.4	-16.4	6.8	2.7	-17.3	4.6	3.3	-16.9	5.7	0.8	-14.7	6.4	1.9	-17.2	3.4	2.1
ABalaaaala	265	-17.5	4	1.4	-16.4	6.8	2.7	-17.3	4.6	3.3	-16.9	5.7	0.8	-14.7	6.4	1.9	-17.1	3.2	2.1
ABalaaaala	266	-17.8	4.3	0.4	-15.8	6.9	2.7	-17.3	4.6	2.8	-17.1	5.3	0.3	-14.4	6.5	2.4	-16.9	3.5	2.6
ABalaaaala	267	-17.8	4.7	0.4	-16.2	6.6	2.2	-17.7	3.9	1.8	-16.9	5.5	0.8	-14.4	6.2	1.9	-16.9	3.5	2.6
ABalaaaala	268	-17.8	4.7	0.4	-16.2	6.6	2.2	-17.7	3.9	1.8	-17.1	5.7	1.3	-14.4	6.2	1.9	-16.7	4.4	2.1
ABalaaaala	269	-18	4.2	0.9	-16.2	6.9	2.7	-17.5	4.5	1.8	-17.1	5.7	1.3	-14.9	5.9	1.4	-16.9	4.2	1.6
ABalaaaala	270	-17.4	4.8	1.9	-16.8	6.1	1.7	-17.6	4.7	2.8	-17.3	5.7	1.3	-14.6	5.7	1.9	-16.6	4.7	1.6
ABalaaaala	271	-17.4	5.3	1.4	-16.8	6.1	1.7	-17.5	4.3	3.3	-16.9	6.6	1.3	-14.6	5.7	1.9	-16.6	4.7	1.6
ABalaaaala	272	-17.4	5.3	1.4	-16.7	6.4	1.7	-17.5	4.3	3.3	-16.7	6.9	1.3	-14.8	6	1.4	-16.7	4.7	1.6
ABalaaaala	273	-17.8	4.9	1.4	-16.4	6.6	2.2	-17.3	4.1	3.8	-17.3	6.2	1.8	-14.3	7.2	1.9	-16.7	4.9	0.6
ABalaaaala	274	-17.7	5.7	1.4	-16.8	6.3	2.2	-17.2	3.9	3.3	-17.3	6.2	1.8	-14.5	7.4	1.9	-16.7	4.9	1.1
ABalaaaala	275	-17.9	5.2	1.9	-16.8	6.3	2.2	-17.5	4.3	3.3	-17.6	5.9	1.8	-14.5	7.4	1.9	-16.7	4.9	1.1
ABalaaaala	276	-17.9	5.2	1.9	-16.5	6.8	2.7	-17.5	4.3	3.3	-17.3	5.3	1.8	-14.5	7.4	1.9	-16.9	4.9	1.1
ABalaaaala	277	-18.1	4.9	0.9	-16.8	6.3	2.7	-17.2	5.2	3.3	-17.6	4.6	2.3	-14.1	7.5	2.4	-16.6	5.1	0.6
ABalaaaala	278	-17.8	4.9	0.4	-16.8	6.3	2.7	-17.2	5.2	3.3	-17.6	4.6	2.3	-14.1	7.5	2.4	-16.4	5.6	0.1
ABalaaaala	279	-17.8	4.9	0.4	-16.9	6.3	2.7	-17.2	5.2	3.3	-17.6	4.6	2.3	-14.3	7.4	1.9	-16.4	5.6	0.1
ABalaaaala	280	-17.9	4.7	0.9	-16.6	6.2	3.2	-17.2	5	3.8	-17.6	5	1.8	-13.9	7.8	1.4	-16.2	6.4	1.1
ABalaaaala	281	-18.1	4.5	0.4	-16.6	6.2	3.2	-17.8	4.5	3.3	-17.3	5	2.3	-13.9	7.8	1.4	-16.4	5.9	2.1
ABalaaaala	282	-17.9	5	0.9	-16.6	6.1	3.7	-17.2	5.4	3.3	-17.4	5	2.3	-14.6	7.6	0.9	-16.6	5.9	2.1
ABalaaaala	283	-17.9	5	0.9	-16.6	6.6	3.7	-17.2	5.4	3.3	-17.4	5	2.3	-15.1	7.3	1.4	-16.6	5.9	2.1
ABalaaaala	284	-17.8	4.7	0.9	-16.6	6.6	3.7	-17	5.5	3.8	-17.6	4.8	3.3	-15.1	7.3	1.4	-16.4	5.9	2.1
ABalaaaala	285	-17.9	4.9	0.4	-16.2	6.7	3.2	-17.1	5	3.3	-17.4	4.8	2.3	-15.5	6.6	1.4	-16.6	5.2	2.6
ABalaaaala	286	-17.9	4.9	0.4	-16	6.6	3.2	-17.1	5	3.3	-18	4.1	1.8	-14.8	6.9	0.9	-16.1	5.6	3.6
ABalaaaala	287	-17.9	4.5	0.9	-16	6.6	3.2	-17.3	4.3	3.8	-18	4.8	2.8	-14.8	6.9	0.9	-16.1	5.6	3.6
ABalaaaala	288	-18.3	4	0.4	-16.2	6.7	3.2	-17.3	4.3	3.8	-18	4.8	2.8	-15.2	6.8	0.9	-16.1	5.4	3.6
ABalaaaala	289	-18.3	4.2	0.9	-15.7	6.3	3.7	-17.7	3.9	3.8	-17.4	3.6	3.3	-15	6.7	0.9	-15.9	5.4	4.1
ABalaaaala	290	-18.3	4.2	0.9	-16.1	6.2	4.3	-17.7	3.9	3.8	-17.2	3.6	3.8	-15	6.7	0	-16.1	5.4	3.1
ABalaaaala	291	-18	4.4	0.9	-16.1	6.2	4.3	-17.2	4.1	3.8	-16.5	4.3	4.3	-15	6.7	0	-16.1	5.4	3.1
ABalaaaala	292	-18.3	4.4	0	-15.7	6.2	4.3	-18.1	4	4.3	-16.3	4.8	4.8	-15.5	6.4	0.4	-15.9	5.6	4.6
ABalaaaala	293	-18.5	4.6	0.4	-16.1	6.2	5.3	-18.1	3.8	5.3	-16.3	4.8	4.8	-15.6	6.1	0.9	-16.3	5.2	4.1
ABalaaaala	294	-18.5	4.6	0.4	-16.1	6.2	5.3	-18.1	3.8	5.3	-16.2	5	4.8	-15.6	6.1	0.9	-15.6	5.4	4.6
ABalaaaala	295	-18.7	4.1	0.9	-15.9	6.2	5.8	-17.9	4	4.3	-16.2	4.8	3.3	-15.8	5.9	0.4	-15.6	5.4	4.6
ABalaaaala	296	-19.2	3.7	1.4	-15.2	6.6	4.8	-17.5	4.3	4.3	-16	4.5	3.8	-16.5	5.3	0.9	-15.6	5.4	5.6
ABalaaaala	297	-19.2	3.7	1.4	-15.2	6.6	4.8	-17.5	4.3	4.3	-16	4.5	3.8	-16.5	5.3	0.9	-16.1	5.1	5.1
ABalaaaala	298	-19.2	4.2	1.4	-14.4	5.7	4.8	-18	4.3	3.8	-15.8	4.5	2.8	-15.8	5.1	0.9	-16.1	5.1	5.1
ABalaaaala	299	-19.5	4.6	1.4	-15.1	5.9	4.3	-18	4.5	3.3	-16.3	4.3	3.3	-15.7	5.2	0.4	-16.4	4.9	4.6
ABalaaaala	300	-19.4	4.3	1.4	-15.1	5.9	4.3	-17.8	4.5	4.3	-16	4.8	2.8	-15.7	5.2	0.4	-16.4	4.7	4.1
ABalaaaala	301	-19.4	4.3	1.4	-15.2	5.7	4.3	-17.8	4.5	4.3	-15.8	4.7	3.3	-15.3	5.7	0.4	-15.9	5.2	4.6
ABalaaaala	302	-19.5	4.1	1.4	-15.4	5.8	4.3	-18	4.5	3.3	-15.8	4.7	3.3	-15.1	5.4	0	-15.9	5.2	4.6
ABalaaaala	303	-19.3	4.4	0.9	-15.1	5.4	4.3	-17.8	4.5	3.3	-15.2	4.9	3.8	-15.2	5.2	0	-16.3	4.9	4.6
ABalaaaala	304	-19.3	4.4	0.9	-15.1	5.4	4.3	-17.8	4.5	3.3	-15.6	4.7	2.8	-15.2	5.2	0	-16.3	4.7	4.1
ABalaaaala	305	-19.5	4.6	0.9	-14.6	5.5	3.7	-18.2	4.2	2.8	-15.4	5	3.3	-15.1	5.4	0	-16.1	4.9	4.6
ABalaaaala	306	-19.5	4.4	1.4	-14.6	5.5	3.7	-18	4.3	2.8	-15.4	5	3.3	-15.3	5.7	-0.5	-16.1	4.9	4.6
ABalaaaala	307	-19.7	4.8	0.4	-14.6	5.5	3.7	-18.2	4.4	3.8	-16.1	4.5	2.3	-15.3	5.7	-0.5	-15.8	4.9	4.6
ABalaaaala	308	-19.7	4.8	0.4	-14.7	5.9	3.7	-18.2	4.4	3.8	-15.8	4.8	2.3	-15.1	5.7	0	-16.1	5.1	5.1
ABalaaaala	309	-19.5	4.8	0.4	-14.5	6	4.3	-17.8	4.7	2.8	-15.6	4.7	2.3	-15.4	6.3	-0.5	-15.6	5.4	5.1
ABalaaaala	310	-19.5	4.8	0.4	-14.5	6	4.3	-18.2	4.7	2.8	-15.6	5.2	2.3	-15.4	6.3	-0.5	-15.6	5.4	5.1
ABalaaaala	311	-19.3	4.9	0.4	-14.2	6	4.8	-17.3	4.5	2.8	-15.6	5.2	2.3	-15.4	6.4	0	-15.5	4.7	4.6
ABalaaaala	312	-19.3	4.9	0.4	-14.9	6.1	4.3	-17.3	4.5	2.8	-15.8	5	2.3	-15.7	6.5	-0.5	-15.7	4.4	5.1
ABalaaaala	313	-19.1	5.4	0	-14.9	6.1	4.3	-17.1	5	3.3	-15.8	5	2.3	-15.7	6.5	-0.5	-15.3	4.7	4.1
ABalaaaala	314	-18.9	5.8	0	-14.9	6.1	4.3	-17.9	5.3	2.3	-16.2	5.2	2.3	-15.5	6.6	0.4	-15.3	4.7	4.1
ABalaaaala	315	-18.9	5.8	0	-15.1	5.9	4.8	-17.9	5.3	2.3	-15.8	5.4	2.3	-15.3	6.8	0.9	-14.9	5	4.6
ABalaaaala	316	-19.5	5.8	-0.5	-14.9	6.1	4.3	-17.1	4.4	2.8	-15.8	5.4	2.3	-15.2	6.9	0.9	-15.2	5.2	5.1
ABalaaaala	317	-19.8	5.3	-0.5	-14.9	6.1	4.3	-16.9	5.1	3.3	-16.3	5.2	2.3	-15.2	6.9	0.9	-15.2	5.2	5.1
ABalaaaala	318	-19.6	5.8	-0.5	-15.1	5.7	4.8	-16.9	4.8	3.3	-16.7	5.2	2.3	-15.5	7.3	1.4	-15.2	5.2	5.1
ABalaaaala	319	-19.6	5.8	-0.5	-14.7	5.7	4.3	-16.9	4.8	3.3	-16.2	5.4	2.3	-15	6.6	0.9	-15.3	5	4.6
ABalaaaala	320	-19.3	5.4	0.4	-14.7	5.7	4.3	-16.9	5.1	3.3	-16.2	5.4	2.3	-15	6.6	0.9	-15.5	5	5.1
ABalaaaala	321	-18.6	4.9	-0.5	-14.9	5.5	4.3	-17.8	5.2	3.3	-16.5	5.5	2.8	-15	6.7	1.9	-15.3	5.2	5.1
ABalaaaala	322	-18.6	4.9	-0.5	-15.1	5.7	4.3	-17.8	5.2	3.3	-16.6	6.2	2.8	-15.2	6.9	0.9	-15.3	5.2	5.1
ABalaaaala	323	-18.1	4.9	-0.5	-15.1	5.7	4.3	-17.8	5.2	2.8	-16.2	6.1	2.8	-15.2	6.9	0.9	-15.2	4.7	4.6
ABalaaaala	324	-18.3	4.7	0	-15.2	6.1	4.8	-17.8	4.9	3.3	-16.2	6.2	2.3	-15	7.3	2.4	-14.9	4.5	4.1
ABalaaaala	325	-17.9	4.7	-0.5	-15.2	6.3	4.8	-18.1	5.1	2.3	-16.2	6.2	2.3	-15	6.9	1.9	-15	5.2	4.1
ABalaaaala	326	-17.9	4.7	-0.5	-15.2	6.3	4.8	-18.1	5.1	2.3	-16.4	6.6	2.3	-15	6.9	1.9	-15	5.2	4.1
ABalaaaala	327	-17.7	5	-0.5	-14.8	6.4	4.3	-17.8	5.1	3.3	-16.2	6.1	2.8	-15.4	6.3	1.9	-15.3	4.7	4.6
ABalaaaala	328	-17.4	5.2	0	-15.2	6.1	4.8	-17.7	5.6	2.3	-16	5.9	2.8	-15.1	5.9	1.9	-15.6	5.2	6.1
ABalaaaala	329	-17.2	5.5	0	-15.4	6.3	4.8	-17.6	5.4	2.8	-16	6.4	3.3	-15.6	5.9	1.9	-16	4.5	5.6
ABalaaaalal	330	-17.3	6.4	-0.5	-15.2	6.6	5.8	-17.2	7	1.8	-16.2	6.8	4.3	-15.6	7.7	1.9
ABalaaaalal	331	-17.3	6.4	-0.5	-15.2	6.6	5.8	-17.2	7	1.8	-16.2	6.8	4.3	-15.6	7.7	1.9
ABalaaaalal	332	-17.5	6.9	-0.5	-15.1	7	6.3	-18.3	7	1.3	-15.8	6.4	4.3	-15.9	7.4	1.9
ABalaaaalal	333	-17.5	6.9	-0.5	-15.1	7	6.3	-18.3	7	1.3	-15.5	6.4	3.8	-15.9	7.4	1.9
ABalaaaalal	334	-18	6.9	-1	-14.8	7	6.3	-18.1	7.1	1.3	-15.5	6.4	3.8	-15.8	7.2	1.4
ABalaaaalal	335	-17.6	7.2	-0.5	-14.8	7	6.3	-18.5	7	1.8	-15.8	6.4	4.3	-15.6	7.3	1.9
ABalaaaalal	336	-17.6	7.2	-0.5	-14.8	6.8	6.3	-18.5	7	1.8	-14.9	6.1	4.3	-15.6	7.3	1.9
ABalaaaalal	337	-17.1	6.9	0	-14.8	6.8	6.3	-17.9	6.9	1.8	-14.9	6.1	4.3	-15.3	7.5	2.4
ABalaaaalal	338	-17.1	6.9	0	-14.8	6.8	6.3	-17.9	6.9	1.8	-14.7	5.7	4.8	-15.1	7.3	3.4
ABalaaaalal	339	-17.1	6.7	0	-14.8	6.8	6.3	-17.6	7.2	2.8	-14.7	5.7	4.3	-15.1	7.3	3.4
ABalaaaalal	340	-17.1	6.5	0	-14.8	6.8	6.3	-18	6	2.8	-14.7	5.7	4.3	-15	6.9	2.9
ABalaaaalal	341	-17.1	6.5	0	-14.4	6.9	6.3	-18	6	2.8	-14.4	5.7	3.8	-15	6.9	2.9
ABalaaaalal	342	-17.2	6.4	0	-15	6.6	6.3	-17.8	6.2	2.3	-14.9	5.9	3.8	-15.2	6.6	2.4
ABalaaaalal	343	-17.3	6.7	0	-15	6.6	6.3	-17.6	7.1	2.3	-14.9	5.9	3.8	-15.3	6.8	2.9
ABalaaaalal	344	-17.3	6.7	0	-14.7	6.4	6.8				-15.1	5.6	3.3	-15.3	6.8	2.9
ABalaaaalal	345	-17.3	6.7	0.9	-14.7	6.4	6.8				-14.9	5.6	2.3	-15.3	6.8	2.9
ABalaaaalal	346	-17.3	6.7	0.9	-14.5	6.4	5.8				-14.7	5.7	2.3	-15	6.6	2.4
ABalaaaalal	347	-17	6.9	0.9	-14.2	6	6.3
ABalaaaalal	348	-17	6	1.4	-14.2	6	6.3
ABalaaaalal	349	-17	6	1.4	-14	6.2	5.8
ABalaaaalal	350	-16.5	6.5	0.9	-14	6.2	5.8
ABalaaaalal	351	-16.5	6.5	0.9	-14	6	5.8
ABalaaaalal	352	-15.9	6.1	0.9	-13.5	5.4	5.8
ABalaaaalal	353	-15.6	6.6	0.9	-13.5	5.4	5.8
ABalaaaalal	354	-15.6	6.6	0.9	-13.5	5.6	5.8
ABalaaaalal	355	-15.8	6.1	0	-13.5	5.6	5.8
ABalaaaalal	356	-16	5.8	0	-13	5.7	5.3
ABalaaaalal	357				-13	5.7	5.3
ABalaaaalal	358				-13	5.7	5.3
ABalaaaalal	359				-12.5	5.1	4.8
ABalaaaalal	360				-12.5	5.1	4.8
ABalaaaalal	361				-12.4	5.1	4.8
ABalaaaalal	362				-12.2	5.1	3.7
ABalaaaalal	363				-12.2	5.1	3.7
ABalaaaalal	364				-12.4	4.9	3.7
ABalaaaalal	365				-12.4	4.9	3.7
ABalaaaalal	366				-12	5.2	3.2
ABalaaaalal	367				-11.8	5	3.2
ABalaaaalar	330	-18	3.8	0.4	-15.5	5.2	3.7	-18	3	2.8	-16	4.8	1.8	-15.7	4.6	1.4
ABalaaaalar	331	-18	3.8	0.4	-15.5	5.2	3.7	-18	3	2.8	-16	4.8	1.8	-15.7	4.6	1.4
ABalaaaalar	332	-17.8	4.3	0	-15.2	4.8	3.7	-18.1	3.4	3.3	-16.3	4.7	1.3	-15.9	4.7	0.9
ABalaaaalar	333	-17.8	4.3	0	-15.2	4.8	3.7	-18.1	3.4	3.3	-16.2	4.8	1.3	-15.9	4.7	0.9
ABalaaaalar	334	-17.8	4.7	0	-15.8	5.1	3.7	-17.9	3.8	2.3	-16.2	4.8	1.3	-15.4	4.7	2.4
ABalaaaalar	335	-17.8	4.9	0	-15.8	5.1	3.7	-17.5	3.9	2.8	-16.7	4.7	0.8	-15.5	4.9	1.9
ABalaaaalar	336	-17.8	4.9	0	-15.7	5.1	3.7	-17.5	3.9	2.8	-16.2	5.2	1.8	-15.5	4.9	1.9
ABalaaaalar	337	-17.6	4.7	0.4	-16	5.1	3.7	-17.2	4.1	3.3	-16.2	5.2	1.8	-15.5	5.1	1.4
ABalaaaalar	338	-17.6	4.7	0.4	-16	5.1	3.7	-17.2	4.1	3.3	-15.6	5	2.3	-16.3	5	1.9
ABalaaaalar	339	-17.6	5	0.4	-15.4	5.8	3.2	-17.3	4.5	2.8	-15.8	5	1.3	-16.3	5	1.9
ABalaaaalar	340	-17.2	4.8	0.9	-15.4	5.8	3.2	-17.5	3.9	3.3	-15.8	5	1.3	-15.5	5.1	1.4
ABalaaaalar	341	-17.2	4.8	0.9	-15	6.1	2.7	-17.5	3.9	3.3	-16	5	1.3	-15.5	5.1	1.4
ABalaaaalar	342	-17.2	4.7	0.9	-15.1	5.5	3.7	-17.5	3.9	3.3	-15.6	5.4	1.3	-15.5	4.7	1.4
ABalaaaalar	343	-17.4	4.8	0.9	-15.1	5.5	3.7	-17.4	5.2	3.3	-15.6	5.4	1.3	-15.5	5.1	2.4
ABalaaaalar	344	-17.4	4.8	0.9	-15.1	5.4	3.7				-15.6	5.4	1.3	-15.5	5.1	2.4
ABalaaaalar	345	-16.9	4.6	0.9	-15.1	5.4	3.7				-15.3	5.2	0.3	-15.4	4.9	2.2
ABalaaaalar	346	-16.9	4.6	0.9	-14.7	5.9	3.2				-15.1	5	-0.1	-15.3	4.6	1.9
ABalaaaalar	347	-16.9	4.8	0.9	-14.4	5.7	3.7
ABalaaaalar	348	-16.4	4.1	1.4	-14.4	5.7	3.7
ABalaaaalar	349	-16.4	4.1	1.4	-14.6	5.5	3.7
ABalaaaalar	350	-16.2	4.4	1.4	-14.6	5.5	3.7
ABalaaaalar	351	-16.2	4.4	1.4	-14.2	5.6	3.7
ABalaaaalar	352	-16.1	4.1	1.4	-13.7	5.2	3.7
ABalaaaalar	353	-16.2	4.6	0.9	-13.7	5.2	3.7
ABalaaaalar	354	-16.2	4.6	0.9	-13.4	5.4	3.7
ABalaaaalar	355	-16.2	4.1	0.9	-13.4	5.4	3.7
ABalaaaalar	356	-16.2	3.8	0.9	-13.5	5.6	3.7
ABalaaaalar	357				-13.2	5.5	3.7
ABalaaaalar	358				-13.2	5.5	3.7
ABalaaaalar	359				-12.9	5	3.2
ABalaaaalar	360				-12.9	5	3.2
ABalaaaalar	361				-13.1	4.8	2.7
ABalaaaalar	362				-12.7	5.1	2.2
ABalaaaalar	363				-12.7	5.1	2.2
ABalaaaalar	364				-12.2	5.2	1.7
ABalaaaalar	365				-12.2	5.2	1.7
ABalaaaalar	366				-12.5	5.6	1.2
ABalaaaalar	367				-12.1	5.6	1.7
ABalaaaalp	232	-17.7	5	1.9	-17.9	2.9	2.7	-18.2	6	1.8	-18	6.9	-0.6	-16.3	5.5	0.4	-17.3	5.8	2.6
ABalaaaalp	233	-17.7	5	1.9	-17.9	2.9	2.7	-18.2	6	1.8	-18	6.9	-0.6	-16.3	5.5	0.4	-17.3	5.8	2.6
ABalaaaalp	234	-17.2	6.2	3.9	-17.6	5.1	3.2	-17.6	5.4	3.3	-17.1	6.7	-0.1	-15.5	6.4	0.9	-16.9	6.1	3.1
ABalaaaalp	235	-17.2	5.7	1.9	-17.6	5.1	3.2	-17.6	5.4	3.3	-17.8	6.7	-0.1	-15.3	6.9	1.4	-16.5	6.9	2.1
ABalaaaalp	236	-17	5.7	1.4	-16.4	4.8	2.7	-17.4	5.2	2.8	-17.8	6.7	-0.1	-14.5	8.3	2.4	-16.5	6.9	2.1
ABalaaaalp	237	-17	5.7	1.4	-16.2	4.4	2.7	-17.3	4.6	3.3	-18	6.5	-0.1	-14.5	8.3	2.4	-16.4	6.6	2.6
ABalaaaalp	238	-17.2	5.7	1.4	-16.2	4.4	2.7	-17.3	4.6	3.3	-17.5	6.7	-0.1	-13.9	8	2.4	-16.7	7.1	2.1
ABalaaaalp	239	-16.5	6.5	1.9	-17.1	4.5	3.7	-17.5	4.8	3	-17.5	6.7	-0.1	-14.2	7.9	2.4	-16.2	7.1	3.6
ABalaaaalp	240	-16.3	7	2.9	-17.2	5.2	3.2	-17.8	5.1	2.7	-17.5	6.4	0.8	-14	8.4	3.4	-16.2	7.1	3.6
ABalaaaalp	241	-16.3	7	2.9	-17.2	5.2	3.2	-17.8	5.1	2.7	-17.3	6.6	0.3	-14	8.4	3.4	-16.2	6.9	3.6
ABalaaaalp	242	-16.6	7.2	2.9	-16.7	5.5	2.7	-18.1	5.3	2.3	-17.3	6.6	0.3	-14.3	7.5	2.9	-15.8	6.8	4.1
ABalaaaalp	243	-16.4	6.7	2.9	-16.8	6.1	3.7	-17.5	5.6	2.3	-17.5	6.6	0.8	-13.8	7.5	3.4	-15.6	6.4	3.6
ABalaaaalp	244	-16.8	6.5	2.9	-16.8	6.1	3.7	-17.5	5.6	2.3	-16.5	6.1	0.8	-13.8	7.5	1.9	-15.6	6.4	3.6
ABalaaaalp	245	-15.2	7.5	2.4	-16.8	6.3	2.7	-17.5	5.9	2.3	-16.6	6.2	0.8	-13.8	7.5	1.9	-15.9	6.6	2.6
ABalaaaalp	246	-15.2	7.5	2.4	-16.4	6.8	2.7	-17.5	5.9	2.3	-16.6	6.2	0.8	-12.8	7.5	2.9	-15.4	7.1	2.6
ABalaaaalp	247	-15.3	7.6	2.9	-16.4	6.8	2.7	-16.7	6.6	3.3	-16.7	6.4	0.3	-12.1	8.2	2.4	-15.4	7.1	2.6
ABalaaaalp	248	-15.5	7.1	2.4	-16.4	7.7	3.2	-16.5	7	3.3	-16.4	6.4	-0.1	-12.4	8.5	2.9	-15.1	7.4	3.1
ABalaaaalp	249	-15.5	7.3	2.9	-16.1	7.8	2.7	-16.5	7	3.3	-16.4	6.4	-0.1	-12.4	8.5	2.9	-15.3	6.6	2.6
ABalaaaalp	250	-15.5	7.3	2.9	-16.1	7.8	2.7	-16.5	7.5	4.3	-16.7	6.9	-0.1	-12.7	8.6	2.9	-15	6.6	2.1
ABalaaaalp	251	-15.5	7.3	1.9	-15.9	8.3	2.7	-16.3	7.3	4.3	-16.6	6.7	0.8	-12.7	8.4	2.4	-15	6.6	2.1
ABalaaaalp	252	-15.7	7.3	1.9	-15.3	8.5	3.2	-16.3	7.3	4.3	-16.6	6.7	0.8	-12.9	8.6	2.4	-14.5	7.2	3.1
ABalaaaalp	253	-15.2	7.1	1.9	-15.3	8.5	3.2	-16	7.1	3.3	-16.6	6.6	0.8	-12.9	8.6	2.4	-14.6	7.4	2.6
ABalaaaalp	254	-15.2	7.1	1.9	-15.3	8.6	2.7	-15.9	6.3	4.3	-16.6	6.6	1.3	-12.4	8.5	2.4	-14.3	7.2	3.6
ABalaaaalp	255	-14.8	7.3	1.9	-14.9	9.2	2.7	-15.9	6.3	4.3	-16.6	6.7	0.8	-12.1	8.3	2.9	-14.3	7.2	3.6
ABalaaaalp	256	-15.2	7.1	1.4	-14.9	9.2	2.7	-15.8	7.2	4.8	-16.6	6.7	0.8	-11.9	7.8	2.9	-14.7	7.2	3.6
ABalaaaalp	257	-15.6	7	1.9	-14.7	9.7	3.7	-15.8	7.2	4.8	-16.2	7.6	1.3	-11.9	8	3.4	-14.2	7.1	4.1
ABalaaaalp	258	-15.7	7.5	1.9	-14.3	9.8	3.7	-15.8	7.2	4.8	-15.3	8	1.8	-11.9	8	3.4	-14.2	7.1	4.1
ABalaaaalp	259	-15.7	7.5	1.9	-14.3	9.8	3.7	-15.8	7.2	4.8	-15.3	8	1.8	-12	8.5	4.5	-14.3	6.9	3.6
ABalaaaalp	260	-15.5	7.6	1.9	-14.3	10.4	3.7	-15.8	7.2	4.8	-15.1	7.8	0.8	-11	8.6	4	-14.3	6.9	4.1
ABalaaaalp	261	-15.5	7.6	1.9	-14.1	10.2	3.7	-15.2	7.7	4.8	-15.1	8.2	0.8	-10.7	8.9	3.4	-14.3	7.6	4.1
ABalaaaalp	262	-15.5	8.5	1.4	-14.1	10.2	3.7	-14.6	8	5.3	-15.1	8.2	0.8	-10.7	8.9	3.4	-14.3	7.6	4.1
ABalaaaalp	263	-15.5	8.5	1.4	-14.4	9.5	3.2	-14.6	8	5.3	-15	9.2	0.8	-9.9	8.8	5	-14.7	7.2	4.1
ABalaaaalp	264	-15	8.5	0.9	-14.5	10.2	3.7	-15.4	7.6	5.3	-15.1	8.9	1.8	-9.9	8.5	4.5	-14.4	6.5	4.6
ABalaaaalp	265	-15.7	8.5	0.9	-14.5	10.2	3.7	-15.7	8.2	4.8	-15.1	8.9	1.8	-10.5	7.8	4.5	-14	6.9	4.6
ABalaaaalp	266	-16	8.3	1.4	-13.8	10.5	4.3	-15.7	8.2	4.8	-15.1	8.9	1.3	-10.5	7.8	4.5	-14	6.9	4.6
ABalaaaalp	267	-15.1	8.8	1.4	-13.4	10.3	4.3	-15.7	8.2	4.8	-15.1	8.5	1.3	-10.3	8.2	5	-14.3	7.2	4.6
ABalaaaalp	268	-15.1	8.8	1.4	-13.4	10.3	4.3	-15.3	8.3	5.3	-15.1	8.5	1.8	-10.9	8.2	4.5	-14.2	7.7	4.1
ABalaaaalp	269	-15.5	8.8	1.4	-13.6	10.1	4.3	-15.3	8.3	5.3	-15.1	8.5	1.8	-11	8.6	4.5	-14.2	7.7	4.1
ABalaaaalp	270	-15.5	9.1	1.1	-13.9	10.5	4.8	-15	8.1	5.3	-15.1	8.2	2.3	-11	8.6	4.5	-14.3	7.7	4.1
ABalaaaalp	271	-15.6	9.4	0.9	-13.9	10.5	4.8	-15.6	7.2	5.3	-15.1	8.2	2.8	-11.2	8.4	4	-13.8	8.4	3.6
ABalaaaalp	272	-15.6	9.4	0.9	-14.1	10	4.3	-15.6	7.2	5.3	-15.1	8.2	2.8	-11.2	8.3	4.5	-13.7	8.7	3.6
ABalaaaalp	273	-16.1	9.4	1.4	-14.5	10.4	5.3	-15.6	7.6	4.8	-15.3	8.7	3.3	-10.9	8.4	5	-13.7	8.7	3.6
ABalaaaalp	274	-16.2	8.9	1.4	-14.5	10.4	5.3	-15.6	7.6	4.8	-15.1	8.7	3.8	-10.9	8.4	5	-13.7	8.6	4.1
ABalaaaalp	275	-15.8	9.2	1.4	-14.1	10.2	5.8	-16	8.2	5.3	-15.1	8.7	3.8	-11.3	8.1	4.5	-13.8	8.8	4.1
ABalaaaalp	276	-15.8	9.2	1.4	-14.5	9.8	5.3	-15.5	8.3	6.3	-14.8	9.1	4.3	-11	8.6	4.5	-14	8.8	5.1
ABalaaaalp	277	-15.6	9	1.9	-14.5	9.8	5.3	-15.5	8.3	6.3	-14.8	9.6	4.3	-11.9	8.7	4	-14	8.8	5.1
ABalaaaalp	278	-16.9	8.4	1.9	-14.4	9.6	5.3	-15.4	7.6	6.3	-15.2	9.2	4.3	-12.2	8.4	4	-13.8	8.8	5.1
ABalaaaalp	279	-16.3	8.7	2.4	-13.8	9.6	5.3	-15.4	7.6	6.3	-15.2	9.2	4.3	-12.2	8.4	4	-13.5	9.4	5.6
ABalaaaalp	280	-16.2	8	2.4	-13.8	9.6	5.3	-15.4	7.6	6.3	-15.9	8.9	4.3	-12.7	8.6	4.5	-13.5	9.4	5.6
ABalaaaalp	281	-16.2	8	2.4	-14.1	9.1	4.8	-15	7.7	6.8	-15.9	8.3	3.8	-12.9	8.6	4.5	-13.8	9.8	4.6
ABalaaaalp	282	-16.7	8.2	1.9	-13.8	9.6	5.8	-14.6	8.4	6.8	-15.9	8.3	3.8	-13.4	8.1	4	-14.1	9.6	5.1
ABalaaaalp	283	-16.8	7.4	1.4	-13.8	9.6	5.8	-14.6	8.4	6.8	-16	8	4.3	-13.4	8.1	4	-14.3	9.4	6.6
ABalaaaalp	284	-18	6.7	2.4	-13.3	9.5	6.3	-14.6	8.8	7.3	-16	8	4.3	-13.6	8	4	-14.3	9.4	6.6
ABalaaaalp	285	-18	6.7	2.4	-13.8	10.1	6.3	-14.6	8.8	7.3	-16	8	4.3	-13.6	8	4	-14.1	9.3	5.6
ABalaaaalp	286	-17.6	7.1	1.9	-13.8	10.1	6.3	-14.2	8.5	7.8	-16	7.5	5.3	-14.2	8	3.4	-14.5	8.8	6.6
ABalaaaalp	287	-17.8	7.2	1.9	-13.8	9.8	6.8	-15.1	7.3	7.3	-15.3	8	5.8	-14.2	8	3.4	-14.1	8.8	6.1
ABalaaaalp	288	-18.2	6.6	2.4	-13.9	9.4	6.3	-15.1	7.3	7.3	-15.3	8	5.8	-14.1	7.7	2.9	-14.1	8.8	6.1
ABalaaaalp	289	-18.2	6.6	2.4	-13.9	9.4	6.3	-13.7	7.9	7.8	-15.8	7.1	5.8	-14.6	7.6	3.4	-14.3	8.6	7.1
ABalaaaalp	290	-18.2	6.9	1.9	-13.8	9.6	6.8	-14.2	8.4	7.8	-16.2	7.1	6.9	-15	7.3	3.4	-14.5	8.3	6.6
ABalaaaalp	291	-18.4	6.4	1.9	-14	9.2	7.3	-14.2	8.4	7.8	-16.9	6.7	5.3	-15	7.3	3.4	-14.5	8.3	6.6
ABalaaaalp	292	-18.5	6.4	1.9	-14	9.2	7.3	-14.5	7.7	7.8	-16.9	6.7	5.3	-14.8	7	3.7	-14.3	7.7	5.6
ABalaaaalp	293	-18.2	6.8	2.4	-13.9	8.7	8.3	-14.9	7.1	7.8	-16.6	6.2	4.3	-14.7	6.7	4	-14.3	7.4	6.6
ABalaaaalp	294	-18.2	6.8	2.4	-13.9	8.5	8.3	-14.9	7.1	7.8	-16.6	6.9	5.3	-14.7	7	3.4	-14.8	7.6	6.6
ABalaaaalp	295	-18	6.9	2.4	-13.9	8.5	8.3	-15	6.9	8	-16.6	6.9	5.3	-14.7	7	3.4	-14.8	7.6	6.6
ABalaaaalp	296	-18.2	6.6	2.4	-13.4	8.6	8.3	-15.2	6.6	8	-16.9	5.9	5.3	-15.2	6.2	1.9	-14.5	7.7	7.6
ABalaaaalp	297	-18.2	6.1	2.9	-13.4	8.6	8.3	-15.2	6.6	8	-17.3	6	5.8	-14.9	6.2	2.9	-14.5	7.2	7.6
ABalaaaalp	298	-18.2	6.1	2.9	-13.4	8.6	8.3	-15.4	6.4	8.1	-17.3	6	5.8	-15.1	6.1	2.4	-15	6.9	7.1
ABalaaaalp	299	-18.2	6.6	1.9	-13.3	8.2	8.3	-15.4	6.4	8.1	-16	6.8	6.4	-15.1	6.1	2.4	-15	6.9	7.1
ABalaaaalp	300	-18.2	6.4	2.4	-13.2	7.7	8.3	-15.5	6.1	8.2	-15.3	6.8	7.4	-14.9	6.7	2.4	-15.4	6.9	7.1
ABalaaaalp	301	-18.2	6.2	2.4	-13.2	7.7	8.3	-15.7	5.9	8.3	-15.3	6.8	7.4	-15.2	6.6	1.9	-15.5	6.2	7.1
ABalaaaalp	302	-18.4	6.4	2.4	-14.9	8.1	6.8	-15.7	5.9	8.3	-15.3	6.8	7.4	-15.3	7.3	1.9	-15.5	6.2	7.1
ABalaaaalp	303	-18.4	6.4	2.4	-14.9	7.3	6.8	-15.9	5.6	8.4	-15.3	6.8	6.9	-15.5	7.3	2.4	-15.1	6.6	6.6
ABalaaaalp	304	-18.4	6.6	2.4	-14.9	7.3	6.8	-16.8	5.5	8.4	-15.6	5.7	6.9	-15.5	7.3	2.4	-15.1	6.1	7.1
ABalaaaalp	305	-18.6	5.9	1.4	-14.3	8.4	6.3	-16.8	5.5	8.4	-15.6	5.7	6.9	-15.6	7.2	1.9	-14.8	6.2	6.6
ABalaaaalp	306	-17.8	6.6	1.9	-14.8	7	7.3	-17.6	4.7	6.8	-16.4	5.5	5.8	-15.5	7.1	2.9	-14.8	6.2	6.6
ABalaaaalp	307	-17.8	6.6	1.9	-14.8	7	7.3	-17.2	5.2	7.3	-16.9	5.5	6.4	-15.1	7.4	2.9	-15	6.2	7.1
ABalaaaalp	308	-17.3	7	2.4	-14.5	5.9	7.3	-17.2	5.2	7.3	-16.9	5.5	6.4	-15.1	7.4	2.9	-14.8	6.2	7.1
ABalaaaalp	309	-17.7	6.7	1.4	-14.9	5.9	6.8	-17.1	4.6	7.3	-16.9	6	6.4	-15	7.4	2.9	-15	6.7	7.1
ABalaaaalp	310	-17.8	6.9	1.9	-14.9	5.9	6.8	-17.3	4.6	5.8	-16.9	5.3	6.4	-14.9	7.8	4	-15	6.7	7.1
ABalaaaalp	311	-17.8	6.9	1.9	-15.4	6.3	6.3	-17.3	4.6	5.8	-16.9	5.3	6.4	-15	7.4	3.4	-15	6.7	7.6
ABalaaaalp	312	-18.2	6.1	1.4	-14.7	6.4	7.8	-17.2	5.2	5.8	-16.4	5.5	7.4	-15	7.4	3.4	-15.3	6.7	7.6
ABalaaaalp	313	-18.9	6.1	1.9	-14.7	6.4	7.8	-17.2	5.2	5.8	-16.7	5.7	7.4	-14.9	7.6	4.5	-15.3	6.7	7.6
ABalaaaalp	314	-18.9	6.1	2.4	-15	6.8	7.8	-17.5	4.7	6.3	-16.5	5.7	6.9	-14.6	7.7	4.5	-15.5	6.2	7.1
ABalaaaalp	315	-18.7	6.1	3.4	-15.3	6.7	7.3	-17.7	4.1	5.8	-16.5	5.7	6.9	-14.9	7.8	4.5	-15.3	6.2	7.6
ABalaaaalp	316	-18.7	6.1	3.4	-15.3	6.7	7.3	-17.7	4.1	5.8	-16.5	5.4	6.4	-14.9	7.8	4.5	-15.5	6.1	7.6
ABalaaaalp	317	-18.4	6.1	2.4	-15.3	6.7	7.8	-18.2	4.4	5.8	-16.5	5.7	6.4	-15	7.1	5.5	-15.5	6.1	7.6
ABalaaaalp	318	-18.4	6.3	2.4	-15.1	7.2	7.8	-17.7	4.1	5.8	-16.5	5.7	6.4	-15.5	7.3	5.5	-15.5	6.1	7.6
ABalaaaalp	319	-18.2	6.1	2.4	-15.1	7.2	7.8	-17.7	4.1	5.8	-16.4	5.5	5.8	-15	6.7	5.5	-15.5	5.9	7.6
ABalaaaalp	320	-18.2	6.1	2.4	-15.4	6.5	7.8	-17.9	4.1	5.8	-16	5.7	5.3	-15	6.7	5.5	-15.5	5.9	7.6
ABalaaaalp	321	-17.8	6.6	2.4	-15.2	6.6	7.3	-17.7	3.9	6.3	-16	5.7	5.3	-15.5	7	6	-15.5	5.9	7.6
ABalaaaalp	322	-18.4	6.8	2.4	-15.2	6.6	7.3	-17.7	3.9	6.3	-16.5	5.7	5.3	-15.3	6.9	6	-15	5.9	8.1
ABalaaaalp	323	-17.7	6.7	2.9	-15.3	7	7.3	-17.3	4.1	6.8	-16.6	6.2	5.8	-15.5	7	5.5	-15.2	5.4	8.6
ABalaaaalp	324	-17.5	6.2	3.4	-15.6	7.1	6.8	-17.5	4.1	5.8	-16.4	6.2	5.8	-15.7	6.5	6	-15.2	5	9.1
ABalaaaalpa	325	-17.7	5	1.9	-16.8	5.9	6.3	-18.8	3.1	4.8	-16.7	5.7	5.3	-15.9	6.3	5	-15.8	4.4	7.1
ABalaaaalpa	326	-17.7	5	1.9	-16.8	5.9	6.3	-18.8	3.1	4.8	-16.7	5.7	5.3	-15.9	6.3	5	-15.8	4.4	7.1
ABalaaaalpa	327	-17.7	5.5	1.9	-17	5.9	6.3	-19.3	3.9	4.8	-17.8	5	5.3	-16.4	6	4.5	-16	4.9	7.6
ABalaaaalpa	328	-17.7	5.5	1.9	-17	5.9	6.3	-19.3	3.9	4.8	-18	5.1	5.8	-16.4	6	4.5	-16	4.5	7.6
ABalaaaalpa	329	-17.7	5.7	2.4	-17.1	6.5	6.3	-19.5	3.9	4.8	-18	5.1	5.8	-16.6	5.7	5	-16	4.5	7.6
ABalaaaalpa	330	-17.7	5.7	1.9	-17.1	6.5	6.3	-19.4	4.7	4.8	-17.6	5.2	5.8	-16.7	5	4.5	-16.3	4.9	7.6
ABalaaaalpa	331	-17.7	5.7	1.9	-16.7	6.6	5.8	-19.4	4.7	4.8	-17.5	5.7	5.8	-16.7	5	4.5	-16.3	4.9	7.6
ABalaaaalpa	332	-18	6.1	1.9	-17.2	6.9	5.8	-19.4	4.5	5.3	-17.5	5.7	5.8	-17	4.9	4.5
ABalaaaalpa	333	-18.2	6.4	1.4	-17.2	6.9	5.8	-19.2	5.2	5.3	-18	6.4	5.8	-16.5	5.3	5.5
ABalaaaalpa	334	-18.2	6.4	1.4	-17.4	7.2	5.3	-19.2	5.2	5.3	-17.7	6.7	5.3	-16.5	5.3	5.5
ABalaaaalpa	335	-18.2	6.2	2.9	-17.4	7.2	5.3	-19.2	4.5	5.3	-17.7	6.7	5.3	-16.7	5.2	5
ABalaaaalpa	336	-18.2	6.2	2.9	-17.4	6.9	4.3	-19.2	4.5	5.3	-17.5	7.1	4.8	-16.5	5.2	5.5
ABalaaaalpa	337	-18	6.7	2.4	-16.7	7	4.8	-19.4	4.9	5.3	-17.8	6.7	5.3
ABalaaaalpa	338	-18	6.7	2.9	-16.7	7	4.8	-18.9	4.4	6.3	-17.8	6.7	5.3
ABalaaaalpa	339	-18	6.7	2.9	-16.9	6.8	4.8	-18.9	4.4	6.3	-17.8	6.7	5.3
ABalaaaalpa	340	-17.5	6.7	3.4	-16.9	6.8	4.8	-19.4	5.2	5.3	-17.7	6.6	5.3
ABalaaaalpa	341	-18.2	5.9	2.9	-16.5	7	4.8	-18.6	5.2	5.8	-17.7	6.6	5.3
ABalaaaalpa	342	-18.2	5.9	2.9	-16.7	6.8	5.3	-18.6	5.2	5.8	-17.6	6.4	5.8
ABalaaaalpa	343	-18	6.4	2.9	-16.7	6.8	5.3	-18.8	5.5	4.8	-18.2	6.4	5.8
ABalaaaalpa	344	-18	6.4	2.9	-16.2	6.9	5.3	-18.8	5.9	4.8	-18.2	6.4	5.8
ABalaaaalpa	345	-17.1	6.7	2.4	-16.2	6.9	5.3	-18.8	5.9	4.8	-17.8	6.2	5.8
ABalaaaalpa	346	-17.8	6.6	1.9	-16	6.6	5.3	-18.4	5.9	4.3	-16.6	6.6	4.8
ABalaaaalpa	347	-17.8	6.6	1.9	-16.6	6.1	5.8	-18.4	5.9	4.3	-16.6	6.6	4.8
ABalaaaalpa	348	-17.9	6.2	1.9	-16.6	6.1	5.8	-18.2	6.2	4.8	-17.5	6.6	4.8
ABalaaaalpa	349	-18.1	5.9	1.9	-16.6	5.7	6.3	-18	6	4.8	-17.5	6.7	5.3
ABalaaaalpa	350				-16.6	5.7	6.3	-18	6	4.8	-17.5	6.7	5.3
ABalaaaalpa	351				-16.4	5.9	5.3	-18.1	6.8	4.8	-17.3	7.1	5.3
ABalaaaalpa	352				-16.3	5.9	5.3	-18.2	5.7	5.3	-17.1	7.1	4.3
ABalaaaalpa	353				-16.3	5.9	5.3	-18.2	5.7	5.3	-17.1	7.1	4.3
ABalaaaalpa	354				-16.5	5.7	5.8	-17.9	6	5.3	-17.5	7.1	3.3
ABalaaaalpa	355				-16.5	5.7	5.8	-17.7	7.3	4.8	-17.7	7.1	3.8
ABalaaaalpa	356				-16.6	6.1	5.3				-17.7	7.1	3.8
ABalaaaalpa	357				-16	5.5	5.8				-18	7.4	2.8
ABalaaaalpa	358				-16	5.5	5.8				-17.5	7.1	2.8
ABalaaaalpa	359				-15.7	6	5.3				-17.3	7.3	2.3
ABalaaaalpa	360				-15.7	6	5.3
ABalaaaalpa	361				-15.4	5.9	5.8
ABalaaaalpa	362				-15.2	6.3	5.8
ABalaaaalpa	363				-15.2	6.3	5.8
ABalaaaalpa	364				-14.9	6.1	6.3
ABalaaaalpa	365				-14.9	6.1	6.3
ABalaaaalpa	366				-14	6.5	5.8
ABalaaaalpa	367				-13.4	7	5.8
ABalaaaalpa	368				-13.4	7	5.8
ABalaaaalpa	369				-13.4	7	5.8
ABalaaaalpa	370				-13.4	7	5.8
ABalaaaalpa	371				-13	7.9	5.3
ABalaaaalpa	372				-12.4	7.8	5.3
ABalaaaalpp	325	-16.2	7.8	3.4	-14.1	8.3	8.3	-16.9	4.6	6.8	-15.7	6.9	5.8	-15.3	6.9	6	-14.2	6	10.2
ABalaaaalpp	326	-16.2	7.8	3.4	-14.1	8.3	8.3	-16.9	4.6	6.8	-15.7	6.9	5.8	-15.3	6.9	6	-14.2	6	10.2
ABalaaaalpp	327	-15.9	8	3.4	-14.2	7.8	8.8	-16.7	5.3	7.3	-15.5	7.3	5.8	-15	7.3	7.5	-13.7	6.5	10.2
ABalaaaalpp	328	-15.9	8	3.4	-14.2	7.8	8.8	-16.7	5.3	7.3	-15.5	6.6	6.4	-15	7.3	7.5	-14.2	6.2	9.7
ABalaaaalpp	329	-15.5	7.8	3.4	-14.4	7.8	7.8	-16.3	5.3	6.8	-15.5	6.6	6.4	-14.3	6.8	8	-14.2	6.2	9.7
ABalaaaalpp	330	-16.2	8.2	3.4	-14.4	7.8	7.8	-15.9	5.8	7.3	-15.3	7.1	6.4	-14.4	6.5	7	-14	6.4	10.2
ABalaaaalpp	331	-16.2	8.2	3.4	-14	7.8	8.3	-15.9	5.8	7.3	-15.1	7.3	6.9	-14.4	6.5	7	-14.4	5.5	10.7
ABalaaaalpp	332	-16.5	8	2.4	-14.7	7.5	7.8	-15.9	5.6	7.8	-15.1	7.3	6.9	-15	6.4	6.5
ABalaaaalpp	333	-16.6	7.5	2.9	-14.7	7.5	7.8	-16.1	5.8	7.3	-15.7	7.8	6.4	-15.2	6.4	7
ABalaaaalpp	334	-16.6	7.5	2.9	-15.1	7.5	7.8	-16.1	5.8	7.3	-15.1	7.5	6.4	-15.2	6.4	7
ABalaaaalpp	335	-17.1	7.7	3.9	-15.1	7.5	7.8	-16.5	5.3	7.3	-15.1	7.5	6.4	-15.4	6.1	6.5
ABalaaaalpp	336	-17.1	7.7	3.9	-15.4	7.6	8.3	-16.5	5.3	7.3	-15.3	7.5	5.8	-14.9	5.7	7.5
ABalaaaalpp	337	-17.1	7.5	3.4	-14.9	7.7	8.8	-16.7	5.5	7.3	-15.9	7.6	5.8
ABalaaaalpp	338	-16.9	7.7	4.4	-14.9	7.7	8.8	-16.5	5.1	7.8	-15.9	7.6	5.8
ABalaaaalpp	339	-16.9	7.7	4.4	-15.2	7.7	8.3	-16.5	5.1	7.8	-15.8	7.3	6.4
ABalaaaalpp	340	-16.7	7.5	4.4	-15.2	7.7	8.3	-16.7	5.3	7.3	-15.8	7.1	6.4
ABalaaaalpp	341	-17.1	6.7	4.4	-15.2	7.7	8.3	-16.5	5.5	7.3	-15.8	7.1	6.4
ABalaaaalpp	342	-17.1	6.7	4.4	-15.6	7.4	8.3	-16.5	5.5	7.3	-15.5	6.9	6.9
ABalaaaalpp	343	-16.9	7.2	4.4	-15.6	7.4	8.3	-16.5	5.7	6.8	-15.7	7.1	6.9
ABalaaaalpp	344	-16.9	7.2	4.4	-15.2	7.7	8.3	-16.5	4.9	6.8	-15.7	7.1	6.9
ABalaaaalpp	345	-16.9	7	4.4	-15.2	7.7	8.3	-16.5	4.9	6.8	-15.5	6.8	6.9
ABalaaaalpp	346	-17.1	7.4	3.9	-14.7	7.5	8.3	-16.8	6.1	6.3	-15.1	7.5	7.4
ABalaaaalpp	347	-17.1	7.4	3.9	-15.5	6.9	8.3	-16.8	6.1	6.3	-15.1	7.5	7.4
ABalaaaalpp	348	-17.5	7.1	3.4	-15.5	6.9	8.3	-16.4	6.2	7.8	-15.5	7.3	6.4
ABalaaaalpp	349	-17.1	6.7	3.4	-15	7	8.3	-16	6.3	6.8	-15.5	7.3	7.4
ABalaaaalpp	350				-15	7	8.3	-16	6.3	6.8	-15.5	7.3	7.4
ABalaaaalpp	351				-15.5	7	8.3	-16	6.9	6.8	-15.7	7.1	7.4
ABalaaaalpp	352				-15.3	6.8	8.3	-16.1	5.8	7.3	-15.5	7.5	6.9
ABalaaaalpp	353				-15.3	6.8	8.3	-16.1	5.8	7.3	-15.5	7.5	6.9
ABalaaaalpp	354				-15.2	6.6	7.8	-16.3	5.8	7.3	-15.7	7.5	6.4
ABalaaaalpp	355				-15.2	6.6	7.8	-16.2	6.7	7.3	-15.7	7.5	6.4
ABalaaaalpp	356				-15.3	6.7	7.8				-15.7	7.5	6.4
ABalaaaalpp	357				-15	6.3	7.8				-15.8	7.3	5.3
ABalaaaalpp	358				-15	6.3	7.8				-16.2	7.5	4.8
ABalaaaalpp	359				-15.4	6.5	8.3				-16	7.5	4.8
ABalaaaalpp	360				-15.4	6.5	8.3
ABalaaaalpp	361				-14.7	6.2	8.8
ABalaaaalpp	362				-14.9	6.2	8.8
ABalaaaalpp	363				-14.9	6.2	8.8
ABalaaaalpp	364				-14.7	5.9	8.8
ABalaaaalpp	365				-14.7	5.9	8.8
ABalaaaalpp	366				-14.5	6.4	8.3
ABalaaaalpp	367				-14.1	6.7	8.3
ABalaaaalpp	368				-14.1	6.7	8.3
ABalaaaalpp	369				-14.5	6.2	7.8
ABalaaaalpp	370				-14.5	6.2	7.8
ABalaaaalpp	371				-14.3	6.4	7.3
ABalaaaalpp	372				-14	6.2	7.3
ABalaaaar	181	-17.5	-3.9	2.9	-19.6	-1.1	-0.7	-19.5	-5	1.8	-19.8	-1.6	-3.1	-18.2	-2.7	0.9	-17.9	-4	-1.3
ABalaaaar	182	-17.5	-3.9	2.9	-19.6	-1.1	-0.7	-19.5	-5	1.8	-19.8	-1.6	-3.1	-18.2	-2.7	0.9	-17.9	-4	-1.3
ABalaaaar	183	-18.4	-3.7	2.4	-20.1	-1.4	-1.2	-20.3	-5.5	1.3	-20.2	-2.6	-2.6	-19.2	-3	-0.2	-18.2	-5	-0.8
ABalaaaar	184	-18.4	-3.7	2.4	-20.1	-1.4	-1.2	-20.5	-4.7	2.3	-20.4	-2.5	-2.1	-20.1	-3.4	-1.5	-17.9	-4.4	0.6
ABalaaaar	185	-18	-3.7	3.4	-19.9	-1.5	-0.7	-20.5	-4.7	2.3	-20.4	-2.5	-2.1	-20.1	-3.4	-1.5	-18.2	-4.7	0.6
ABalaaaar	186	-17.8	-3.4	4.4	-20.1	-1.6	-0.7	-21.1	-4.6	0.8	-20.5	-3	-0.6	-20.8	-2.1	-0.5	-18.2	-4.7	0.6
ABalaaaar	187	-17.8	-3.4	4.4	-20.1	-1.6	-0.7	-21.8	-4.6	-0.6	-20.9	-1.8	-0.6	-21.4	-1.7	-2	-18.7	-4	0.6
ABalaaaar	188	-18.5	-3.5	3.9	-20.3	-2.1	-0.7	-21.8	-4.6	-0.6	-20.4	-1.3	-1.1	-21.4	-1.7	-2	-19.1	-3.5	1.6
ABalaaaar	189	-18.5	-3.5	3.9	-20.7	-2.5	-0.2	-22.1	-4.5	-1.1	-20.4	-1.3	-1.1	-21.5	-1	-1	-18.8	-4	1.1
ABalaaaar	190	-18.4	-3.9	3.4	-20.7	-2.5	-0.2	-21.3	-5	-1.1	-20.4	-1.1	-1.6	-21.2	-0.7	-0.5	-18.8	-4	1.1
ABalaaaar	191	-18.8	-2.3	2.9	-19.7	-2.2	-0.7	-21.3	-5	-1.1	-20.4	-2.3	-1.6	-20.5	0.7	0	-18.8	-4.3	1.6
ABalaaaar	192	-18.8	-2.3	2.9	-19.5	-2.2	-0.7	-21.7	-4	-0.6	-20.4	-2.7	-1.1	-20.5	0.7	0	-18.3	-4	1.6
ABalaaaar	193	-19.5	-1.8	2.9	-19.5	-2.2	-0.7	-21.6	-3.1	0.3	-20.4	-2.7	-1.1	-20.1	0.2	-0.5	-18.2	-4	0.6
ABalaaaar	194	-19.5	-1.8	2.9	-19.3	-2.2	-0.7	-21.6	-3.1	0.3	-20.2	-2.6	-0.1	-20.1	-0.1	0	-18.2	-4	0.6
ABalaaaar	195	-19.3	-1.4	2.9	-19.5	-2.8	-0.7	-21.1	-3.2	0.8	-19.6	-2.6	-0.1	-20.1	-0.1	0	-17.9	-5	1.1
ABalaaaar	196	-19.1	-1.6	2.9	-19.5	-2.8	-0.7	-21.1	-3.2	0.8	-20	-2.3	-0.1	-20.2	-0.8	-0.5	-17.9	-4.2	1.1
ABalaaaar	197	-19.1	-1.6	2.9	-19.2	-2.4	-0.2	-21.1	-3.2	0.8	-20	-2.3	-0.1	-19.6	-1	-0.5	-17.1	-4.7	1.1
ABalaaaar	198	-19.3	-1.9	2.9	-19.1	-3.4	0.2	-20.5	-3	1.8	-20	-1.8	-1.1	-19.6	-1.2	0.4	-17.1	-4.4	1.6
ABalaaaar	199	-19.3	-1.9	2.9	-19.1	-3.4	0.2	-20.6	-3.2	2.3	-19.6	-2.8	-1.6	-19.6	-1.2	0.4	-17.1	-4.4	1.6
ABalaaaar	200	-19.3	-1.1	2.9	-18.8	-3.7	0.7	-20.7	-2.8	2.8	-19.8	-2.3	-1.6	-19.3	-1.7	1.4	-16.8	-4.2	1.1
ABalaaaar	201	-19.3	-0.9	2.4	-18.8	-3.7	0.7	-20.7	-2.8	2.8	-19.8	-2.3	-1.6	-18.8	-1.3	1.9	-17.1	-4.4	0.6
ABalaaaar	202	-19.3	-0.9	2.4	-18.5	-4.3	0.7	-20.9	-1.7	3.3	-19.3	-2.6	-2.6	-18.8	-1.3	1.9	-16.8	-5.1	0.6
ABalaaaar	203	-19.6	0.2	1.9	-18.2	-5.1	0.7	-20	-1.1	3.3	-20	-2.5	-4.1	-18.2	-2	0.9	-16.8	-5.1	0.6
ABalaaaar	204	-19.6	0.2	1.9	-18.2	-5.1	0.7	-20	-1.1	3.3	-19.8	-2.6	-4.6	-18.2	-2.5	0.9	-17.4	-4.9	1.1
ABalaaaar	205	-19.3	-0.8	1.9	-18.6	-4.3	0.7	-19.8	-1.3	3.3	-19.8	-2.6	-4.6	-18.2	-2.5	0.9	-17.6	-5.2	0.1
ABalaaaar	206	-19.8	-0.1	1.9	-19	-4.1	0.2	-19	-1.7	3.3	-19.1	-2.5	-4.6	-17.8	-3.1	0.9	-17.9	-4.5	0.1
ABalaaaar	207	-19.8	-0.1	1.9	-19	-4.1	0.2	-19	-1.7	3.3	-20	-2.3	-4.1	-17.5	-3.8	0.9	-17.9	-4.5	0.1
ABalaaaar	208	-19.8	-1.2	1.4	-18.7	-3.2	-0.2	-18.6	-2.7	2.8	-20.4	-3	-3.1	-17.7	-2.6	1.4	-17.6	-4.9	-0.3
ABalaaaar	209	-19.1	-1.6	1.4	-18.3	-2.9	-0.7	-18.8	-1.7	2.8	-20.4	-3	-3.1	-17.7	-2.6	1.4	-17.7	-4.2	-1.3
ABalaaaar	210	-19.1	-1.6	1.4	-18.3	-2.9	-0.7	-18.8	-1.7	2.8	-20.3	-3.9	-3.6	-17	-2.3	0.4	-18	-3.8	-1.8
ABalaaaar	211	-19.2	-0.2	1.4	-18.6	-3.8	-1.7	-18.3	-1.8	2.8	-20.1	-4.9	-3.6	-17	-3.9	0	-18	-3.8	-1.8
ABalaaaar	212	-19.2	-0.2	1.4	-18.3	-4.5	-1.7	-18.6	-2.9	2.8	-20.3	-4.4	-2.6	-17	-3.9	0	-18.2	-4	-1.8
ABalaaaar	213	-18.9	-0.4	0.4	-18.3	-4.5	-1.7	-18.6	-2.9	2.8	-20.3	-4.4	-2.6	-17.2	-4	0.4	-19.3	-4.1	-1.3
ABalaaaar	214	-19.9	-0.2	0.9	-19.2	-4.6	-1.2	-18.4	-2.5	2.8	-20.5	-4.6	-3.1	-17.6	-4.7	0.9	-19.4	-4	-0.8
ABalaaaar	215	-19.9	-0.2	0.9	-19.5	-3.7	-1.7	-18.4	-2.7	3.3	-20.7	-3.9	-2.6	-17	-4.9	0.9	-19.3	-4.8	-0.8
ABalaaaar	216	-19.8	-0.6	0.9	-19.5	-3.7	-1.7	-19.1	-2.6	3.3	-20.9	-3.5	-2.1	-17	-4.9	0.9	-19.3	-4.8	-0.8
ABalaaaar	217	-19.8	-0.6	0.9	-19.3	-4.1	-1.2	-19.1	-2.6	3.3	-20.9	-3.5	-2.1	-17.2	-4.4	0	-19	-4.7	-0.3
ABalaaaar	218	-19.6	-1.3	0.4	-19.3	-4.1	-1.2	-19.1	-2.6	3.3	-21.3	-3	-1.1	-17.9	-4.6	-0.5	-19.3	-4.8	-0.3
ABalaaaar	219	-20.1	-2.8	0	-20.1	-3.1	-0.7	-19.6	-2	3.8	-21.1	-3	-1.1	-17.9	-4.6	-0.5	-19.7	-3.8	-0.3
ABalaaaar	220	-20.1	-2.8	0	-20.4	-3.2	0.2	-19.6	-2	3.8	-21.1	-2.5	-1.6	-18.8	-3.2	0	-19.7	-3.8	-0.3
ABalaaaar	221	-19.4	-3.3	0.4	-20.4	-3.2	0.2	-19.8	-1.3	2.8	-21.1	-2.5	-1.6	-18.9	-3	-2	-19.9	-4	0.1
ABalaaaar	222	-19.4	-3.3	0.4	-20.1	-3.1	-0.7	-19.8	-0.9	2.8	-20.9	-1.6	-1.1	-18.9	-3	-2	-19.7	-3.8	-0.3
ABalaaaar	223	-19.6	-3.3	-0.5	-20.2	-2.7	0.7	-19.8	-0.9	2.8	-20.9	-1.8	-0.1	-18.8	-2.1	-1	-19.4	-4	0.6
ABalaaaar	224	-19.4	-3.6	-0.5	-20.2	-2.7	0.7	-20	0.1	2.3	-20.5	-3	0.3	-18.6	-1.5	0	-19.4	-4	0.6
ABalaaaar	225	-19.4	-3.6	-0.5	-21	-1.9	0.7	-20.4	0.5	2.3	-20.5	-3	0.3	-19.3	0.2	1.4	-18.8	-4.5	1.6
ABalaaaar	226	-19.4	-3.6	0	-20.8	-1.5	0.7	-20.4	0.5	2.3	-20.4	-3.2	0.3	-19.3	0.2	1.4	-18.5	-4.3	1.1
ABalaaaar	227	-19.4	-3.6	0	-20.8	-1.5	0.7	-20.4	0.2	1.8	-20.2	-2.5	-0.1	-19.9	0.1	1.9	-18	-4.2	1.6
ABalaaaar	228	-19.4	-3	0.4	-20.6	-1.2	0.2	-21	0	1.8	-20.2	-1.1	-0.6	-20.3	0.2	0.9	-18	-4.2	1.6
ABalaaaar	229	-19.5	-2.6	0.9	-19.8	-2.4	0.2	-21	0	1.8	-20.2	-1.1	-0.6	-20.3	0.2	0.9	-17.9	-4.4	1.1
ABalaaaar	230	-19.5	-2.6	0.9	-19.8	-2.4	0.2	-21.2	0.4	1.8	-20.6	-1.1	0.3	-20.5	-0.2	0.9	-17.7	-3.5	0.1
ABalaaaar	231	-19.2	-2.3	1.9	-18.5	-3	0.7	-20	0.1	1.8	-19.7	-1.1	0.3	-19.7	-0.5	-0.5	-17.4	-2.8	0.6
ABalaaaar	232	-19.2	-2.1	1.4	-18.5	-2.7	0.2	-20.2	-1.2	1.3	-19.7	-1.8	-0.6	-19.6	0.6	0	-17.2	-3.5	1.1
ABalaaaarl	233	-19.3	-1.3	1.9	-20	-0.5	1.7	-21	-0.4	2.3	-19.3	-0.7	0.3	-19.6	2	1.9	-17.7	-2.1	1.1
ABalaaaarl	234	-19.3	-1.3	1.9	-20	-0.5	1.7	-21	-0.4	2.3	-19.3	-0.7	0.3	-19.6	2	1.9	-17.7	-2.1	1.1
ABalaaaarl	235	-19.6	-0.2	1.9	-19.7	-0.6	1.2	-21.1	-0.2	2.8	-19.5	0	-0.1	-18.8	3	2.9	-18.3	-1.3	0.6
ABalaaaarl	236	-19.8	-1.1	1.4	-19.7	-0.6	1.2	-21.2	-0.6	2.8	-19	-0.2	0.3	-18.2	3.1	2.9	-18.1	-1.3	0.1
ABalaaaarl	237	-19.6	-0.7	2.4	-19.2	-0.8	1.2	-21.2	-0.6	2.8	-19.5	-0.4	-0.1	-18.2	3.1	2.9	-18.1	-1.3	0.1
ABalaaaarl	238	-19.6	-0.7	2.4	-19.7	-1.3	0.7	-21.4	-0.9	2.3	-19.5	-0.4	-0.1	-17.6	2.5	2.9	-17.7	-1.3	0.1
ABalaaaarl	239	-19.1	-0.4	2.9	-19.7	-1.3	0.7	-21	-0.8	3.3	-19.1	-0.2	-0.6	-17.6	2.5	3.4	-18	-1.3	-0.3
ABalaaaarl	240	-19.7	0.4	2.9	-19.6	-1.5	0.2	-21.1	-1.3	2.3	-18.6	-0.5	-0.6	-17.6	2.5	3.4	-17.8	-1.6	0.1
ABalaaaarl	241	-19.6	0	2.9	-19.4	-1.1	0.2	-21.1	-1.3	2.3	-18.8	-0.7	-0.6	-17.9	2.2	3.4	-17.8	-1.6	0.1
ABalaaaarl	242	-19.6	0	2.9	-19.4	-1.1	0.2	-20.7	-1	2.3	-18.8	-0.7	-0.6	-17.3	2.3	3.4	-18	-1.6	-0.3
ABalaaaarl	243	-19.6	0.2	1.9	-19.4	-0.8	1.2	-20.1	-0.3	2.8	-18.8	-0.9	-1.1	-17.3	2.3	3.4	-18	-2	-0.8
ABalaaaarl	244	-19.7	1	2.4	-19.4	-0.8	0.7	-19.5	-0.2	2.8	-18.2	-0.5	-1.6	-17.6	2.3	2.9	-18	-2	-0.8
ABalaaaarl	245	-19.7	0.9	1.9	-19.4	-0.8	0.7	-19.5	-0.2	2.8	-18.4	-0.2	-1.6	-17.4	3	2.9	-18	-2.6	-1.3
ABalaaaarl	246	-19.6	-0.1	1.9	-18.9	-0.1	0.2	-19.7	0.3	2.3	-18.4	-0.2	-1.6	-17.4	3	2.9	-17.8	-1.8	-0.8
ABalaaaarl	247	-19.6	-0.1	1.9	-18.9	-0.1	0.2	-19.1	0.6	2.8	-17.9	-0.2	-2.1	-17.5	3.2	1.9	-17.8	-1.5	-0.8
ABalaaaarl	248	-19.2	0.2	1.9	-19.1	0.2	0.2	-19.2	0	3.3	-18.2	-0.2	-1.6	-17.3	3.3	1.4	-17.8	-1.5	-0.8
ABalaaaarl	249	-19.2	0.2	1.4	-18.6	1	0.7	-19.2	0	3.3	-18.4	0	-1.1	-17.3	3.3	1.9	-17.8	-2	-0.8
ABalaaaarl	250	-19	0.3	1.4	-18.6	1	0.7	-19.2	0	2.8	-18.4	0	-1.1	-17.3	3.3	1.9	-17.8	-2.1	0.1
ABalaaaarl	251	-19	0.3	1.4	-19	1.2	0.2	-18.5	-0.7	3.3	-18.4	0.4	-1.1	-17.3	3.5	1.4	-17.8	-2	-0.8
ABalaaaarl	252	-18.9	0.3	1.4	-18.8	0.9	0.7	-18.7	-0.6	2.8	-18.3	1	-1.1	-16.9	3.8	1.9	-17.8	-2	-0.8
ABalaaaarl	253	-18.9	0.5	0.9	-18.8	0.9	0.7	-18.7	-0.6	2.8	-17.9	1.5	-1.1	-16.9	3.8	1.9	-17.5	-2	-0.3
ABalaaaarl	254	-18.7	0.1	0.9	-18.7	0.3	0.7	-18.7	-0.6	2.3	-17.9	1.3	-1.6	-16.3	3.6	1.9	-17.5	-2	-0.3
ABalaaaarl	255	-18.6	-0.5	0.4	-18.5	1.2	-0.7	-18.9	-1	2.8	-17.9	1.3	-1.6	-16.5	3.4	1.9	-17.5	-2	-0.3
ABalaaaarl	256	-18.6	-0.5	0.4	-18.5	1.2	-0.7	-18.9	-1	2.8	-17.9	1.7	-3.1	-16.5	3.4	1.9	-17.8	-1.1	-1.3
ABalaaaarl	257	-18.7	0.3	0	-18.3	1.5	-0.7	-18.7	-0.6	2.8	-18.1	2.2	-2.6	-16.4	2.7	1.9	-17.5	-1.3	-0.3
ABalaaaarl	258	-18.8	0.7	0	-18.3	1.5	-0.7	-18.3	-0.3	2.3	-17.7	2.2	-2.1	-16	3.4	1.4	-17.5	-1.3	-0.3
ABalaaaarl	259	-18.5	0.5	-0.5	-18.1	1.5	-1.2	-18.5	-0.1	2.3	-17.7	2.2	-2.1	-16	3.4	1.4	-17.5	-1.3	-0.3
ABalaaaarl	260	-18.5	0.5	-0.5	-17.8	2.6	-1.7	-18.5	-0.1	2.3	-17.7	1.7	-2.6	-15.6	3.9	2.4	-17.3	-0.4	-0.8
ABalaaaarl	261	-18.3	0.3	-1.5	-17.8	2.6	-1.7	-18.4	0.5	1.8	-17.9	1.7	-2.6	-15.8	3.7	1.4	-17	-0.4	-0.3
ABalaaaarl	262	-18.3	0.6	-1.5	-18	2.8	-0.7	-17.9	0	1.8	-17.9	2.2	-2.1	-15.8	3.7	1.4	-16.8	0.3	-0.3
ABalaaaarl	263	-18.5	0.8	-1.5	-17.7	2.4	-1.2	-17.9	0.5	1.3	-17.9	2.2	-2.1	-15.4	4.2	1.9	-16.8	0.3	-0.3
ABalaaaarl	264	-18.5	0.8	-0.5	-17.7	2.4	-1.2	-17.9	0.5	1.3	-17.4	1.8	-2.6	-15.2	4.5	2.4	-17.1	0.5	0.1
ABalaaaarl	265	-18.5	0.8	-0.5	-18	2.2	-1.2	-17.9	0.5	1.3	-17.4	2	-2.1	-15	3.8	2.4	-17	0.8	-0.8
ABalaaaarl	266	-18.7	0.8	-0.5	-17.8	2.4	-1.7	-18.1	-0.2	0.8	-17.6	2	-1.1	-15	3.8	2.4	-17	0.8	-0.8
ABalaaaarl	267	-18.5	1	-1.5	-17.8	2.4	-1.7	-17.8	0	-0.1	-17.6	2	-1.1	-15	3.8	2.4	-16.8	1.3	-0.8
ABalaaaarl	268	-18.3	1	-1.5	-17.5	2.2	-1.7	-17.8	0	-0.1	-17.7	2.2	-1.1	-15.2	3.5	1.4	-16.8	1.3	-0.3
ABalaaaarl	269	-18.3	1	-1.5	-17.5	2.2	-1.7	-18	0.5	0.3	-17.8	2.7	-0.6	-15.2	3.5	1.4	-16.8	1.3	-0.8
ABalaaaarl	270	-18.6	1.5	-1	-17.5	2.4	-1.7	-18.1	0.3	-0.1	-17.9	2.9	-0.6	-15.1	3.8	1.4	-16.8	1.3	-0.8
ABalaaaarl	271	-18.8	1	-1.5	-17.4	3.3	-2.2	-17.9	0.5	0.8	-17.9	2.9	-0.6	-14.7	4.5	1.9	-17.4	1	-1.3
ABalaaaarl	272	-18.5	1	-2	-17.4	3.3	-2.2	-17.9	0.5	0.8	-17.9	2.4	-1.1	-14.7	4.5	1.9	-17.1	1.3	-1.3
ABalaaaarl	273	-18.8	1.2	-2	-17.8	2.6	-2.2	-18	0.5	0.3	-17.9	2.4	-1.1	-14.7	5	2.4	-16.6	2	-1.3
ABalaaaarl	274	-18.8	1.2	-2	-17.8	2.8	-2.2	-18.2	1	0.8	-17.9	1.3	-1.1	-14.7	5	2.4	-16.6	2	-1.3
ABalaaaarl	275	-18.8	0.8	-1.5	-17.8	2.8	-2.2	-18.2	1	0.8	-18.1	1.1	-0.6	-14.7	5	2.4	-16.9	2.5	-0.8
ABalaaaarl	276	-18.8	0.7	-1	-17.8	2.9	-2.2	-18.1	1.8	1.3	-18.1	1.1	-0.6	-15.2	4.9	0.4	-17	2	-0.3
ABalaaaarl	277	-18.8	1.2	-0.5	-18	2.4	-2.2	-18.2	2.2	0.3	-18.1	1.1	-0.1	-15.9	4.7	0	-17	2	-0.3
ABalaaaarl	278	-18.8	1.2	-0.5	-18	2.4	-2.2	-18.1	1.8	0.8	-17.7	1.3	-0.6	-15.9	4.7	0	-17	1.8	-0.3
ABalaaaarl	279	-18.6	1.3	-1	-18	2.8	-1.7	-18.1	1.8	0.8	-17.5	1.5	-0.6	-15.4	4.9	0.4	-17.1	2	-0.3
ABalaaaarl	280	-18.3	1.1	-1	-18	2.8	-1.7	-18.5	1.6	0.3	-17.5	1.5	-0.6	-15.7	4.7	0.4	-17.3	1.5	-0.3
ABalaaaarl	281	-18.5	1.5	-0.5	-17.6	3.1	-0.2	-18.4	2.7	0.3	-17.7	1.7	-0.6	-15.9	4.7	0	-17.3	1.5	-0.3
ABalaaaarl	282	-18.5	1.5	-0.5	-17.8	2.9	-1.2	-18.1	3.1	0.3	-17.7	1.7	0.3	-15.9	4.7	0	-17.3	2	1.1
ABalaaaarl	283	-18.5	1.1	-0.5	-17.8	2.9	-1.2	-18.1	3.1	0.3	-17.9	2	-0.1	-16.4	4.3	0	-17	2	0.6
ABalaaaarl	284	-18.5	1.3	-0.5	-17.8	2.6	-0.7	-18.2	2.2	-0.1	-17.9	2	-0.1	-16.4	3.9	-0.5	-17	2	0.6
ABalaaaarl	285	-18.3	1.5	0	-17.8	2.6	-0.7	-18.3	1.8	0.3	-17.9	1.3	-0.1	-16.4	3.9	-0.5	-17	1.8	0.6
ABalaaaarl	286	-18.4	1.7	-0.5	-17.8	2.6	-0.7	-18.3	1.1	0.3	-17.9	1.8	0.3	-16.3	3.9	0.4	-17.1	1.5	1.1
ABalaaaarl	287	-18.4	1.7	-0.5	-17.6	2.9	0.2	-18.3	1.1	0.3	-17.7	1	0.8	-16.1	4.1	0	-17	2	1.1
ABalaaaarl	288	-18.6	1.8	0.9	-17.2	3.6	0.2	-18.9	1.3	0.8	-17.7	1	0.8	-16.1	4.1	0	-17	2	1.1
ABalaaaarl	289	-19	1.5	0.4	-17.2	3.6	0.2	-18.6	1.6	1.3	-17.7	1.3	1.3	-15.9	3.9	0	-17	2.2	1.6
ABalaaaarl	290	-19.2	1.3	0.4	-17.2	3.2	0.2	-19	1.9	0.8	-17.6	1.8	1.3	-16.3	3.9	0	-16.9	2.5	2.1
ABalaaaarl	291	-19.2	1.3	0.4	-17.2	3.2	0.2	-19	1.9	0.8	-17.4	2.4	1.3	-16.3	3.9	0	-16.8	2.7	3.1
ABalaaaarl	292	-18.4	1.8	1.4	-17	3.8	0.7	-19.1	2.1	1.8	-17.4	2.4	1.3	-16.2	3.2	0	-16.8	2.7	3.1
ABalaaaarl	293	-18.6	2.2	1.4	-17	3.4	1.2	-18.6	1.6	2.3	-17.6	2.2	1.8	-15.8	3.4	0	-17	2	2.6
ABalaaaarl	294	-18.8	1.8	1.4	-17	3.4	1.2	-18.6	1.6	2.3	-17.6	2.2	2.3	-15.8	3.4	0	-17.1	2.2	2.1
ABalaaaarl	295	-19.3	1.2	1.4	-17	3.6	0.7	-18.1	1.8	2.8	-17.4	2	2.8	-16.3	2.4	0	-17.1	2.2	2.1
ABalaaaarl	296	-19.3	1.2	1.4	-16.7	3.4	2.7	-18.8	1.7	1.8	-17.7	1.7	2.3	-16.5	2	0.4	-17.3	1.8	2.6
ABalaaaarl	297	-19.1	1.9	1.4	-16.7	3.4	2.7	-17.8	1.6	1.8	-17.7	1.7	2.3	-16.6	2.2	0.4	-17.3	1.8	2.1
ABalaaaarl	298	-19.1	1.9	1.4	-16.7	3.2	3.2	-17.8	1.6	1.8	-17.9	1.8	1.8	-16.6	2.2	0.4	-17.3	1.8	3.1
ABalaaaarl	299	-19.3	1.7	1.4	-16.5	3.3	3.2	-18.4	1.8	2.8	-17.6	2.4	1.8	-16.2	2.7	0.4	-17.3	1.8	3.1
ABalaaaarl	300	-19.3	1.7	1.4	-16.5	3.3	3.2	-18.6	1.6	1.8	-17.4	2.2	2.3	-16.4	2.2	0.4	-17.1	1.7	2.1
ABalaaaarl	301	-19.1	2.4	0.9	-16.7	3.5	2.7	-18.1	2	1.8	-17.4	2.2	2.3	-16.4	2.2	0.4	-17.1	1.7	2.1
ABalaaaarl	302	-18.4	2.3	0.9	-16.7	3.5	2.7	-18.1	2	1.8	-17	2.4	2.3	-16.3	2.2	0.4	-17.1	2	3.6
ABalaaaarl	303	-18.2	2.3	0	-16.2	2.8	2.7	-18.5	1.6	1.3	-17.7	2.4	2.8	-16.1	2.3	0	-17.1	2	3.6
ABalaaaarl	304	-18.2	2.3	0	-16.4	2.6	2.7	-18.1	1.6	1.8	-17.7	2.4	2.3	-16.1	2.3	0	-17.1	2.2	3.6
ABalaaaarl	305	-18.2	2.3	0	-16.4	2.6	2.7	-18.1	1.6	1.3	-17.7	2.4	2.3	-15.9	2.7	0	-16.9	2.3	2.6
ABalaaaarl	306	-18	2.7	0	-16.7	3	2.2	-18.1	1.6	1.3	-18.1	1.8	2.3	-16.2	2.9	0.9	-16.9	2.3	2.6
ABalaaaarl	307	-17.9	2.5	-1	-15.9	2.9	2.2	-17.9	1.6	1.3	-17.7	2.4	2.8	-16.2	2.9	0.9	-17	2.2	3.6
ABalaaaarl	308	-18.2	2.3	-1	-15.9	2.9	2.2	-17.9	1.6	1.3	-18.1	2.2	1.8	-15.9	2.8	0	-17	1.8	2.1
ABalaaaarl	309	-18.2	2.3	-1	-16.2	3.1	1.7	-18.1	1.8	1.8	-18.1	2.2	1.8	-16	3	-0.5	-16.9	2.3	2.6
ABalaaaarl	310	-18.6	2	-1.5	-16	2.9	2.2	-18.1	1.8	1.8	-17.7	2.5	2.8	-16	3	-0.5	-16.9	2.3	2.6
ABalaaaarl	311	-18.8	2.4	-1	-16	2.9	2.2	-17.7	1.7	2.8	-17.7	2	2.8	-16.3	3.2	-0.5	-16.5	2.5	2.6
ABalaaaarl	312	-18.9	2.4	-0.5	-16.2	3.3	2.2	-17.7	1.9	2.3	-18.1	2.2	2.3	-16.2	3	0	-16.8	2.5	3.1
ABalaaaarl	313	-18.9	2	-0.5	-16.2	3.1	1.7	-18.1	1.4	2.3	-18.5	2.3	1.8	-16.2	3.4	0	-17	2.2	3.1
ABalaaaarla	314	-19.4	2.9	-1.5	-15.5	4.9	1.7	-18.1	3.7	2.8	-18.9	4.1	1.8	-16.6	4.5	0.4	-17.4	3	2.1
ABalaaaarla	315	-19.4	2.9	-1.5	-15.5	4.9	1.7	-18.1	3.7	2.8	-18.9	4.1	1.8	-16.6	4.5	0.4	-17.4	3	2.1
ABalaaaarla	316	-20.1	2.9	-2	-15.7	4.9	1.7	-19.3	3.9	2.8	-19.4	3.7	1.8	-16.7	5	0.4	-17.5	3.9	2.6
ABalaaaarla	317	-20.1	2.9	-2	-15.7	4.9	1.7	-19.3	3.9	2.8	-19.4	3.6	1.3	-16.7	5	0.4	-17.4	4.1	2.6
ABalaaaarla	318	-20	2.8	-1.5	-16.7	4.6	1.2	-19.4	4.7	2.8	-19.4	3.6	1.3	-17	5	0.9	-17.4	4.1	2.6
ABalaaaarla	319	-19.6	3.2	-1	-16.7	4.6	1.2	-20	4.2	3.3	-19.1	3.9	1.8	-17.2	5.1	0.9	-17.7	3.4	3.6
ABalaaaarla	320	-19.6	3.2	-1	-16.7	4.6	1.7	-20	4.2	3.3	-19.6	4.1	1.8	-17.2	5.1	0.9	-17.7	3.6	3.6
ABalaaaarla	321	-19.6	3.1	-0.5	-16.9	4.7	1.2	-20	4.2	2.8	-19.6	4.1	1.8	-17.3	5.4	0.4	-17.7	3.6	3.6
ABalaaaarla	322	-19.6	3.1	-0.5	-16.9	4.7	1.2	-20.2	3.8	2.8	-20	4.8	1.8	-17.1	5.4	0.9	-17.9	3.4	3.9
ABalaaaarla	323	-19.6	3.4	-1	-16.4	4.8	0.7	-20.2	3.8	2.8	-19.4	5.1	1.8	-17.1	5.4	0.9	-18	3.2	4.1
ABalaaaarla	324	-19.6	3.2	-0.5	-16.4	4.8	0.7	-20.4	4	2.3	-19.4	5.1	1.8	-17	5	1.4	-18	3.2	4.1
ABalaaaarla	325	-19.6	3.2	-0.5	-16.8	4.5	1.2	-20.2	3.8	3.8	-19.3	5	1.8	-17	5	1.4	-18	3.9	4.1
ABalaaaarla	326	-19.6	3.6	-0.5	-16.4	4.4	0.7	-20.2	3.8	3.8	-19.4	4.8	2.3	-17.3	5.1	0.9	-17.9	3.2	4.1
ABalaaaarla	327	-19.6	3.6	-0.5	-16.4	4.4	0.7	-20.2	4	2.8	-19.4	4.8	2.3	-17.4	4.2	1.9
ABalaaaarla	328	-19.6	3.9	-0.5	-16.6	4.1	0.7	-20.2	4.2	2.8	-19.4	4.8	2.3	-17.4	4.2	1.9
ABalaaaarla	329	-19.4	3.9	0	-16.6	4.1	0.7	-20.2	4.2	2.8	-19.3	4.7	2.7	-17.4	4.2	1.9
ABalaaaarla	330	-19.4	3.9	0	-16.8	4.1	1.2	-20	4.4	1.8	-19.3	4.7	2.7	-17.5	4.6	1.4
ABalaaaarla	331	-19.4	3.6	0	-16.9	4.3	1.7	-20	4.4	1.8	-19	4.6	3	-17.5	4.6	1.4
ABalaaaarla	332	-19.2	3.9	0	-16.9	4.3	1.7	-20	4.6	1.8	-18.7	4.4	3.3	-17.5	4.6	1.4
ABalaaaarla	333	-19.2	3.9	0	-16.6	4.1	1.7	-19.6	4.5	1.3	-18.7	4.4	3.3	-17.5	4.6	1.4
ABalaaaarla	334	-19	4.1	0.9	-16.6	4.1	1.7	-19.6	4.5	1.3	-18.5	4.1	2.8	-17.4	4.6	2.4
ABalaaaarla	335	-19	4.1	0.9	-16.6	4.1	0.7	-19.8	4.7	2.3	-18	3.9	3.8	-17.7	4.6	2.9
ABalaaaarla	336	-19	3.7	1.4	-16.8	3.9	1.7	-19.6	4.7	3.3	-18	3.9	3.8	-17.7	4.6	2.9
ABalaaaarla	337	-19.2	4.4	1.4	-16.8	3.9	1.7	-19.6	4.7	3.3	-18.2	4.6	2.8	-17.5	5.1	2.4
ABalaaaarla	338	-19.2	4.4	1.4	-17.2	3.8	2.2	-19.5	5.1	2.3	-18.2	4.8	3.3	-17.5	5.1	2.4
ABalaaaarla	339	-18.7	4.4	1.9	-17.2	3.8	2.2	-19.7	3.4	3.3	-18.2	4.8	3.3	-17.5	5.1	2.4
ABalaaaarla	340	-18.7	4.4	1.9	-17	3.8	1.7	-19.7	3.4	3.3	-18	4.8	3.8	-17.6	3.7	2.9
ABalaaaarla	341	-18.3	4.2	2.4	-16.8	3.7	1.7	-19.6	4.1	2.8	-18	4.6	3.8	-17.6	3.7	2.9
ABalaaaarla	342	-18.7	3.5	2.9	-16.8	3.7	1.7	-19.4	5.2	2.8	-18	4.6	3.8	-17.8	3.9	1.9
ABalaaaarla	343	-18.7	3.5	2.9	-17.6	4.5	1.2				-18	4.8	3.8	-17.7	4.2	2.4
ABalaaaarla	344	-18.5	3.7	2.4	-17.6	4.5	1.2				-18	4.6	3.8	-17.7	4.2	2.4
ABalaaaarla	345	-18.5	3.7	2.4	-17.2	4	1.2				-18	4.6	3.8	-17.6	4.2	2.4
ABalaaaarla	346	-18.5	3.9	2.9	-17.7	4	1.7				-17.8	4.8	2.8	-16.9	4	2.9
ABalaaaarla	347	-18.8	4.4	1.9	-17.7	4	1.7				-17.8	4.8	3.3
ABalaaaarla	348	-18.8	4.4	1.9	-17.5	4.3	1.7				-17.8	4.6	2.8
ABalaaaarla	349	-19.2	4.2	1.6	-17.5	4.3	1.7
ABalaaaarla	350	-19.2	3.9	1.9	-17.3	4.5	2.2
ABalaaaarla	351				-17.3	4.5	2.2
ABalaaaarla	352				-17.3	4.5	2.2
ABalaaaarla	353				-17.6	4.5	2.7
ABalaaaarla	354				-17.6	4.5	2.7
ABalaaaarla	355				-17.4	4.7	2.2
ABalaaaarla	356				-16.9	4.5	3.2
ABalaaaarla	357				-16.9	4.5	3.2
ABalaaaarla	358				-16.9	4.3	3.2
ABalaaaarla	359				-16.9	4.3	3.2
ABalaaaarla	360				-16.9	4.3	3.6
ABalaaaarla	361				-16.8	4.3	3.9
ABalaaaarla	362				-16.8	4.3	3.9
ABalaaaarla	363				-16.6	4.3	4.3
ABalaaaarla	364				-16.6	4.3	4.3
ABalaaaarla	365				-16.2	4.4	5.3
ABalaaaarla	366				-16.2	4.4	4.8
ABalaaaarla	367				-16.2	4.4	4.8
ABalaaaarla	368				-15.9	4.2	5.3
ABalaaaarla	369				-15.9	4.2	5.3
ABalaaaarla	370				-15.7	4.5	5.8
ABalaaaarla	371				-15.3	4.8	5.3
ABalaaaarla	372				-15.3	4.8	5.3
ABalaaaarla	373				-15.2	4.8	5.8
ABalaaaarla	374				-15.2	4.8	5.8
ABalaaaarla	375				-14.8	4.8	5.3
ABalaaaarla	376				-14.8	5	5.8
ABalaaaarlp	314	-17.9	1.1	0.4	-16.3	1.7	2.2	-17.7	2.1	1.8	-18.3	1.5	1.3	-15.7	2.7	0.4	-16.5	1.3	2.6
ABalaaaarlp	315	-17.9	1.1	0.4	-16.3	1.7	2.2	-17.7	2.1	1.8	-18.3	1.5	1.3	-15.7	2.7	0.4	-16.5	1.3	2.6
ABalaaaarlp	316	-19.2	1.2	0.4	-16.8	1.7	1.7	-18.2	0.7	1.8	-18.3	1.5	0.8	-15.6	2.1	0.9	-16.3	1.5	2.6
ABalaaaarlp	317	-19.2	1.2	0.4	-16.8	1.7	1.7	-18.2	0.7	1.8	-18.1	1.5	1.3	-15.6	2.1	0.9	-16.8	1.7	2.6
ABalaaaarlp	318	-19	1.3	0.4	-17.3	2	1.7	-18.1	1.6	1.3	-18.1	1.5	1.3	-15.9	2.2	0.4	-16.8	1.7	2.6
ABalaaaarlp	319	-18.8	1.5	0.9	-17.3	2	1.7	-18.1	1.6	1.8	-18.1	1.7	1.8	-16.3	2.2	0.9	-17	1	3.1
ABalaaaarlp	320	-18.8	1.5	0.9	-17.7	2.2	2.7	-18.1	1.6	1.8	-18.5	2	1.3	-16.3	2.2	0.9	-16.8	1.2	3.1
ABalaaaarlp	321	-18.8	1.2	1.4	-17.5	2.2	2.7	-18.3	1.6	1.3	-18.5	2	1.3	-16.6	2.7	0.9	-16.8	1.2	3.1
ABalaaaarlp	322	-18.8	1.2	1.4	-17.5	2.2	2.7	-17.9	1.9	1.8	-18.8	2.5	1.3	-16.4	2.4	0.4	-16.8	1.2	3.1
ABalaaaarlp	323	-18.8	1.2	0.9	-17.4	2.9	2.7	-17.9	1.9	1.8	-18.3	2.7	1.8	-16.4	2.4	0.4	-17.1	1.5	3.1
ABalaaaarlp	324	-19.2	1.2	1.9	-17.4	2.9	2.7	-18.6	2.2	1.3	-18.3	2.7	1.8	-16.6	2.2	0.4	-17.1	1.5	3.1
ABalaaaarlp	325	-19.2	1.2	1.9	-18	2.8	2.7	-18.4	2	2.3	-18.3	3	1.8	-16.6	2.2	0.4	-17.1	1.8	2.6
ABalaaaarlp	326	-19	1.7	1.4	-17.9	3.1	2.7	-18.4	2	2.3	-18.3	3.4	1.3	-16.7	2.4	0.4	-16.8	1.5	2.6
ABalaaaarlp	327	-19	1.7	1.4	-17.9	3.1	2.7	-18.7	2.4	1.3	-18.3	3.4	1.3	-16.6	1.9	0.4
ABalaaaarlp	328	-18.9	1.8	0.9	-18.3	2.8	2.2	-18.6	2.4	1.8	-18.3	3.2	2.3	-16.6	1.9	0.4
ABalaaaarlp	329	-18.7	1.8	0.9	-18.3	2.8	2.2	-18.6	2.4	1.8	-18.5	3.9	1.8	-17	1.7	0
ABalaaaarlp	330	-18.7	1.8	0.9	-18.3	2.6	2.7	-18.6	1.8	0.8	-18.5	3.9	1.8	-17.3	1.9	0
ABalaaaarlp	331	-19	1.3	1.1	-18.4	3.2	2.7	-18.6	1.8	0.8	-18.3	2.9	2.3	-17.3	1.9	0
ABalaaaarlp	332	-18.9	2	1.4	-18.4	3.2	2.7	-18.8	2	0.8	-18.3	2.9	1.3	-17.3	1.9	-0.5
ABalaaaarlp	333	-18.9	2	1.4	-18.3	2.6	1.7	-18.6	2.2	0.8	-18.3	2.9	1.3	-17.3	1.9	-0.5
ABalaaaarlp	334	-18.4	2.2	1.4	-18.3	2.6	1.7	-18.6	2.2	0.8	-18.3	2.7	1.3	-17.1	2.3	0.4
ABalaaaarlp	335	-18.4	2.2	1.4	-18.3	3	1.7	-18.6	2.4	1.3	-18.1	3.1	2.3	-17.4	2.3	1.4
ABalaaaarlp	336	-18.6	1.8	1.9	-18.1	2.6	2.2	-18.4	2.5	1.3	-18.1	3.1	2.3	-17.4	2.3	1.4
ABalaaaarlp	337	-18.4	2.5	2.9	-18.1	2.6	2.2	-18.4	2.5	1.3	-18.1	2.7	2.3	-17.2	2.6	1.4
ABalaaaarlp	338	-18.4	2.5	2.9	-18.2	2.4	2.2	-18.3	2.9	1.3	-18.5	3	2.8	-17.1	2.3	1.9
ABalaaaarlp	339	-18.4	2.7	2.9	-18.2	2.4	2.2	-18.6	1.8	2.3	-18.5	3	2.8	-17.1	2.3	1.9
ABalaaaarlp	340	-18.4	2.7	2.9	-18.3	2.4	3.2	-18.6	1.8	2.3	-18.3	3	2.8	-16.9	2.1	0.9
ABalaaaarlp	341	-18.1	2.3	3.4	-18.2	2.4	3.2	-18.6	2.2	1.8	-17.9	3.2	1.8	-16.9	2.1	0.9
ABalaaaarlp	342	-18.8	2	2.9	-18.2	2.4	3.2	-18.1	3.1	2.3	-17.9	3.2	1.8	-17.3	1.8	0.9
ABalaaaarlp	343	-18.8	2	2.9	-18.5	2.5	2.2				-18.7	2.7	1.3	-17.4	2.5	0.9
ABalaaaarlp	344	-18	2.7	4.4	-18.5	2.5	2.2				-17.4	2.9	0.8	-17.4	2.5	0.9
ABalaaaarlp	345	-18	2.7	4.4	-18.5	2.5	2.2				-17.4	2.9	0.8	-17.3	1.9	1.4
ABalaaaarlp	346	-18.4	2.3	4.4	-18.4	2.3	3.2				-17.9	2.9	0.8	-17.1	1.9	0.9
ABalaaaarlp	347	-18.5	3	3.9	-18.4	2.3	3.2				-17.6	2.7	0.8
ABalaaaarlp	348	-18.5	3	3.9	-18.3	2.6	3.2				-18.1	2.5	0.8
ABalaaaarlp	349	-18.9	3	3.4	-18.3	2.6	3.2
ABalaaaarlp	350	-18.9	2.5	3.9	-18	2.4	3.2
ABalaaaarlp	351				-18.1	2.6	3.7
ABalaaaarlp	352				-18.1	2.6	3.7
ABalaaaarlp	353				-18.2	2.4	3.2
ABalaaaarlp	354				-18.2	2.4	3.2
ABalaaaarlp	355				-17.8	2.4	3.7
ABalaaaarlp	356				-17.2	2	3.7
ABalaaaarlp	357				-17.2	2	3.7
ABalaaaarlp	358				-16.6	2.1	2.7
ABalaaaarlp	359				-16.6	2.1	2.7
ABalaaaarlp	360				-16.4	2.4	2.7
ABalaaaarlp	361				-16.2	2.4	3
ABalaaaarlp	362				-16.2	2.4	3
ABalaaaarlp	363				-15.9	2.4	3.2
ABalaaaarlp	364				-15.9	2.4	3.2
ABalaaaarlp	365				-14.8	3	1.7
ABalaaaarlp	366				-14.3	3.3	1.2
ABalaaaarlp	367				-14.3	3.3	1.2
ABalaaaarlp	368				-13.8	2.9	2.2
ABalaaaarlp	369				-13.8	2.9	2.2
ABalaaaarlp	370				-14	2.9	2.2
ABalaaaarlp	371				-13.6	3	2.2
ABalaaaarlp	372				-13.6	3	2.2
ABalaaaarlp	373				-13	3.5	2.2
ABalaaaarlp	374				-13	3.5	2.2
ABalaaaarlp	375				-13.2	3.7	2.2
ABalaaaarlp	376				-13	3.5	1.7
ABalaaaarr	233	-17.9	-3.7	1.9	-17.5	-3.3	0.2	-19.3	-3.3	0.8	-18.7	-3.5	-0.1	-19.3	-1.4	-1	-16.2	-4.6	1.6
ABalaaaarr	234	-17.9	-3.7	1.9	-17.5	-3.3	0.2	-19.3	-3.3	0.8	-18.7	-3.5	-0.1	-19.3	-1.4	-1	-16.2	-4.6	1.6
ABalaaaarr	235	-17.5	-3.9	2.9	-17.1	-4.1	0.7	-19.2	-4.1	0.8	-18.5	-3.8	-0.6	-18.5	-1.6	0.9	-16	-4.4	1.1
ABalaaaarr	236	-17.5	-3.9	2.9	-17.3	-4.3	0.2	-18.8	-4.7	0.3	-17.8	-4.5	-0.1	-17.8	-1.9	0.4	-15.9	-4.9	1.1
ABalaaaarr	237	-17.4	-4.6	2.4	-17.3	-4.3	0.2	-19.1	-5	0.3	-18	-4.5	-0.6	-17.2	-2.8	0.9	-16	-4.7	1.6
ABalaaaarr	238	-17.2	-4.3	2.4	-17.1	-4.8	0.2	-19.1	-5	0.3	-17.4	-4.9	-0.6	-17.2	-2.8	0.9	-16	-4.7	1.6
ABalaaaarr	239	-17.2	-4.3	2.4	-17.2	-5	0.2	-19.1	-6	1.3	-17.2	-5.2	-0.1	-16.9	-2.7	0.9	-15.9	-5.3	1.1
ABalaaaarr	240	-17.3	-4.1	2.9	-17.2	-5	0.2	-19.4	-6.3	0.8	-17.4	-5.4	-0.1	-17.6	-3.1	1.4	-15.9	-5.3	1.1
ABalaaaarr	241	-17.9	-3.9	2.9	-16.8	-5.4	0.7	-18.7	-6.2	1.3	-16.8	-5.4	0.3	-17.3	-3.3	2.4	-15.9	-5.4	1.1
ABalaaaarr	242	-17.9	-3.9	2.9	-17.2	-5	1.2	-18.7	-6.2	1.3	-17.2	-4.5	-0.1	-17.3	-3.3	2.4	-16.2	-5.9	0.6
ABalaaaarr	243	-17.9	-4.7	3.4	-17.5	-5.3	0.7	-18.3	-5.9	1.8	-17	-4.9	-0.1	-17.3	-3	0.9	-16.2	-5.9	0.6
ABalaaaarr	244	-18.1	-5.2	2.9	-17.5	-5.3	0.7	-18.2	-4.8	1.8	-17	-4.9	-0.1	-16.9	-2.7	1.4	-15.6	-6.1	0.6
ABalaaaarr	245	-18.1	-5.2	2.9	-17.5	-5	0.7	-18.6	-4.9	1.3	-16.7	-5.2	-0.1	-17.2	-2.8	0.9	-15.9	-5.4	0.1
ABalaaaarr	246	-18.1	-4.4	2.4	-17.8	-4.6	0.7	-18.6	-4.9	1.3	-16.5	-5.2	-0.1	-17.2	-2.8	0.9	-16.2	-5.6	1.1
ABalaaaarr	247	-18.2	-4.2	2.4	-17.8	-4.6	0.7	-18.8	-3.8	1.3	-16.5	-4.8	-0.1	-17.2	-2.5	0.4	-16.2	-5.8	1.1
ABalaaaarr	248	-18.2	-4.2	2.4	-17.6	-4.1	1.2	-18.4	-4.9	1.8	-16.7	-4.3	-0.6	-17.2	-2.3	0.4	-16.2	-5.8	1.1
ABalaaaarr	249	-18.4	-4.4	1.9	-17.5	-3.7	0.2	-18.3	-5.3	1.3	-16.7	-4.3	-0.1	-17.2	-2.1	0.9	-16.4	-5.9	0.6
ABalaaaarr	250	-18	-4.1	1.9	-17.5	-3.7	0.2	-18.3	-5.3	1.3	-16.7	-4.1	-0.1	-17.2	-2.1	0.9	-16.2	-5.6	0.6
ABalaaaarr	251	-18	-4.1	1.9	-17.2	-4.1	1.2	-17.6	-5.6	2.3	-16.7	-4.1	-0.1	-17	-2.1	0.9	-16	-5.8	0.6
ABalaaaarr	252	-17.7	-4.2	1.9	-17.4	-4.3	0.7	-17.8	-5.4	2.3	-16.5	-3.8	-1.1	-16.7	-1.8	0.9	-16	-5.8	0.6
ABalaaaarr	253	-17.5	-4.4	1.4	-17.2	-3.9	-0.2	-17.2	-5.6	2.3	-16.5	-3.4	-1.1	-16.7	-2.7	0.9	-16	-5.8	0.6
ABalaaaarr	254	-17.5	-4.4	1.4	-17.2	-3.9	-0.2	-17.5	-5.9	2.8	-16.5	-3.4	-1.1	-16	-3.5	0.9	-16.3	-5.1	1.1
ABalaaaarr	255	-17.4	-4.6	1.9	-16.8	-3.6	-0.7	-17.5	-5.9	2.8	-16.5	-3.8	-0.1	-16	-3.5	0.9	-16	-5.4	1.6
ABalaaaarr	256	-17.4	-4.6	1.9	-17.2	-3.6	-0.7	-17.2	-5.1	2.8	-16.7	-3.6	-0.6	-16	-2.2	1.4	-16	-5.8	1.1
ABalaaaarr	257	-17.4	-4.4	0.9	-17.2	-3.6	-0.7	-16.8	-4.5	2.3	-16.9	-3.6	-0.1	-15.7	-2.3	0.9	-16	-5.8	1.1
ABalaaaarr	258	-17	-4.6	1.9	-17.3	-2.5	-1.2	-17.1	-4.3	1.8	-16.9	-3.3	-0.1	-16.4	-2.4	1.4	-16	-5.6	1.1
ABalaaaarr	259	-17	-4.6	1.9	-17.3	-2.5	-0.7	-17.1	-4.3	1.8	-17.1	-3.1	-0.6	-16.4	-2.4	1.4	-15.9	-5.1	2.1
ABalaaaarr	260	-16.7	-5	1.4	-17.3	-2.5	-0.7	-16.9	-4	1.8	-16.7	-3.3	-1.1	-15.9	-2.1	1.4	-16.3	-4.4	1.1
ABalaaaarr	261	-16.5	-4.8	0.9	-17.3	-2.5	-0.4	-16.8	-4.5	2.3	-16.9	-3.1	-0.1	-16.3	-1.3	1.9	-16.3	-4.4	1.6
ABalaaaarr	262	-16.5	-4.8	0.9	-17.3	-2.6	-0.2	-16.8	-4.4	1.8	-17.1	-3.1	-0.1	-15.7	-2.1	1.4	-16.3	-4.4	1.6
ABalaaaarr	263	-16.4	-5.2	0.9	-17.3	-2.7	0	-16.8	-4.4	1.8	-17.3	-3	-0.1	-15.7	-2.1	1.4	-16.3	-4.2	0.6
ABalaaaarr	264	-16.9	-5	0	-17.3	-2.7	0	-16.6	-4.7	1.3	-17.3	-3	-0.1	-15.7	-2.3	0.4	-16.3	-4.1	1.6
ABalaaaarr	265	-16.9	-5	0	-17.3	-2.8	0.2	-16.5	-5.1	0.8	-17.4	-3	-0.1	-15.5	-1.9	-0.5	-16.5	-4	0.6
ABalaaaarr	266	-17	-4.6	0.4	-17.1	-2.7	0.2	-16.3	-5.1	0.8	-17.6	-2.9	-0.1	-15.7	-1.8	-0.5	-16.5	-4	0.6
ABalaaaarr	267	-17.2	-3.9	0.4	-17.1	-2.7	0.2	-16.3	-5.1	0.8	-17.6	-2.9	-0.1	-15.7	-1.8	-0.5	-16.3	-4.1	0.6
ABalaaaarr	268	-17.2	-3.9	0.4	-17.6	-2.4	0.2	-16.8	-4.9	0.8	-17.6	-3.3	-0.6	-15.6	-1.6	0	-16.6	-4.6	1.1
ABalaaaarr	269	-17.3	-3.9	0.4	-17.4	-3.9	0.7	-17	-4.5	0.8	-17.4	-3.5	0.8	-15.6	-1.2	-0.5	-16.8	-4.7	0.6
ABalaaaarr	270	-17.3	-3.6	0.4	-17.4	-3.9	0.7	-16.8	-4.7	0.3	-17.8	-3.5	0.3	-15.9	-0.7	0	-16.5	-3.9	1.1
ABalaaaarr	271	-17.3	-3.6	0.4	-17.3	-3.4	1.2	-16.8	-4.7	0.3	-17.6	-3.5	-0.1	-15.9	-0.7	0	-16.5	-3.9	1.1
ABalaaaarr	272	-17.3	-3.9	1.4	-17.3	-3	1.7	-16.8	-4.5	0.8	-17.6	-3.2	-0.3	-15.9	-0.4	-0.5	-16.9	-3	1.6
ABalaaaarr	273	-17.2	-4.1	0.9	-17.4	-3.5	1.2	-16.8	-4.7	1.3	-17.6	-2.9	-0.4	-16	0	0	-16.8	-3.7	1.1
ABalaaaarr	274	-17.2	-4.1	0.9	-17.4	-3.5	1.2	-17.4	-3.7	0.8	-17.6	-2.9	-0.4	-16.2	0	0	-16.5	-3.7	1.6
ABalaaaarr	275	-17.2	-4.1	0.9	-17.5	-3	0.7	-17.4	-3.7	0.3	-17.6	-2.7	-0.5	-16.2	-0.3	-0.5	-16.6	-4	1.1
ABalaaaarr	276	-17.2	-4.1	0.9	-17.3	-2.8	2.2	-17.4	-3.7	0.3	-17.6	-2.4	-0.6	-16.2	-0.3	-0.5	-16.6	-4	1.1
ABalaaaarr	277	-17.3	-3.7	0.4	-17.3	-2.8	2.2	-17.3	-4.3	0.8	-17.8	-1.9	-0.6	-16.3	-0.1	-1	-16.8	-4	1.6
ABalaaaarr	278	-17.3	-3.9	0	-17.3	-2.6	2.2	-17.5	-4.3	0.8	-16.2	-1.5	-0.1	-16.3	-0.1	-0.5	-16.8	-3.7	2.6
ABalaaaarr	279	-17.3	-3.9	0	-17.4	-2.4	2.2	-17.6	-3.7	0.8	-16.2	-2	0.8	-16.2	-0.3	-0.5	-16.9	-3.5	2.6
ABalaaaarr	280	-17	-4.3	0.9	-17.4	-2.4	2.2	-17.6	-3.7	0.8	-16.2	-1.6	1.1	-16.2	-0.3	-0.5	-16.9	-3.5	2.1
ABalaaaarr	281	-17.5	-3.7	1.4	-17.1	-2.7	2.7	-17.2	-3.2	0.8	-16.2	-1.2	1.3	-16.3	0	0.4	-16.9	-3.5	2.1
ABalaaaarr	282	-17.5	-3.7	1.4	-17.1	-2.5	2.7	-16.9	-3.8	0.3	-16	-0.6	0.8	-16	0.1	-0.5	-16.6	-3.9	2.6
ABalaaaarr	283	-17.5	-4.4	0.9	-16.9	-2.5	2.2	-17.1	-4.1	0.8	-16	-0.6	0.8	-16.2	-0.3	0	-16.6	-3.5	3.1
ABalaaaarr	284	-18.1	-4.2	1.9	-16.9	-2.5	2.2	-17.1	-4.1	0.8	-16	-0.6	0.8	-16.2	-0.3	0	-16.8	-3	2.1
ABalaaaarr	285	-18.1	-4.2	1.9	-16.9	-2.7	1.7	-16.9	-4	0.3	-16.4	-0.7	1.3	-16.5	-0.1	0	-16.8	-3	2.1
ABalaaaarr	286	-17.9	-3.9	2.4	-17.4	-2.1	2.2	-17.6	-3.4	0.8	-16.4	-0.5	1.8	-16.2	-0.7	0	-17.1	-3	2.6
ABalaaaarr	287	-17.7	-3.7	1.9	-17.4	-2.1	2.2	-17.2	-3.4	0.8	-16.4	-0.7	1.3	-16.1	-0.9	-1	-16.8	-3	3.1
ABalaaaarr	288	-17.7	-3.7	1.9	-17.2	-1.9	2.7	-17.2	-3.4	0.8	-16.2	-1	0.8	-16.1	-0.9	-1	-16.4	-3.4	3.6
ABalaaaarr	289	-17.7	-3.6	1.9	-16.8	-1.6	3.2	-17.5	-3.2	0.8	-16.2	-0.3	1.3	-15.9	-1.2	-0.5	-16.6	-3.2	3.6
ABalaaaarr	290	-17.8	-3.4	2.9	-16.8	-1.6	3.2	-18.1	-3.5	1.3	-16.4	-0.7	1.3	-16.1	-1.4	-0.5	-16.6	-3.2	3.6
ABalaaaarr	291	-17.8	-3.4	2.9	-17	-1.4	3.2	-17.6	-3.5	1.3	-16.4	-0.3	-0.1	-16.4	-1	0	-16.8	-3.7	3.1
ABalaaaarr	292	-17.5	-3.4	2.9	-16.6	-1.4	3.7	-17.6	-3.5	1.3	-16.6	-0.1	1.3	-16.4	-1	0	-16.7	-2.3	4.1
ABalaaaarr	293	-17.8	-2.9	2.9	-16.9	-1	4.3	-17.3	-3	1.8	-16.6	0	1.3	-16.1	-1	-0.5	-16.4	-2.5	5.1
ABalaaaarr	294	-17.8	-2.9	2.9	-16.9	-1	4.3	-17.5	-2.8	1.8	-16.6	0	1.3	-15.9	-1	-0.5	-16.3	-2.2	5.1
ABalaaaarr	295	-17.3	-2.9	2.9	-16.8	-1.1	4.3	-17.2	-3.2	1.8	-16.4	-0.5	2.3	-15.9	-1	-1.5	-16.3	-2.2	5.1
ABalaaaarr	296	-17.3	-2.9	2.9	-16.8	-0.9	3.7	-17.3	-2.5	2.3	-16.2	-0.3	1.8	-15.9	-1.2	-0.5	-16.1	-2	5.1
ABalaaaarr	297	-17.6	-2.7	2.4	-16.8	-0.9	3.7	-17.3	-2.5	2.3	-16.2	-0.5	1.8	-15.9	-1.2	-0.5	-16.7	-2.2	4.1
ABalaaaarr	298	-17.8	-2.5	2.9	-16.9	-1	3.7	-17.1	-2.5	1.8	-15.9	-0.5	1.8	-15.9	-0.5	0	-16.7	-2.3	3.6
ABalaaaarr	299	-17.8	-2.5	2.9	-16.8	-0.9	4.3	-17.4	-2.3	1.3	-16	-0.3	1.3	-15.7	-0.7	1.4	-16.7	-2.3	3.6
ABalaaaarr	300	-18.1	-2.5	2.4	-16.8	-0.9	4.3	-17.8	-2.2	1.3	-16	-0.1	1.3	-16	-0.3	0.4	-16.7	-1.8	3.6
ABalaaaarr	301	-18.7	-2.7	1.9	-16.9	-0.9	3.2	-17.8	-2.2	1.3	-15.9	0	1.8	-16	-0.3	0.4	-17	-2	3.1
ABalaaaarr	302	-18.7	-2.7	1.9	-16.9	-0.9	3.2	-18	-2	1.3	-15.9	0.1	1.8	-15.7	-0.4	0	-16.7	-2	2.1
ABalaaaarr	303	-18.3	-2.2	1.9	-16.9	-0.9	2.7	-17.8	-2.4	1.3	-16.1	0	2.3	-16.3	0	-0.5	-16.9	-1.5	2.1
ABalaaaarr	304	-18.5	-2	1.9	-16.9	-0.9	2.7	-17.8	-2.4	0.8	-16.1	0	2.3	-16	-0.5	0.4	-16.9	-1.5	2.1
ABalaaaarr	305	-18.5	-2	1.9	-16.9	-0.9	2.7	-17.8	-2.4	0.8	-15.5	0	2.3	-16	-0.5	0.4	-17	-1.6	2.1
ABalaaaarr	306	-18.5	-2	1.9	-17.1	-0.7	3.2	-17.8	-2.2	0.8	-15.7	0.3	1.8	-16.5	-0.1	0.4	-16.9	-1.6	2.1
ABalaaaarr	307	-18.5	-2.3	2.4	-17.1	-0.7	3.2	-17.8	-2	1.3	-16.1	0.3	1.8	-16.5	-0.1	1.4	-17	-1.5	2.6
ABalaaaarr	308	-18.5	-2.3	2.4	-17.5	-1	2.7	-17.8	-2.2	0.8	-16.3	0.8	1.8	-16.5	-0.3	0.4	-17.2	-1.8	3.1
ABalaaaarr	309	-18.4	-1.5	1.9	-17.6	-1	2.7	-17.8	-2.2	0.8	-16.1	0.6	1.8	-16.5	-0.3	0.4	-17.2	-1.8	3.1
ABalaaaarr	310	-18.6	-1.6	0.9	-17.6	-1	2.7	-17.4	-1.9	1.8	-15.9	0.7	2.3	-16.5	-0.5	0.4	-16.9	-1.5	3.1
ABalaaaarr	311	-18.6	-1.6	0.9	-17.8	-1	2.2	-17.6	-2.4	1.3	-15.9	1.4	1.3	-16.6	-0.8	0.4	-17	-1.6	3.1
ABalaaaarr	312	-18.4	-1.5	2.4	-17.6	-0.8	3.7	-17.6	-2.1	1.3	-16.1	0.8	1.8	-16.7	-0.1	0.4	-17.2	-2.3	3.1
ABalaaaarr	313	-18.6	-1.1	2.4	-17.6	-1	3.2	-18	-2.6	1.8	-16.1	0.6	1.3	-16.4	-0.6	0	-17.4	-2.1	2.1
ABalaaaarra	314	-19	-2.6	2.4	-18.3	-2.2	3.2	-18.3	-4	1.8	-14.8	0	0.3	-17.2	-1.8	0.9	-17.9	-3.7	3.1
ABalaaaarra	315	-19	-2.6	2.4	-18.3	-2.2	3.2	-18.3	-4	1.8	-14.8	0	0.3	-17.2	-1.8	0.9	-17.9	-3.7	3.1
ABalaaaarra	316	-19.5	-2.6	2.4	-18.3	-2.3	3.7	-18.3	-3.6	2.8	-14.8	0	0.3	-17.7	-2.1	0.9	-17.9	-3.8	3.1
ABalaaaarra	317	-19.5	-2.6	2.4	-18.3	-2.3	3.7	-18.3	-3.6	2.8	-15	-0.3	-0.1	-17.7	-2.1	0.9	-17.9	-3.8	3.1
ABalaaaarra	318	-19.4	-2.3	2.4	-18.4	-1.8	3.7	-18.6	-3.4	2.8	-15	-0.3	-0.1	-17.7	-2.1	0.4	-17.9	-3.5	2.6
ABalaaaarra	319	-18.8	-1.8	1.9	-18.6	-2.5	3.2	-18.6	-3.1	2.8	-14.6	-0.1	-0.1	-17.8	-2.1	0	-17.9	-3.8	2.6
ABalaaaarra	320	-18.8	-1.8	1.9	-18.6	-2.5	3.2	-18.6	-3.1	2.8	-14.6	-0.3	-0.1	-17.8	-2.1	0
ABalaaaarra	321	-19.6	-1.3	2.4	-18.8	-2.1	3.2	-18.1	-2.2	2.3	-14.6	-0.3	-0.1	-18.3	-1.8	0.9
ABalaaaarra	322	-19.6	-1.3	2.4	-18.8	-2.1	3.2	-18.2	-2.7	2.8	-14.6	-0.3	-0.1	-18.5	-1.6	1.9
ABalaaaarra	323	-19.5	-1.3	2.9	-18.4	-2	3.2	-18.2	-2.7	2.8	-14.6	-0.1	0.3	-18.5	-1.6	1.9
ABalaaaarra	324	-19.6	-1.3	2.4	-19.1	-1.9	3.2	-18.5	-2.3	2.8	-14.6	-0.1	0.3	-18.1	-1.2	2.4
ABalaaaarra	325	-19.6	-1.3	2.4	-19.1	-1.9	3.2	-18.5	-2.3	3.3	-14.6	-0.3	-0.1	-18.2	-1	2.4
ABalaaaarra	326	-19.3	-1.3	3.4	-19.1	-1.7	2.7	-18.5	-2.3	3.3	-14.4	-0.3	-0.1	-18.2	-1	2.4
ABalaaaarra	327	-19.1	-1.3	3.4	-19.1	-1.7	2.7	-18.2	-2.5	2.8	-14.4	-0.3	-0.1	-18.4	-0.8	2.4
ABalaaaarra	328	-19.1	-1.3	3.4	-19.1	-1.9	3.7	-18.2	-2.5	2.8	-13.7	-0.4	-0.1	-18.4	-0.8	2.4
ABalaaaarra	329	-19.1	-1.4	3.4	-18.8	-2.1	4.3	-18.8	-2.1	3.3	-14.2	-0.3	-0.6	-17.9	-0.7	1.9
ABalaaaarra	330	-19.1	-1.4	3.4	-18.8	-2.1	4.3	-18.8	-2.1	3.3	-14.2	-0.3	-0.6	-17.7	-0.7	2.9
ABalaaaarra	331	-19.1	-1.3	3.4	-19	-2.6	3.2	-18.8	-2.1	3.3	-13.9	-0.1	-0.6	-17.7	-0.7	2.9
ABalaaaarra	332	-19.3	-1.1	3.9	-19	-2.6	3.2	-19	-1.7	3.8	-13.9	-0.4	-1.1	-17.9	-0.7	2.4
ABalaaaarra	333	-19.3	-1.1	3.9	-19	-2.6	3.7	-18.3	-1.8	3.8				-18.3	-0.3	1.9
ABalaaaarra	334	-19.3	-1.3	4.4	-19	-2.7	3.7	-18.3	-1.8	3.8				-18.3	-0.3	1.9
ABalaaaarra	335	-19.3	-1.3	4.4	-19	-2.7	3.7	-18.2	-1.3	3.8				-18.3	-0.4	2.4
ABalaaaarra	336	-19.1	-0.8	3.9	-19	-2.8	3.7	-18.5	-2.5	4.8				-18	-0.5	2.4
ABalaaaarra	337	-19.1	-0.4	3.9	-19	-2.8	3.7	-18.5	-2.5	4.8
ABalaaaarra	338	-19.1	-0.4	3.9	-19	-3	3.7	-18.5	-2.5	4.8
ABalaaaarra	339	-19.1	-0.4	3.9	-19	-2.5	3.7	-18.6	-1.2	4.8
ABalaaaarra	340	-19.2	-0.1	5.4	-19	-2.5	3.7
ABalaaaarra	341	-19.2	-0.1	5.4	-18.6	-1.6	4.3
ABalaaaarra	342	-19.2	0.2	4.9	-18.6	-1.6	4.3
ABalaaaarra	343	-19.2	0.2	4.9	-18.9	-1.9	4.3
ABalaaaarra	344	-19.2	0.8	4.9	-18.2	-1.1	5.3
ABalaaaarra	345	-19	0.8	4.9	-18.2	-1.1	5.3
ABalaaaarra	346	-19	0.8	4.9	-18.3	-0.7	5.3
ABalaaaarra	347	-18.5	0.5	5.9	-18.3	-0.7	5.3
ABalaaaarra	348	-18.5	0.5	5.9	-18.1	-1.8	4.8
ABalaaaarra	349	-18.7	1	5.4	-17.6	-2.1	4.8
ABalaaaarra	350	-17.9	1.3	5.9	-17.6	-2.1	4.8
ABalaaaarra	351	-17.9	1.3	5.9	-17.7	-1.9	5.3
ABalaaaarra	352	-17.4	0.8	6.4	-17.7	-1.9	5.3
ABalaaaarra	353	-17.1	0.6	6.4	-17.2	-1.4	4.8
ABalaaaarra	354	-17.1	0.6	6.4	-17.1	-1.2	4.3
ABalaaaarra	355	-16.7	0.9	6.9	-17.1	-1.2	4.3
ABalaaaarra	356	-16.7	0.9	6.9	-16.8	-1.1	5.3
ABalaaaarra	357	-16.6	0.5	7.3	-16.8	-1.1	5.3
ABalaaaarra	358	-16.4	0.2	7.6	-16.1	-0.8	5.8
ABalaaaarra	359	-16.4	0.2	7.6	-16.1	-1	6.3
ABalaaaarra	360	-16.3	-0.1	7.9	-16.1	-1	6.3
ABalaaaarra	361	-16.3	-0.1	7.9	-15.9	-0.8	6.3
ABalaaaarra	362	-16.3	-0.1	7.9	-15.9	-0.8	6.3
ABalaaaarra	363	-16.6	0.7	7.4	-16.2	-0.4	5.3
ABalaaaarra	364	-16.6	0.7	7.4	-16.1	-1.1	6.3
ABalaaaarra	365	-17.5	0.1	6.9	-16.1	-1.1	6.3
ABalaaaarra	366	-17.5	0.1	6.9	-15.9	-1.1	5.8
ABalaaaarra	367				-15.9	-0.6	5.8
ABalaaaarrp	314	-17.5	-0.3	1.9	-17.5	0.7	2.2	-17.7	-0.6	0.8	-16.4	1.2	2.3	-16.3	0.1	0.4	-16.9	-0.5	3.1
ABalaaaarrp	315	-17.5	-0.3	1.9	-17.5	0.7	2.2	-17.7	-0.6	0.8	-16.4	1.2	2.3	-16.3	0.1	0.4	-16.9	-0.5	3.1
ABalaaaarrp	316	-17.3	-0.2	1.9	-17.9	0.2	1.7	-17.8	-0.4	1.3	-16.4	1.2	2.3	-16.1	0.3	0.4	-17.3	-0.8	3.1
ABalaaaarrp	317	-17.3	-0.2	1.9	-17.9	0.2	1.7	-17.8	-0.4	1.3	-16.3	1	1.8	-16.1	0.3	0.4	-17.3	-0.8	3.1
ABalaaaarrp	318	-17.5	0.1	1.9	-17.8	0.6	2.7	-18	-0.4	0.3	-16.3	1	1.8	-16.2	0	-0.5	-17.5	-0.3	3.1
ABalaaaarrp	319	-17.5	0.4	2.4	-18.4	0.1	2.7	-18.2	-0.5	0.8	-16.4	1.2	1.3	-16.5	-0.5	-1	-17.6	-0.9	3.1
ABalaaaarrp	320	-17.5	0.4	2.4	-18.4	0.1	2.7	-18.2	-0.5	0.8	-16.4	1.2	0.8	-16.5	-0.5	-1
ABalaaaarrp	321	-17.3	0.4	2.4	-18.2	0.4	3.2	-18.5	-0.3	0.3	-16.4	1.2	0.8	-16.7	-0.1	-0.5
ABalaaaarrp	322	-17.3	0.4	2.4	-18.2	0.4	3.2	-18.2	-0.5	1.3	-16.4	1.3	1.3	-16.8	-0.3	0
ABalaaaarrp	323	-17.8	0.6	2.4	-18.5	0.5	2.2	-18.2	-0.5	1.3	-16.3	1.2	1.8	-16.8	-0.3	0
ABalaaaarrp	324	-17.8	0.4	1.9	-18.4	0.3	2.2	-18.7	-0.3	1.3	-16.3	1.2	1.8	-16.8	0	0
ABalaaaarrp	325	-17.8	0.4	1.9	-18.4	0.3	2.2	-18.9	-0.4	1.3	-16.1	0.8	1.3	-17.2	-0.2	0
ABalaaaarrp	326	-18.3	0.3	1.9	-18.4	0.5	2.2	-18.9	-0.4	1.3	-15.9	0.7	0.8	-17.2	-0.2	0
ABalaaaarrp	327	-18.3	0.3	2.4	-18.4	0.5	2.2	-18.7	-0.5	1.3	-15.9	0.7	0.8	-17.1	0	0
ABalaaaarrp	328	-18.3	0.3	2.4	-18.4	0	2.7	-18.7	-0.5	1.3	-15.2	0.8	1.3	-17.1	0	0
ABalaaaarrp	329	-18.7	-0.1	2.4	-18.6	-0.3	3.2	-19.2	-0.4	1.3	-15.7	0.8	0.3	-17.2	-0.2	0
ABalaaaarrp	330	-18.7	-0.1	2.4	-18.6	-0.3	3.2	-18.8	-0.3	1.3	-15.7	0.8	0.3	-17	-0.6	0
ABalaaaarrp	331	-18.5	-0.3	1.9	-18.6	-0.3	3.2	-18.8	-0.3	1.3	-15.2	0.8	-0.1	-17	-0.6	0
ABalaaaarrp	332	-18.9	-0.3	1.9	-18.6	-0.3	3.2	-19	0.2	1.8	-15	0.7	-0.1	-17.4	-0.5	0.4
ABalaaaarrp	333	-18.9	-0.3	1.9	-18.2	0	3.2	-19	0	2.3				-17.6	0.1	0
ABalaaaarrp	334	-18.7	-0.8	1.4	-18.4	0.3	2.7	-19	0	2.3				-17.6	0.1	0
ABalaaaarrp	335	-18.7	-0.8	1.4	-18.4	0.3	2.7	-18.9	0.4	2.8				-17.5	0	0
ABalaaaarrp	336	-18.7	-0.3	1.4	-17.4	1.1	2.7	-19.2	-0.2	3.3				-17.5	-0.4	0
ABalaaaarrp	337	-18.4	-0.5	1.4	-17.4	1.1	2.7	-19.2	-0.2	3.3
ABalaaaarrp	338	-18.4	-0.5	1.4	-18.4	-0.2	4.3	-19.4	0	2.8
ABalaaaarrp	339	-18.5	-0.3	1.9	-18.6	0.1	3.2	-18.7	0.7	2.8
ABalaaaarrp	340	-18.4	0	2.4	-18.6	0.1	3.2
ABalaaaarrp	341	-18.4	0	2.4	-18.4	0.3	3.7
ABalaaaarrp	342	-18.3	0.1	2.4	-18.4	0.3	3.7
ABalaaaarrp	343	-18.3	0.1	2.4	-18.4	0.3	3.2
ABalaaaarrp	344	-18.3	0.3	2.4	-18.4	0.3	3.2
ABalaaaarrp	345	-18.2	0.5	2.4	-18.4	0.3	3.2
ABalaaaarrp	346	-18.2	0.5	2.4	-18.2	0.4	3.2
ABalaaaarrp	347	-18.2	0.6	2.4	-18.2	0.4	3.2
ABalaaaarrp	348	-18.2	0.6	2.4	-17.5	0.2	3.7
ABalaaaarrp	349	-18.2	0.8	2.4	-17.4	0	4.8
ABalaaaarrp	350	-18.1	1	2.4	-17.4	0	4.8
ABalaaaarrp	351	-18.1	1	2.4	-17.5	0.2	4.8
ABalaaaarrp	352	-17.8	0.6	1.9	-17.5	0.2	4.8
ABalaaaarrp	353	-17.9	1.3	2.4	-16.5	0.1	3.2
ABalaaaarrp	354	-17.9	1.3	2.4	-16.3	0.1	4.3
ABalaaaarrp	355	-17.8	0.6	2.4	-16.3	0.1	4.3
ABalaaaarrp	356	-17.8	0.6	2.4	-16.1	0.6	3.2
ABalaaaarrp	357	-17.4	0.9	2.9	-16.1	0.6	3.2
ABalaaaarrp	358	-17.8	0.4	2.9	-15.6	0.3	2.7
ABalaaaarrp	359	-17.8	0.4	2.9	-15.1	0.5	2.2
ABalaaaarrp	360	-17.4	0.8	2.9	-15.1	0.5	2.2
ABalaaaarrp	361	-17.4	0.8	2.9	-15.2	1	1.7
ABalaaaarrp	362	-17.4	0.9	2.9	-15.2	1	1.7
ABalaaaarrp	363	-17.4	1.4	2.9	-14.8	1.4	2.7
ABalaaaarrp	364	-17.4	1.4	2.9	-14.7	1	3.2
ABalaaaarrp	365	-17.6	0.8	2.4	-14.7	1	3.2
ABalaaaarrp	366	-17.6	0.6	1.9	-14.7	1	3.2
ABalaaaarrp	367				-14.1	1.3	2.2
ABalaaap	137	-16.5	-1.6	3.4	-16.8	-2.9	4.3	-19.7	-3.9	-1.1	-14.7	-2.9	1.3	-18	-3.6	-2	-15.5	-2	2.1
ABalaaap	138	-16.5	-1.6	3.4	-16.8	-2.9	4.3	-19.7	-3.9	-1.1	-14.7	-2.9	1.3	-18	-3.6	-2	-15.5	-2	2.1
ABalaaap	139	-16.5	-1.7	2.9	-17.2	-2.3	3.2	-20	-4.4	-0.1	-15.6	-2.7	0.8	-19	-1.9	-4	-14.9	-2.9	1.6
ABalaaap	140	-16.5	-1.7	2.9	-16.9	-2.5	2.2	-20.5	-4	-0.1	-15.6	-3.1	0.3	-19.2	-2.8	-4	-14.6	-3.4	0.6
ABalaaap	141	-15.9	-2.6	1.9	-16.9	-2.5	2.2	-20.5	-4	-0.1	-15.1	-2.9	-0.6	-19.2	-2.8	-4	-13.8	-4.3	-0.3
ABalaaap	142	-15.3	-4	1.4	-16.8	-3.6	1.2	-20.8	-4.1	0.3	-15.5	-2.6	-0.6	-17.6	-2.6	-4	-13.1	-5.2	-0.8
ABalaaap	143	-15.3	-4	1.4	-16.4	-2.9	1.7	-21	-3.9	-0.1	-15.5	-2.6	-0.6	-17.4	-2.6	-5.5	-13.1	-5.2	-0.8
ABalaaap	144	-15.4	-3.7	1.4	-16.4	-2.9	1.7	-20.2	-3.6	1.3	-15.5	-2.2	-0.6	-17.4	-2.6	-5.5	-13.4	-4.8	-0.3
ABalaaap	145	-15.3	-4	2.4	-16.9	-2.7	2.2	-20.2	-3.6	1.3	-14.7	-2	-0.1	-16.8	-2.9	-5	-14	-4.8	0.6
ABalaaap	146	-15.3	-4	2.4	-17.3	-2.8	3.2	-19.3	-4.6	1.3	-14.2	-2.2	-0.6	-16.4	-3.1	-3.5	-13.8	-5.5	1.1
ABalaaap	147	-15.5	-4.5	2.4	-18.2	-3.1	3.7	-19.1	-4.8	1.3	-14	-2.9	0.3	-15.6	-2.8	-4.5	-14.2	-5.8	1.6
ABalaaap	148	-16	-4.5	0.9	-18.2	-3.1	3.7	-19.9	-5.1	0.3	-14	-2.9	0.3	-15.6	-2.8	-4.5	-14.2	-5.8	1.6
ABalaaap	149	-16	-4.5	0.9	-17.9	-3.3	2.7	-19.9	-5.1	0.3	-14.2	-2.7	0.3	-15.4	-4	-3	-14.5	-6.1	2.1
ABalaaap	150	-16.3	-4.8	1.4	-18.2	-3.1	1.7	-19.8	-4.2	-0.6	-14.1	-3.8	-0.1	-15.9	-4.2	-3	-14	-6.3	1.6
ABalaaap	151	-16	-5	1.4	-18.2	-3.1	1.7	-19.9	-3.8	-0.6	-14.7	-4.3	-0.1	-15.9	-4.2	-3	-13.7	-7	1.1
ABalaaap	152	-16	-5	1.4	-17.8	-2.9	1.7	-19.9	-3.8	-0.6	-15	-4.3	-0.1	-15.6	-4.5	-3	-12.8	-7.2	1.1
ABalaaap	153	-16.2	-5.2	0.4	-17.6	-2.8	1.7	-19.5	-3.5	-1.6	-15	-4.3	-0.1	-15.1	-4.4	-2.5	-12.8	-7.2	1.1
ABalaaap	154	-16.2	-5.5	0	-17.6	-2.8	1.7	-18.1	-3.7	-1.6	-15.2	-4.6	-0.6	-15.1	-4.4	-2.5	-12.6	-6.7	1.1
ABalaaap	155	-16.2	-5.5	0	-16.8	-2.7	2.2	-17.4	-3.9	-1.6	-14.9	-5	-0.6	-13.8	-4.9	-3	-12.8	-6.9	0.6
ABalaaap	156	-16.7	-5	0	-15.4	-2.7	0.7	-17.4	-3.9	-1.6	-15.4	-5.2	-2.1	-12.9	-6	-4	-12.9	-6.7	0.1
ABalaaap	157	-16.7	-5	0	-14.6	-3.8	0.2	-17.1	-3.8	-1.1	-15.8	-5	-2.6	-13.1	-6.5	-3.5	-12.8	-6	-1.3
ABalaaap	158	-16.4	-5.3	-0.5	-14.6	-3.8	0.2	-16.9	-4	-1.1	-16.1	-4.8	-3.1	-13.1	-6.5	-3.5	-12.3	-6.2	-2.3
ABalaaap	159	-15.5	-5.5	-1	-14.7	-4.5	0.2	-15.6	-3.4	-1.6	-16.1	-4.8	-3.1	-12.6	-6.1	-2	-12.3	-6.2	-2.3
ABalaaap	160	-15.5	-5.5	-1	-14.2	-5.3	-0.7	-15.6	-3.4	-1.6	-15.6	-5	-2.6	-12.2	-5.8	-2.5	-11.4	-7.3	-2.8
ABalaaap	161	-15.1	-7.1	-1.5	-14.2	-5.3	-0.7	-14.7	-3.7	-0.6	-15.4	-4.8	-3.6	-12.2	-5.8	-2.5	-11.6	-8.3	-3.4
ABalaaap	162	-14.2	-7.3	-1	-13.9	-5	-1.7	-14	-3.5	0.3	-15.2	-4.3	-5.1	-11.6	-6.3	-2.5	-11.9	-9.1	-2.8
ABalaaap	163	-14.2	-7.3	-1	-14.3	-5.5	-2.2	-14	-3.5	0.3	-15	-4.5	-5.6	-12.3	-6.8	-2.5	-12.4	-10	-2.8
ABalaaap	164	-14.8	-8.5	-2.5	-14.3	-5.5	-2.2	-13.2	-3.8	-0.6	-15	-4.5	-5.6	-12.3	-6.8	-2.5	-12.4	-10	-2.8
ABalaaap	165	-15	-8.8	-3.5	-13.8	-5.9	-2.7	-12.5	-4.8	-1.1	-15.4	-4.6	-4.6	-12.3	-6.6	-3	-12.8	-9.8	-2.8
ABalaaap	166	-15	-8.8	-3.5	-13.1	-6	-2.7	-13.2	-6	-3.1	-15.4	-4.5	-5.1	-12.9	-6	-2.5	-13.4	-8.6	-3.9
ABalaaap	167	-14.8	-9.2	-3.5	-13.7	-7.4	-4.2	-13.2	-6	-3.1	-16.1	-4.7	-4.1	-12.6	-6.6	-3	-13.7	-7.7	-4.4
ABalaaap	168	-15	-9.7	-4	-13.7	-7.4	-4.2	-13.9	-7.6	-5.2	-16.5	-4.8	-3.1	-12.6	-6.6	-3	-14	-7.9	-4.9
ABalaaap	169	-15	-9.7	-4	-14.3	-6.4	-5.7	-15.3	-7.7	-4.7	-16.5	-4.8	-3.1	-11.2	-6.7	-3.5	-14	-7.9	-4.9
ABalaaap	170	-15	-9	-4.6	-13.7	-6.5	-4.2	-15.6	-8.4	-5.7	-15.8	-4.1	-3.1	-11.9	-5.8	-2.5	-14.1	-8	-5.4
ABalaaap	171	-15.4	-7.6	-4	-13.7	-6.5	-4.2	-15.6	-8.4	-5.7	-15.8	-4.5	-2.6	-11.9	-5.8	-2.5	-14	-7	-4.4
ABalaaap	172	-15.4	-7.6	-4	-14.1	-5.3	-3.7	-15.4	-8	-5.2	-15.6	-4.1	-3.1	-11.6	-5.5	-2	-13.7	-7	-3.9
ABalaaap	173	-16.1	-6.7	-3.5	-14.7	-4.4	-3.7	-15.5	-7.5	-4.1	-15	-4.6	-3.1	-12.1	-4.6	-2.5	-13.7	-7	-4.4
ABalaaap	174	-16.2	-5	-3	-14.5	-4.7	-3.7	-15.9	-6.7	-3.6	-15.2	-4.8	-4.6	-13.2	-3.7	-2	-13.9	-6.8	-4.4
ABalaaapa	175	-18.7	-3	-2	-16.5	-3.1	-5.2	-19.3	-4.5	-5.2	-17.1	-4.3	-5.1	-16.3	-4.6	-2.5	-16.1	-6.8	-3.4
ABalaaapa	176	-18.7	-3	-2	-16.5	-3.1	-5.2	-19.3	-4.5	-5.2	-17.1	-4.3	-5.1	-16.3	-4.6	-2.5	-16.1	-6.8	-3.4
ABalaaapa	177	-18.7	-3.7	-1.5	-17.5	-3.2	-5.7	-19.5	-3.3	-5.2	-17.4	-4.5	-5.1	-16.3	-5.3	-2.5	-15.7	-6.1	-4.9
ABalaaapa	178	-18.7	-3.7	-1.5	-17.5	-3.2	-5.7	-19.3	-3	-4.1	-17.6	-4	-5.1	-15.8	-4.7	-2	-15.7	-6.3	-5.4
ABalaaapa	179	-18.2	-4.6	-2.5	-17.4	-2.4	-6.2	-19.3	-3	-4.1	-17.6	-4	-5.1	-15.8	-4.7	-2	-15.7	-6.8	-4.9
ABalaaapa	180	-18.2	-4.6	-2.5	-17.4	-1.9	-6.7	-18.9	-2.8	-4.1	-17.4	-3.8	-5.1	-16.3	-4.8	-3.5	-15.7	-6.8	-4.9
ABalaaapa	181	-18.8	-4.4	-3	-17.4	-1.9	-6.7	-20.2	-2.7	-4.7	-17.6	-4	-5.6	-16.5	-3.8	-5	-15.3	-6.1	-4.9
ABalaaapa	182	-18.4	-4.4	-4.6	-17.1	-2.5	-6.2	-20.2	-2.7	-4.7	-17.5	-2.2	-6.7	-16.5	-3.8	-5	-15.4	-5.4	-6.4
ABalaaapa	183	-18.4	-4.4	-4.6	-17.1	-2.5	-6.2	-19.7	-2.2	-4.1	-17.5	-2.2	-6.7	-16.6	-3	-4	-15.4	-4.9	-5.9
ABalaaapa	184	-18.6	-4.4	-2.5	-17.4	-1.9	-4.7	-19	-3.4	-3.6	-17.1	-2.1	-6.7	-17.5	-2.1	-4.5	-15.4	-4.9	-5.9
ABalaaapa	185	-18.6	-4.4	-2.5	-17.2	-1.4	-5.2	-19	-3.4	-3.6	-16.9	-2.2	-6.7	-17.5	-2.1	-4.5	-16.2	-4.1	-5.4
ABalaaapa	186	-18.4	-4.4	-2	-17.2	-1.4	-5.2	-19.1	-4.5	-3.6	-17.5	-1.9	-6.7	-18.1	-1.3	-4	-16.5	-4.2	-4.4
ABalaaapa	187	-18.4	-3.9	-1	-17.5	-1.5	-4.7	-19.2	-3.7	-4.7	-17.5	-1.9	-6.7	-18	-0.5	-4.5	-17.1	-3.5	-3.9
ABalaaapa	188	-18.4	-3.9	-1	-17.5	-1.5	-4.7	-19.2	-3.7	-4.7	-17.8	-1.9	-6.7	-18	-0.5	-4.5	-17.1	-3.5	-3.9
ABalaaapa	189	-17.8	-3.4	-2	-17.7	-1.9	-4.7	-19.3	-3.5	-5.2	-18.6	-1.2	-6.1	-18.8	0	-4	-17.1	-3.3	-5.4
ABalaaapa	190	-17.8	-3.4	-2	-17.7	-1.1	-5.7	-19.5	-3	-5.2	-18.6	-1.7	-4.6	-18.5	0	-4.5	-17.2	-3.7	-4.9
ABalaaapa	191	-18	-3.9	-2.5	-17.7	-1.1	-5.7	-19.5	-3	-5.2	-18.6	-1.7	-4.6	-18.5	0	-4.5	-17.2	-3.9	-4.9
ABalaaapa	192	-18.5	-2.8	-3	-17.1	-1.2	-5.2	-18.4	-3.1	-4.7	-18	-1.4	-4.6	-18.4	1	-4.5	-17.2	-3.9	-4.9
ABalaaapa	193	-18.5	-2.8	-3	-17	-1.4	-5.7	-18.8	-2.1	-5.2	-17.9	-1	-5.6	-18.2	1.2	-5	-17.4	-3.3	-3.9
ABalaaapa	194	-18.3	-3.2	-2.5	-17	-1.4	-5.7	-18.8	-2.1	-5.2	-17.9	-1	-5.6	-18.2	1.2	-5	-17.7	-3	-3.4
ABalaaapa	195	-18.3	-3.2	-2.5	-16.7	-2.5	-5.2	-19.4	-2.2	-4.1	-18	-0.5	-5.6	-17.9	1.1	-4.5	-17.2	-2.3	-3.9
ABalaaapa	196	-18.3	-2	-2	-16.7	-2.5	-5.2	-19	-2.1	-4.1	-18.4	-1.6	-6.1	-18	1.2	-4.5	-17.2	-2.3	-3.9
ABalaaapa	197	-18.7	-2.3	-3	-17.1	-2.3	-4.7	-19	-2.1	-4.1	-18.2	-1.9	-5.6	-18	1.2	-4.5	-17.5	-3.3	-3.4
ABalaaapa	198	-18.7	-2.3	-3	-17.8	-2.2	-4.7	-18.7	-2.1	-3.1	-18.2	-1.9	-5.6	-17.7	1.1	-4.5	-17.5	-3.2	-3.4
ABalaaapa	199	-19	-1.8	-3	-17.8	-2.2	-4.7	-18.5	-1.8	-3.1	-18.4	-1.4	-5.1	-18.1	0.5	-4	-17.5	-3.2	-3.9
ABalaaapa	200	-19	-1.8	-3	-18.1	-2.5	-3.7	-18.5	-1.8	-3.1	-17.7	-1.9	-5.1	-18.1	0.5	-4	-17.5	-3.2	-3.9
ABalaaapa	201	-19.2	-1.8	-2.5	-18.1	-2.5	-3.7	-18.8	-1.4	-3.1	-18.2	-1.7	-4.6	-18	-0.1	-3	-17.2	-3	-3.4
ABalaaapa	202	-19.2	-1.8	-2.5	-17.7	-3.3	-3.7	-19.2	-1.7	-2.1	-18.2	-1.7	-4.6	-17.3	0.2	-4	-17.4	-3.5	-3.4
ABalaaapa	203	-19.2	-1.8	-3	-16.9	-3.8	-4.7	-19.2	-1.7	-2.1	-18.2	-2.3	-5.1	-17.3	0.2	-4	-17.2	-3.9	-3.9
ABalaaapa	204	-18.8	-1.6	-4	-16.9	-3.8	-4.7	-18.9	-0.8	-1.6	-17.8	-2.4	-5.6	-16.9	-0.4	-3.5	-17.2	-3.9	-3.9
ABalaaapa	205	-18.8	-1.6	-4	-17.1	-3	-4.2	-18.5	-0.5	-1.1	-18	-1.7	-5.6	-16.9	-0.8	-3	-16.9	-3.9	-4.4
ABalaaapa	206	-19.1	-1.3	-4.6	-17.1	-3	-4.2	-18.5	-0.5	-1.1	-18	-1.7	-5.6	-16.9	-0.8	-3	-17.5	-3	-3.4
ABalaaapa	207	-19.1	-1.3	-4.6	-17.1	-3	-4.2	-19.2	-0.6	-2.1	-17.7	-1.9	-6.7	-16.9	-0.9	-3	-17.5	-3	-3.9
ABalaaapa	208	-19.3	-0.8	-4	-16.9	-2	-4.7	-18.9	-0.4	-1.6	-18.2	-1.4	-7.7	-17	-2	-2.5	-17.5	-3	-3.9
ABalaaapa	209	-19.3	-1.8	-4	-16.9	-2	-4.7	-18.9	-0.4	-1.6	-18.2	-1.4	-7.7	-17	-2	-2.5	-17.7	-2.8	-3.9
ABalaaapa	210	-19.3	-1.8	-4	-17	-1.9	-5.2	-18.6	-0.1	-1.6	-17.8	-1.9	-8.7	-17.1	-1.4	-3	-18.1	-1.8	-3.4
ABalaaapa	211	-19	-2	-4.6	-17.2	-2.1	-5.7	-18.8	0.2	-1.6	-17.3	-1.7	-8.2	-16.6	-1.1	-3.5	-18	-1.6	-4.4
ABalaaapa	212	-19	-2	-4.6	-17.2	-2.1	-5.7	-18.8	0.2	-1.6	-18.2	-0.7	-7.7	-16.6	-1.1	-3.5	-18	-1.6	-4.4
ABalaaapa	213	-19.1	-1.4	-4	-18.2	-1.6	-5.2	-18.6	0.3	-1.6	-18.2	-0.7	-7.7	-16.4	-2.6	-4	-17.8	-1.3	-4.9
ABalaaapa	214	-19.3	-1.6	-4	-18.2	-1.6	-5.2	-19.2	-0.4	-1.6	-18.8	-1.2	-7.2	-15.9	-2.1	-4	-18.3	-1.3	-4.4
ABalaaapa	215	-19.3	-1.6	-4	-18.3	-2	-5.2	-19.2	-0.4	-1.6	-18.8	-1.6	-6.7	-15.9	-2.1	-4	-18.7	-1.3	-4.4
ABalaaapa	216	-20.2	-1.1	-3.5	-18.9	-1.2	-5.2	-19.1	-0.8	-1.6	-18.9	-1.9	-6.1	-16.7	-2.3	-3	-18.7	-1.3	-4.4
ABalaaapa	217	-20.2	-1.1	-3.5	-18.9	-1.2	-5.2	-19.3	-1.1	-1.1	-18.9	-1.9	-6.1	-16.7	-2.3	-3	-18.3	-1.3	-3.9
ABalaaapa	218	-20.3	0	-3.5	-19.4	-1.5	-5.2	-19.3	-1.1	-1.1	-19.5	-1.1	-6.7	-16.7	-2.3	-3	-18.6	-0.9	-3.4
ABalaaapa	219	-20.1	-0.2	-4	-19.4	-1.5	-5.2	-19.3	-1.1	-1.1	-19.1	-0.5	-6.7	-16.7	-2.3	-4	-18.4	-1.3	-3.9
ABalaaapa	220	-20.1	-0.2	-4	-19.4	-0.8	-4.7	-19.3	-1.1	-0.6	-19.3	-0.4	-5.6	-17.8	-2.1	-4	-18.4	-1.3	-3.9
ABalaaapa	221	-20.3	0	-4	-19.3	-0.6	-3.2	-19.3	-1.1	-0.6	-19.3	-0.4	-5.6	-17.8	-2.1	-4	-18.8	-1.4	-3.4
ABalaaapa	222	-20.3	0	-4	-19.3	-0.6	-3.2	-19.3	-1.3	-0.6	-19.3	0	-5.6	-17.9	-1	-4	-18.6	-1.3	-4.4
ABalaaapa	223	-19.1	-0.8	-3.5	-19.2	0.2	-3.7	-19.5	0	-1.1	-19.3	-0.4	-4.1	-17.7	-0.9	-6	-18.4	-1.8	-3.4
ABalaaapa	224	-18.7	-0.3	-4.6	-18.8	-0.7	-3.7	-19.9	-0.1	-1.6	-19	-0.5	-4.6	-18	-0.5	-6	-18.3	-1.4	-4.4
ABalaaapal	225	-19.2	1	-3	-18.8	1.4	-3.7	-20.4	2.2	-2.6	-19.5	1.3	-5.6	-18.3	1.4	-5	-18.9	0.7	-3.4
ABalaaapal	226	-19.2	1	-3	-18.8	1.4	-3.7	-20.4	2.2	-2.6	-19.5	1.3	-5.6	-18.3	1.4	-5	-18.9	0.7	-3.4
ABalaaapal	227	-19.9	0.9	-3	-19.2	2.5	-3.7	-20.5	2.8	-2.1	-19.6	2.2	-5.1	-18.8	3.3	-3.5	-19.3	1	-2.3
ABalaaapal	228	-19.9	1	-2	-19	2.7	-2.7	-20	2.2	-2.6	-20.3	1.6	-3.1	-19.3	3.4	-2.5	-18.7	1.4	-1.8
ABalaaapal	229	-19.9	1	-2	-19	2.7	-2.7	-20	2.2	-2.6	-19.2	1.1	-3.1	-19.3	3.4	-2.5	-18.7	1.4	-1.8
ABalaaapal	230	-20	1.6	-0.5	-19.4	2.4	-2.2	-20.4	1.8	-2.6	-19.2	1.1	-3.1	-19.3	3.2	-2.5	-18.2	2	-1.8
ABalaaapal	231	-19.9	1.4	-1.5	-19.4	2.4	-2.2	-20.8	3	-2.6	-18.6	0.9	-2.6	-20	3.3	-2	-18.1	1.9	-1.3
ABalaaapal	232	-19.9	1.4	-1.5	-19.4	2.4	-2.2	-20.8	3	-2.6	-18.3	0.8	-3.1	-20	3.3	-2	-18.1	1.9	-1.3
ABalaaapal	233	-20	1.9	-1	-19.9	2.2	-2.7	-21.6	2.7	-2.6	-18.5	1.5	-3.6	-20.1	2.6	-3.5	-18	2.5	-1.8
ABalaaapal	234	-20	1.9	-1	-20	1.7	-1.7	-22	1.8	-2.1	-18.5	1.5	-3.6	-20.1	2.8	-2.7	-18	2.5	-1.8
ABalaaapal	235	-20.2	2.1	-1.5	-20	1.7	-1.7	-22	1.8	-2.1	-18.3	2.2	-3.6	-20.1	2.8	-2.7	-17.6	2.2	-1.3
ABalaaapal	236	-20.2	2.1	-1.5	-20	1.4	-2.2	-22.4	1.3	-1.1	-17.4	2.2	-3.6	-20.1	2.9	-1.8	-17.6	2.2	-1.3
ABalaaapal	237	-19.5	1.2	-1.5	-19.7	0.6	-2.2	-22	1.6	-1.1	-18.1	2	-4.1	-20	3.1	-1	-17.4	2	-0.8
ABalaaapal	238	-19.3	1.5	-0.5	-19.7	0.6	-2.2	-22	1.6	-1.1	-18.1	2	-4.1	-20	3.1	-1	-17.1	2.4	-1.3
ABalaaapal	239	-19.3	1.5	-0.5	-19.3	0	-2.2	-21.9	1.4	-1.6	-18.1	1.8	-3.6	-19	3.2	-0.5	-17.1	2.4	-1.3
ABalaaapal	240	-19.5	2.2	0.4	-18.6	0.1	-2.2	-21.8	0.7	-1.6	-18.1	2.2	-3.6	-18.4	2.9	0.4	-16.8	2.3	-1.8
ABalaaapal	241	-19.3	2.2	0	-18.6	0.1	-2.2	-21.8	0.7	-1.6	-17.9	1.7	-3.6	-18.4	2.9	0.4	-16.8	2.5	-1.8
ABalaaapal	242	-19.6	2.1	0	-18.4	0.1	-1.7	-21.4	0.7	-0.6	-17.9	1.7	-3.6	-18.2	3.3	-0.5	-17.1	2	-2.8
ABalaaapal	243	-19.6	2.1	0	-18.8	0.9	-1.7	-21.2	0.4	-0.6	-17.7	1.7	-3.1	-18	2.9	-0.5	-17.1	2	-2.8
ABalaaapal	244	-19.5	1.9	-1	-18.8	0.9	-1.7	-20.6	0	-0.6	-17.9	1.8	-3.1	-18	2.9	-0.5	-17.4	1.7	-2.3
ABalaaapal	245	-19.4	2.6	-1	-18.7	0.3	-2.2	-20.6	0	-0.6	-17.5	1.7	-3.1	-17.3	3.2	0	-17.1	2	-2.3
ABalaaapal	246	-19.4	2.6	-1	-18.4	1.4	-2.7	-20.2	0.7	-0.6	-17.5	1.7	-3.1	-17	3.5	-0.5	-17.1	2	-2.3
ABalaaapal	247	-19.1	2.5	-1	-18.4	1.4	-2.7	-19.5	1.7	-0.6	-17.7	1.8	-3.1	-17	3.5	-0.5	-17.3	1.5	-2.3
ABalaaapal	248	-19.3	1.9	-1.5	-18.4	2.1	-2.2	-19.5	1.7	-0.6	-17.5	1.7	-3.6	-16.6	4.1	-1	-17.3	1.2	-3.4
ABalaaapal	249	-19.3	2.2	-1.5	-18.2	2.2	-2.2	-19.5	2.1	-0.6	-16.8	2	-4.1	-16.9	4	-0.5	-17	2	-2.8
ABalaaapal	250	-19.3	2.2	-1.5	-18.2	2.2	-2.2	-18.9	2.6	-0.6	-16.8	2	-4.1	-16.9	4	-0.5	-17	2	-2.8
ABalaaapal	251	-18.9	2.2	-2.5	-18.7	2.7	-2.7	-18.9	2.6	-0.6	-16.8	2	-4.1	-17.1	4.2	-1.5	-17	1.7	-2.8
ABalaaapal	252	-18.9	2	-2.5	-18.5	2.5	-2.2	-18.8	1.8	-0.1	-17.2	1.7	-3.6	-17.1	4.2	-1.6	-17	1.5	-2.3
ABalaaapal	253	-18.9	2	-2.5	-18.5	2.5	-2.2	-19	1.1	-0.6	-17.5	1.7	-4.1	-17.1	4.2	-1.6	-17	1.5	-2.3
ABalaaapal	254	-19.3	2	-1.5	-18.5	2.3	-1.7	-19	1.1	-0.6	-17.5	1.7	-4.1	-17	4.1	-1.8	-17.3	1.8	-1.8
ABalaaapal	255	-18.2	2.7	-2.5	-18.1	3.1	-2.7	-19.3	0.2	-0.1	-17.6	1.8	-3.6	-16.9	4	-2	-17.3	2.2	-2.3
ABalaaapal	256	-18.6	2.2	-2.5	-18.1	3.1	-2.7	-19.3	0.6	-0.6	-17.6	1.8	-3.6	-16.9	4	-2	-17.3	2	-1.3
ABalaaapal	257	-18.6	2.2	-2.5	-18.4	3.4	-1.7	-19.3	0.6	-0.6	-17.2	2.5	-3.6	-16.6	4	-1.5	-17.3	2	-1.3
ABalaaapal	258	-18.6	2	-2.5	-18.2	4.1	-2.7	-18.8	0.4	-1.1	-17.2	2.5	-3.6	-16.6	4	-1.8	-17.3	2.2	-1.8
ABalaaapal	259	-18.9	2.2	-3	-18.2	4.1	-2.7	-19.5	0.1	-0.6	-16.8	2.9	-3.6	-16.6	4	-1.8	-17.2	3	-2.3
ABalaaapal	260	-18.9	2.2	-3	-17.7	5.1	-2.7	-19.5	0.1	-0.6	-16.8	2.7	-4.6	-16.5	3.9	-2.1	-17.2	3	-2.3
ABalaaapal	261	-18.9	2	-3.5	-18.1	5.1	-2.2	-19.1	0.4	-1.1	-16.7	3.1	-5.6	-16.5	3.8	-2.5	-16.9	2.3	-2.3
ABalaaapal	262	-18.9	2.2	-4	-18.1	5.1	-2.2	-18.5	1.4	-0.6	-16.7	3.1	-5.6	-16.5	3.8	-2.5	-16.9	2.5	-1.3
ABalaaapal	263	-18.2	2.5	-4.6	-17.8	4.9	-2.2	-18.7	1.3	-0.1	-16.7	3.4	-5.1	-16.3	4.1	-1.5	-16.9	3	-1.8
ABalaaapal	264	-18.2	2.5	-4.6	-17.5	5.3	-2.2	-18.7	1.3	-0.1	-16.3	3.4	-4.6	-15.9	4.6	-2	-16.9	3	-1.8
ABalaaapal	265	-18.4	2.8	-4.6	-17.5	5.3	-2.2	-18.7	2.4	-0.6	-16.3	3.4	-4.6	-15.9	4.6	-2	-16.6	3.2	-1.8
ABalaaapal	266	-18.2	2.7	-5.1	-17.3	5.8	-2.2	-18.2	2.3	-0.1	-16.3	3.4	-4.6	-15.5	5.1	-2	-16.5	3	-2.3
ABalaaapal	267	-18.2	2.7	-5.1	-16.7	5.5	-2.2	-18.2	2.3	-0.1	-16.3	3.4	-5.1	-15.1	5.4	-2.5	-16.5	3	-2.3
ABalaaapal	268	-18.4	3	-4	-16.7	5.5	-2.2	-18	2.9	-0.6	-16.5	3.8	-5.1	-15.1	5.4	-2.5	-16.1	3.4	-2.8
ABalaaapal	269	-18.2	3.3	-3.5	-16.6	5.9	-2.2	-17.8	2.7	-1.1	-16.5	3.8	-5.1	-15.2	4.5	-2	-16	4	-2.8
ABalaaapal	270	-18	3.7	-4	-16.7	6.8	-2.2	-17.8	2.7	-1.1	-16.5	3.8	-5.1	-15	5.2	-2.5	-15.8	4.5	-2.8
ABalaaapal	271	-18	3.7	-4	-16.7	6.8	-2.2	-18.3	2	-1.1	-16.1	4	-4.1	-15	5.2	-2.5	-15.8	4.5	-2.8
ABalaaapal	272	-18	3.7	-4	-16.6	6.4	-2.7	-18	3.2	-1.1	-16.5	3.6	-3.6	-14.3	5.1	-3	-15.8	4.9	-2.8
ABalaaapal	273	-18	4.4	-4	-16.2	6.7	-2.7	-18	3.2	-1.1	-16.7	3.6	-3.1	-15.1	5.7	-2.5	-15.6	4.5	-3.4
ABalaaapal	274	-18	4.4	-4	-16.2	6.7	-2.7	-17.9	3.4	-1.6	-16.7	3.6	-3.1	-15.1	5.7	-2.5	-15.6	4.5	-3.4
ABalaaapal	275	-18	4.2	-4.6	-16.5	6.8	-2.2	-18.1	3.4	-0.6	-16.3	4.5	-3.1	-14.8	5.8	-3	-15.8	4.7	-2.3
ABalaaapal	276	-17.6	4.5	-5.1	-16.7	6.8	-1.7	-18.1	3.4	-0.6	-16.9	4	-2.6	-14.9	6.2	-2.5	-15.6	4.7	-3.4
ABalaaapal	277	-17.8	4.7	-4	-16.7	6.8	-1.7	-17.9	3.4	-0.1	-16.7	4	-2.6	-14.9	6.2	-2.5	-15.5	5.4	-2.8
ABalaaapal	278	-17.8	4.7	-4	-16.7	7.3	-2.2	-17.7	3.6	-0.6	-16.7	4	-2.6	-14.5	6.7	-2.5	-15.5	5.4	-2.8
ABalaaapal	279	-17.8	4.7	-3.5	-16.7	7.3	-1.2	-17.7	3.6	-0.6	-17.2	3.8	-2.6	-14.7	7	-3	-15.6	5.9	-1.8
ABalaaapal	280	-18	4.2	-3	-16.7	7.3	-1.2	-18	4.3	-0.6	-17	3.8	-2.1	-14.7	7	-3	-15.8	5.7	-1.3
ABalaaapal	281	-18	4.2	-3	-16.7	7	-1.2	-17.6	5.4	-0.1	-16.9	3.8	-1.6	-14.6	7.4	-2.5	-15.8	5.7	-1.3
ABalaaapal	282	-17.6	4.8	-3	-16.7	6.8	-0.2	-17.5	5.6	-0.1	-16.9	3.8	-1.6	-14.8	7.2	-2.5	-15.9	5.9	-0.8
ABalaaapal	283	-17.4	4.8	-3	-16.7	6.8	-0.2	-17.5	5.6	-0.1	-16.7	4	-0.6	-14.8	7.2	-2.5	-16.2	5.7	-0.8
ABalaaapal	284	-17.2	5.7	-3.5	-16.9	6.5	0.2	-17.6	5.2	0.8	-16.7	4.1	-1.1	-14.8	7.4	-2.5	-16.1	5.9	-0.3
ABalaaapal	285	-17.2	5.7	-3.5	-16.9	6.8	0.2	-17.8	5.2	-0.1	-16.1	4.5	-0.1	-15.1	8	-2.5	-16.1	5.9	-0.3
ABalaaapal	286	-17.4	5	-3	-16.9	6.8	0.2	-17.8	5.2	-0.1	-16.1	4.5	-0.1	-15.1	8	-2.5	-16.1	6.1	0.1
ABalaaapal	287	-17.6	5	-3	-16.3	7.1	-0.7	-17.7	6.2	-0.1	-16.7	4.7	-0.6	-15.3	7.5	-2	-15.9	6.2	0.6
ABalaaapal	288	-17.6	5	-3	-16.5	7.3	0.2	-17.7	6.2	-0.1	-16.7	4.7	-0.1	-15.1	7.3	-3	-15.9	6.2	0.6
ABalaaapal	289	-17.4	5.3	-2.5	-16.5	7.3	0.2	-17.7	6.2	-0.1	-17.1	4.5	-0.6	-15.1	7.3	-3	-16.1	5.7	0.6
ABalaaapal	290	-17.5	5.9	-2.5	-16.7	7.3	-0.2	-17.7	6.2	0.3	-17.1	4.5	-0.6	-15.1	7.3	-1.5	-16.2	5.9	0.1
ABalaaapal	291	-17.7	5.9	-3	-16.3	7.3	0.2	-17.9	5.4	0.3	-17.2	4.1	-1.1	-15.3	7.5	-3	-16.2	6.4	1.6
ABalaaapal	292	-17.7	5.9	-3	-16.3	7.3	0.2	-17.9	5.4	0.3	-17.6	4.5	-0.6	-15.3	7.5	-3	-16.2	6.4	1.6
ABalaaapal	293	-18.3	5.4	-2.5	-16	6.9	0.7	-17.9	5.3	0.8	-16.9	3.8	-0.1	-15.1	7.1	-3	-16.1	6.1	2.1
ABalaaapal	294	-18.8	5.1	-2.5	-15.8	6.9	1.2	-18.1	5.1	0.3	-16.9	3.8	-0.1	-15.5	7	-3.5	-15.9	6.2	1.6
ABalaaapal	295	-18.8	5.1	-2.5	-15.8	6.9	1.2	-18.1	5.1	0.3	-16.9	4.5	0.8	-15.5	7	-3.5	-15.9	6.2	1.6
ABalaaapal	296	-18.8	5.1	-2	-15.7	6.9	1.7	-17.9	5.6	1.3	-16.5	4.8	1.3	-15.1	6.2	-2	-15.9	6.1	2.1
ABalaaapal	297	-17.6	4.8	-2	-15.6	7.1	1.2	-17.5	5.6	1.3	-16.4	5.4	1.3	-15.1	6.2	-2.5	-15.2	5.5	1.6
ABalaaapal	298	-17.6	5.2	-1.5	-15.6	7.1	1.2	-17.4	5.4	1.8	-16.4	5.4	0.8	-15.1	5.5	-2	-15.8	6.1	1.6
ABalaaapall	299	-17.3	6	-1.5	-14.1	8.2	1.7	-15.8	6.5	2.8	-15.9	7	1.8	-15	7.4	-1.5	-15.2	7.1	2.6
ABalaaapall	300	-17.3	6	-1.5	-14.1	8.2	1.7	-15.8	6.5	2.8	-15.9	7	1.8	-15	7.4	-1.5	-15.2	7.1	2.6
ABalaaapall	301	-17	6.7	-1.5	-14.5	8.4	1.7	-16	6.7	3.3	-15.5	7.4	1.4	-15.6	7.3	-2	-14.8	7.6	2.1
ABalaaapall	302	-17	6.7	-1.5	-14.5	8.4	1.7	-16	6.7	3.3	-15.4	7.6	1.1	-15.6	7.3	-2	-15	7.2	2.6
ABalaaapall	303	-17.3	6.9	-2	-14.3	8.4	2.2	-16.3	6.9	3.3	-15.4	7.6	1.1	-15.6	7.8	-2	-15	7.2	2.6
ABalaaapall	304	-17.3	6.7	-1.5	-14.5	7.8	2.7	-16.7	7.3	2.3	-16.8	7.8	0.7	-15.6	7.3	-2.5	-14.7	6.9	3.6
ABalaaapall	305	-17.3	6.7	-1.5	-14.5	7.8	2.7	-16.7	7.3	2.3	-17.1	8	0.3	-15.6	7.3	-2.5	-14.8	7.4	3.6
ABalaaapall	306	-17.2	6.4	-0.5	-14.3	8	2.7	-16.6	7.5	2.8	-17.1	8	0.3	-15.5	7.3	-2	-14.8	7.4	3.6
ABalaaapall	307	-17.2	6.4	-0.5	-14.3	8	2.7	-17	7.7	2.8	-17	8	0.8	-15.4	7.6	-2	-15.1	7.2	3.1
ABalaaapall	308	-17.1	6.7	-0.5	-14.3	8.2	2.7	-17	7.7	2.8	-16.8	8.1	1.3	-15.4	7.6	-2	-15.4	7.6	3.6
ABalaaapall	309	-17.1	6.9	-0.5	-14.5	8.6	2.7	-17.5	7.8	1.8	-16.8	8.1	1.3	-15	8.1	-2	-15.4	7.6	3.6
ABalaaapall	310	-17.1	6.9	-0.5	-14.5	8.6	2.7	-17.7	7.6	2.3	-16.6	8	1.8	-15	8.1	-2	-15.6	8.1	3.6
ABalaaapall	311	-17	6.9	-1	-14.7	9.1	2.7	-17.7	7.6	2.3	-16.8	8.3	1.8	-15.2	8.5	-1	-15.6	7.9	3.6
ABalaaapall	312	-17	6.9	-1.5	-14.7	9.1	2.7	-17.9	7.6	2.8	-16.8	8.3	1.8	-15	8.8	-1.5	-15.6	7.9	3.6
ABalaaapall	313	-17	6.9	-1.5	-14.5	9.7	2.7	-17.9	7.6	2.8	-17.3	7.8	0.8	-15	8.8	-1.5	-15.4	8.1	3.6
ABalaaapall	314	-16.6	7	-1	-14.4	9.1	2.7	-18.1	7.5	2.3	-16.9	7.4	0.8	-14.8	9	-1	-15.4	7.9	3.1
ABalaaapall	315	-16.6	7	-1	-14.4	9.1	2.7	-17.7	7.8	2.3	-16.9	7.4	0.8	-15.1	9.3	-1	-15.4	7.9	3.1
ABalaaapall	316	-16.4	7.2	-1.5	-14.6	8.9	2.7	-17.7	7.8	2.3	-16.8	7.4	0.9	-15.1	9.3	-1	-16	8.3	4.1
ABalaaapall	317	-16.8	7.2	-2	-14.6	8.9	2.7	-17.5	7.8	2.3	-16.6	7.4	1.1	-15.3	9.4	-1	-15.7	8.3	4.1
ABalaaapall	318	-16.8	7.2	-2	-14.8	9	2.7	-17.7	7.4	2.3	-16.4	7.5	1.2	-14.9	9.3	-1	-15.7	8.3	4.1
ABalaaapall	319	-16.8	7.2	-2	-15.1	9	2.7	-17.7	7.4	2.3	-16.4	7.5	1.2	-14.9	9.3	-1	-15.7	8.5	4.1
ABalaaapall	320	-16.8	7.4	-2	-15.1	9	2.7	-17.7	7.8	3.3	-16.2	7.5	1.3	-14.9	9.3	-0.5	-16.2	8.5	3.6
ABalaaapall	321	-16.8	7.4	-2	-15.2	9.4	2.7	-17.6	7.1	1.8	-16.2	7.6	1.3	-14.9	9.3	-0.5	-16.2	8.5	3.6
ABalaaapall	322	-17.1	7.5	-2	-15.2	9.4	2.7	-17.6	7.1	1.8	-16.2	7.6	1.3	-14.9	9.5	-0.5	-15.7	8.6	4.6
ABalaaapall	323	-17.1	7.5	-2	-15	8.6	3.2	-17.8	6.9	1.3	-16.3	7.6	1.6	-15	9.2	-0.5	-15.7	8.6	4.6
ABalaaapall	324	-17.1	7.4	-1	-14.6	8.9	3.2	-17.8	7.8	2.8	-16.4	7.6	1.8	-15	9.2	-0.5	-15.7	8.6	4.6
ABalaaapall	325	-16.8	7.4	-1.5	-14.6	8.9	3.2	-17.8	7.8	2.8	-16.4	7.6	1.8	-15.3	9.2	0	-15.9	8	4.6
ABalaaapall	326	-16.8	7.4	-1.5	-14.8	8.8	3.2	-17.9	7.5	2.3	-16.9	7.3	0.8	-14.9	9.5	-0.5	-15.6	7.9	5.1
ABalaaapall	327	-17.1	7.4	-1.5	-14.8	8.8	3.2	-17.9	7.5	2.3	-16.8	7.4	0.8	-14.9	9.5	-0.5	-15.6	7.9	5.1
ABalaaapall	328	-17.1	7.4	-2	-14.8	8.8	3.2	-17.7	7.6	2.8	-16.8	7.4	0.8	-14.9	9.7	0	-15.5	8	5.4
ABalaaapall	329	-17.1	7.4	-2	-14.9	8.9	3.2	-17.8	7.8	3.8	-16	7.6	1.3	-14.6	9.6	0.4	-15.4	8.1	5.6
ABalaaapall	330	-16.9	7.7	-1.5	-14.9	8.9	3.2	-17.8	7.8	3.8	-16.2	8.3	0.3	-14.6	9.6	0.4	-15.4	8.1	5.6
ABalaaapall	331	-16.9	7.7	-1.5	-14.9	9	3.2	-17.8	7.8	3.8	-16.2	8.3	0.3	-14.8	9.3	0.9	-15.4	8.5	5.6
ABalaaapall	332	-17.4	7.9	-2	-14.9	9	3.2	-18.3	7.3	3.8	-14.8	7.8	0.3	-14.8	9.3	0.9	-15.6	7.9	6.1
ABalaaapall	333	-17.2	8.2	-1.5	-14.8	9	3.2	-18.3	7.3	3.8	-14.8	7.8	0.3	-14.6	9	1.4
ABalaaapall	334	-17.2	8.2	-1.5	-14.9	9.2	3.2	-18.3	7.3	3.8	-14.8	7.8	0.3	-14.7	9.3	1.4
ABalaaapall	335	-17.2	8.2	-1.5	-14.9	9.2	3.2	-18	7.9	3.3	-15.1	8.5	0.3	-14.7	9.3	1.4
ABalaaapall	336	-16.7	8.6	-1	-14.6	9.1	3.7	-18	7.9	3.3	-15.9	9	0.8	-14.7	9.7	1.4
ABalaaapall	337	-16.7	8.6	-1	-14.6	9.1	3.7	-18.2	8.2	2.8	-15.1	8.9	1.3	-14.6	9.3	1.9
ABalaaapall	338	-16.5	8.4	-1	-14.9	9.2	3.2	-17.4	8.6	3.3	-15.1	8.9	1.3	-14.6	9.3	1.9
ABalaaapall	339	-16.5	8.4	-1	-14.3	8.5	3.7	-17.4	8.6	3.3	-15.1	8.5	1.3	-14.3	9.3	1.9
ABalaaapall	340	-16.5	8.7	-1.5	-14.3	8.5	3.7	-17.3	8.7	3.2	-15.1	8.7	1.8	-14.2	9.6	2.9
ABalaaapall	341	-16.7	8.4	-1	-14.9	9.3	3.7	-17.3	8.7	3.2	-15.1	8.7	1.8	-14.2	9.6	2.9
ABalaaapall	342	-16.7	8.4	-1	-14.9	9.3	3.7	-17.1	8.9	3.2	-15.3	9.2	1.3	-14.2	9.6	2.9
ABalaaapall	343	-16.7	8.4	-1	-14.7	9.5	3.7	-16.9	8.9	3.1	-15.3	8.9	1.3	-14.2	9.6	2.9
ABalaaapall	344	-17.1	8.4	-0.5	-14.6	8.8	4.3	-16.9	8.9	3.1	-15.3	8.9	1.3	-15.1	9	3.4
ABalaaapall	345	-17.1	8.4	-0.5	-14.6	8.8	4.3	-16.8	9.1	3	-15.3	8.7	2.1	-15.1	9	2.9
ABalaaapall	346	-17.2	9.1	0	-14.6	9.3	3.7	-16.6	9.2	2.9	-15.3	8.5	2.8	-15.1	9	2.9
ABalaaapall	347	-17.2	9.1	0	-14.6	9.3	3.7	-16.6	9.2	2.9	-15.3	8.5	2.8	-15.1	9	2.9
ABalaaapall	348	-16.9	9.3	1.1	-14.6	9.3	4.3	-16.5	9.3	2.8	-15.5	8.7	3.3	-15.2	8.7	4
ABalaaapall	349	-16.6	9.6	2.4	-14.7	8.9	4.6	-17.6	8.4	3.8	-15.2	8.7	2.3	-15.2	8.7	4
ABalaaapall	350	-16.6	9.6	2.4	-14.7	8.9	4.6	-17.6	8.4	3.8	-15.2	8.7	2.3	-15	9.2	5
ABalaaapall	351	-16.6	9.6	2.4	-14.9	8.6	4.9	-17.6	8.4	3.8	-15	8.7	1.3	-14.8	8.6	5
ABalaaapall	352	-17.2	8.8	2.9	-14.9	8.6	4.9	-16.9	10.1	2.8	-15.1	8.7	1.3
ABalaaapall	353	-17.2	8.8	2.9	-15.1	8.3	5.3				-15.1	8.7	1.3
ABalaaapall	354	-17.2	8.8	2.2	-15.1	8.8	4.8				-15.3	8.7	1.3
ABalaaapall	355	-17.2	8.8	2.2	-15.1	8.8	4.8				-15.5	8.7	1.3
ABalaaapall	356	-17.2	8.7	1.4	-15.3	9	5.3				-15.7	8.7	1.3
ABalaaapall	357	-17.4	8.6	1.9	-15.3	9	5.3
ABalaaapall	358	-17.4	8.6	1.9	-15	8.8	5.3
ABalaaapall	359	-17.2	8.2	1.4	-14.8	8.4	5.3
ABalaaapall	360	-17.1	8.1	0.9	-14.8	8.4	5.3
ABalaaapall	361				-14.5	8.2	5.8
ABalaaapall	362				-14.5	8.2	5.8
ABalaaapall	363				-14.3	8.4	5.8
ABalaaapall	364				-13.8	8.1	6.3
ABalaaapall	365				-13.8	8.1	6.3
ABalaaapall	366				-14	8.1	6.8
ABalaaapall	367				-14	8.1	6.8
ABalaaapall	368				-14	8.1	6.8
ABalaaapall	369				-14.1	8.9	6.3
ABalaaapall	370				-14.1	8.9	6.3
ABalaaapall	371				-13.8	8.1	6.3
ABalaaapall	372				-13.8	8.1	6.3
ABalaaapall	373				-13.9	8.9	6.8
ABalaaapall	374				-13.2	8.8	6.8
ABalaaapalr	299	-18.2	3.7	-1.5	-16.2	4.8	0.7	-17.7	4.3	0.8	-17.6	4.3	-0.1	-15.7	3.5	-2	-16.9	4.4	1.6
ABalaaapalr	300	-18.2	3.7	-1.5	-16.2	4.8	0.7	-17.7	4.3	0.8	-17.6	4.3	-0.1	-15.7	3.5	-2	-16.9	4.4	1.6
ABalaaapalr	301	-18.5	3	-1.5	-16.5	5	0.7	-18	4.2	0.3	-17.2	4.3	-0.1	-16.3	3.4	-2.5	-16.6	4.4	0.6
ABalaaapalr	302	-18.5	3	-1.5	-16.5	5	0.7	-18	4.2	0.3	-17.6	4.5	0.3	-16.3	3.4	-2.5	-16.8	4.1	0.6
ABalaaapalr	303	-18.5	3.7	-1.5	-16.5	5.7	0.7	-18	4.3	0.8	-17.6	4.5	0.3	-16.3	4.1	-2	-16.8	4.1	0.6
ABalaaapalr	304	-18.5	3.9	-2	-16.8	5.9	0.7	-18	4.2	0.3	-17.6	4.3	0.3	-15.8	3.7	-2.5	-16.4	4.2	1.1
ABalaaapalr	305	-18.5	3.9	-2	-16.8	5.9	0.7	-18	4.2	0.3	-17.3	5.2	-0.1	-15.8	3.7	-2.5	-16.4	4.6	1.6
ABalaaapalr	306	-18.5	3.9	-1.5	-16.8	6.1	0.7	-18.3	4.7	0.3	-17.3	5.2	-0.1	-16	3.5	-3	-16.4	4.6	1.6
ABalaaapalr	307	-18.5	3.9	-1.5	-16.8	6.1	0.7	-18	4.7	0.3	-16.9	4.6	-0.1	-16.2	3	-2.5	-16.7	4.6	0.6
ABalaaapalr	308	-18.1	4	-1.5	-16.8	6.1	1.7	-18	4.7	0.3	-17.2	4.5	-0.1	-16.2	3	-2.5	-16.6	4.7	2.1
ABalaaapalr	309	-18.1	4.4	-1.5	-16.6	6.4	1.2	-18	4.5	-0.1	-17.2	4.5	-0.1	-16.1	4.4	-3.5	-16.6	4.7	2.1
ABalaaapalr	310	-18.1	4.4	-1.5	-16.6	6.4	1.2	-18.5	4.4	-0.6	-17.4	4.3	0.3	-16.1	4.4	-3.5	-16.7	4.9	1.1
ABalaaapalr	311	-18.5	4.6	-2.5	-16.6	6.6	1.2	-18.5	4.4	-0.6	-18	4.5	-0.1	-16.2	4.4	-3	-16.7	4.9	2.1
ABalaaapalr	312	-18.1	5.2	-2	-16.6	6.6	1.2	-18.5	4.6	0.3	-18	4.5	-0.1	-16.5	5	-3.5	-16.7	4.9	2.1
ABalaaapalr	313	-18.1	5.2	-2	-16.5	7.1	1.2	-18.5	4.6	0.3	-17.8	4.5	-0.6	-16.5	5	-3.5	-16.6	5.1	2.1
ABalaaapalr	314	-17.9	5.5	-2	-16.7	6.8	1.7	-18.5	4.4	-0.1	-17.4	4.6	-0.6	-16.3	5.3	-3	-16.9	5.4	2.1
ABalaaapalr	315	-17.9	5.5	-2	-16.7	6.8	1.7	-18.5	4.8	0.3	-17.4	4.6	-0.6	-16.4	5.7	-3.5	-16.9	5.4	2.1
ABalaaapalr	316	-17.7	5.7	-2.5	-16.3	6.9	1.2	-18.5	4.8	0.3	-17.4	4.6	-0.6	-16.4	5.7	-3.5	-16.9	5.6	2.6
ABalaaapalr	317	-17.9	5.7	-2.5	-16.3	6.9	1.2	-18.4	4.6	0.8	-17.4	4.6	-0.6	-16.3	5.1	-3	-16.9	5.8	2.6
ABalaaapalr	318	-17.9	5.7	-2.5	-16.5	7.1	1.7	-18.3	4.7	0.3	-17.4	4.6	-0.6	-16.3	5	-3.5	-16.9	5.8	2.6
ABalaaapalr	319	-17.9	5.5	-3	-16.5	7	1.7	-18.3	4.7	0.3	-17.4	4.6	-0.6	-16.3	5	-3.5	-16.4	5.2	2.6
ABalaaapalr	320	-17.7	5.7	-3	-16.5	7	1.7	-18.3	4.7	0.8	-17.4	4.6	-0.6	-16.2	5.1	-1.5	-16.7	5.6	2.6
ABalaaapalr	321	-17.7	5.7	-3	-16.7	7.3	1.7	-18.4	4.4	-0.6	-17.5	4.6	-0.6	-16.2	5.1	-1.5	-16.7	5.6	2.6
ABalaaapalr	322	-17.7	5.5	-3	-16.7	7.3	1.7	-18.4	4.4	-0.6	-17.5	4.6	-0.6	-16.2	5.1	-2	-16.6	6.1	2.6
ABalaaapalr	323	-17.7	5.5	-3	-16.7	7.2	2.2	-18.4	4.2	-0.1	-17.6	4.6	-0.6	-16	4.9	-2	-16.7	6.1	2.6
ABalaaapalr	324	-17.8	4.9	-2.5	-16.5	7.1	1.7	-18.1	4.9	-0.1	-17.8	4.5	-0.6	-16	4.9	-2	-16.7	6.1	2.6
ABalaaapalr	325	-17.4	5	-3.5	-16.5	7.1	1.7	-18.1	4.9	-0.1	-17.8	4.5	-0.6	-16.7	5	-1	-16.9	5.4	2.6
ABalaaapalr	326	-17.4	5	-3.5	-16.7	7	1.7	-18.7	4.2	-0.1	-18.3	4.4	-0.6	-16.3	5.3	-1.5	-16.6	5.2	2.1
ABalaaapalr	327	-17.6	4.8	-3.5	-16.7	7	1.7	-18.7	4.2	-0.1	-17.6	4.1	-0.6	-16.3	5.3	-1.5	-16.6	5.2	2.1
ABalaaapalr	328	-17.8	4.7	-3.5	-16.5	6.8	1.7	-18.5	4.8	0.3	-17.6	4.1	-0.6	-16.3	5.5	-1.5	-16.7	5.1	2.1
ABalaaapalr	329	-17.8	4.7	-3.5	-16.3	7.1	1.7	-18.5	4.4	0.3	-18.2	5	-1.1	-16.2	5.1	-0.5	-16.7	4.9	2.1
ABalaaapalr	330	-17.4	5	-3	-16.3	7.1	1.7	-18.5	4.4	0.3	-18.5	5.8	-1.1	-16.2	5.1	-0.5	-16.7	4.9	2.1
ABalaaapalr	331	-17.4	5	-3	-16.2	6.9	1.2	-18.5	4.6	0.3	-18.5	5.8	-1.1	-16.3	5.1	-1	-16.4	4.7	1.6
ABalaaapalr	332	-17.4	4.5	-3	-16.2	6.9	1.2	-18.7	4.4	-0.1	-17.8	5.2	-1.6	-16.3	5.1	-1	-16.6	4.6	2.1
ABalaaapalr	333	-17.2	4.7	-3.5	-16.2	6.7	1.2	-18.7	4.4	-0.1	-18	5.3	-0.6	-16.2	5.3	-0.5
ABalaaapalr	334	-17.2	4.7	-3.5	-16.2	6.6	0.7	-18.7	4.6	-0.6	-18	5.3	-0.6	-16.3	5.1	-0.2
ABalaaapalr	335	-17.3	4.5	-2.5	-16.2	6.6	0.7	-18.4	4.2	0.8	-17.6	5.2	-0.6	-16.3	5.1	-0.2
ABalaaapalr	336	-17.3	4.5	-3	-16.1	6.2	1.2	-18.4	4.2	0.8	-17.8	4.8	-0.6	-16.5	4.8	0
ABalaaapalr	337	-17.3	4.5	-3	-16.1	6.2	1.2	-18.2	4.4	-0.6	-17.8	4.8	-0.6	-16.3	4.9	0.1
ABalaaapalr	338	-16.7	5.1	-3	-16.1	6.4	0.7	-18.2	4.2	-0.1	-17.8	4.8	-0.6	-16.3	4.9	0.1
ABalaaapalr	339	-16.7	5.1	-3	-15.6	6.1	1.2	-18.2	4.2	-0.1	-17.6	4.6	-0.6	-16.1	4.9	0.3
ABalaaapalr	340	-16.9	5.2	-4	-15.6	6.1	1.2	-17.8	4.5	-0.1	-17.6	5.2	-0.1	-15.8	5.1	0.4
ABalaaapalr	341	-16.9	5	-2.5	-15.7	6.7	1.2	-17.8	4.5	-0.1	-17.6	5.2	-0.1	-15.8	5.1	0.4
ABalaaapalr	342	-16.9	5	-2.5	-15.7	6.7	1.2	-18	4.7	-0.1	-17.6	4.8	-0.6	-15.9	4.9	-1
ABalaaapalr	343	-16.9	5	-2.5	-15	6.3	1.2	-17.6	4.9	-0.6	-17.4	4.6	-0.6	-15.9	4.9	-1
ABalaaapalr	344	-16.9	5	-2.5	-15.9	6.4	1.2	-17.6	4.9	-0.6	-17.4	4.6	-0.6	-15.9	4.9	-0.6
ABalaaapalr	345	-16.9	5	-2.5	-15.9	6.4	1.2	-17.4	5	0.8	-17.4	4.8	-0.6	-16	5	-0.2
ABalaaapalr	346	-16.9	5	-2.5	-15.4	6.3	1.2	-17.3	4.6	0.8	-17.3	5	-0.6	-16	5	-0.2
ABalaaapalr	347	-16.9	5	-2.5	-15.4	6.3	1.2	-17.3	4.6	0.8	-17.3	5	-0.6	-16.1	5	0.1
ABalaaapalr	348	-15.8	4.9	-1	-15.4	6.3	1.2	-17.2	5	0.8	-16.5	4.5	0.3	-16.2	5.1	0.4
ABalaaapalr	349	-15.8	5.3	-1	-15.1	5.9	1.7	-17.9	4	0.8	-16.3	4.3	-0.1	-16.2	5.1	0.4
ABalaaapalr	350	-15.8	5.3	-1	-15.1	5.9	1.7	-17.9	4	0.8	-16.3	4.3	-0.1	-16.2	5.1	0.9
ABalaaapalr	351	-15.8	5.1	-1	-15.1	5.7	1.7	-17.6	4.9	0.3	-16.9	4.3	-0.6	-15.5	4.7	0.4
ABalaaapalr	352	-16	4.8	-0.5	-15.1	5.7	1.7	-17.2	5.5	0.3	-16.5	4.5	-0.6
ABalaaapalr	353	-16	4.8	-0.5	-14.7	5.5	1.2				-16.5	4.5	-0.6
ABalaaapalr	354	-15.3	5.2	-1	-13.9	5.8	0.7				-16.7	5.2	-0.6
ABalaaapalr	355	-15.3	5.2	-1	-13.9	5.8	0.7				-16.7	5.2	-0.6
ABalaaapalr	356	-14.9	5.2	-1.5	-14	5.6	1.7				-17.6	4.8	-0.1
ABalaaapalr	357	-15.1	5.2	-1.5	-14	5.6	1.7
ABalaaapalr	358	-15.1	5.2	-1.5	-13.7	5.6	1.2
ABalaaapalr	359	-15.2	4.6	-2	-13.2	5.3	1.2
ABalaaapalr	360	-15.2	4.6	-2.5	-13.2	5.3	1.2
ABalaaapalr	361				-12.7	5.7	1.2
ABalaaapalr	362				-12.7	5.7	1.2
ABalaaapalr	363				-12.7	5.7	0.7
ABalaaapalr	364				-12.2	5.4	0.2
ABalaaapalr	365				-12.2	5.4	0.2
ABalaaapalr	366				-12.2	5.4	0.2
ABalaaapalr	367				-12.2	5.4	0.2
ABalaaapalr	368				-11.8	5.2	-0.2
ABalaaapalr	369				-11.8	5.7	-0.2
ABalaaapalr	370				-11.8	5.7	-0.2
ABalaaapalr	371				-11.5	5.5	-0.7
ABalaaapalr	372				-11.5	5.5	-0.7
ABalaaapalr	373				-11.6	5.9	-0.7
ABalaaapalr	374				-11.2	6	-1.2
ABalaaapar	225	-18	-3	-5.1	-19.3	-1.7	-3.2	-20.3	-2.1	-1.6	-19.6	-2.4	-4.6	-18.5	-2.5	-4	-18.3	-3.7	-3.4
ABalaaapar	226	-18	-3	-5.1	-19.3	-1.7	-3.2	-20.3	-2.1	-1.6	-19.6	-2.4	-4.6	-18.5	-2.5	-4	-18.3	-3.7	-3.4
ABalaaapar	227	-18.7	-3.3	-5.1	-19.4	-1.8	-3.4	-20.7	-2.6	-1.1	-19.9	-2.4	-4.6	-19.7	-1.2	-2.5	-19.3	-3.5	-2.8
ABalaaapar	228	-19.7	-2.1	-5.6	-19.5	-1.9	-3.6	-20.9	-3	-1.6	-20	-3.2	-4.1	-20.7	-1.1	-2.5	-19.4	-3.3	-1.8
ABalaaapar	229	-19.7	-2.1	-5.6	-19.5	-1.9	-3.6	-20.9	-3	-1.6	-19.4	-3.7	-4.1	-20.7	-1.1	-2.5	-19.4	-3.3	-1.8
ABalaaapar	230	-19.5	-2.3	-4	-19.6	-1.9	-3.8	-21.1	-2.8	-2.1	-19.8	-4	-4.1	-21.4	-1	-2.5	-19.6	-2.4	-1.3
ABalaaapar	231	-19.9	-2.1	-4	-19.8	-2	-4	-21.7	-2.2	-2.1	-19.3	-3.7	-3.1	-21.4	-1	-3.5	-19.4	-2.1	-1.8
ABalaaapar	232	-19.9	-2.1	-4	-19.8	-2	-4	-21.7	-2.2	-2.1	-19.3	-3	-3.6	-21.4	-1	-3.5	-19.4	-2.1	-1.8
ABalaaapar	233	-20.2	-1.7	-3.5	-20	-2.2	-4.2	-22.5	-1.7	-2.6	-20	-1.9	-3.1	-21.9	-1.5	-4	-19.4	-1.4	-1.8
ABalaaapar	234	-20.6	-2.4	-2.5	-20	-1.6	-3.2	-22.6	-2.1	-3.1	-19.3	-1.6	-3.6	-22.5	-0.4	-3	-19.4	-1.4	-1.8
ABalaaapar	235	-20.4	-2.6	-1.5	-20	-1.6	-3.2	-22.6	-2.1	-3.1	-19.3	-1.6	-3.6	-22.5	-0.4	-3	-19.4	-1.4	-1.8
ABalaaapar	236	-20.4	-2.6	-1.5	-20	-1.6	-3.2	-22.3	-2.7	-2.1	-19.3	-2.5	-4.1	-21.7	-1	-3.5	-19.1	-1.9	-1.3
ABalaaapar	237	-19.9	-3.3	-1	-19.7	-3.1	-1.2	-22.7	-1.9	-2.1	-19.3	-2.1	-3.6	-21.2	-0.7	-2	-19.1	-1.6	-1.8
ABalaaapar	238	-19.7	-2.6	-1.5	-19.7	-3.1	-1.2	-22.7	-1.9	-2.1	-18.6	-1.9	-3.6	-21.2	-0.7	-2	-19.1	-1.6	-1.8
ABalaaapar	239	-19.7	-2.6	-1.5	-19.6	-3.3	-1.7	-22.4	-2.5	-2.1	-18.2	-2.3	-3.1	-20.7	-0.9	-1.5	-18.7	-1.1	-2.3
ABalaaapar	240	-20.2	-2.1	0	-19.1	-3.2	-2.2	-22.1	-2.7	-1.6	-18.4	-2.4	-3.6	-19.9	-1	0	-18.7	-1.1	-2.3
ABalaaapar	241	-19.9	-2.1	0	-19.1	-3.2	-2.2	-22.1	-2.7	-1.6	-17.8	-2.4	-3.6	-19.9	-1	0	-18.4	-1.8	-2.8
ABalaaapar	242	-19.9	-2.1	0	-18.5	-3.2	-1.7	-21.9	-2.7	0.3	-17.4	-2.9	-3.1	-19.8	-0.5	0	-18.4	-1.8	-2.8
ABalaaapar	243	-19.9	-2.4	-0.5	-19	-2.6	-1.7	-22.3	-2.8	-0.1	-18	-2.8	-3.6	-19.4	-0.7	0	-18.1	-2	-3.4
ABalaaapar	244	-19.9	-2.8	-0.5	-19	-2.6	-1.7	-22.3	-2.8	-0.1	-17.6	-2.9	-3.6	-19.4	-0.7	0	-18.1	-2.5	-3.9
ABalaaapar	245	-20	-2.3	-1	-19.2	-3.2	-1.7	-21.6	-2.9	-0.6	-17.6	-2.9	-3.6	-19.1	-0.9	0	-18.1	-2.5	-3.9
ABalaaapar	246	-20	-2.3	-1	-19	-2.6	-2.2	-21.3	-2.2	0.3	-17.1	-2.6	-4.6	-18.8	-0.4	-1	-18.3	-2.3	-3.4
ABalaaapar	247	-19.8	-1.6	-1.5	-19	-2.6	-2.2	-21.3	-2.2	0.3	-17.3	-2.8	-4.6	-18.8	-0.4	-1	-18.2	-3	-4.4
ABalaaapar	248	-19.7	-1.9	-1.5	-19.3	-1.9	-2.2	-21.1	-1.1	0.3	-17.1	-2.9	-4.6	-18.3	-0.1	-0.5	-18.2	-3	-4.4
ABalaaapar	249	-19.7	-1.9	-1.5	-19.1	-2.1	-1.7	-21.1	-1.1	-0.6	-17.1	-2.9	-4.6	-18.3	-0.1	-0.5	-17.7	-2.8	-4.9
ABalaaapar	250	-19.5	-1.9	-2	-19.1	-2.1	-1.7	-21.1	-1.1	-0.6	-17.3	-3.1	-4.1	-18.3	-0.1	-0.5	-18	-2.3	-4.4
ABalaaapar	251	-19.5	-1.9	-2.5	-19.1	-1.4	-3.2	-21	-0.4	-0.6	-17.3	-2.9	-4.6	-17.6	0.1	-1	-18	-2.3	-4.4
ABalaaapar	252	-19.5	-1.9	-2.5	-18.6	-2.1	-2.7	-20.6	-1.6	-0.1	-17.3	-2.4	-4.1	-18.2	-0.1	-1.5	-17.5	-2.7	-4.9
ABalaaapar	253	-19.4	-2.6	-2.5	-18.6	-2.1	-2.7	-20.6	-1.6	-0.1	-17.5	-1.7	-4.6	-18.2	-0.1	-1.5	-18	-2.8	-4.9
ABalaaapar	254	-19.4	-2.8	-2	-18.6	-2.1	-2.2	-20.2	-2.7	-1.1	-16.9	-1.7	-4.6	-18.2	-0.5	-2	-17.7	-2.6	-4.4
ABalaaapar	255	-19	-2.3	-2.5	-18.4	-1.4	-3.2	-20	-3.3	-0.1	-16.9	-1.7	-4.6	-18.2	-0.5	-2	-17.7	-2.6	-4.4
ABalaaapar	256	-19	-2.3	-2.5	-18.4	-1.4	-3.2	-19.7	-3.3	-0.6	-16.8	-1.2	-5.6	-17.7	-0.2	-1.5	-17.8	-2.3	-4.4
ABalaaapar	257	-19	-3	-2.5	-18.2	-1.6	-3.2	-19.7	-3.3	-0.6	-16.9	-1.7	-4.6	-17.7	-0.2	-1.5	-18	-1.8	-3.9
ABalaaapar	258	-18.3	-2.7	-3.5	-18.5	-1.2	-3.2	-19.7	-3.3	-0.6	-17.1	-2.2	-4.6	-17.5	-0.5	-2	-18	-1.8	-3.9
ABalaaapar	259	-18.3	-2.7	-3.5	-18.5	-1.2	-3.2	-19.7	-3.9	-0.6	-17.1	-2.1	-5.1	-17.3	-1.1	-2.5	-17.8	-1.6	-3.9
ABalaaapar	260	-18.5	-2.7	-4	-17.7	-0.1	-4.2	-19.7	-3.9	-0.6	-17.5	-1.9	-4.1	-17.3	-1.1	-2.5	-17.7	-1.6	-4.9
ABalaaapar	261	-18.2	-3.2	-4	-17.9	0	-4.2	-19.5	-3.7	-0.1	-17.1	-1.2	-4.6	-17.3	-1.1	-2.5	-17.7	-1.6	-4.9
ABalaaapar	262	-18.2	-3.2	-4	-17.9	0	-4.2	-19.2	-2.4	-1.1	-16.9	-1	-5.1	-16.8	-0.3	-2	-17.4	-2.3	-4.9
ABalaaapar	263	-18.2	-2.9	-5.6	-18.3	-0.2	-3.7	-19.2	-2.4	-1.1	-16.8	-1	-4.6	-16.8	-0.3	-2	-17.5	-2.3	-3.9
ABalaaapar	264	-18	-2.5	-5.1	-18.2	0.3	-4.2	-19	-3.4	-1.1	-16.8	-1	-4.6	-16.8	-0.3	-2	-17.5	-2.3	-3.9
ABalaaapar	265	-18.1	-2.2	-5.1	-18.2	0.3	-4.2	-18.9	-2.7	-1.6	-16.9	-0.8	-4.1	-16.7	0.7	-3	-17.2	-2.5	-4.4
ABalaaapar	266	-18.1	-2.2	-5.1	-18.2	0.3	-4.2	-18.9	-2.7	-1.6	-17.1	-1	-3.6	-16.7	0.7	-3	-17.2	-2.3	-3.9
ABalaaapar	267	-18.3	-2.5	-5.6	-17.8	-0.8	-4.2	-18.8	-3	-1.1	-17.3	-0.7	-3.6	-17.1	0.9	-2.5	-17.2	-2.3	-3.9
ABalaaapar	268	-18.5	-2.5	-4	-17.8	-0.8	-4.2	-18.4	-2.7	-1.6	-17.5	-0.5	-4.1	-16.6	0	-2.5	-17	-1.6	-3.9
ABalaaapar	269	-18.5	-2.5	-4	-17.8	-0.4	-4.2	-18.4	-2.7	-1.6	-17.1	-1.2	-4.1	-16.6	0	-2.5	-17	-1.3	-4.4
ABalaaapar	270	-18.3	-2.5	-4.6	-17.9	0	-4.2	-18.4	-1.6	-1.6	-17.3	-1	-4.1	-16.6	0.5	-3	-17	-1	-4.9
ABalaaapar	271	-18.1	-2	-5.1	-17.9	0	-4.2	-18.6	-2.7	-2.6	-17.5	-1.2	-4.1	-16	1.1	-4	-17	-1	-4.9
ABalaaapar	272	-18.1	-2	-5.1	-17.7	-1.1	-4.7	-18.6	-2.7	-2.6	-17.3	-1.5	-3.6	-16	1.1	-4	-17	-1	-3.9
ABalaaapar	273	-18.3	-1.8	-5.1	-17.9	-0.6	-4.7	-18.5	-2.3	-3.1	-17.7	-0.9	-3.6	-16.3	1.5	-3.5	-16.9	-0.3	-4.4
ABalaaapar	274	-18.6	-1.5	-4	-17.9	-0.6	-4.7	-18.5	-2	-3.1	-17.7	-0.9	-3.6	-16	1.8	-4	-16.9	-0.3	-4.4
ABalaaapar	275	-18.4	-1.5	-4.6	-17.9	-0.6	-4.2	-18.5	-2	-3.1	-17.1	-1	-3.6	-16	1.8	-4	-16.9	-1.1	-4.9
ABalaaapar	276	-18.4	-1.5	-4.6	-18	-1.1	-3.7	-18.7	-2.1	-2.6	-16.9	-0.7	-4.1	-15.9	2.2	-3.5	-17.2	-1.8	-3.9
ABalaaapar	277	-18.4	-1.3	-5.1	-18	-1.1	-3.7	-18.6	-1.4	-2.6	-17	-0.3	-4.1	-15.9	2.8	-4	-17.2	-1.8	-3.9
ABalaaapar	278	-18.6	-0.5	-5.6	-18.1	-0.4	-3.7	-18.6	-1.4	-2.6	-17.3	0	-3.6	-15.9	2.8	-4	-17.2	-1.5	-3.9
ABalaaapar	279	-18.6	-0.5	-5.6	-17.8	0.6	-3.2	-18.6	-1.8	-2.6	-17.3	-0.3	-4.1	-15.7	2.7	-4	-16.9	-1	-3.9
ABalaaapar	280	-18.9	-0.6	-5.1	-17.8	0.6	-3.2	-18.4	-0.9	-3.1	-17.1	-0.5	-4.1	-16.2	3.2	-4	-16.9	-1	-3.9
ABalaaapar	281	-19.1	-1.6	-4	-18	0.2	-3.7	-18.4	-0.9	-3.1	-17.1	-0.7	-3.1	-16.2	3.2	-4	-17	-0.3	-3.4
ABalaaapar	282	-19.1	-1.6	-4	-18.1	-0.2	-3.2	-18.7	-0.3	-3.1	-16.9	-0.8	-3.1	-16	3.7	-4	-17.2	-0.4	-3.4
ABalaaapar	283	-19.1	-0.8	-3.5	-18.1	-0.2	-3.2	-18.6	-0.1	-3.6	-17.3	-0.1	-3.1	-16	3.5	-4	-17.3	-0.6	-2.8
ABalaaapar	284	-18.7	0.1	-4.6	-18.3	-0.7	-2.7	-18.2	0.5	-2.6	-17.3	-0.1	-3.1	-15.9	3.9	-4	-17.3	-0.6	-2.8
ABalaaapar	285	-18.5	0.1	-5.6	-18.2	0.4	-2.7	-18.2	0.5	-2.6	-17.3	0.6	-2.6	-15.9	3.9	-4	-17.5	-0.6	-2.8
ABalaaapar	286	-18.5	0.1	-5.6	-18.2	0.4	-2.7	-18.6	0.2	-3.1	-17.4	1.1	-2.6	-16	3.7	-3.5	-17.8	-0.4	-2.8
ABalaaapar	287	-18.5	-0.1	-4.6	-18.1	1	-2.2	-18.5	1.1	-3.1	-17.4	1.3	-2.6	-16.2	3.4	-3.5	-17.8	-0.4	-2.8
ABalaaapar	288	-18.7	-0.3	-4.6	-18.1	1.3	-2.7	-18.5	1.1	-3.1	-17.7	1.5	-3.1	-16.2	3.4	-3.5	-17.9	-0.3	-1.8
ABalaaapar	289	-18.7	-0.3	-4.6	-18.1	1.3	-2.7	-18.3	1.2	-3.1	-17.5	1.1	-2.6	-16	3.7	-3.5	-17.8	-0.8	-1.8
ABalaaapar	290	-18.7	0.5	-5.1	-18.1	1.5	-2.2	-18.2	0.7	-3.1	-17.7	1.1	-2.6	-16.1	3.6	-4	-17.8	-0.8	-1.8
ABalaaapar	291	-18.7	0.6	-3.5	-17.9	2	-2.2	-18.2	0.7	-3.1	-17.9	0.8	-2.6	-16.1	3.6	-4	-17.6	-0.8	-2.3
ABalaaapar	292	-18.7	0.6	-3.5	-17.9	2	-2.2	-18.4	0.9	-3.6	-17.9	1.5	-2.6	-16.2	3	-4	-17.6	-0.9	-2.3
ABalaaapar	293	-18.6	1.2	-4	-18	2.1	-2.2	-18.2	0.7	-3.1	-17.9	1.5	-2.6	-16.2	3	-4	-17.6	-0.9	-2.3
ABalaaapar	294	-18.6	1.2	-3.5	-18.2	2.4	-0.7	-18.2	0.7	-3.1	-17.9	1.1	-2.1	-16.2	3	-4	-17.6	0	-1.8
ABalaaapar	295	-19.2	1.2	-3	-18.2	2.4	-0.7	-18.6	0.3	-3.6	-17.7	1.3	-2.1	-16.1	2.7	-4	-17.6	0.5	-1.8
ABalaaapar	296	-19.2	1.2	-3	-17.7	3.3	-0.2	-18.6	0.7	-2.6	-18.1	1.5	-2.1	-15.9	2.7	-3.5	-17.6	0.5	-1.8
ABalaaapar	297	-19.3	1.2	-2.5	-17.4	3.6	-0.2	-18.6	0.7	-2.6	-18.1	1.7	-2.1	-15.9	2.7	-3.5	-17.4	1.5	-1.8
ABalaaapar	298	-19.2	1.3	-2	-17.4	3.6	-0.2	-18.6	1.6	-3.6	-18.1	1	-1.6	-15.9	2.3	-4	-17.6	1.2	-0.3
ABalaaapar	299	-19.2	1.3	-2	-17.5	3.8	-0.7	-18.6	1.8	-2.1	-18.1	1.5	-1.6	-16.1	2.2	-4	-17.3	1.7	-0.8
ABalaaapar	300	-19.1	1.5	-2.5	-17.1	3.2	-0.7	-18.6	1.8	-2.1	-18.5	1.3	-1.6	-16.1	2.2	-4	-17.3	1.7	-0.8
ABalaaapar	301	-19.4	1	-2.5	-17.1	3.2	-0.7	-18.8	2.2	-2.1	-18.3	1.7	-1.6	-16.5	1.9	-2.5	-17.4	1.7	-1.3
ABalaaapar	302	-19.4	1	-2.5	-17.3	3.8	-1.2	-18.6	2.4	-2.1	-18.3	1.7	-2.1	-16.3	2	-3.5	-17.4	1.7	-1.3
ABalaaapar	303	-19.7	1.2	-3	-17.5	4	-1.2	-18.6	2.4	-2.1	-18.3	1.7	-2.1	-16.3	2	-3.5	-17.4	1.7	-1.3
ABalaaapar	304	-19.5	1.2	-2.5	-17.5	4	-1.2	-18.9	2.2	-2.6	-18.6	1.5	-1.1	-16	2	-4	-17.4	2	-0.8
ABalaaapar	305	-19.7	1.2	-3	-17.5	3.8	-0.7	-18.6	1.8	-2.1	-18.8	1.6	-1.6	-16.1	2.3	-4.5	-17.4	1.5	-0.8
ABalaaapar	306	-19.7	1.2	-3	-17.5	4	-2.2	-18.6	1.8	-2.1	-19	2	-1.6	-16.1	2.3	-4.5	-17.4	1.5	-0.8
ABalaaapar	307	-19.4	1	-3	-17.5	4	-2.2	-18.4	2.4	-2.6	-19	2	-1.6	-16.1	1.8	-4	-17.4	1.7	-0.8
ABalaaapar	308	-19.5	1	-2	-17.7	4	-0.7	-18.2	2.3	-2.1	-19.2	1.8	-1.6	-15.9	2.3	-5	-17.4	2	-1.3
ABalaaapar	309	-19.5	1	-2	-17	4.1	-1.7	-18.2	2.3	-2.1	-19	2	-2.1	-15.9	2.3	-5	-17.4	2	-1.3
ABalaaapar	310	-19.5	1.2	-3	-17	4.1	-1.7	-18.5	1.6	-3.1	-18.8	2.3	-2.1	-16.1	2.3	-4	-17	2	-0.3
ABalaaapar	311	-19	1.3	-3.5	-17.3	4	-1.7	-18.8	1.7	-2.6	-19.4	3.2	-1.6	-15.9	2.2	-5.5	-17.3	2.4	-0.3
ABalaaapar	312	-19.4	1	-2.5	-17.3	4.1	-0.7	-18.6	1.8	-3.1	-19	3	-1.6	-16.1	2.3	-5.5	-17.3	2.2	-0.8
ABalaaaparl	313	-19.6	3.4	-3	-17.5	5.8	-0.7	-18.9	2.8	-3.6	-18.7	4.4	-3.1	-15.8	3.5	-6.5	-17.4	3.7	0.1
ABalaaaparl	314	-19.6	3.4	-3	-17.5	5.8	-0.7	-18.9	2.8	-3.6	-18.7	4.4	-3.1	-15.8	3.5	-6.5	-17.4	3.7	0.1
ABalaaaparl	315	-18.9	3.4	-4	-17.5	6.2	-1.2	-18.6	3.9	-3.6	-18	5.3	-3.1	-16.1	3.9	-6	-17.4	3.9	-0.3
ABalaaaparl	316	-18.9	3.4	-4	-17.5	6.2	-1.2	-18.6	3.9	-3.6	-19.4	4.4	-2.6	-16.1	3.9	-6	-17.5	4.6	0.1
ABalaaaparl	317	-19.1	3.4	-4	-17.5	6.2	-0.7	-18.5	3.5	-4.1	-19.4	4.4	-2.6	-16.5	3.8	-6	-17.5	4.6	0.1
ABalaaaparl	318	-19.1	3.2	-4	-17.5	6.2	-1.2	-18.8	3.1	-3.1	-18.9	3.9	-2.6	-16.6	4	-5.5	-17.5	4.4	0.1
ABalaaaparl	319	-19.1	3.2	-4	-17.5	6.2	-1.2	-18.8	3.1	-3.1	-19.4	3.6	-2.1	-16.6	4	-5.5	-17.7	4.6	0.1
ABalaaaparl	320	-19.9	3.8	-3.5	-17.3	6.5	-1.2	-17.9	3.4	-4.1	-19.4	3.6	-2.1	-16.4	4.1	-5.5	-17.7	4.6	0.1
ABalaaaparl	321	-19.9	3.8	-3.5	-17.3	6.5	-1.2	-18.9	2.6	-3.1	-19.1	4.3	-2.1	-16.4	4.1	-5.5	-17.8	4.2	0.1
ABalaaaparl	322	-20.1	3.9	-3.5	-17.5	5.8	-0.7	-18.9	2.6	-3.1	-19.2	3.9	-2.6	-17	3.6	-5.5	-17.5	4.2	-0.3
ABalaaaparl	323	-20.1	3.4	-3.5	-17.5	6.2	-0.7	-18.9	2.6	-3.1	-19.2	3.9	-2.6	-17.1	4	-5	-17.5	4.2	-0.3
ABalaaaparl	324	-20.1	3.4	-3.5	-17.5	6.2	-0.7	-18.8	3.5	-3.6	-18.9	3.9	-2.1	-17.1	4	-5	-17.7	4.6	-0.3
ABalaaaparl	325	-19.9	3.9	-4	-17.8	5.8	-0.2	-18.8	3.5	-3.6	-19.2	4.1	-2.1	-16.9	4.2	-5	-17.7	4.4	0.1
ABalaaaparl	326	-20.3	3.6	-4.6	-17.8	5.8	-0.2	-18.9	2.8	-3.1	-19.2	4.1	-2.1	-17.1	4	-4	-17.7	4.4	0.1
ABalaaaparl	327	-20.3	3.6	-4.6	-18.4	5.7	-0.2	-18.9	2.8	-3.1	-19.6	4.2	-1.6	-17.1	4	-4	-18	3.6	0.6
ABalaaaparl	328	-20.3	3.8	-3.5	-18.2	5.7	-0.2	-19.4	3.4	-3.1	-19.1	4.1	-1.1	-17.5	3.7	-4.5	-17.7	3.7	0.6
ABalaaaparl	329	-20.3	3.8	-3.5	-18.2	5.7	-0.2	-19.6	3	-2.6	-19.1	4.1	-1.1	-17.5	3.7	-4.5	-17.7	3.7	0.6
ABalaaaparl	330	-20.1	4.1	-3.5	-18	5.7	-0.7	-19.6	3	-2.6	-18.9	3.6	-1.1	-17.4	3.9	-4.5	-17.8	3.6	1.1
ABalaaaparl	331	-20.2	4.1	-3	-18	5.7	-0.7	-19.9	3.6	-3.1	-19.1	3.9	-1.1	-17.4	4.2	-3.5	-17.9	3.4	1.6
ABalaaaparl	332	-20.2	4.1	-3	-17.9	5.7	-0.2	-19.8	2.9	-3.6	-19.1	3.9	-1.1	-17.4	4.2	-3.5	-17.9	3.4	1.6
ABalaaaparl	333	-20.1	4.1	-3	-18.2	5.3	-0.2	-19.8	2.9	-3.6	-19.1	4.3	-1.6	-17.9	3.7	-4	-17.5	3.9	0.6
ABalaaaparl	334	-20.1	4.1	-3	-18.2	5.3	-0.2	-20.1	3.5	-3.6	-19.2	4.4	-1.6	-17.9	4.3	-3.5	-17.7	3.6	1.1
ABalaaaparl	335	-20.3	3.8	-3	-18.4	5	-0.2	-19.9	3.3	-2.6	-19.2	4.4	-1.6	-17.9	4.3	-3.5
ABalaaaparl	336	-20.1	4.3	-3	-18.4	5	-0.2	-19.9	3.3	-2.6	-18.7	4.6	-1.1	-17.9	3.9	-3.5
ABalaaaparl	337	-20.1	4.3	-3	-18.3	4.6	-0.2	-20	3.6	-3.1	-19.6	3.7	-0.6	-17.9	3.9	-3.5
ABalaaaparl	338	-19.9	4.8	-3	-18.1	4.6	-0.2	-19.7	3.2	-3.1				-17.6	4.1	-3.5
ABalaaaparl	339	-19.7	5	-2.5	-18.1	4.6	-0.2	-19.7	3.2	-3.1				-17.7	4.2	-3.5
ABalaaaparl	340	-19.7	5	-2.5	-18.4	5.4	0.2	-19.5	3.6	-3.6				-17.7	4.2	-3.5
ABalaaaparl	341	-19.5	4.4	-2.5	-18.4	5.4	0.2	-19.5	3.6	-3.6				-17.7	4.2	-3.5
ABalaaaparl	342	-19.5	4.4	-2.5	-18.1	4.8	0.2	-19.9	3.3	-3.6				-17.6	4.1	-3
ABalaaaparl	343	-19.5	4.9	-2.5	-18.4	5	0.7	-19.7	3.6	-3.1				-17.6	4.1	-3
ABalaaaparl	344	-19.5	4.8	-1	-18.4	5	0.7	-19.7	3.6	-3.1				-17.6	3.9	-3.5
ABalaaaparl	345	-19.5	4.8	-1	-18.3	5	0.7	-19.7	3.8	-2.6				-17.6	3.9	-3.5
ABalaaaparl	346	-19.9	4.8	-1	-18.3	5	0.7	-19.6	3.2	-2.1				-17.8	3.4	-2.5
ABalaaaparl	347	-19.9	4.8	-1	-18.2	5.3	0.7	-19.6	3.2	-2.1				-17.9	4.6	-3.5
ABalaaaparl	348	-19.8	5	-1	-17.5	5.4	0.7	-19.4	4.3	-2.1				-17.9	4.6	-3.5
ABalaaaparl	349	-19.5	5.5	-0.5	-17.5	5.4	0.7	-20.1	3.3	-1.6				-17.7	4.8	-3.5
ABalaaaparl	350	-19.5	5.5	-0.5	-18.3	4.8	1.2	-20.1	3.3	-1.6				-17.6	4.4	-3
ABalaaaparl	351	-19.2	4.8	0.4	-18.3	4.8	1.2	-19.9	3.6	-2.1
ABalaaaparl	352	-19.5	4.1	0.4	-18.2	4.2	1.2	-19.7	4.9	-1.6
ABalaaaparl	353	-19.5	4.1	0.4	-17.9	4.2	1.6
ABalaaaparl	354	-19	4.6	0	-17.9	4.2	1.6
ABalaaaparl	355	-19	4.6	0	-17.6	4.3	1.9
ABalaaaparl	356	-19.2	4.4	0.9	-17.6	4.3	1.9
ABalaaaparl	357	-19.1	4.9	0	-17.3	4.3	2.2
ABalaaaparl	358	-19.1	4.9	0	-17.8	4.2	2.7
ABalaaaparl	359	-19.2	4.3	0.1	-17.8	4.2	2.7
ABalaaaparl	360	-19.3	3.7	0.4	-17.8	4.2	2.7
ABalaaaparl	361				-17.8	4.2	2.7
ABalaaaparl	362				-16.9	4.5	3.7
ABalaaaparl	363				-16.8	4.5	2.7
ABalaaaparl	364				-16.8	4.5	2.7
ABalaaaparl	365				-16.6	3.9	3.7
ABalaaaparl	366				-16.6	3.9	3.7
ABalaaaparl	367				-16.4	4.2	4.3
ABalaaaparl	368				-16.2	4.8	4.3
ABalaaaparl	369				-16.2	4.8	4.3
ABalaaaparl	370				-16.2	4.4	4.3
ABalaaaparl	371				-16.2	4.4	4.3
ABalaaaparl	372				-16.1	4.4	3.7
ABalaaaparl	373				-16.1	4.4	3.7
ABalaaaparr	313	-18.9	0.1	-3.5	-17.8	2.6	-1.7	-18.6	0.5	-3.1	-19.2	2.5	-1.1	-16.1	1.8	-4	-17.3	0.5	-0.8
ABalaaaparr	314	-18.9	0.1	-3.5	-17.8	2.6	-1.7	-18.6	0.5	-3.1	-19.2	2.5	-1.1	-16.1	1.8	-4	-17.3	0.5	-0.8
ABalaaaparr	315	-19	0.2	-3	-18	2.4	-1.7	-18.1	0	-2.6	-19.4	2.3	-0.6	-16.2	1.1	-3	-17.3	0.5	-1.3
ABalaaaparr	316	-19	0.2	-3	-18	2.4	-1.7	-18.1	0	-2.6	-19	2.3	-0.6	-16.2	1.1	-3	-17.1	1.3	-0.3
ABalaaaparr	317	-19.2	0.5	-3.5	-18	2.4	-0.7	-18.1	-0.2	-2.1	-19	2.3	-0.6	-16.2	0.8	-2.5	-17.1	1.3	-0.3
ABalaaaparr	318	-19.2	0.5	-4	-18.3	2.6	-0.7	-18.1	0.1	-2.1	-19.4	2.2	-0.6	-16.2	1.5	-2.5	-17.4	1.3	-0.3
ABalaaaparr	319	-19.2	0.5	-4	-18.3	2.6	-0.7	-18.1	0.1	-2.1	-19.2	2.2	-0.1	-16.2	1.5	-2.5	-17.6	1.5	-0.3
ABalaaaparr	320	-19.2	0.7	-4	-18.5	3	-1.2	-18	0.8	-2.1	-19.2	2.2	-0.1	-16.3	1.7	-1.5	-17.6	1.5	-0.3
ABalaaaparr	321	-19.2	0.7	-4	-18.5	3	-1.2	-18.4	0.5	-2.1	-19.4	2.9	-0.6	-16.3	1.7	-1.5	-18.1	1.2	-0.3
ABalaaaparr	322	-19.7	0.9	-3.5	-18.7	2.5	-0.7	-18.4	0.5	-2.1	-19.6	2.8	-1.1	-16.8	1.4	-2	-18.1	1.2	-0.3
ABalaaaparr	323	-19.7	0.5	-4	-18.7	2.5	-0.7	-18.6	0.3	-2.1	-19.6	2.8	-1.1	-17	1.6	-1	-18.1	1.2	-0.3
ABalaaaparr	324	-19.7	0.5	-4	-18.7	2.5	-0.7	-18.3	1.1	-1.6	-19.4	2.7	-0.1	-17	1.6	-1	-18.1	1.9	0.1
ABalaaaparr	325	-20.4	1.1	-4.6	-19.1	2.2	-0.2	-18.3	1.1	-1.6	-19.4	2.7	-0.1	-16.9	2.1	-2	-18.2	1.7	0.1
ABalaaaparr	326	-20.1	0.7	-3.5	-19.1	2.2	-0.2	-18.9	0.4	-1.6	-19.4	2.7	-0.1	-16.9	2.1	-1.5	-18.2	1.7	0.1
ABalaaaparr	327	-20.1	0.7	-3.5	-19	2.3	-1.2	-18.9	0.4	-1.6	-19.6	3	0.3	-16.9	2.1	-1.5	-18.5	1.2	1.1
ABalaaaparr	328	-20.6	0.7	-4	-19.2	2.7	-1.2	-19	1.1	-1.6	-19.2	3.2	0.3	-17.1	1.9	-1.5	-18.5	1.4	0.6
ABalaaaparr	329	-20.6	0.7	-4	-19.2	2.7	-1.2	-19.4	1.5	-1.1	-19.2	3.2	0.3	-17.1	1.9	-1.5	-18.5	1.4	0.6
ABalaaaparr	330	-20.6	1.2	-3.5	-19	2.3	-1.7	-19.4	1.5	-1.1	-19.2	3.2	0.5	-17.3	1.9	-1.5	-18.2	1.5	1.1
ABalaaaparr	331	-20.4	1.2	-2.5	-19	2.3	-1.7	-19.4	1.5	-1.6	-19.2	3.3	0.7	-17.1	1.8	-2	-18.5	1	0.6
ABalaaaparr	332	-20.4	1.2	-2.5	-19.3	2.9	-1.2	-19.4	1.4	-1.6	-19.2	3.3	0.7	-17.1	1.8	-2	-18.5	1	0.6
ABalaaaparr	333	-20.4	1.4	-2	-19.6	2.2	-0.2	-19.4	1.4	-1.6	-19.2	3.4	0.8	-17.3	1.6	-2	-18.4	1.5	0.1
ABalaaaparr	334	-20.4	1.4	-2	-19.6	2.2	-0.2	-19.5	1.6	-2.1	-19.6	2.5	-0.6	-17.5	1.7	-1.7	-18.4	1.4	0.1
ABalaaaparr	335	-20.2	1.2	-1.5	-19.4	1.8	0.2	-19.7	1.8	-0.6	-19.6	2.5	-0.6	-17.5	1.7	-1.7
ABalaaaparr	336	-20.2	1.6	-2	-19.4	1.8	0.2	-19.7	1.8	-0.6	-19.2	2.9	0.3	-17.6	1.8	-1.5
ABalaaaparr	337	-20.2	1.6	-2	-19.5	1.7	0.2	-19.7	1.8	-1.1	-19.2	2.9	0.3	-17.6	1.8	-1.5
ABalaaaparr	338	-20.4	1.9	-2.5	-19.1	1.3	0.2	-19.3	1.7	-1.1				-17.8	1.9	-1.2
ABalaaaparr	339	-20.3	2.3	-2.5	-19.1	1.3	0.2	-19.3	1.7	-1.1				-18	2	-1
ABalaaaparr	340	-20.3	2.3	-2.5	-19.5	1.5	-0.2	-19.7	2.1	-1.1				-18	2	-1
ABalaaaparr	341	-20.4	1.6	-2	-19.5	1.5	-0.2	-19.7	2.1	-1.1				-17.4	2.8	0
ABalaaaparr	342	-20.4	1.6	-2	-19.3	1.1	-0.2	-19.7	2.1	-1.1				-17.2	2.5	-0.5
ABalaaaparr	343	-20.2	1.9	-2	-19.7	0.8	0.7	-19.8	2.3	-1.1				-17.2	2.5	-0.5
ABalaaaparr	344	-20.3	2.1	-1.5	-19.7	0.8	0.7	-19.8	2.3	-1.1				-16.9	2.4	-1.5
ABalaaaparr	345	-20.3	2.1	-1.5	-19.3	1.3	0.7	-19.6	2.5	-0.6				-16.9	2.4	-1.5
ABalaaaparr	346	-20.3	2.1	-1	-19.3	1.3	0.7	-19.7	2.1	-0.1				-17.4	2.3	-1
ABalaaaparr	347	-20.3	2.1	-1	-18.9	1.8	0.7	-19.7	2.1	-0.1				-17.5	2.8	-1
ABalaaaparr	348	-20.1	2.6	-1	-19.1	1.6	1.2	-19.6	2.9	-0.1				-17.5	2.8	-1
ABalaaaparr	349	-20.1	2.8	0	-19.1	1.6	1.2	-20.1	1.6	0.3				-17.4	2.7	-0.5
ABalaaaparr	350	-20.1	2.8	0	-18.9	2	0.7	-20.1	1.6	0.3				-17.3	2.3	-1
ABalaaaparr	351	-20.1	2.8	0	-18.9	2	0.7	-20	2.2	-0.1
ABalaaaparr	352	-20.4	1.7	0.4	-18.7	2.1	0.7	-19.9	3.3	0.3
ABalaaaparr	353	-20.4	1.7	0.4	-18.5	2.1	1.2
ABalaaaparr	354	-20	2.1	0.4	-18.5	2.1	1.2
ABalaaaparr	355	-20	2.1	0.4	-18.4	2.1	1.7
ABalaaaparr	356	-20.2	1.7	0.9	-18.4	2.1	1.7
ABalaaaparr	357	-20.1	2.6	0.4	-18.6	1.9	2.2
ABalaaaparr	358	-20.1	2.6	0.4	-18	2.2	2.7
ABalaaaparr	359	-20	1.9	0.4	-18	2.2	2.7
ABalaaaparr	360	-20.3	2.1	0.4	-18	2.6	1.7
ABalaaaparr	361				-18	2.6	1.7
ABalaaaparr	362				-17.8	2.6	2.7
ABalaaaparr	363				-17.5	2.4	3.7
ABalaaaparr	364				-17.5	2.4	3.7
ABalaaaparr	365				-17.2	2	3.7
ABalaaaparr	366				-17.2	2	3.7
ABalaaaparr	367				-17.5	2	4.8
ABalaaaparr	368				-16.6	2.4	4.8
ABalaaaparr	369				-16.6	2.4	4.8
ABalaaaparr	370				-16.6	2.3	4.8
ABalaaaparr	371				-16.6	2.3	4.8
ABalaaaparr	372				-16.4	2.6	5.3
ABalaaaparr	373				-16.2	2.9	4.3
ABalaaapp	175	-15	-5.2	-4.6	-13.1	-5.8	-4.7	-15.3	-7.3	-3.6	-12.7	-5.1	-5.1	-11.7	-3	-1.5	-12.3	-7.7	-5.9
ABalaaapp	176	-15	-5.2	-4.6	-13.1	-5.8	-4.7	-15.3	-7.3	-3.6	-12.7	-5.1	-5.1	-11.7	-3	-1.5	-12.3	-7.7	-5.9
ABalaaapp	177	-14.8	-6.3	-5.1	-14	-7	-5.7	-16.1	-7.9	-4.7	-11.9	-4.9	-5.6	-11.1	-2.9	-1.5	-11.7	-7.6	-6.9
ABalaaapp	178	-14.8	-6.3	-5.1	-14	-7	-5.7	-16.9	-7.8	-4.7	-12.5	-4.1	-5.1	-10.1	-2.9	-2	-11.7	-7.9	-6.9
ABalaaapp	179	-14.5	-6.6	-7.1	-14.3	-7.8	-5.2	-16.9	-7.8	-4.7	-12.5	-4.1	-5.1	-10.1	-2.9	-2	-11.9	-8.4	-7.4
ABalaaapp	180	-14.4	-7	-6.6	-14.2	-6.9	-5.2	-17	-8.2	-4.1	-12.7	-4.1	-5.1	-9.4	-1.9	-3.5	-11.9	-8.4	-7.4
ABalaaapp	181	-14.4	-7	-6.6	-14.2	-6.9	-5.2	-17	-8	-3.1	-12.9	-3.9	-5.1	-9	-1.6	-4	-11.4	-8.6	-8.9
ABalaaapp	182	-14.2	-6.8	-6.6	-14.8	-7.1	-5.7	-17.1	-7.5	-3.6	-13.8	-4.6	-5.6	-9	-1.6	-4	-12.2	-8.4	-8.4
ABalaaapp	183	-14.2	-6.8	-6.6	-14.8	-7.1	-5.7	-17.1	-7.5	-3.6	-13.8	-4.6	-5.6	-9.8	-2.7	-3	-12.5	-7.7	-6.9
ABalaaapp	184	-14.7	-7.5	-5.6	-15.3	-5.9	-5.7	-16.9	-7.7	-3.6	-13.9	-4.8	-6.1	-11.2	-3.1	-3.5	-12.5	-7.7	-6.9
ABalaaapp	185	-15.1	-7.8	-3.5	-14.8	-5.4	-5.2	-16.4	-8.1	-2.6	-14.1	-5.1	-6.7	-11.2	-3.1	-3.5	-13.6	-7.4	-5.9
ABalaaapp	186	-15.1	-7.8	-3.5	-14.8	-5.4	-5.2	-16.9	-7.5	-3.6	-14.1	-5.1	-6.7	-13	-3.6	-3	-14	-7.5	-5.4
ABalaaapp	187	-15.1	-7.1	-2.5	-15.6	-5.3	-4.7	-16.9	-7.5	-3.6	-14.7	-5	-6.1	-14.2	-3.3	-3.5	-15.3	-7.3	-4.4
ABalaaapp	188	-14.9	-6.9	-3	-15.8	-5	-5.7	-17.1	-7.6	-3.6	-14.7	-5	-6.1	-14.2	-3.3	-3.5	-15.3	-7.3	-4.4
ABalaaapp	189	-14.9	-6.9	-3	-15.8	-5	-5.7	-17.6	-7.4	-4.1	-15.2	-4.5	-6.1	-15.5	-3.2	-4	-15.4	-7.1	-4.4
ABalaaapp	190	-15.1	-7.3	-2.5	-15.5	-4.3	-6.7	-17.8	-7.4	-4.1	-15.2	-4.5	-6.1	-14.9	-2.9	-4.5	-15.9	-7.8	-4.4
ABalaaapp	191	-15.1	-7.3	-2.5	-15.5	-4.3	-6.7	-17.8	-7.4	-4.1	-15.8	-5	-6.1	-14.9	-2.9	-4.5	-15.9	-7.8	-3.4
ABalaaapp	192	-15.6	-6.6	-3	-15.5	-4.1	-7.2	-18.6	-6.6	-4.1	-15	-5	-5.6	-14.9	-2.7	-4.5	-15.9	-7.8	-3.4
ABalaaapp	193	-15.9	-7.2	-2.5	-15.2	-4.8	-6.7	-19.3	-6.7	-3.6	-15	-5	-5.6	-15.4	-2.5	-5	-16.5	-7.3	-3.4
ABalaaapp	194	-15.9	-7.2	-2.5	-15.2	-4.8	-6.7	-19.3	-6.3	-3.1	-15.4	-5	-5.6	-15.4	-2.5	-5	-16.2	-6.6	-3.4
ABalaaapp	195	-16.6	-6	-4	-14.8	-6.2	-5.7	-19.3	-6.3	-3.1	-16.1	-5	-5.6	-14.9	-2.4	-4	-15.9	-6.3	-4.4
ABalaaapp	196	-17.1	-6.1	-4	-15.5	-5.9	-4.7	-19.3	-6.5	-2.1	-16.3	-5.5	-5.6	-14.7	-2.4	-4.5	-15.9	-6.3	-4.4
ABalaaapp	197	-17.1	-6.1	-4	-15.5	-5.9	-4.7	-18.9	-6.5	-1.6	-16.3	-5.5	-5.6	-14.7	-2.4	-4.5	-16.1	-7.3	-3.9
ABalaaapp	198	-17.1	-5.6	-4.6	-15.7	-6.2	-4.7	-18.3	-5.7	-1.1	-15.9	-5.9	-5.1	-14.8	-2.9	-4.5	-15.6	-6.6	-2.8
ABalaaapp	199	-17.1	-5.6	-4.6	-15.7	-6.2	-4.7	-18.3	-5.7	-1.1	-16.5	-6.2	-5.1	-14.6	-2.9	-4.5	-15.7	-6.8	-3.4
ABalaaapp	200	-17.1	-5.8	-3.5	-16.2	-5.8	-4.7	-18.5	-6.2	-0.6	-15.9	-6.6	-4.6	-14.4	-3.6	-4.5	-15.1	-6.6	-3.4
ABalaaapp	201	-17.5	-6.1	-3	-15.4	-6.3	-4.2	-19	-5.2	-0.6	-15.9	-6.6	-4.6	-14.4	-3.6	-4.5	-15.1	-6.6	-3.4
ABalaaapp	202	-17.5	-6.1	-3	-15.4	-6.3	-4.2	-19	-5.2	-0.6	-15.9	-5.7	-4.6	-14.7	-3.8	-4	-15.1	-7.2	-3.4
ABalaaapp	203	-17.1	-5.6	-4.6	-15	-7.4	-3.2	-18.8	-5.2	-0.1	-15.6	-6.4	-5.1	-14.8	-4.8	-4	-14.8	-8	-2.8
ABalaaapp	204	-17.1	-5.6	-4.6	-15	-7.4	-3.2	-18.6	-5.3	-0.6	-15.6	-6.4	-5.1	-14.8	-4.8	-4	-14.8	-7.7	-2.8
ABalaaapp	205	-17.8	-5.6	-4.6	-15.1	-6.7	-3.2	-18.1	-5.3	-0.6	-15.7	-6.4	-4.6	-14.3	-4.8	-4	-14.8	-7.7	-2.8
ABalaaapp	206	-17.8	-5.4	-4	-15.2	-6.7	-3.7	-18.1	-5.3	-0.6	-16.3	-6.2	-4.1	-14.7	-5.2	-3.5	-15.3	-7	-2.8
ABalaaapp	207	-17.8	-5.4	-4	-15.2	-6.7	-3.7	-17.9	-5.5	-0.6	-16.3	-6.6	-4.6	-14.7	-5.2	-3.5	-15.9	-7.6	-3.4
ABalaaapp	208	-17.6	-6.3	-3	-15.7	-6.6	-3.7	-17.6	-5.6	-0.1	-16.3	-6.6	-4.6	-14.1	-6.1	-4	-15.8	-7.8	-3.4
ABalaaapp	209	-17.4	-6	-3.5	-15.4	-6.6	-4.2	-17.3	-4.7	-0.6	-16.8	-6.8	-5.6	-14.5	-5.7	-3.5	-15.8	-7.8	-3.4
ABalaaapp	210	-17.4	-6	-3.5	-15.4	-6.6	-4.2	-17.3	-4.7	-0.6	-16.6	-6.4	-5.6	-14.5	-5.7	-3.5	-15.8	-7.3	-3.9
ABalaaapp	211	-16.9	-6.2	-3.5	-15.2	-6.7	-5.2	-18.2	-5.9	-0.1	-16.6	-6.4	-5.6	-14.2	-5.7	-4.5	-15.7	-6.6	-4.9
ABalaaapp	212	-16.9	-6.2	-3.5	-15.2	-6.7	-5.2	-17.6	-5.6	-0.1	-16.5	-6.4	-6.1	-13.4	-6.3	-4.5	-15.6	-6.5	-4.4
ABalaaapp	213	-16.8	-6.2	-3	-15.3	-7.4	-4.2	-17.8	-6.1	0.3	-17	-6.3	-6.1	-13.4	-6.3	-4.5	-15.6	-6.5	-4.4
ABalaaapp	214	-17.3	-6.5	-2	-15.5	-7.2	-4.2	-17.8	-6.1	0.3	-17.2	-6.4	-5.6	-13.8	-6.6	-5	-15.6	-6.1	-4.9
ABalaaapp	215	-17.3	-6.5	-2	-15.5	-7.2	-4.2	-17.5	-6.3	0.8	-17.2	-6.4	-5.6	-14	-7	-4.5	-16.7	-6.3	-3.4
ABalaaapp	216	-17.4	-5.6	-2	-15.9	-6.4	-4.2	-17.7	-6.5	0.3	-16.8	-6.9	-6.1	-14	-7	-4.5	-16.8	-6.6	-3.4
ABalaaapp	217	-17.9	-5.1	-2.5	-16.1	-6.9	-4.2	-18	-6.1	0.3	-17	-7.1	-5.1	-14.3	-6.9	-4	-16.8	-6.6	-3.4
ABalaaapp	218	-17.9	-5.1	-2.5	-16.1	-6.9	-4.2	-18	-6.1	0.3	-17	-7.1	-5.1	-14.5	-7.4	-4	-16.8	-6.8	-3.4
ABalaaapp	219	-18.3	-5.4	-3	-16.9	-5.9	-3.2	-18.6	-5.1	-0.1	-17.7	-7	-4.1	-14.5	-7.4	-4	-16.4	-6.9	-3.4
ABalaaapp	220	-18.3	-5.4	-3	-16.9	-5.9	-3.2	-18.9	-4.7	-0.6	-17.9	-6.4	-3.6	-15.2	-7.2	-5	-16.8	-6.8	-3.4
ABalaaapp	221	-17.8	-5.6	-3.5	-17.3	-6.3	-2.7	-19.1	-4.7	-0.1	-18.1	-6.3	-3.6	-15.6	-6.4	-4.5	-16.8	-6.8	-3.4
ABalaaapp	222	-17.6	-4.9	-4	-17.3	-6.1	-2.7	-19.1	-4.7	-0.1	-18.1	-6.3	-3.6	-15.6	-6.4	-4.5	-16.8	-6.4	-3.4
ABalaaapp	223	-17.6	-4.9	-4	-17.3	-6.1	-2.7	-19	-5	-0.1	-17.8	-5.6	-3.1	-15.6	-5.9	-5.5	-17.3	-6.8	-3.4
ABalaaapp	224	-16.5	-5.5	-3.5	-17.5	-5.1	-2.2	-19	-5.4	-0.6	-18.1	-5.1	-3.1	-16.1	-4.7	-5	-17.3	-5.7	-2.8
ABalaaapp	225	-16.9	-5.6	-4	-17.6	-4.4	-1.7	-18.8	-5.6	-1.6	-18.1	-5.7	-2.6	-16.5	-5.1	-4	-16.8	-6.1	-3.9
ABalaaappl	226	-18.4	-3.7	-4	-18.9	-3.6	-1.7	-20.1	-4.2	-0.6	-19.5	-3.9	-4.6	-18.9	-2.6	-3	-18.2	-5	-2.8
ABalaaappl	227	-18.4	-3.7	-4	-18.9	-3.6	-1.7	-20.1	-4.2	-0.6	-19.5	-3.9	-4.6	-18.9	-2.6	-3	-18.2	-5	-2.8
ABalaaappl	228	-18.8	-4.4	-3.5	-18.8	-3.8	-2.1	-21.1	-3.5	-1.6	-19.7	-4.3	-3.6	-19.7	-2.6	-2	-18	-5	-2.8
ABalaaappl	229	-19.1	-4.7	-3.5	-18.8	-3.8	-2.1	-21.2	-4.6	-2.6	-20	-4.6	-2.6	-20	-2.7	-2.5	-18.8	-5	-2.3
ABalaaappl	230	-19.3	-4.2	-3	-18.6	-4.1	-2.4	-21.2	-4.6	-2.6	-19.9	-5.6	-2.6	-20.9	-3.3	-2.5	-18.8	-5	-2.3
ABalaaappl	231	-19.3	-4.2	-3	-18.4	-4.4	-2.7	-20.7	-6	-2.1	-19.6	-6	-2.1	-20.9	-3.3	-2.5	-18.7	-4.8	-2.8
ABalaaappl	232	-19.1	-5	-2.5	-18.4	-4.4	-2.7	-21.3	-5.3	-2.1	-19.6	-6	-2.1	-20.8	-3.5	-3	-18.7	-4.5	-3.4
ABalaaappl	233	-18.8	-4.9	-1.5	-18.7	-4.7	-3.2	-20.7	-6.3	-2.6	-18.7	-6.3	-2.1	-21.2	-2.4	-3	-18.7	-4.5	-3.4
ABalaaappl	234	-18.7	-5.7	-2.5	-18.7	-4.7	-3.2	-20.7	-6.3	-2.6	-18.8	-5.8	-1.6	-20.3	-3.4	-3	-18.5	-4.3	-2.3
ABalaaappl	235	-18.7	-5.7	-2.5	-18.8	-4.5	-3.2	-20.5	-6.2	-3.1	-18.7	-4.7	-1.6	-20.3	-3.4	-3	-18	-4.9	-2.3
ABalaaappl	236	-18.3	-5.1	-1.5	-18.7	-4.8	-2.2	-20.5	-6.2	-2.1	-18.7	-4.7	-2.6	-20.2	-2.8	-2.5	-18	-4.9	-2.3
ABalaaappl	237	-18.6	-4.5	-1	-18.7	-4.8	-2.2	-20.5	-5.8	-2.6	-18.7	-4.7	-2.6	-19.8	-3.4	-2	-18.4	-4.9	-2.3
ABalaaappl	238	-18.6	-4.4	-1.5	-18.1	-5.6	-2.7	-20.5	-5.8	-2.6	-18.9	-4.7	-2.6	-18.8	-3.7	-1	-18	-4.2	-1.8
ABalaaappl	239	-18.3	-4.9	-1.5	-18.1	-5.6	-2.7	-19.8	-6.2	-2.1	-18.1	-4.7	-3.1	-18.8	-3.7	-1	-17.7	-4.2	-1.8
ABalaaappl	240	-18.3	-4.9	-1.5	-17.6	-5.9	-2.7	-19.6	-5.9	-2.1	-17.8	-4.9	-3.6	-18.9	-3.2	-1.5	-17.7	-4.2	-1.8
ABalaaappl	241	-18.5	-5.2	-2.5	-17.3	-6.1	-2.7	-19.3	-5.2	-2.1	-17.6	-5.2	-3.1	-18.3	-3.6	-1.5	-17.4	-4.5	-1.8
ABalaaappl	242	-18.4	-4.4	-3	-17.3	-6.1	-2.7	-19.3	-5.2	-2.1	-17.6	-5.2	-3.1	-17.7	-3.6	-1	-17.1	-4.7	-2.3
ABalaaappl	243	-18.4	-4.2	-2.5	-17.3	-6.3	-2.2	-19.6	-5.7	-2.6	-17.6	-5.2	-3.6	-17.7	-3.6	-1	-17.1	-4.7	-2.3
ABalaaappl	244	-18.4	-4.2	-2.5	-17.3	-6.3	-2.2	-19.5	-4.6	-2.6	-16.8	-5.5	-3.6	-17.9	-2.9	-2	-17.1	-4.9	-2.3
ABalaaappl	245	-18.6	-4.9	-2.5	-17.6	-5.9	-1.7	-19.2	-5.8	-2.1	-16.5	-5.4	-3.6	-17.6	-2.6	-2	-17	-4.9	-2.8
ABalaaappl	246	-18.1	-4.6	-3.5	-17.4	-5.9	-1.7	-19.2	-5.8	-2.1	-16.7	-5.7	-4.1	-17.7	-2.8	-2.5	-17	-4.9	-2.8
ABalaaappl	247	-17.9	-4.7	-3	-17.4	-5.9	-1.7	-19	-6.7	-3.1	-16.7	-5.7	-4.1	-17.7	-2.8	-2.5	-16.8	-5.4	-3.4
ABalaaappl	248	-17.7	-4.9	-2.5	-17.4	-5.5	-2.2	-18.4	-6.8	-2.1	-16.3	-5.5	-4.1	-17.4	-3	-2.5	-16.7	-5.7	-3.4
ABalaaappl	249	-17.7	-4.9	-2.5	-17.4	-5.5	-2.2	-17.9	-7	-1.6	-15.9	-5.5	-4.1	-17.4	-3.1	-2.5	-16.7	-5.7	-3.4
ABalaaappl	250	-17.9	-5.1	-3.5	-17.7	-4.9	-2.7	-17.9	-7	-1.6	-15.9	-5.9	-4.1	-17.3	-3.8	-2	-16.8	-5.1	-3.4
ABalaaappl	251	-17.8	-5.3	-3	-17.5	-4.6	-2.2	-17.8	-7.2	-1.6	-15.9	-5.7	-4.1	-17.3	-3.8	-2	-16.8	-5.2	-3.4
ABalaaappl	252	-17.4	-6	-2.5	-17.5	-4.6	-2.2	-17.8	-7.9	-1.1	-15.9	-5.7	-4.1	-17	-3.5	-2.5	-16.8	-5.7	-3.4
ABalaaappl	253	-17.4	-6	-2.5	-17.4	-4.3	-2.7	-17.6	-7.6	-1.6	-15.7	-5.9	-4.6	-16.6	-3.4	-2.5	-16.8	-5.7	-3.4
ABalaaappl	254	-17.1	-6.1	-2	-17.4	-4.3	-2.7	-17.6	-7.6	-1.6	-15.9	-5.9	-4.1	-16.7	-3.6	-2.5	-16.8	-5.7	-3.4
ABalaaappl	255	-17.4	-5.8	-3	-17.2	-5	-2.2	-17.9	-6.6	-2.1	-15.7	-5.9	-4.6	-16.7	-3.6	-2.5	-16.6	-5.2	-3.9
ABalaaappl	256	-17.3	-6.1	-2.5	-17.5	-5.1	-2.7	-17.8	-7.2	-1.6	-16.1	-5.2	-5.1	-16.2	-4.3	-2.5	-16.6	-5.2	-3.9
ABalaaappl	257	-17.3	-6	-4	-17.5	-5.1	-2.7	-17.8	-7.2	-1.6	-16.1	-5.2	-5.1	-16.3	-3.8	-2.5	-16.5	-5.2	-3.9
ABalaaappl	258	-17.3	-6	-4	-17.1	-4.3	-3.7	-17.3	-6.3	-1.6	-16.3	-5	-4.6	-15.9	-3.8	-2.5	-16.2	-5.1	-3.9
ABalaaappl	259	-16.9	-6.2	-3.5	-17.1	-4.3	-3.7	-17.4	-7.1	-1.1	-16.5	-5	-4.1	-15.9	-3.8	-2.5	-16.2	-5.1	-3.9
ABalaaappl	260	-16.9	-5.6	-3	-17.2	-4.1	-3.7	-17.2	-7.1	-1.6	-15.8	-4.7	-5.1	-16.3	-3.8	-2.5	-16.5	-4.7	-3.9
ABalaaappl	261	-16.9	-5.5	-3.5	-17.2	-3.6	-4.2	-17.2	-7.1	-1.6	-16.1	-5	-4.6	-16	-3.1	-2.5	-16.3	-5.1	-3.4
ABalaaappl	262	-16.9	-5.5	-3.5	-17.2	-3.6	-4.2	-17	-6.7	-1.6	-16.1	-5	-4.6	-16.1	-3.1	-1.5	-16.3	-5.1	-3.4
ABalaaappl	263	-17.1	-5.3	-3.5	-17.3	-3.2	-4.2	-17	-7.1	-2.1	-16.1	-5.4	-4.6	-16.1	-3.1	-1.5	-16	-5.1	-3.4
ABalaaappl	264	-16.9	-5.5	-2	-17.3	-3.2	-4.2	-16.5	-6.8	-2.1	-16.3	-5.2	-4.1	-15.4	-3.9	-2.5	-15.9	-5.4	-3.4
ABalaaappl	265	-16.5	-5.5	-2.5	-17.2	-3.4	-4.2	-16.5	-6.8	-2.1	-16.5	-5	-4.1	-15.2	-3.7	-3	-15.6	-5.3	-2.8
ABalaaappl	266	-16.4	-5.3	-2.5	-17.4	-3.5	-4.2	-16.3	-6.6	-2.1	-16.7	-4.7	-4.1	-15.2	-3.9	-3	-15.6	-5.3	-2.8
ABalaaappl	267	-16.4	-5.3	-2.5	-17.4	-3.5	-4.2	-16.6	-6.6	-1.6	-16.7	-4.7	-4.1	-15.2	-3.9	-3	-15.7	-4.9	-2.8
ABalaaappl	268	-16.7	-5.1	-2.5	-17.4	-3.5	-4.2	-16.3	-6.6	-1.6	-16.3	-5	-4.1	-15	-3.7	-3.5	-15.9	-4.6	-3.4
ABalaaappl	269	-16.2	-5.3	-3	-17.4	-3.5	-4.2	-16.3	-6.6	-1.6	-15.8	-5	-3.6	-15.2	-3.5	-3.5	-15.9	-4.6	-3.4
ABalaaappl	270	-16.2	-5.7	-2	-17.5	-3.7	-4.2	-16.6	-6.8	-1.6	-15.9	-5	-3.1	-15.2	-3.4	-3.5	-15.9	-4.6	-3.4
ABalaaappl	271	-16.2	-5.7	-2	-17.2	-4.1	-2.7	-16.9	-6.2	-1.6	-16.3	-4.8	-3.1	-15.2	-3.4	-3.5	-16	-4.4	-2.3
ABalaaappl	272	-17.1	-5.3	-2	-17.2	-4.1	-2.7	-16.8	-6	-1.6	-16.3	-4.8	-3.1	-15.3	-3.2	-2.5	-16	-4.4	-2.3
ABalaaappl	273	-17.4	-5.4	-2	-17.4	-4.1	-3.2	-16.8	-6	-1.6	-16.7	-4.8	-2.6	-15.3	-3	-2.5	-15.8	-4.2	-3.4
ABalaaappl	274	-17.7	-5.1	-1.5	-17.4	-4.1	-3.2	-17.2	-5.4	-2.6	-16.9	-4.5	-3.1	-15.6	-3	-2.5	-15.7	-4.9	-3.4
ABalaaappl	275	-18.3	-4.7	-1.5	-17.2	-4.1	-2.7	-17.1	-6	-2.1	-16.9	-4.9	-3.6	-15.6	-3	-2.5	-15.7	-5.4	-3.4
ABalaaappl	276	-18.3	-4.7	-1.5	-16.7	-5.4	-2.7	-17.3	-6	-2.1	-16.7	-4.8	-2.6	-15.4	-3	-2.5	-15.7	-5.4	-3.4
ABalaaappl	277	-17.6	-4.8	-1.5	-16.7	-5.4	-2.7	-17.3	-6	-2.1	-16.7	-4.8	-2.6	-15.8	-3.1	-3	-15.9	-5.3	-3.4
ABalaaappl	278	-17.9	-4.6	-1	-17.1	-4.8	-2.2	-17.2	-5.6	-2.1	-16.7	-5.4	-3.1	-15.6	-3	-3.5	-16	-4.6	-2.8
ABalaaappl	279	-17.7	-4.4	-1.5	-17.1	-4.8	-2.2	-16.7	-5.3	-2.1	-16.7	-5.2	-2.6	-15.6	-3	-3.5	-16	-4.6	-2.8
ABalaaappl	280	-17.7	-4.4	-1.5	-16.8	-5	-1.7	-16.4	-6.1	-2.1	-16.9	-5	-3.1	-15.5	-3.2	-3.5	-15.8	-4.4	-2.8
ABalaaappl	281	-17.9	-4.6	-1.5	-17	-5.4	-1.7	-16.4	-6.1	-2.1	-16.5	-5.2	-3.1	-15.7	-3.5	-3	-16	-4.6	-2.8
ABalaaappl	282	-18.2	-4	-1	-17	-5.4	-1.7	-16.6	-6.2	-2.1	-16.5	-5.2	-3.1	-15.8	-3.6	-3	-16	-4.6	-2.8
ABalaaappl	283	-18.2	-3.5	0	-17.3	-5	-1.7	-16.5	-6.6	-2.1	-17	-4.7	-3.1	-15.8	-3.6	-3	-15.7	-4.7	-2.8
ABalaaappl	284	-18.2	-3.5	-0.5	-17.3	-5	-1.7	-16.5	-6.6	-2.1	-16.9	-4.3	-3.1	-15.8	-3.5	-2.5	-16	-4.7	-2.8
ABalaaappl	285	-18.2	-3.5	-0.5	-17.1	-4.5	-1.2	-16.8	-6.2	-1.6	-16.9	-4.3	-3.1	-15.5	-3.9	-2	-16	-4.7	-2.8
ABalaaappl	286	-18.4	-3.7	-1	-17.3	-4.6	-1.7	-16.9	-6	-1.6	-16.7	-4.3	-3.1	-15.7	-3.7	-1	-15.9	-5.3	-1.8
ABalaaappl	287	-18.7	-3.7	0	-17.3	-4.6	-1.7	-17.3	-5.8	-1.6	-16.7	-4.3	-3.1	-15.7	-3.7	-1	-16.6	-4.9	-1.3
ABalaaappl	288	-19.1	-3.7	-1	-17.3	-4.6	-0.7	-17.3	-5.8	-1.6	-16.9	-4.3	-2.6	-15.5	-4	-0.5	-16.5	-5.2	-1.3
ABalaaappl	289	-19.1	-3.7	-1	-17.3	-4.6	-0.7	-17.4	-5.6	-0.6	-17.1	-4.3	-2.6	-15.4	-4	-2	-16.5	-5.2	-1.3
ABalaaappl	290	-18.9	-3.3	-1	-17.6	-4.4	-0.7	-17.2	-5.6	-0.6	-16.7	-4.7	-2.1	-15.4	-4.6	-2	-16.3	-5.1	-0.8
ABalaaappl	291	-18.9	-3.5	-1.5	-17.9	-3.8	-0.7	-17.2	-5.2	-0.6	-16.9	-4.7	-2.6	-15.4	-4.6	-2	-16.5	-5.1	-1.3
ABalaaappl	292	-19.2	-3.1	-1.5	-17.9	-3.8	-0.7	-17.2	-5.2	-0.6	-16.9	-4.7	-2.6	-15.3	-4.4	-1	-16.5	-5.1	-1.3
ABalaaappl	293	-19.4	-3.3	-1.5	-17.9	-3.7	-1.2	-17.5	-4.8	-0.1	-17.1	-4.2	-2.6	-15.7	-4.4	-1	-16.2	-4.7	-0.8
ABalaaappl	294	-19.4	-3.3	-1.5	-17.9	-3.7	-1.2	-17	-5.3	0.3	-16.9	-4	-2.1	-15.4	-4.2	-1.5	-16.5	-4.4	-1.3
ABalaaappl	295	-19.4	-2.8	-1	-17.5	-3.5	-1.7	-17.4	-5	0.3	-17.1	-3.6	-2.1	-15.4	-4.2	-1.5	-16.5	-4.4	-1.3
ABalaaappl	296	-19.5	-2.6	-1.5	-18	-3.1	-1.2	-17.4	-5	0.3	-17.6	-3.8	-2.6	-15.4	-4.4	-2	-16.9	-4	-1.3
ABalaaappl	297	-19.6	-2.8	-1	-18	-3.1	-1.2	-17.3	-4.1	-0.1	-17.6	-3.8	-2.6	-15.7	-4	-2	-16.9	-4	-0.3
ABalaaappl	298	-19.6	-2.8	-1	-18.1	-2.5	-0.7	-17.8	-4.1	-1.6	-17.6	-3.6	-2.6	-15.5	-3.9	-3	-16.9	-4	-0.3
ABalaaappl	299	-19.5	-2.4	-1	-18.1	-2.5	-0.7	-18	-4.2	-1.6	-17.4	-3.6	-2.6	-15.5	-3.9	-3	-16.8	-4.6	-0.8
ABalaaappl	300	-19.2	-2.5	-1	-17.8	-2.4	-0.7	-18	-4.2	-1.6	-17.6	-3.6	-3.1	-15.9	-2.9	-2.5	-16.6	-4.7	-0.3
ABalaaappl	301	-19.2	-2	-0.5	-17.9	-2.2	0.2	-18.1	-3.7	-1.1	-17.6	-3.1	-2.1	-16.1	-2.8	-2.5	-17	-4.9	-0.8
ABalaaappl	302	-19.3	-1.8	-0.5	-17.9	-2.2	0.2	-18.3	-4.2	-2.1	-17.6	-3.1	-2.1	-16.3	-2.9	-2.5	-17	-4.9	-0.8
ABalaaappl	303	-19.3	-1.8	-0.5	-17.9	-2.4	-0.2	-18.2	-4	-2.1	-17.3	-3.3	-2.6	-16.3	-2.9	-2.5	-16.9	-3.9	0.1
ABalaaappl	304	-18.8	-1.3	-0.5	-17.9	-2.4	-0.2	-18.2	-4	-2.1	-17.6	-2.9	-3.1	-16.4	-2.9	-2.5	-17.1	-4.2	-0.3
ABalaaappl	305	-19	-1.5	0	-18.1	-2.2	-0.7	-18.5	-4.2	-2.1	-17.6	-2.8	-2.1	-16.4	-2.9	-3	-17.1	-4.2	-0.3
ABalaaappl	306	-19	-1.3	0	-17.9	-2.2	-0.2	-18.7	-4.3	-2.1	-18	-3	-2.6	-16.8	-2.9	-3.5	-16.9	-4.5	-0.8
ABalaaappl	307	-19	-1.3	0	-17.9	-2.2	-0.2	-18.5	-4.2	-2.1	-18	-3	-2.6	-16.8	-2.9	-3.5	-16.9	-4	-0.3
ABalaaappl	308	-19	-1.6	0	-17.6	-2.2	-0.7	-18.5	-4.2	-2.1	-18	-3.1	-1.6	-16.6	-2.9	-2.5	-16.9	-4	-0.3
ABalaaappl	309	-19.3	-1.4	0	-17.6	-2.2	-0.7	-17.7	-4.6	-1.6	-18.2	-2.8	-2.1	-16.7	-2.5	-2	-16.9	-3.9	-0.3
ABalaaappl	310	-19.7	-1.6	0	-17.4	-2.3	-0.7	-17.9	-5.2	-2.1	-18.4	-2.8	-1.6	-16.6	-2.5	-2	-16.8	-3.5	-0.3
ABalaaappl	311	-19.3	-2.1	-0.5	-17.7	-1.7	-0.7	-18	-4.6	-1.6	-18.2	-2.3	-1.6	-16.6	-3.2	-2.5	-16.9	-3.5	-0.8
ABalaaappll	312	-19.8	-0.7	-1.5	-17.2	-0.3	-0.7	-18.3	-4.2	-1.6	-18.8	-1.6	-3.1	-16.8	-1.5	-3	-17.2	-2.3	-0.8
ABalaaappll	313	-19.8	-0.7	-1.5	-17.2	-0.3	-0.7	-18.3	-4.2	-1.6	-18.8	-1.6	-3.1	-16.8	-1.5	-3	-17.2	-2.3	-0.8
ABalaaappll	314	-20.2	-1.1	-1.5	-17.8	-0.4	-2.2	-18.6	-3.2	-1.6	-18.9	-1.1	-3.1	-16.9	-0.9	-3	-17.5	-2.3	-1.3
ABalaaappll	315	-20.2	-1.1	-1.5	-17.8	-0.4	-2.2	-18.6	-3.2	-1.6	-19.3	-1.1	-3.1	-16.9	-0.9	-3	-17.2	-1.8	-1.3
ABalaaappll	316	-20.7	-1.2	-1	-17.5	-0.1	-1.2	-18.8	-3	-0.6	-19.3	-1.1	-3.1	-17.4	-0.5	-3.5	-17.2	-1.8	-1.3
ABalaaappll	317	-20.5	-0.9	-1	-17.5	0	-1.7	-18.9	-2.8	-0.1	-19.1	-1.1	-2.6	-17.6	-1.4	-4	-17.5	-1.6	-0.8
ABalaaappll	318	-20.5	-0.9	-1	-17.5	0	-1.7	-18.9	-2.8	-0.1	-19.7	-1.1	-2.1	-17.6	-1.4	-4	-17.5	-2	-0.3
ABalaaappll	319	-20.7	-1	-1	-18	0.2	-1.2	-19.3	-2.6	-0.6	-19.7	-1.1	-2.1	-17.6	-1.2	-3.5	-17.5	-2	-0.3
ABalaaappll	320	-20.7	-1	-1	-18	0.2	-1.2	-18.9	-3	-1.6	-20	-1.2	-2.1	-17.8	-1.7	-3	-18	-2.3	-0.8
ABalaaappll	321	-20.9	-1.4	-0.5	-18.2	0.3	-1.2	-18.9	-3	-1.6	-20	-1.1	-2.1	-17.8	-1.7	-3	-18.3	-2	-1.3
ABalaaappll	322	-20.5	-1	0	-18.9	0	-0.7	-19.2	-3.5	-0.1	-20	-1.1	-2.1	-18	-1.7	-4.5	-18.3	-2	-1.3
ABalaaappll	323	-20.5	-1	0	-18.9	0	-0.7	-19.2	-3.5	-0.1	-20.2	-0.9	-1.6	-18	-1.7	-4.5	-18.9	-1.1	-1.3
ABalaaappll	324	-20.9	-1	-0.5	-19.1	-0.1	-0.7	-19.5	-3	-0.1	-20.6	-0.2	-1.1	-18.1	-1.7	-3	-18.8	-1.8	-1.3
ABalaaappll	325	-20.9	-1	-0.5	-19.1	-0.1	-0.7	-19.5	-3.1	-0.1	-20.6	-0.2	-1.1	-18.4	-1.5	-3	-18.8	-1.8	-1.3
ABalaaappll	326	-21	-0.5	-0.5	-19.1	-0.1	-0.7	-19.5	-3.1	-0.1	-20.4	-0.4	-0.6	-18.4	-1.5	-3	-19.1	-1.9	-0.3
ABalaaappll	327	-20.7	-0.5	-0.5	-19.3	-0.3	-0.7	-19.5	-3.1	-0.1	-20.4	0	-0.6	-18.3	-1.3	-3	-19.1	-1.4	-0.8
ABalaaappll	328	-20.7	-0.5	-0.5	-19.3	-0.3	-0.7	-19.9	-3.3	-0.6	-20.4	0	-0.6	-18.6	-1.1	-3	-19.1	-1.4	-0.8
ABalaaappll	329	-20.7	-1.4	0.4	-19.1	0	-0.2	-19.9	-3.3	-0.6	-20.6	0.2	-0.6	-18.6	-1.1	-3	-19.2	-1.4	0.6
ABalaaappll	330	-20.8	-0.9	0.9	-19.1	0	-0.2	-20	-2.9	-0.6	-20.3	0.4	0.3	-18.4	-0.6	-2.5	-19.1	-2.1	0.1
ABalaaappll	331	-20.8	-0.9	0.9	-19	-0.8	-0.7	-20	-2.9	-0.6	-20.4	0	-0.1	-18.4	-0.6	-2.5	-19.1	-2.1	0.1
ABalaaappll	332	-20.7	-0.5	0.9	-19.1	-0.4	-0.7	-19.9	-2.2	-0.1	-20.4	0	-0.1	-18.4	-1	-2.5	-19.1	-1.8	-0.3
ABalaaappll	333	-20.7	-0.5	0.9	-19.1	-0.4	-0.7	-20	-2.5	0.3	-20.1	-0.2	0.3	-18.4	-1.1	-2.5	-18.8	-1.6	0.1
ABalaaappll	334	-20.8	-0.7	0.9	-19.4	-1	-0.7	-20	-2.5	0.3	-20.1	0	0.3	-18.4	-1.1	-2.5
ABalaaappll	335	-20.8	-0.3	0.9	-19.4	-1	-0.7	-19.8	-1.4	-0.1	-20.1	0	0.3	-18.9	-0.6	-2.5
ABalaaappll	336	-20.8	-0.3	0.9	-19.5	-0.6	-0.7	-20.1	-2.2	0.8	-20.2	0	-0.1	-19	0	-2.5
ABalaaappll	337	-20.8	0	1.9	-19.3	-0.1	-0.7	-20.1	-2.2	0.8	-19.9	0.4	0.8	-19	0	-2.5
ABalaaappll	338	-20.8	0	1.9	-19.3	-0.1	-0.7	-20.1	-2.3	0.3	-19.9	0.4	0.8	-18.8	0	-2.5
ABalaaappll	339	-20.3	-0.4	2.4	-19.3	-0.6	-0.7	-19.7	-1.6	0.8	-20.2	0	0.3	-18.6	-0.1	-2.5
ABalaaappll	340	-20.5	-1	2.9	-19.3	-0.6	-0.7				-20.3	0.2	0.3
ABalaaappll	341	-20.5	-1	2.9	-19.1	-0.4	-0.7				-20.3	0.2	0.3
ABalaaappll	342	-19.8	-0.2	2.9	-19.6	-1.1	-0.7				-20.1	0.4	0.3
ABalaaappll	343	-19.8	-0.2	2.9	-19.6	-1.1	-0.7				-20.1	0.7	0.3
ABalaaappll	344	-19.8	-0.6	3.4	-19.6	-1.7	-0.7				-20.1	0.7	0.3
ABalaaappll	345	-19.9	0.2	2.9	-19.6	-1.7	-0.7				-20.1	0.4	0.8
ABalaaappll	346	-19.9	0.2	2.9	-19.8	-1.5	0.2				-19.5	0.8	0.8
ABalaaappll	347	-19.9	0.2	2.9	-19.1	-1.7	-0.2				-19.5	0.8	0.8
ABalaaappll	348	-20.1	0	3.4	-19.1	-1.7	-0.2				-19.7	0.9	0.8
ABalaaappll	349				-19.4	-1	-0.2				-20.1	1.3	0.3
ABalaaappll	350				-19.4	-1	-0.2				-20.3	1.1	0.8
ABalaaappll	351				-18.9	-1.4	0.2
ABalaaappll	352				-18.9	-1.4	0.7
ABalaaappll	353				-18.9	-1.4	0.7
ABalaaappll	354				-18.9	-1.6	0.2
ABalaaappll	355				-18.9	-1.6	0.2
ABalaaappll	356				-18.9	-1	0.2
ABalaaappll	357				-19.2	-1	0.7
ABalaaappll	358				-19.2	-1	0.7
ABalaaappll	359				-19.4	-0.8	-0.2
ABalaaappll	360				-19.4	-0.8	-0.2
ABalaaappll	361				-19.2	-0.8	0.2
ABalaaappll	362				-18.7	-0.9	0.7
ABalaaappll	363				-18.7	-0.9	0.7
ABalaaappll	364				-19	-0.8	0.7
ABalaaappll	365				-19	-0.8	0.7
ABalaaappll	366				-18.8	-0.8	1.2
ABalaaappll	367				-18.5	-0.7	1.2
ABalaaappll	368				-18.5	-0.7	1.2
ABalaaappll	369				-18.2	-0.7	1.5
ABalaaappll	370				-18.2	-0.7	1.5
ABalaaappll	371				-18	-0.8	1.7
ABalaaappll	372				-17.7	-0.8	2
ABalaaappll	373				-17.7	-0.8	2
ABalaaappll	374				-17.4	-0.8	2.2
ABalaaappll	375				-17.4	-0.8	2.2
ABalaaappll	376				-16.8	0	1.7
ABalaaappll	377				-16.6	0.3	2.7
ABalaaappll	378				-16.6	0.3	2.7
ABalaaappll	379				-16.6	0.3	2.7
ABalaaappll	380				-16.6	0.3	2.7
ABalaaappll	381				-16.6	0.3	2.2
ABalaaappll	382				-16.1	0.6	1.7
ABalaaapplr	312	-19.6	-3.3	1.4	-17.8	-2.9	0.2	-18.2	-6.2	-0.6	-18.4	-3.3	-1.6	-17	-4	-1	-16.6	-4.8	0.6
ABalaaapplr	313	-19.6	-3.3	1.4	-17.8	-2.9	0.2	-18.2	-6.2	-0.6	-18.4	-3.3	-1.6	-17	-4	-1	-16.6	-4.8	0.6
ABalaaapplr	314	-20.6	-3.1	1.9	-18.1	-3.6	-0.2	-18.1	-6.6	-0.1	-18.7	-3.5	-0.6	-17.2	-4	-1	-16.6	-4.9	0.6
ABalaaapplr	315	-20.6	-3.1	1.9	-18.1	-3.6	-0.2	-18.1	-6.6	-0.1	-18.9	-3.8	-0.6	-17.2	-4	-1	-16.6	-4.4	0.6
ABalaaapplr	316	-20.3	-3.9	1.9	-17.9	-3.3	-0.7	-18.4	-6.6	-0.1	-18.9	-3.8	-0.6	-17.7	-4	-2	-16.6	-4.4	0.6
ABalaaapplr	317	-19.8	-3.5	2.9	-18	-3.1	-0.2	-18.5	-5.8	-0.1	-19.1	-3.7	-0.6	-17.7	-4.1	-1.5	-16.9	-4.7	1.1
ABalaaapplr	318	-19.8	-3.5	2.9	-18	-3.1	-0.2	-18.5	-5.8	-0.1	-19.4	-3.7	-1.1	-17.7	-4.1	-1.5	-17.4	-4.7	0.1
ABalaaapplr	319	-20.4	-3.3	1.9	-18.3	-2.7	-0.2	-19	-5.6	-0.1	-19.4	-3.7	-1.1	-18.1	-4.5	-1.5	-17.4	-4.7	0.1
ABalaaapplr	320	-20.4	-3.3	1.9	-18.3	-2.7	-0.2	-18.5	-6	-0.6	-19.4	-3.9	-1.1	-17.9	-4.8	-1.7	-17.4	-4.7	0.1
ABalaaapplr	321	-20.3	-3.1	2.4	-18.3	-2.7	-0.2	-18.5	-6	-0.6	-19.6	-3.7	-0.6	-17.9	-4.8	-1.7	-17.7	-4.7	0.6
ABalaaapplr	322	-20.6	-2.4	2.9	-19	-2.6	-0.7	-18.7	-6	-0.6	-19.6	-3.7	-0.6	-18.4	-4.4	-3	-17.7	-4.7	0.6
ABalaaapplr	323	-20.6	-2.4	2.9	-19	-2.6	-0.7	-18.7	-6	-0.6	-19.6	-3.9	-1.6	-18.4	-4.4	-3	-18.2	-4	0.6
ABalaaapplr	324	-20.6	-2.2	2.4	-19	-2.6	-0.2	-19	-5.4	-0.1	-20.4	-3	-0.6	-18.5	-4.2	-1.5	-18	-4	0.1
ABalaaapplr	325	-20.6	-2.2	2.4	-19	-2.6	-0.2	-19	-5.2	0.8	-20.4	-3	-0.6	-18.4	-4.6	-1.5	-18	-4	0.1
ABalaaapplr	326	-20.7	-1.4	2.4	-19.4	-2.6	0.2	-19	-5.2	0.8	-20.4	-2.8	-0.1	-18.4	-4.6	-1.5	-18.7	-4.5	0.6
ABalaaapplr	327	-20.5	-1.5	2.9	-18.8	-2.7	0.7	-19.2	-5.4	0.3	-20.6	-2.1	0.3	-18.3	-3.7	-1	-18.7	-4.3	0.1
ABalaaapplr	328	-20.5	-1.5	2.9	-18.8	-2.7	0.7	-19.6	-5.7	-0.1	-20.6	-2.1	0.3	-18.5	-3.4	-1.5	-18.7	-4.3	0.1
ABalaaapplr	329	-20.4	-2.2	3.4	-18.8	-2.1	0.2	-19.6	-5.7	-0.1	-20.4	-2.3	-0.1	-18.5	-3.4	-1.5	-18.3	-3.7	1.1
ABalaaapplr	330	-20.9	-1.7	2.9	-18.8	-2.1	0.2	-19.5	-5.5	-0.1	-20.6	-2.5	0.8	-18.4	-2.9	-1	-18	-4	1.1
ABalaaapplr	331	-20.9	-1.7	2.9	-18.8	-2.5	0.2	-19.5	-5.5	-0.1	-20.4	-3.2	0.3	-18.4	-2.9	-1	-18	-4	1.1
ABalaaapplr	332	-20	-1.4	3.9	-18.8	-1.9	0.2	-19.4	-4.4	-0.1	-20.4	-3.2	0.3	-18.4	-3.2	-1	-18.2	-3.8	0.1
ABalaaapplr	333	-20	-1.4	3.9	-18.8	-1.9	0.2	-19.3	-4.6	0.3	-20	-2.6	1.3	-18.2	-3.9	-2	-18.2	-3.8	0.1
ABalaaapplr	334	-20.5	-1.4	3.9	-19.2	-2.4	0.2	-19.3	-4.6	0.3	-20.2	-2.5	0.8	-18.2	-3.9	-2
ABalaaapplr	335	-20	-0.6	4.4	-19.2	-2.4	0.2	-19.2	-3.4	0.3	-20.2	-2.5	0.8	-18.4	-3.2	-2
ABalaaapplr	336	-20	-0.6	4.4	-18.8	-1.8	0.7	-19.8	-4.4	1.3	-20.4	-2.5	0.3	-18.9	-2.6	-2.5
ABalaaapplr	337	-19.1	-0.4	4.4	-19.1	-1.9	0.2	-19.8	-4.4	1.3	-20.2	-2.6	0.8	-18.9	-2.6	-2.5
ABalaaapplr	338	-19.1	-0.4	4.4	-19.1	-1.9	0.2	-19.4	-4.1	0.8	-20.2	-2.6	0.8	-18.9	-2.5	-2
ABalaaapplr	339	-19.1	-0.3	4.9	-19.1	-2.3	0.2	-19.7	-3.1	1.8	-20	-2.5	1.3	-18.3	-3.2	-1.5
ABalaaapplr	340	-19.1	-1.1	5.4	-19.1	-2.3	0.2				-20	-2.1	1.3
ABalaaapplr	341	-19.1	-1.1	5.4	-19.1	-2.1	0.2				-20	-2.1	1.3
ABalaaapplr	342	-18.2	-0.6	5.4	-19.2	-2.6	1.2				-20	-1.6	1.8
ABalaaapplr	343	-18.2	-0.6	5.4	-19.2	-2.6	1.2				-20	-1.2	1.3
ABalaaapplr	344	-18.9	-0.6	5.9	-19.1	-3.2	1.2				-20	-1.2	1.3
ABalaaapplr	345	-19.1	-0.3	5.4	-19.1	-3.2	1.2				-19.9	-1.4	1.8
ABalaaapplr	346	-19.1	-0.3	5.4	-19.2	-3	1.2				-19.7	-1.1	1.8
ABalaaapplr	347	-20	-0.4	4.9	-18.9	-3	1.7				-19.7	-1.1	1.8
ABalaaapplr	348	-19.6	-0.9	5.4	-18.9	-3	1.7				-19.9	-0.9	2.3
ABalaaapplr	349				-19.4	-3	1.2				-20.2	-0.9	2.3
ABalaaapplr	350				-19.4	-3	1.2				-20.2	-0.9	2.8
ABalaaapplr	351				-18.7	-2.9	1.7
ABalaaapplr	352				-18.9	-3.4	1.7
ABalaaapplr	353				-18.9	-3.4	1.7
ABalaaapplr	354				-19	-3	1.2
ABalaaapplr	355				-19	-3	1.2
ABalaaapplr	356				-18.8	-2.7	1.7
ABalaaapplr	357				-18.8	-2.5	1.7
ABalaaapplr	358				-18.8	-2.5	1.7
ABalaaapplr	359				-18.8	-2.3	1.7
ABalaaapplr	360				-18.8	-2.3	1.7
ABalaaapplr	361				-18.6	-2.1	2.2
ABalaaapplr	362				-18.4	-1.8	2.7
ABalaaapplr	363				-18.4	-1.8	2.7
ABalaaapplr	364				-18.1	-2	2.2
ABalaaapplr	365				-18.1	-2	2.2
ABalaaapplr	366				-18.2	-1.8	3.2
ABalaaapplr	367				-17.7	-1.3	3.2
ABalaaapplr	368				-17.7	-1.3	3.2
ABalaaapplr	369				-17.7	-1.3	3.2
ABalaaapplr	370				-17.7	-1.3	3.2
ABalaaapplr	371				-17.6	-0.8	3.2
ABalaaapplr	372				-16.9	-0.5	3.7
ABalaaapplr	373				-16.9	-0.5	3.7
ABalaaapplr	374				-16.8	-1.1	3.7
ABalaaapplr	375				-16.8	-1.1	3.7
ABalaaapplr	376				-16.9	-0.9	3.7
ABalaaapplr	377				-16.9	-0.9	3.7
ABalaaapplr	378				-16.9	-0.9	3.7
ABalaaapplr	379				-16.8	-0.9	4.3
ABalaaapplr	380				-16.8	-0.9	4.3
ABalaaapplr	381				-16.6	-0.5	4.3
ABalaaapplr	382				-16.3	-0.2	4.3
ABalaaappr	226	-16.1	-6.7	-2.5	-16.8	-6.3	-1.2	-17.6	-5.7	-0.6	-17.2	-7.1	-1.6	-15.8	-5.2	-2.5	-16.2	-7.8	-2.8
ABalaaappr	227	-16.1	-6.7	-2.5	-16.8	-6.3	-1.2	-17.6	-5.7	-0.6	-17.2	-7.1	-1.6	-15.8	-5.2	-2.5	-16.2	-7.8	-2.8
ABalaaappr	228	-16.5	-7.2	-1.5	-15.5	-5.9	-1.7	-16.9	-5.8	-0.1	-16.5	-6.9	-1.1	-16.3	-4.8	-2	-15.6	-7.8	-2.8
ABalaaappr	229	-16.6	-6.8	-0.5	-15.5	-5.9	-1.7	-16.8	-6.6	-0.6	-16.8	-7.5	-0.1	-16.9	-5.6	-2.5	-16.4	-8.1	-2.8
ABalaaappr	230	-16.6	-6.8	-0.5	-15.6	-6.6	-1.7	-16.8	-6.6	-0.6	-16.8	-7.5	-0.1	-16.9	-5.6	-2.5	-16.4	-8.1	-2.8
ABalaaappr	231	-17.1	-6.8	0	-16.2	-7.3	-1.7	-16.6	-6.8	-1.1	-16.1	-8	-0.1	-17.2	-5.9	-2	-16.4	-8.1	-2.3
ABalaaappr	232	-16.1	-7.4	0.4	-16.2	-7.3	-1.7	-16.8	-6.9	-1.1	-16.1	-8.3	-0.1	-16.9	-5.8	-2.5	-16.4	-7.5	-2.3
ABalaaappr	233	-16.1	-7.4	0.4	-15.9	-6.6	-1.7	-16.8	-6.9	-1.1	-16.2	-8.3	-0.1	-17.6	-5.2	-2.5	-16.4	-7.5	-2.3
ABalaaappr	234	-15.8	-7.1	0.9	-16.8	-7	-0.7	-17.1	-7.5	-1.1	-16.2	-8.3	-0.1	-17.6	-5.2	-2.5	-16.1	-7	-0.8
ABalaaappr	235	-15.8	-7.9	0.9	-16.8	-7	-0.7	-17.2	-7.4	-1.6	-16.2	-8.2	-0.1	-16.8	-5.3	-2.5	-15.6	-7.1	0.1
ABalaaappr	236	-15.8	-7.9	0.9	-16.2	-7.5	0.2	-17.2	-7.4	-1.6	-16.1	-7.6	0.3	-17.5	-5.2	-1.5	-15.8	-7.1	-1.3
ABalaaappr	237	-15.6	-7.8	0.9	-16.2	-7.5	0.2	-17.4	-7.2	-1.1	-16.1	-7.6	0.3	-17	-5.6	-0.5	-15.8	-7.1	-1.3
ABalaaappr	238	-15.7	-6.7	0.9	-15.5	-7.9	0.2	-17.6	-7	-1.6	-16.4	-7.3	0.3	-17	-5.6	-0.5	-16.2	-7.1	-0.8
ABalaaappr	239	-15.7	-6.7	0.9	-15.4	-8.3	0.2	-17.6	-7	-1.6	-16.6	-7.6	-1.1	-16.6	-6.2	0	-16.2	-7.5	-1.3
ABalaaappr	240	-15.6	-6.7	1.4	-15.4	-8.3	0.2	-17.1	-7.6	-1.1	-16.2	-8.2	-1.1	-16.6	-6.2	-1	-16.2	-7.5	-1.3
ABalaaappr	241	-15.8	-7.2	0.9	-15	-8.1	0.7	-17.1	-7.5	-0.6	-16.2	-8.2	-1.1	-16.4	-6.5	-0.5	-16.2	-7.5	-1.3
ABalaaappr	242	-15.8	-7.2	0.9	-14.7	-8.3	0.2	-17.1	-7.5	-0.6	-16.4	-8	-1.1	-16.4	-6.5	-0.5	-15.6	-7.7	-1.8
ABalaaappr	243	-15.8	-7.6	1.4	-14.7	-8.3	0.2	-17	-6.9	-0.6	-16.2	-8.2	-1.6	-16.4	-6.5	-0.5	-15.6	-7.7	-1.3
ABalaaappr	244	-15.7	-6.9	0.9	-15.2	-8.3	0.7	-17.2	-7.1	-0.1	-16.1	-8	-1.1	-16.1	-6.6	0	-15.6	-7.7	-1.3
ABalaaappr	245	-15.7	-6.9	0.9	-15.2	-8.3	0.7	-17.3	-6.5	-0.1	-16.1	-8	-1.1	-15.9	-6.2	0	-15.5	-7.8	-1.8
ABalaaappr	246	-15.9	-7.1	1.4	-15.4	-8.4	0.7	-17.3	-6.5	-0.1	-16.1	-8	-1.1	-15.9	-6.2	0	-15.6	-8.5	-1.3
ABalaaappr	247	-16.1	-7.2	1.4	-15.2	-8.1	0.7	-16.9	-7.3	-0.1	-15.7	-7.6	-1.1	-16.2	-5.9	0	-15.6	-8.5	-1.3
ABalaaappr	248	-16.1	-7.2	1.4	-15.2	-8.1	0.7	-16.9	-7.5	-0.6	-15.7	-7.6	-1.1	-16.7	-5.6	0	-15.3	-8.7	-1.8
ABalaaappr	249	-16.6	-7	0.9	-15.5	-7.7	0.7	-16.9	-7.5	-0.6	-15.9	-7.5	-1.6	-16.5	-5.7	-0.5	-15.5	-8.2	-1.8
ABalaaappr	250	-16.5	-7.4	0.9	-15.1	-7.6	0.2	-16.2	-7.7	-0.1	-15.3	-7.4	-1.6	-16.5	-5.7	-0.5	-15.6	-8.3	-1.3
ABalaaappr	251	-16.5	-7.4	0.9	-15.1	-7.6	0.2	-16.2	-7.9	1.3	-15.4	-7.1	-1.6	-16.4	-6	0	-15.6	-8.3	-1.3
ABalaaappr	252	-16.1	-7.7	1.4	-15.6	-7.2	-0.2	-16.2	-7.9	1.3	-15.4	-7.1	-1.6	-16.1	-6.1	0.4	-15.3	-8.3	-1.3
ABalaaappr	253	-16	-7.6	1.4	-15.6	-7.3	0.7	-16.2	-8.1	0.8	-15.4	-7.1	-1.6	-16.1	-6.1	0.4	-15.2	-8.7	-0.8
ABalaaappr	254	-16	-7.6	1.4	-15.6	-7.3	0.7	-16.1	-8.9	0.8	-15.7	-7.3	-1.6	-15.5	-5.6	0	-15.2	-8.7	-0.8
ABalaaappr	255	-16.1	-7.4	0.9	-15.7	-7.5	0.7	-16.1	-8.9	0.8	-15.3	-7.6	-1.6	-15.7	-5.9	0	-15.3	-8.5	-0.8
ABalaaappr	256	-16	-7.6	1.9	-15.7	-7.5	0.7	-16.1	-7.9	1.3	-15.3	-7.6	-1.6	-15.1	-6.7	-0.5	-15.1	-8	-1.3
ABalaaappr	257	-16	-7.6	1.9	-16.5	-7.4	0.2	-16.6	-7.7	0.8	-15.5	-7.4	-1.1	-15.1	-6.7	-0.5	-15	-8.2	-0.8
ABalaaappr	258	-15.6	-8.1	1.4	-16	-7.1	0.2	-16.6	-7.7	0.8	-15.7	-7.4	-1.6	-15.7	-6.1	0.4	-15	-8.2	-0.8
ABalaaappr	259	-15.7	-8.4	1.4	-16	-7.1	0.2	-16.4	-7.7	1.3	-15.7	-7.4	-1.6	-15.3	-6.3	0.9	-15.3	-7.3	-1.3
ABalaaappr	260	-15.7	-8.4	1.4	-16.1	-6.9	0.2	-16	-7.2	1.8	-15.7	-7.1	-1.1	-15.4	-6.1	1.4	-15.1	-7.8	-0.8
ABalaaappr	261	-15.5	-8.4	0.9	-16.4	-6.5	0.2	-16	-7.2	1.8	-15.7	-6.9	-1.6	-15.4	-6.1	1.4	-15.1	-7.8	-0.8
ABalaaappr	262	-16.2	-8.4	0.4	-16.4	-6.5	0.2	-16.2	-7.7	1.8	-15.9	-6.9	-0.6	-15.4	-5.6	1.4	-15	-8	-0.8
ABalaaappr	263	-16.2	-8.4	0.4	-16.7	-6.1	0.2	-16	-7.6	1.8	-15.9	-6.9	-0.6	-15.5	-5.2	1.9	-15	-8	-0.3
ABalaaappr	264	-15.7	-8.4	0.4	-16.7	-6.1	0.2	-15.5	-8	1.8	-15.7	-6.7	-1.1	-15.4	-5.8	1.4	-14.8	-7.7	0.1
ABalaaappr	265	-16.3	-8.1	0.9	-16.6	-6.3	-0.2	-15.5	-8	1.8	-15.9	-6.6	-0.6	-15.4	-5.8	1.4	-14.8	-7.7	0.1
ABalaaappr	266	-16.3	-8.1	0.9	-16.7	-6.1	0.2	-15.6	-8.7	1.8	-15.9	-6.6	-0.6	-15.1	-6.3	0.4	-15	-7.3	-0.8
ABalaaappr	267	-16.7	-7.7	1.4	-16.7	-6.1	0.2	-15	-8.4	1.3	-15.9	-6.6	-0.6	-14.9	-6.3	0.4	-15.1	-7.3	-0.3
ABalaaappr	268	-16.5	-7.2	1.4	-16	-6	0.7	-15	-8.4	1.3	-16.5	-6.9	-0.1	-15.1	-6.2	0.4	-15.1	-7.3	-0.3
ABalaaappr	269	-16.5	-7.2	1.4	-16.1	-6.6	0.7	-15.1	-8.6	1.3	-16.3	-6.6	0.3	-15.1	-6.2	0.4	-15.1	-7.2	-0.3
ABalaaappr	270	-16	-8.1	1.4	-16.1	-6.6	0.7	-15.4	-8.7	1.3	-16.3	-6.6	0.3	-15.2	-5.8	0	-15.3	-6.8	-0.3
ABalaaappr	271	-16.1	-7.7	1.9	-16.4	-6.2	0.7	-15.4	-8.7	1.3	-16.3	-6.6	-0.1	-15.2	-5.6	0	-15	-6.6	0.1
ABalaaappr	272	-16.1	-7.7	1.9	-16.4	-6.2	0.7	-14.7	-8.6	1.3	-16.1	-6.6	-0.1	-15.2	-5.8	0.9	-15	-6.6	0.1
ABalaaappr	273	-16.1	-7.6	1.9	-16.2	-6	0.7	-15.4	-8.6	1.8	-15.5	-6.9	0.8	-15.2	-5.8	0.9	-14.8	-6.8	-0.8
ABalaaappr	274	-16.3	-7.2	1.4	-15.6	-7	1.7	-15.4	-8.6	1.8	-15.5	-6.9	0.8	-15	-5.5	1.4	-15	-7.2	-0.3
ABalaaappr	275	-16.3	-7.2	1.4	-15.6	-7	1.7	-15.6	-8.5	1.3	-15.7	-6.9	0.8	-15	-5	1.4	-15	-7.2	-0.3
ABalaaappr	276	-16.3	-7.7	0.9	-15.7	-6.6	2.2	-15.7	-8.2	1.3	-15.9	-6.4	1.8	-15	-5	1.4	-15	-7.2	-0.3
ABalaaappr	277	-16	-8.1	2.4	-15.4	-6.3	2.7	-15.7	-8.2	1.3	-15.9	-6.6	1.8	-15.1	-4.8	0.9	-15.1	-6.6	-0.3
ABalaaappr	278	-16	-8.1	2.4	-15.4	-6.3	2.7	-16	-7.8	1.3	-15.9	-6.6	1.8	-15.2	-5.5	0.9	-14.9	-6	0.1
ABalaaappr	279	-16.7	-7.5	1.9	-15.8	-6.8	2.7	-15.2	-8.2	1.3	-16.3	-6.6	1.3	-14.9	-5.5	0	-14.9	-6	0.1
ABalaaappr	280	-16.2	-8.1	1.4	-15.4	-6.3	2.7	-15.2	-8.2	1.3	-16.3	-6.9	0.8	-14.9	-5.5	0	-14.6	-6.1	0.1
ABalaaappr	281	-16.2	-8.1	1.4	-15.4	-6.3	2.7	-15.4	-8.4	0.8	-16.3	-6.9	0.8	-15.3	-5.3	0.4	-15	-6.5	0.6
ABalaaappr	282	-16.5	-7.7	1.9	-15.4	-6.3	2.7	-15.3	-7.8	1.3	-16.3	-7.3	1.8	-15	-5.1	0.9	-15	-6.5	0.6
ABalaaappr	283	-16.8	-7.7	1.9	-15.4	-6.3	2.7	-15.3	-7.5	0.3	-16.1	-7.1	1.8	-15.2	-5.5	1.4	-15	-6.6	0.6
ABalaaappr	284	-16.8	-7.7	1.9	-15.8	-5.7	2.2	-15.3	-7.5	0.3	-16.3	-7.1	2.3	-15.2	-5.5	1.4	-15.1	-7.2	1.6
ABalaaappr	285	-16.8	-7.4	1.9	-16	-6	2.7	-15.4	-8	0.3	-16.3	-7.1	2.3	-15	-5.3	0.9	-15.3	-6.6	1.1
ABalaaappr	286	-16.5	-7.4	1.9	-16	-6	2.7	-15.6	-8.4	0.8	-15.9	-7.1	2.3	-15.3	-4.9	1.4	-15.3	-6.6	1.1
ABalaaappr	287	-16.5	-7.4	1.9	-16	-5.7	3.2	-15.6	-8.4	0.8	-15.5	-7.4	1.8	-15.4	-4.6	2.9	-15.6	-6.6	1.6
ABalaaappr	288	-16.8	-7	1.9	-16.2	-5.6	3.7	-15.3	-9.1	0.8	-15.9	-6.8	2.8	-15.4	-4.6	2.9	-15.4	-6.5	1.6
ABalaaappr	289	-17	-6.8	2.4	-16.2	-5.6	3.7	-15.4	-8.6	1.3	-15.9	-6.8	2.8	-14.8	-4.8	2.9	-15.4	-6.5	1.6
ABalaaappr	290	-17	-6.8	2.4	-15.8	-5.7	2.7	-15.4	-8.6	1.3	-15.7	-6.6	4.3	-14.8	-4.8	2.4	-15.6	-6.3	1.1
ABalaaappr	291	-17.3	-6.6	2.9	-15.8	-5.7	2.7	-15.1	-8.6	1.3	-16.1	-6.8	3.8	-14.7	-5.2	2.4	-15.1	-6.6	1.6
ABalaaappr	292	-17.5	-6.3	3.4	-16.4	-5.8	2.2	-15.7	-8.2	1.3	-16.1	-6.8	3.8	-14.7	-5.2	2.4	-15.4	-6.5	2.1
ABalaaappr	293	-17.5	-6.3	3.4	-16.7	-5.2	2.7	-15.7	-8.2	1.3	-15.9	-6.8	4.3	-14.5	-5.2	2.9	-15.4	-6.5	2.1
ABalaaappr	294	-17.1	-6.1	3.4	-16.7	-5.2	2.7	-15.8	-8.5	2.3	-16.1	-6.4	3.3	-14.8	-4.8	2.4	-15.3	-6.3	2.1
ABalaaappr	295	-17.8	-6.3	2.9	-16.3	-5.3	3.2	-15.1	-9.1	1.8	-15.9	-6.2	2.8	-15.1	-4.9	2.9	-15.4	-6	2.6
ABalaaappr	296	-17.8	-6.3	2.9	-16.1	-4.9	3.2	-15.1	-9.1	1.8	-15.9	-6.2	2.8	-15.1	-4.9	2.9	-15.4	-6	2.6
ABalaaappr	297	-18	-6.4	2.4	-16.1	-4.9	3.2	-15.3	-8.9	2.3	-15.6	-6.4	3.8	-14.8	-4.8	2.4	-15.6	-7	2.6
ABalaaappr	298	-17.6	-6.1	2.4	-16.1	-4.9	3.2	-15.9	-8.1	2.3	-15.7	-6.4	2.8	-15	-4.8	1.4	-15.3	-6.1	1.6
ABalaaappr	299	-17.4	-5.8	1.9	-16.3	-4.9	4.3	-15.5	-8	2.8	-15.7	-6.2	2.8	-15.1	-4.9	1.4	-15.3	-6.6	2.6
ABalaaapprl	300	-17.7	-4.9	1.4	-16.8	-3.4	2.7	-16.9	-6	1.8	-16.5	-4.7	1.8	-15.8	-3.6	0	-16	-5.1	3.1
ABalaaapprl	301	-17.7	-4.9	1.4	-16.8	-3.4	2.7	-16.9	-6	1.8	-16.5	-4.7	1.8	-15.8	-3.6	0	-16	-5.1	3.1
ABalaaapprl	302	-18.1	-4.7	1.9	-17.3	-3.2	2.7	-17.2	-5.6	1.3	-16.5	-4.3	1.8	-16.2	-3.4	0	-16.3	-4.6	2.6
ABalaaapprl	303	-18.1	-4.7	1.9	-17.3	-3.2	2.7	-17.2	-5.6	1.3	-17.2	-4.3	1.3	-16.2	-3.4	0	-16.3	-4.6	2.6
ABalaaapprl	304	-18.1	-4.7	1.9	-17	-3.4	2.7	-17.8	-5.7	0.8	-17.2	-4.3	1.3	-16.3	-3.3	-1	-16.3	-4.6	2.1
ABalaaapprl	305	-18.2	-4.6	1.9	-17	-3.4	2.2	-18.2	-6.1	0.8	-17.2	-4.7	1.3	-16.1	-3.3	0	-16.5	-4.2	2.1
ABalaaapprl	306	-18.2	-4.6	1.9	-17	-3.4	2.2	-18.2	-6.1	0.8	-17.4	-4.7	1.3	-16.1	-3.3	0	-16.5	-4.2	2.1
ABalaaapprl	307	-18.2	-4.6	1.9	-17.7	-3.5	2.2	-18.3	-5.9	0.8	-17.4	-4.7	1.3	-16.6	-3.2	-0.5	-16.6	-4.2	2.6
ABalaaapprl	308	-18.2	-4.6	1.9	-17.7	-3.5	2.2	-18.5	-5.8	0.8	-17.6	-5	1.3	-16.8	-3.4	0	-16.5	-4.4	2.6
ABalaaapprl	309	-18.2	-4.6	1.9	-17.4	-4.1	2.7	-18.5	-5.8	0.8	-17.8	-4.9	1.3	-16.8	-3.4	0	-16.5	-4.4	2.6
ABalaaapprl	310	-17.9	-4.2	2.4	-17.8	-4.2	2.2	-18.7	-6	0.8	-17.8	-4.9	1.3	-17	-3.2	0.9	-16.3	-4.6	2.6
ABalaaapprl	311	-17.9	-4.2	2.4	-17.8	-4.2	2.2	-18.5	-6	1.3	-17.8	-5.2	1.3	-17	-3.2	0.9	-16.2	-4.7	2.6
ABalaaapprl	312	-17.9	-4.7	2.4	-17.5	-3.7	2.2	-18.5	-6	1.3	-18	-4.9	0.8	-17	-3.2	0.9	-16.2	-4.7	2.6
ABalaaapprl	313	-17.9	-4.4	1.9	-17.5	-3.7	2.2	-18.6	-6.6	0.8	-18	-4.9	0.8	-17.5	-3.3	1.4	-16	-4.9	2.6
ABalaaapprl	314	-17.9	-4.4	1.9	-17.5	-3.7	2.7	-18.6	-6.6	0.8	-18.1	-4.9	0.8	-17.5	-3.3	1.4	-16	-4.6	2.6
ABalaaapprl	315	-18.2	-4.6	1.9	-18.1	-3.8	2.2	-18.8	-6.5	0.8	-18.1	-5.2	0.8	-17.5	-3.5	0.9	-16	-4.6	2.6
ABalaaapprl	316	-18.2	-4.6	1.9	-18.1	-3.8	2.2	-18.4	-6.8	0.8	-18.1	-5.2	0.8	-17.8	-3.8	0.9	-16.2	-4.4	2.6
ABalaaapprl	317	-18.1	-4.4	2.4	-18.3	-4	1.7	-18.4	-6.8	0.8	-17.9	-5.2	1.8	-17.8	-3.8	0.9	-16	-4.4	2.6
ABalaaapprl	318	-18.6	-4.4	2.4	-18.3	-4	1.7	-18.1	-7.2	1.3	-18.3	-5.4	0.8	-17.6	-3.3	1.4	-16	-4.4	2.6
ABalaaapprl	319	-18.6	-4.4	2.4	-18.5	-4.3	2.2	-18.5	-6.2	1.8	-18.3	-5.4	0.8	-17.6	-3.3	1.4	-15.9	-4.6	3.1
ABalaaapprl	320	-18.2	-4	2.4	-19	-4.3	2.2	-18.5	-6.2	1.8	-17.9	-5.4	0.8	-17.8	-3.6	0.9	-16.3	-4.7	2.6
ABalaaapprl	321	-18.8	-4.2	2.9	-19	-4.3	2.2	-18.4	-6.4	2.3	-18.3	-4.9	0.8	-17.9	-4.1	1.4	-16.3	-4.7	2.6
ABalaaapprl	322	-18.8	-4.2	2.9	-18.7	-4.5	2.7	-17.5	-6.9	2.3	-18.1	-5.1	0.8	-17.9	-4.1	1.4	-16.5	-4.4	2.1
ABalaaapprl	323	-18.7	-4	2.4	-18.7	-4.5	2.7	-17.5	-6.9	2.3	-18.1	-5.1	0.8	-17.7	-4.5	1.4	-16.3	-4.4	2.1
ABalaaapprl	324	-18.7	-4	2.4	-18	-4.4	2.2	-17.9	-6.5	2.8	-18.3	-4.7	1.8	-17.9	-4.4	0.7	-16.3	-4.4	2.1
ABalaaapprl	325	-18.7	-4	2.4	-18.6	-4.3	2.7	-17.9	-6.5	2.8	-18.5	-4.7	1.8	-17.9	-4.4	0.7	-17	-5.4	1.6
ABalaaapprl	326	-19.1	-4.5	2.4	-18.6	-4.3	2.7	-17.9	-6.6	3.8	-18.5	-4.7	1.8	-18	-4.3	0	-17	-5.4	0.6
ABalaaapprl	327	-19.1	-4.5	2.4	-18.5	-4.7	2.7	-18.8	-6.9	2.8	-18.3	-4.9	1.8	-18	-4.3	0	-17	-5.4	0.6
ABalaaapprl	328	-18.8	-4.4	2.9	-18.5	-4.7	2.7	-18.8	-6.9	2.8	-18.5	-5.1	1.3	-18.2	-3.9	0.4	-16.2	-4.6	2.1
ABalaaapprl	329	-18.8	-4.4	2.9	-18.3	-4.3	2.7	-18	-6.4	2.3	-18.5	-5.1	1.3	-18	-4.3	0.9	-16.3	-4.7	1.6
ABalaaapprl	330	-19.3	-4.7	3.9	-18.5	-5	2.7	-18.1	-7	3.3	-18.7	-4.7	1.8	-18	-4.3	0.9	-16.3	-4.7	1.6
ABalaaapprl	331	-19.1	-4.9	3.9	-18.5	-5	2.7	-18.1	-7	3.3	-18.9	-4.4	2.3	-18	-3.8	1.4	-15.8	-4.1	1.6
ABalaaapprl	332	-19.1	-4.9	3.9	-18.4	-4.9	2.7	-18.6	-6.7	2.8	-18.9	-4.4	2.3	-18.3	-3.7	0.9	-15.7	-4.6	1.6
ABalaaapprl	333	-19.1	-4.9	3.9	-18.4	-4.9	2.7	-18.2	-6.6	2.8	-18.8	-4.2	2.3	-18.3	-3.7	0.9
ABalaaapprl	334	-18.9	-3.3	3.4	-18.9	-4.6	2.7	-18.2	-6.6	2.8	-18.7	-3.9	2.3	-18.3	-3.2	0.4
ABalaaapprl	335	-18.9	-3.3	3.4	-18.5	-4.9	2.7	-18.2	-5.9	2.8	-18.7	-3.9	2.3	-18.3	-3.2	0.4
ABalaaapprl	336	-18.5	-3.3	3.4	-18.5	-4.9	2.7	-18.2	-5.9	2.8	-18.6	-3.8	2.3	-18	-3.6	0.4
ABalaaapprl	337	-18.5	-3.3	3.4	-18	-4.4	3.2	-18.4	-6.2	1.8	-18.5	-3.5	2.3	-17.7	-4.1	-0.5
ABalaaapprl	338	-19	-3	3.9	-18	-4.4	3.2	-18.5	-6	1.8	-18.5	-3.5	2.3	-17.7	-4.1	-0.5
ABalaaapprl	339	-18.5	-2.3	2.9	-17.8	-4.6	3.2	-18.5	-6	1.8	-18.2	-3.3	1.8	-17.9	-4	0
ABalaaapprl	340	-18.5	-2.3	2.9	-17.3	-4.6	2.7	-18.1	-5	2.3	-18.3	-3.5	2.8	-18.3	-3.1	0
ABalaaapprl	341	-18.8	-2	3.9	-17.3	-4.6	2.7	-17.7	-4.8	2.3	-17.8	-3.3	1.8	-18.3	-3.1	0
ABalaaapprl	342	-18.8	-2.1	2.9	-17.1	-4.5	3.2	-17.7	-4.8	2.3	-17.8	-3.3	1.8	-18.4	-3	0
ABalaaapprl	343	-18.8	-2.1	2.9	-17.1	-4.5	3.2	-17.7	-4.8	2.3	-18.2	-3.7	2.8	-18.4	-3	0
ABalaaapprl	344	-18.5	-1.8	3.4	-16.9	-4.7	3.2	-17.4	-5	1.8	-18.2	-3.3	2.3
ABalaaapprl	345	-18.5	-1.8	3.4	-16.5	-4	3.7	-17.4	-5	1.8	-18.2	-3.3	2.3
ABalaaapprl	346	-19	-1.3	2.9	-16.5	-4	3.7	-17.7	-4.4	2.3	-17.8	-3.1	1.8
ABalaaapprl	347	-18.8	-1.1	3.2	-16.2	-4.2	4.3	-17.4	-3.6	2.3	-17.6	-3.1	2.3
ABalaaapprl	348	-18.8	-1.1	3.2	-16.2	-4.2	4.3				-17.6	-3.1	2.3
ABalaaapprl	349	-18.6	-1	3.4	-16.2	-4.4	3.7				-17.6	-3.1	2.3
ABalaaapprl	350	-18.6	-1	3.4	-16.6	-4.3	3.7				-17.3	-3.3	2.3
ABalaaapprl	351	-18.2	-0.8	3.9	-16.6	-4.3	3.7				-17.3	-3.3	2.3
ABalaaapprl	352	-17.4	-0.9	4.4	-16.6	-4.2	3.2				-17.3	-2.9	1.8
ABalaaapprl	353	-17.4	-0.9	4.4	-16.6	-4.2	3.2				-16.9	-3.1	0.8
ABalaaapprl	354	-17.5	-0.7	3.4	-16.7	-4.3	3.7				-16.9	-3.1	0.8
ABalaaapprl	355	-17.7	-1.5	3.4	-16.7	-4.1	2.7				-16.7	-3.1	1.3
ABalaaapprl	356	-17.7	-1.5	3.4	-16.7	-4.1	2.7				-16.7	-3.1	0.8
ABalaaapprl	357	-17.2	-0.9	3.4	-16.5	-3.6	3.2				-16.7	-3.1	0.8
ABalaaapprl	358	-17.2	-0.9	3.4	-16.5	-3.6	3.2				-16.9	-3.1	0.8
ABalaaapprl	359	-17.2	-0.9	3.4	-15.8	-3.3	2.7				-16.9	-2.9	1.3
ABalaaapprl	360	-16.8	0	3.9	-16	-3.9	2.7				-16.4	-2.9	0.3
ABalaaapprl	361	-16.8	0	3.9	-16	-3.9	2.7
ABalaaapprl	362	-16.8	0	3.9	-15.6	-3.5	2.7
ABalaaapprl	363	-17.2	-0.7	2.9	-15.6	-3.5	2.7
ABalaaapprl	364				-16	-3.5	2.2
ABalaaapprl	365				-15.1	-3.4	1.7
ABalaaapprl	366				-15.1	-3.4	1.7
ABalaaapprl	367				-15.8	-3.5	2.2
ABalaaapprl	368				-15.8	-3.5	2.2
ABalaaapprl	369				-15.1	-3.6	1.7
ABalaaapprl	370				-14.6	-3.8	2.2
ABalaaapprl	371				-14.6	-3.8	2.2
ABalaaapprl	372				-14.4	-3.3	2.2
ABalaaapprl	373				-14.4	-3.3	2.2
ABalaaapprl	374				-14.7	-3.1	2.2
ABalaaapprl	375				-14.4	-3.3	2.2
ABalaaapprl	376				-14.4	-3.3	2.2
ABalaaapprl	377				-14.5	-3.1	1.2
ABalaaapprl	378				-13.7	-3	1.2
ABalaaapprr	300	-17.1	-6.5	2.9	-15.4	-6.3	4.8	-15.3	-8.5	2.8	-14.8	-7.1	3.3	-15	-6.7	2.9	-14.8	-7	2.6
ABalaaapprr	301	-17.1	-6.5	2.9	-15.4	-6.3	4.8	-15.3	-8.5	2.8	-14.8	-7.1	3.3	-15	-6.7	2.9	-14.8	-7	2.6
ABalaaapprr	302	-17.2	-7.5	2.9	-15.7	-5.9	4.8	-16	-9.4	2.3	-15.5	-7.3	3.8	-15.2	-6.1	2.4	-14.3	-7.2	3.1
[truncated: 88,648 more rows]
