# Supplementary material for: The anterior Hox gene ceh-13 and elt-1/GATA activate the posterior Hox genes nob-1 and php-3 to specify posterior lineages in the C. elegans embryo
Source: PLoS Genet. 2022 May 2;18(5):e1010187. doi: 10.1371/journal.pgen.1010187 (PMC9098060; doi:10.1371/journal.pgen.1010187)
Supplement: S4 Table — (CSV) [file pgen.1010187.s013.csv]

cell	time	X_20130131_nob-1_JIM149_L1	Y_20130131_nob-1_JIM149_L1	Z_20130131_nob-1_JIM149_L1	X_20130131_nob-1_JIM149_L2	Y_20130131_nob-1_JIM149_L2	Z_20130131_nob-1_JIM149_L2	X_20130131_nob-1_JIM149_L4	Y_20130131_nob-1_JIM149_L4	Z_20130131_nob-1_JIM149_L4	X_20130416_nob-1_JIM149_L2	Y_20130416_nob-1_JIM149_L2	Z_20130416_nob-1_JIM149_L2	X_20130416_nob-1_JIM149_L4	Y_20130416_nob-1_JIM149_L4	Z_20130416_nob-1_JIM149_L4	X_20130417_nob-1_JIM149_L1	Y_20130417_nob-1_JIM149_L1	Z_20130417_nob-1_JIM149_L1
AB	16										-4.4	-0.6	-2
AB	17										-4.4	-0.6	-2
AB	18										-6.2	-0.3	0
ABa	19										-7.5	1.3	0.5
ABa	20										-7.5	1.3	0.5
ABa	21										-7.5	1.3	0.5
ABa	22										-8	2.3	-0.5
ABa	23										-8	2.3	-0.5
ABa	24										-8	2.3	-0.5
ABa	25										-8	3.8	-1
ABa	26										-8	3.8	-1
ABa	27										-8	3.8	-1
ABa	28										-11.4	2.2	-0.5
ABa	29										-11.4	2.2	-0.5
ABa	30										-11.4	2.2	-0.5	-5.1	2.3	-1.7
ABa	31										-13.5	2.2	-1.5	-5.1	2.3	-1.7	-10	3.5	-1.4
ABa	32										-13.5	2.2	-1.5	-6.1	3.1	-0.7	-10	3.5	-1.4
ABa	33										-13.5	2.2	-1.5	-6.1	3.1	-0.7	-11.1	2.5	-2.4
ABa	34							-14.6	-0.4	-0.1	-15.1	2.8	-2.5	-7.6	3.1	-0.2	-11.1	2.5	-2.4
ABa	35							-14.6	-0.4	-0.1	-15.1	2.8	-2.5	-7.6	3.1	-0.2	-14.7	3.1	-1.4
ABa	36							-13.7	-1.5	0.3	-15.1	2.8	-2.5	-11.6	3.8	-0.7	-14.7	3.1	-1.4
ABa	37							-13.7	-1.5	0.3	-12.8	1.7	-3	-12.1	1.6	-0.7	-12.4	1.3	-2.9
ABa	38							-13.3	-1.3	-2.1	-12.8	1.7	-3	-12.1	1.6	-0.7	-12.4	1.3	-2.9
ABa	39							-13.3	-1.3	-2.1	-12.8	1.7	-3	-11.6	1.1	-1.7	-11.9	0.5	-3.9
ABa	40							-15.5	-2.5	-1.6	-14.2	0.8	-1	-11.6	1.1	-1.7	-11.9	0.5	-3.9
ABa	41	-12.3	4	-3.4	-15.9	4.2	0.6	-15.5	-2.5	-1.6	-14.2	0.8	-1	-10.7	0	-1.7	-11.6	-3	-2.9
ABa	42	-12.3	4	-3.4	-15.9	4.2	0.6	-11.9	-3.3	-0.6	-12.9	-0.4	-0.5	-10.8	-0.6	-2.2	-11.9	-2.1	-2.9
ABal	43	-14.3	3.6	-3.9	-14.9	2	3.2	-12.6	-0.4	-4.2	-13.7	-0.1	-3.5	-11.3	2.5	-4.7	-13.5	0.3	-5.9
ABal	44	-14.3	3.6	-3.9	-14.9	2	3.2	-12.6	-0.4	-4.2	-13.7	-0.1	-3.5	-11.3	2.5	-4.7	-13.5	0.3	-5.9
ABal	45	-14.3	3.6	-3.9	-14.9	2	3.2	-14.3	0.7	-4.2	-14.4	1.5	-4	-11.1	4.3	-2.2	-13.7	4.5	-2.9
ABal	46	-15.1	3.7	-2.4	-14.9	2	3.2	-15.3	2.7	-2.6	-13.5	3	-3	-11.5	5	-1.7	-13.7	4.8	-3.9
ABal	47	-15.1	3.7	-2.4	-14.9	2	3.2	-15.3	2.7	-2.6	-14.4	3.8	-3.5	-11.5	5	-1.7	-13.7	4.8	-3.9
ABal	48	-15.9	3.9	-1.9	-14.9	2	3.2	-16.8	2.9	-3.6	-14.4	3.8	-3.5	-13.7	4.3	-3.7	-15.4	2.4	-7.4
ABal	49	-15.9	3.9	-1.9	-14.9	2	3.2	-17.2	3.1	-6.2	-15.5	3.2	-7	-14.7	4.1	-5.8	-14.7	2.7	-7.4
ABal	50	-15.9	3.9	-1.9	-14.9	2	3.2	-17.2	3.1	-6.2	-16.5	1.3	-7.5	-14.7	4.1	-5.8	-14.7	2.7	-7.4
ABal	51	-14.9	3.5	1.1	-14.9	2	3.2	-17	2.5	-3.6	-17.2	0.5	-6.5	-15.3	3.9	-3.2	-16.1	3	-4.4
ABal	52	-14.9	3.5	1.1	-14.9	2	3.2	-17.5	1.9	-3.6	-17.2	0.5	-6.5	-14.5	3.9	-4.2	-16.7	3.8	-4.4
ABal	53	-14.7	4	3.1	-14.9	2	3.2	-17.5	1.9	-3.6	-16.3	1.8	-4.5	-14.5	3.9	-4.2	-16.7	3.8	-4.4
ABal	54	-14.7	4	3.1	-14.9	2	3.2	-17.4	2	-2.1	-17.1	2.5	0.5	-14.5	3.9	-1.7	-17.2	4	-1.9
ABal	55	-14.7	1.8	3.6	-14.9	2	3.2	-16.3	0.3	-0.6	-16.9	2	2	-14.5	3.4	-0.7	-15.9	2.5	-0.9
ABala	56	-14.3	0.2	-0.9	-17.1	1.5	-1.3	-15.7	-2.1	-4.7	-17.2	0.6	-3.5	-15.1	-0.7	-2.7	-16.6	0.5	-3.4
ABala	57	-14.3	0.2	-0.9	-17.1	1.5	-1.3	-15.7	-2.1	-4.7	-17.2	0.6	-3.5	-15.1	-0.7	-2.7	-16.6	0.5	-3.4
ABala	58	-17.2	1	0	-17.3	1.4	0.1	-15.9	-0.6	-5.2	-18.2	-1.5	-1.5	-16.2	-1.2	-2.2	-17.8	-1.3	-2.4
ABala	59	-17.2	1	0	-17.3	1.4	0.1	-15.9	-0.6	-5.2	-18.2	-1.5	-1.5	-16.2	-1.2	-2.2	-17.8	-1.3	-2.4
ABala	60	-17.2	0.8	0	-18	1	1.7	-17.5	0.2	-5.2	-18.8	-1.6	0	-16.4	-2.2	1.2	-17.7	-2.2	-2.4
ABala	61	-17.2	0.8	0	-18	1	1.7	-17.5	0.2	-5.2	-18.8	-1.6	0	-16.4	-2.2	1.2	-17.7	-2.2	-2.4
ABala	62	-19.2	0.3	1.1	-17.7	1.7	1.1	-18.6	-1.6	-3.1	-19.1	-1	0.5	-17.3	-1.8	1.7	-19	-1	1
ABala	63	-19.2	0.3	1.1	-17.7	1.7	1.1	-18.6	-1.6	-3.1	-19.1	-1	0.5	-17.3	-1.8	1.7	-19	-1	1
ABala	64	-18.5	-0.5	1.6	-17.4	0.8	2.2	-19	-1.1	-4.7	-18.4	-2.8	0.5	-16.5	-2.1	3.2	-17.8	-2.3	-0.9
ABala	65	-17.5	-2.2	2.1	-17.5	-0.5	1.7	-19	-1.1	-4.7	-18	-3.3	1	-17.3	-2.1	2.2	-17.8	-2.2	-0.9
ABala	66	-17.5	-2.2	2.1	-17.5	-0.5	1.7	-18.5	0.5	-4.7	-18	-3.3	1	-17.3	-2.1	2.2	-17.8	-2.2	-0.9
ABala	67	-17.4	-1.5	1.6	-17.9	-1	0.1	-18.5	0.5	-4.7	-17.7	-3.3	0.5	-17.1	-2.6	1.2	-18.1	-1.6	-1.9
ABala	68	-17.4	-1.5	1.6	-17.9	-1	0.1	-19.4	1	-4.7	-17.7	-3.3	0.5	-17.1	-2.6	1.2	-18.1	-1.6	-1.9
ABala	69	-17.3	-2.2	1.1	-18	-0.9	0.1	-19.4	1	-4.7	-17.8	-4.3	-1	-17.4	-3.2	-0.7	-18.7	-1.7	-2.4
ABala	70	-17.3	-2.2	1.1	-18	-0.9	0.1	-18.8	1.5	-4.2	-17.8	-4.3	-1	-17.4	-3.2	-0.7	-18.7	-1.7	-2.4
ABala	71	-17.1	-1.8	1.6	-17.3	-0.8	2.2	-18.8	1.5	-4.2	-17.1	-3.8	-0.5	-17	-3.5	1.7	-18.2	-2.5	-2.4
ABala	72	-17.1	-1.8	1.6	-17.3	-0.8	2.2	-18.8	2	-3.6	-17.1	-3.8	-0.5	-17	-3.5	1.7	-18.2	-2.5	-2.4
ABala	73	-16.3	-2.6	2.1	-15.8	-0.7	2.2	-18.8	2	-3.6	-17.1	-3.5	0.5	-16.7	-4.4	1.7	-18.4	-2.5	0
ABala	74	-14.7	-2.2	2.6	-16.7	-1.7	3.2	-17.5	2.4	-2.1	-16.3	-3.3	1	-16.2	-4	0.2	-16.2	-3.4	0.5
ABalaa	75	-17.2	-1.2	5.6	-18.4	-1.1	3.7	-19.7	2.7	-0.6	-16.6	-2.5	3	-18.4	-2.7	3.7	-18.5	-2.5	3
ABalaa	76	-17.2	-1.2	5.6	-18.4	-1.1	3.7	-19.7	2.7	-0.6	-16.6	-2.5	3	-18.4	-2.7	3.7	-18.5	-2.5	3
ABalaa	77	-18.8	-1.7	3.6	-18.5	-0.4	4.2	-20.3	2.4	0.3	-19.5	-1.3	3.5	-19	-4	3.2	-20.1	-1.6	2.5
ABalaa	78	-18.8	-1.7	3.6	-18.5	-0.4	4.2	-20.3	2.4	0.3	-19.5	-1.3	3.5	-19	-4	3.2	-20.1	-1.6	2.5
ABalaa	79	-19.7	-1	3.6	-18.3	-0.2	5.2	-20.8	1.9	0.8	-19.8	-0.7	3	-19.6	-4.7	2.7	-21.1	-1.2	0.5
ABalaa	80	-19.7	-1	3.6	-18.3	-0.2	5.2	-20.8	1.9	0.8	-19.8	-0.7	3	-19.6	-4.7	2.7	-21.1	-1.2	0.5
ABalaa	81	-19	-1.4	5.1	-17.8	0.5	5.7	-20.5	1.7	0.8	-19.7	-0.6	3.5	-19.6	-3.8	3.2	-20.6	0	2
ABalaa	82	-19	-1.4	5.1	-17.8	0.5	5.7	-20.5	1.7	0.8	-19.1	0.3	4.5	-19.6	-3.8	3.2	-19.8	-0.2	2.5
ABalaa	83	-18.6	-1.4	6.1	-17.4	0.5	6.2	-21	0.8	1.8	-19.1	0.3	4.5	-18	-3.7	4.7	-19.8	-0.2	2.5
ABalaa	84	-17.6	-1.1	7.1	-17.4	0.5	6.2	-21	0.8	1.8	-18.1	0.4	5	-17.9	-3	5.2	-19.1	0.2	4
ABalaa	85	-17.6	-1.1	7.1	-17.2	0.8	6.7	-21	0.7	2.3	-18.1	0.4	5	-17.9	-3	5.2	-19.1	0.2	4
ABalaa	86	-18.4	-1.1	6.1	-17.2	0.8	6.7	-21	0.7	2.3	-18.3	0.3	5.5	-17.2	-2.6	5.7	-19.1	-0.1	3.5
ABalaa	87	-18.4	-1.1	6.1	-17.4	0.8	6.2	-20.8	1.2	-0.6	-18.6	-1	5	-17.2	-2.6	5.7	-18.9	-0.5	3
ABalaa	88	-18.7	-0.2	5.1	-17.4	0.8	6.2	-20.8	1.2	-0.6	-18.6	-1	5	-18	-3.4	3.7	-18.9	-0.5	3
ABalaa	89	-18.7	-0.2	5.1	-17.6	0.1	4.7	-20.8	-0.1	-2.1	-18.8	-0.5	4	-18	-3.4	3.7	-19.8	-0.2	2.5
ABalaa	90	-18.6	0.4	4.1	-17.6	0.1	4.7	-20.8	-0.1	-2.1	-18.8	-0.5	4	-18.2	-3.2	2.7	-19.8	-0.2	2.5
ABalaa	91	-18.6	0.4	4.1	-17.5	-0.1	4.7	-20.8	-0.1	-2.1	-19	-0.5	4.5	-18.2	-3.2	2.7	-19.4	0	2.5
ABalaa	92	-18.6	0.7	4.6	-17.5	-0.1	4.7	-20.8	-0.1	-2.1	-18.6	-0.6	4	-18.7	-2.7	2.2	-19.7	0.2	2
ABalaa	93	-18	0.3	5.1	-17.6	1	5.2	-21.2	0.3	-2.1	-18.6	-0.6	4	-18.3	-3.2	1.7	-19.7	0.2	2
ABalaa	94	-18	0.3	5.1	-17.6	1	5.2	-21.2	0.3	-2.1	-18.3	-0.3	5	-18.3	-3.2	1.7	-20.4	0.6	2
ABalaa	95	-18.7	0.9	4.1	-18	0.8	5.2	-20.5	-0.1	-2.1	-18.3	-0.3	5	-18.3	-3.4	2.7	-20.4	0.6	2
ABalaa	96	-18.7	0.9	4.1	-18	0.8	5.2	-20.5	-0.1	-2.1	-18.2	-1	4.5	-18.3	-3.4	2.7	-20.2	1.2	1
ABalaa	97	-18.5	0.9	4.1	-17.8	0.3	5.7	-20.5	0.3	-1.1	-18.8	-0.5	5	-18	-2.9	2.7	-19.8	1.5	2
ABalaa	98	-18.5	0.9	4.1	-17.8	0.3	5.7	-20.5	0.3	-1.1	-18.8	-0.5	5	-18	-2.9	2.7	-19.8	1.5	2
ABalaa	99	-18.4	0.9	4.1	-17.8	1.2	4.7	-20.3	0.3	-0.1	-19.1	0.1	5	-17.9	-3	3.2	-19.3	1.6	2
ABalaa	100	-18.4	0.9	4.1	-17.8	1.2	4.7	-20.3	0.3	-0.1	-19.1	0.1	5	-17.9	-3	3.2	-19.3	1.6	2
ABalaa	101	-18.3	1.4	4.6	-17.8	1.2	5.2	-19.9	-0.4	-1.1	-19.1	-0.5	4.5	-18.1	-3.9	3.2	-19.5	0.9	2
ABalaa	102	-18.2	0.4	4.6	-17.6	0.6	5.2	-20.5	0.5	0.3	-18.8	-1.6	5	-18.5	-3.4	2.7	-18.6	1.4	4
ABalaaa	103	-20.4	0.5	4.1	-19	0	4.7	-21.6	-0.8	-1.6	-19.6	-2.2	5.5	-19.5	-5.2	1.2	-21	0	3.5
ABalaaa	104	-20.4	0.5	4.1	-19	0	4.7	-21.6	-0.8	-1.6	-19.6	-2.2	5.5	-19.5	-5.2	1.2	-21	0	3.5
ABalaaa	105	-20.3	1.2	2.6	-18.5	0.8	3.2	-21.6	-0.8	-1.6	-20	-1	5	-19.8	-3.5	2.2	-21.2	1.4	1.5
ABalaaa	106	-20.3	1.2	2.6	-18.5	0.8	3.2	-21	1	-1.6	-20	-1	5	-19.8	-3.5	2.2	-21.2	1.4	1.5
ABalaaa	107	-20.3	1.5	1.6	-19.1	0.9	2.2	-21	1	-1.6	-20.4	-0.8	4.5	-19.9	-3.9	2.7	-21.9	1.8	-0.4
ABalaaa	108	-20.3	1.5	1.6	-19.1	0.9	2.2	-21.2	1.7	-1.1	-20.4	-0.8	4.5	-19.9	-3.9	2.7	-21.9	1.8	-0.4
ABalaaa	109	-20.3	1.4	1.6	-19	0	2.7	-21.2	1.7	-1.1	-21.1	-0.8	3.5	-20.2	-4.9	1.7	-21.7	0	-0.4
ABalaaa	110	-20	0.7	1.6	-19	0	2.7	-21.9	0.5	-0.6	-21.1	-0.8	3.5	-19.9	-5.4	1.2	-21.4	-0.5	0
ABalaaa	111	-20	0.7	1.6	-19.1	0.4	2.7	-21.9	0.5	-0.6	-20.7	-0.8	2.5	-19.9	-5.4	1.2	-21.4	-0.5	0
ABalaaa	112	-19.7	1	1.1	-19.1	0.4	2.7	-21.6	0.2	-1.1	-20.7	-0.8	2.5	-19.5	-5.6	1.2	-21.3	-1.9	0
ABalaaa	113	-19.7	1	1.1	-19.4	0.4	1.7	-21.6	0.2	-1.1	-20.7	-1.2	3	-19.5	-5.6	1.2	-21.3	-1.9	0
ABalaaa	114	-19.5	1.1	0.6	-18.8	-0.6	2.2	-21.7	0.2	-1.1	-20.7	-2.2	2.5	-19.2	-6.1	1.7	-21.2	-1.2	0
ABalaaa	115	-19.5	1.1	0.6	-18.8	-0.6	2.2	-21.7	0.2	-1.1	-20.7	-2.2	2.5	-19.2	-6.1	1.7	-21.2	-1.2	0
ABalaaa	116	-19.5	1.5	-0.4	-19.6	-0.2	1.7	-21.4	-0.6	-1.1	-20.7	-2.7	2	-19.2	-5.9	1.7	-21.6	-1	-0.4
ABalaaa	117	-19.1	1.1	-0.4	-19.6	-0.2	1.7	-21.4	-0.6	-1.1	-20.7	-2.7	2	-18.7	-5.5	1.2	-20.8	-1.9	0.5
ABalaaa	118	-19.1	1.1	-0.4	-19.3	-1.5	1.7	-21.2	-1.5	-2.6	-20.7	-2.5	2	-18.7	-5.5	1.2	-20.8	-1.9	0.5
ABalaaa	119	-19.5	1	-0.4	-19.3	-1.5	1.7	-21.2	-1.5	-2.6	-20.7	-2.5	2	-18.9	-5	0.7	-21.2	-1.2	0
ABalaaa	120	-19.5	1	-0.4	-18.7	-1.6	2.2	-21	-1.6	-1.6	-20.5	-2	2.5	-18.9	-5	0.7	-21.2	-1.2	0
ABalaaa	121	-19.7	0.8	-0.4	-18.7	-1.6	2.2	-21	-1.6	-1.6	-20.5	-2	2.5	-19.6	-4.2	1.2	-21.1	-1.6	0
ABalaaa	122	-19.7	0.8	-0.4	-19.1	-1.4	2.2	-21	-0.8	-3.1	-20.2	-2.2	3	-19.6	-4.2	1.2	-21.1	-1.6	0
ABalaaa	123	-19.6	0.5	0	-19.1	-1.4	2.2	-21	-0.8	-3.1	-20.2	-2.2	3	-19.8	-3.9	2.2	-20.5	-0.9	0.5
ABalaaa	124	-20	-0.1	0	-19	-0.9	2.2	-20.8	-0.6	-3.1	-20.5	-2.7	3.5	-18.9	-4.3	2.7	-20.4	-2	0.5
ABalaaa	125	-20	-0.1	0	-18.7	-1.6	2.2	-20.8	-0.6	-3.1	-20.3	-3.2	3	-18.9	-4.3	2.7	-20.4	-2	0.5
ABalaaa	126	-19.8	0.1	0	-18.7	-1.6	2.2	-20.8	-0.6	-2.6	-20.3	-3.2	3	-19.3	-4.3	3.2	-20.3	-2.2	0.5
ABalaaa	127	-19.8	0.1	0	-18.1	-2.3	4.2	-20.8	-0.6	-2.6	-20.5	-3.3	3.5	-19.3	-4.3	3.2	-20.3	-2.2	0.5
ABalaaa	128	-20.3	0.7	0	-18.1	-2.3	4.2	-21.2	-0.1	-2.1	-20.5	-3.3	3.5	-18.9	-5	3.7	-20.6	-1.8	0.5
ABalaaa	129	-20.3	0.7	0	-18.1	-2.3	4.7	-21.2	-0.1	-2.1	-20.9	-3.3	3	-18.9	-5	3.7	-20.6	-1.8	0.5
ABalaaa	130	-20	-0.1	1.1	-18.1	-2.3	4.7	-21.2	-0.8	-0.6	-20.9	-3.3	3	-19.2	-4.7	2.7	-20.9	-1.4	0.5
ABalaaa	131	-19.9	-0.3	0.6	-17.6	-2.1	5.7	-21.2	-0.8	-0.6	-21	-3.2	3	-19.2	-4.7	2.2	-20.6	-1.4	0.5
ABalaaa	132	-19.9	-0.3	0.6	-17.6	-2.1	5.7	-21	-0.1	-0.6	-21	-3.2	3	-19.2	-4.7	2.2	-20.6	-1.4	0.5
ABalaaa	133	-19.5	-0.8	1.6	-18.3	-0.5	5.7	-21	-0.1	-0.6	-20.3	-3	2	-18.7	-5.2	2.2	-19.9	-1.7	1
ABalaaa	134	-19.5	-0.8	1.6	-18.3	-0.5	5.7	-21	-0.8	-0.6	-20.3	-3	2	-18.7	-5.2	2.2	-19.9	-1.7	1
ABalaaa	135	-19	-1.5	2.6	-17.3	-0.5	7.2	-21	-0.8	-0.6	-20.3	-2.7	3.5	-18.6	-5	2.2	-19.5	-1.1	1.5
ABalaaa	136	-18.4	-1.9	2.6	-16.2	-1.3	7.7	-21.2	-0.6	-1.1	-19.8	-3.5	3.5	-19.5	-3.1	2.7	-18.4	-0.9	2.5
ABalaaaa	137	-19.7	-0.6	6.1	-14	2.6	11.7	-21.6	0.2	0.3	-19.8	-1.3	6	-19.3	-0.7	6.2	-20.2	0.8	4
ABalaaaa	138	-19.7	-0.6	6.1	-14	2.6	11.7	-21.6	0.2	0.3	-19.8	-1.3	6	-19.3	-0.7	6.2	-20.2	0.8	4
ABalaaaa	139	-19.8	0.5	6.1	-13.5	3.1	11.7	-21.7	0.2	2.3	-19.8	-0.3	7	-19.8	-0.9	5.7	-20	1	5.1
ABalaaaa	140	-19.8	0.5	6.1	-13.5	3.1	11.7	-21.7	0.2	2.3	-19.8	-0.3	7	-19.8	-0.9	5.7	-20.1	0.1	5.1
ABalaaaa	141	-19	2.3	8.6	-12.8	4.1	11.7	-21.6	-0.6	2.8	-20.2	-0.2	6.5	-19.8	-0.7	6.2	-20.1	0.1	5.1
ABalaaaa	142	-19	2.5	7.6	-13	4.4	12.2	-21.9	-0.6	2.8	-20.6	0	6	-19.4	-1.9	7.3	-20.1	0.4	5.6
ABalaaaa	143	-19	2.5	7.6	-13	4.4	12.2	-21.9	-0.6	2.8	-20.6	0	6	-19.4	-1.9	7.3	-19.8	-0.2	5.6
ABalaaaa	144	-19.6	2	7.1	-14	3.3	11.2	-21.6	-0.4	3.8	-19.9	0.6	7	-18.9	-1.3	7.3	-19.8	-0.2	5.6
ABalaaaa	145	-19.6	2	7.1	-13.6	2.4	11.7	-21.6	-0.4	3.8	-19.2	0.9	7.5	-18.9	-1.3	7.3	-19.1	-0.1	6.1
ABalaaaa	146	-20.7	1.4	6.1	-13.6	2.4	11.7	-21.4	-0.4	4.8	-19.2	0.9	7.5	-18.1	-2.2	7.3	-18.9	0.2	6.1
ABalaaaa	147	-20.9	1.1	5.6	-13.9	1.2	11.2	-21.2	0	4.3	-19.3	1.3	7	-17.5	-1.1	8.3	-18.9	0.2	6.1
ABalaaaa	148	-20.9	1.1	5.6	-13.9	1.2	11.2	-21.2	0	4.3	-19.3	1.3	7	-17.5	-1.1	8.3	-18.8	-0.7	6.1
ABalaaaa	149	-20.9	0.7	4.6	-15.1	-0.3	11.2	-21.2	1	4.3	-19.7	1.6	6.5	-17.7	-0.2	8.3	-18.8	-0.5	7.1
ABalaaaa	150	-20.9	0.7	4.6	-15.7	-2	11.7	-21.2	1	4.3	-19.9	1.4	6.5	-17.7	-0.2	8.3	-18.8	-0.5	7.1
ABalaaaa	151	-20.6	0	3.6	-15.7	-2	11.7	-21	1	4.8	-19.9	1.4	6.5	-18.4	-1.7	7.3	-18.1	-1.1	6.1
ABalaaaa	152	-20.7	-0.7	2.6	-16.3	-2.2	10.2	-19.9	1.9	6.3	-20	0.8	6	-18.7	-2.4	6.7	-18.3	-1.1	6.1
ABalaaaa	153	-20.7	-0.7	2.6	-16.1	-2.5	9.2	-19.9	1.9	6.3	-20.7	-0.5	4.5	-18.7	-2.4	6.7	-18.3	-1.1	6.1
ABalaaaa	154	-19.7	-1.1	3.1	-16.1	-2.5	9.2	-19.9	1.5	5.8	-20.7	-0.5	4.5	-18.2	-2.7	6.7	-18.2	-2.9	5.1
ABalaaaa	155	-19.7	-1.1	3.1	-16.6	-3.4	7.7	-19.9	1.5	5.8	-21.2	-1.5	4.5	-18.2	-2.7	6.7	-17.2	-3.7	4.5
ABalaaaa	156	-19.4	-1.5	3.1	-16.6	-3.4	7.7	-20.1	1.9	4.3	-21.2	-1.5	4.5	-18.6	-4	5.7	-17.2	-3.7	4.5
ABalaaaa	157	-19.4	-1.7	4.1	-17.1	-1.9	8.7	-20.5	1.9	3.3	-20.9	-2.3	3.5	-18.2	-5	4.7	-17.4	-3.8	2.5
ABalaaaa	158	-19.4	-1.7	4.1	-16.6	-2.9	7.7	-20.5	1.9	3.3	-21.2	-3.9	3	-18.2	-5	4.7	-17.3	-4.2	1.5
ABalaaaa	159	-19.8	-1.6	2.6	-16.6	-2.9	7.7	-20.8	1.7	2.8	-21.2	-3.9	3	-18.7	-5.5	3.7	-17.3	-4.2	1.5
ABalaaaa	160	-19.8	-1.6	2.6	-17.2	-3.1	6.7	-20.8	1.7	2.8	-20.9	-3.3	3	-18.7	-5.5	3.7	-17.5	-5.1	-0.9
ABalaaaa	161	-19.6	-2	1.6	-17.7	-3.1	4.2	-21.7	1.2	0.8	-20.7	-3.3	3	-18.2	-6.7	1.7	-18.2	-4.8	-1.4
ABalaaaa	162	-19.6	-1.8	0.6	-17.7	-3.1	4.2	-21.2	0	0.8	-20.7	-3.3	3	-18	-7.2	1.7	-18.2	-4.8	-1.4
ABalaaaa	163	-19.6	-1.8	0.6	-18.4	-3.9	3.2	-21.2	0	0.8	-20.5	-3.3	1	-18	-7.2	1.7	-17.5	-5.4	-2.9
ABalaaaa	164	-19.8	-1.6	0.6	-18.4	-3.9	3.2	-21	-0.4	-0.6	-20.5	-3.3	1	-17.8	-6.4	0.7	-17.1	-6.2	-2.4
ABalaaaa	165	-19.8	-1.6	0.6	-18.2	-4.2	2.2	-21	-0.4	-0.6	-20.7	-3.5	-0.5	-17.8	-6.4	0.7	-17.1	-6.2	-2.4
ABalaaaa	166	-20	-1.6	0.6	-18.4	-4	3.2	-21.4	-0.8	-1.6	-20.3	-3.8	-0.5	-17.7	-6	0.2	-17.9	-6.3	-2.4
ABalaaaa	167	-20.2	-1.6	1.1	-18.4	-4	3.2	-20.8	-0.9	-1.6	-20.3	-3.8	-0.5	-17.4	-6	-0.7	-17.3	-7.1	-3.4
ABalaaaa	168	-20.2	-1.6	1.1	-17.8	-4.9	3.7	-20.8	-0.9	-1.6	-20.3	-4.5	-0.5	-17.4	-6	-0.7	-17.3	-7.1	-3.4
ABalaaaa	169	-20.6	-1.6	0.6	-18.7	-4.9	3.2	-21	0.2	-2.1	-20.3	-4.2	-1	-16.8	-6.8	-1.2	-17.5	-7.1	-3.9
ABalaaaa	170	-20.6	-1.6	0.6	-18.7	-4.9	3.2	-21	0.2	-2.1	-20.3	-4.2	-1	-16.8	-6.8	-1.2	-19.3	-6.4	-3.4
ABalaaaa	171	-20.3	-2.5	1.1	-19	-4.1	3.2	-21.2	-0.1	-0.6	-20.7	-4.7	-0.5	-17.7	-6.7	-2.7	-19.3	-6.4	-3.4
ABalaaaa	172	-20	-2	1.6	-19	-4.1	3.2	-21.4	-0.3	-0.6	-20.7	-4.7	-0.5	-19	-6.4	-3.2	-19.6	-5.8	-2.4
ABalaaaa	173	-20	-2	1.6	-18.8	-4.2	3.7	-21.4	-0.3	-0.6	-21	-4.2	-3	-19	-6.4	-3.2	-19.3	-6.2	-1.9
ABalaaaa	174	-20.2	-1.4	1.1	-19.4	-2.3	3.7	-21.6	-0.4	0.8	-21	-3.4	-2	-18.5	-6.1	-3.2	-19.3	-6.2	-1.9
ABalaaaa	175	-20.2	-1.4	1.1	-19.4	-2.3	3.7	-21.6	-0.4	0.8	-21	-3.4	-2	-18.5	-6.1	-3.2	-20.1	-5.1	-1.9
ABalaaaa	176	-19.9	-0.3	2.6	-18.3	-2.3	5.7	-21.2	-0.4	-0.1	-21.6	-2	-0.5	-18.8	-6.3	-4.7	-20.4	-4.5	-1.4
ABalaaaa	177	-19.7	1	1.6	-17.4	-2.4	5.2	-21	-1.5	-1.1	-21.2	-1.5	1	-19.5	-5.6	-3.2	-20.4	-4.5	-1.4
ABalaaaa	178	-19.7	1	1.6	-17.4	-2.4	5.2	-21	-1.5	-1.1	-21.2	-1.5	1	-19.5	-5.6	-3.2	-20.1	-4.7	-1.4
ABalaaaa	179	-19.7	0.8	0.6	-18.2	-2.1	4.7	-20.6	-0.6	-0.6	-20.7	-1.5	0.5	-19.1	-4.7	-2.7	-20.7	-3.8	-1.4
ABalaaaa	180	-19.2	0.8	1.6	-18.2	-1.9	3.2	-20.1	-0.3	0.3	-20.2	-1	0.5	-19.2	-5.6	-2.2	-20	-3.1	-0.4
ABalaaaal	181	-18.5	1.2	0	-16.8	0.5	1.7	-18.8	-0.9	-1.6	-19.3	-1.1	-1	-17.5	-3.5	-0.7	-19.7	-2	-2.4
ABalaaaal	182	-18.5	1.2	0	-16.8	0.5	1.7	-18.8	-0.9	-1.6	-19.3	-1.1	-1	-17.5	-3.5	-0.7	-19.7	-2	-2.4
ABalaaaal	183	-17.9	1.7	-0.9	-16.9	1	1.7	-17.5	-0.9	-1.6	-18.6	-0.1	-2.5	-17.4	-2.3	-1.7	-19.4	-1.9	-3.4
ABalaaaal	184	-17.9	1.7	-0.9	-16.9	1	1.7	-17.5	-0.9	-1.6	-18.6	-0.1	-2.5	-17.4	-2.3	-1.7	-19.4	-1.9	-3.4
ABalaaaal	185	-17.4	2.3	-1.4	-16.7	1.4	1.7	-17	0.2	-1.6	-18.6	0.4	-3	-16.8	-2.3	-2.2	-19.1	-0.6	-3.9
ABalaaaal	186	-18.1	1.9	-1.4	-16.7	1.4	1.7	-17	0.2	-1.6	-18.6	0.4	-3	-16.8	-1.7	-1.2	-19.6	0.4	-3.9
ABalaaaal	187	-18.1	1.9	-1.4	-16.3	1.1	2.2	-16.1	-0.1	-2.1	-17.7	0.4	-3	-16.8	-1.7	-1.2	-19.6	0.4	-3.9
ABalaaaal	188	-18.1	1.9	-1.4	-17.6	1.2	1.7	-15.9	-0.3	-0.1	-17.9	0.3	-3.5	-16	-0.8	-1.2	-19.4	0.2	-3.9
ABalaaaal	189	-18.1	1.9	-1.4	-17.6	1.2	1.7	-15.9	-0.3	-0.1	-17.9	0.3	-3.5	-16	-0.8	-1.2	-19.4	0.2	-3.9
ABalaaaal	190	-18.7	1.4	-1.9	-18	1.8	1.7	-16.3	-0.9	0.3	-18.6	0.3	-3.5	-16.3	-1	-0.7	-19.9	0	-3.9
ABalaaaal	191	-19	2	-1.4	-18	1.8	1.7	-16.3	-0.9	0.3	-18.6	0.3	-3.5	-16.7	-0.9	-1.2	-19.8	0	-2.9
ABalaaaal	192	-19	2	-1.4	-18.4	1.8	1.1	-16.8	-1.1	0.3	-19.1	0.3	-3.5	-16.7	-0.9	-1.2	-19.8	0	-2.9
ABalaaaal	193	-19.4	2	-1.9	-18.4	1.8	1.1	-16.8	-1.1	0.3	-19.1	0.3	-3.5	-16.7	-0.9	-0.7	-20	-0.7	-2.9
ABalaaaal	194	-19.4	2	-1.9	-18.6	1.8	2.2	-16.6	-1.1	0.8	-19.5	0.3	-2	-17	-0.9	-0.2	-20	-0.7	-2.9
ABalaaaal	195	-19	2	-1.9	-19	2.5	2.7	-17	-1.5	-0.1	-19.9	0.4	-1.5	-17	-0.9	-0.2	-19.9	0.1	-2.4
ABalaaaal	196	-19.5	1.5	-1.9	-19	2.5	2.7	-17	-1.5	-0.1	-19.9	0.4	-1.5	-17.3	-0.7	-0.7	-20.3	1.5	-1.4
ABalaaaal	197	-19.5	1.5	-1.9	-18.3	2.4	2.2	-17.5	-1.3	0.3	-20.4	0.1	-1.5	-17.3	-0.7	-0.7	-20.3	1.5	-1.4
ABalaaaal	198	-19.9	1.2	-1.4	-18.3	2.4	2.2	-17.5	-1.3	0.3	-20.4	0.1	-1.5	-17.9	-0.2	-0.2	-20.2	1.2	-0.9
ABalaaaal	199	-19.9	1.2	-1.4	-19	2.8	2.7	-17.5	-0.6	-1.6	-20.6	0.1	-1	-17.7	-0.2	-0.7	-20.2	1.2	-0.9
ABalaaaal	200	-20	1.7	-0.4	-18.6	1.8	2.2	-18.1	-0.6	-1.1	-20.4	0.6	0	-17.7	-0.2	-0.7	-20.6	1	-0.4
ABalaaaal	201	-19.9	1.7	-0.9	-18.6	1.8	2.2	-18.1	-0.6	-1.1	-20.4	0.6	0	-18.1	0.2	-0.2	-19.7	1.5	-0.4
ABalaaaal	202	-19.9	1.7	-0.9	-19.6	2.8	2.2	-18.1	-0.3	-1.6	-20.8	1.1	0.5	-18.4	0.2	-1.2	-19.7	1.5	-0.4
ABalaaaal	203	-19.7	1.3	-0.9	-19.6	2.8	2.2	-18.1	-0.3	-1.6	-20.8	1.1	0.5	-18.4	0.2	-1.2	-19.5	1.8	0
ABalaaaal	204	-19.7	1.3	-0.9	-18.6	2.7	0.6	-18.5	-0.8	-1.1	-20.4	0.4	0.5	-18.7	-0.3	-0.7	-19.5	1.8	0
ABalaaaal	205	-19.9	1.5	-0.9	-18.6	2.7	0.6	-18.5	-0.8	-1.1	-20.4	0.4	0.5	-18.7	-0.3	-0.7	-19.3	2	-0.4
ABalaaaal	206	-20.3	1	-1.4	-18.9	4.1	1.1	-18.5	-1.1	-1.1	-20.4	0.4	0.5	-18.5	-0.6	-0.2	-18.7	2.3	-0.4
ABalaaaal	207	-20.3	1	-1.4	-19.4	3.5	0.1	-18.5	-1.1	-1.1	-20.2	0.9	1	-19.3	-0.1	-0.2	-18.7	2.3	-0.4
ABalaaaal	208	-20.1	1.3	-0.9	-19.4	3.5	0.1	-18.5	-1.1	-1.1	-20.2	0.9	1	-19.3	-0.1	-0.2	-18.9	1.8	1
ABalaaaal	209	-20.1	1.3	-0.9	-20	3	1.7	-18.8	-0.4	-1.1	-20.4	0.8	1.5	-19.3	0	0.2	-18.9	1.8	1
ABalaaaal	210	-20.3	1.4	-0.4	-20	3	1.7	-18.8	-0.4	-1.1	-20.4	0.8	1.5	-19.3	0	0.2	-19	1.1	1.5
ABalaaaal	211	-20.7	1.6	-0.4	-19.8	3.7	2.7	-19	0.7	-1.6	-20.6	0.7	2	-18.7	-0.5	-0.7	-18.7	0.5	1.5
ABalaaaal	212	-20.7	1.6	-0.4	-19.8	3.7	2.7	-19	0.7	-1.6	-20.6	0.7	2	-18.9	0.1	-1.2	-18.7	0.5	1.5
ABalaaaal	213	-20	1.9	-0.4	-18.7	3.9	4.2	-19.9	0.8	-1.1	-21.3	0.7	1.5	-18.9	0.1	-1.2	-19.2	0.9	2
ABalaaaal	214	-20	1.9	-0.4	-17.8	4.5	3.7	-20.1	0.8	-0.6	-20.8	0.9	1	-19.2	0.1	-0.2	-19.2	0.9	2
ABalaaaal	215	-20	2.4	0	-17.8	4.5	3.7	-20.1	0.8	-0.6	-20.8	0.9	1	-19.2	-0.5	-1.7	-19.1	1.4	1.5
ABalaaaal	216	-20.2	1.9	0	-18.2	4.1	3.2	-20.3	0.5	-0.1	-20.6	0.6	2.5	-19.2	-0.5	-1.7	-19.9	0.9	1.5
ABalaaaal	217	-20.2	1.9	0	-18.2	4.1	3.2	-20.3	0.5	-0.1	-20.6	0.6	2.5	-19.2	0.3	-1.7	-19.9	0.9	1.5
ABalaaaal	218	-19.9	2.7	-0.9	-18.2	3.9	3.7	-19.7	1.2	-0.6	-20.6	0.4	3	-19.2	0.3	-1.7	-19.8	1.7	0.5
ABalaaaal	219	-19.9	2.7	-0.9	-18.9	4.1	3.7	-19.9	2.6	-0.1	-20.4	1.1	1	-18.8	1	-1.2	-19.8	1.7	0.5
ABalaaaal	220	-19.6	3.7	0	-18.9	4.1	3.7	-19.9	2.6	-0.1	-20.4	1.1	1	-19.2	1	-0.7	-20.2	1.5	0.5
ABalaaaal	221	-20.2	4.1	1.1	-17.8	4.7	3.7	-19.7	2.7	-0.1	-20.4	1.1	1.5	-19.2	1	-0.7	-20	1.7	1
ABalaaaal	222	-20.2	4.1	1.1	-17.8	4.7	3.7	-19.7	2.7	-0.1	-20.4	1.1	1.5	-18.8	1.4	-0.2	-20	1.7	1
ABalaaaal	223	-20	4.2	0.6	-18.2	4.5	2.7	-19.5	2.9	-0.6	-20.9	1.2	1	-18.5	1.6	0.2	-20.4	1.3	0.5
ABalaaaal	224	-20	4.2	0.6	-18.2	4.5	2.7	-19.5	2.9	-0.6	-20.9	1.2	1	-18.5	1.6	0.2	-20.4	1.3	0.5
ABalaaaal	225	-19.6	4.4	0.6	-18.5	3.9	2.7	-19.5	2.7	-0.1	-21.5	2.4	2.5	-18.6	1.4	-0.2	-20.5	1.4	0.5
ABalaaaal	226	-20.2	4.2	0.6	-18.9	3.9	3.7	-19.4	2.9	0.3	-21.1	3.3	3.5	-18.6	1.4	-0.2	-20.6	0.3	0.5
ABalaaaal	227	-20.2	4.2	0.6	-18.9	3.9	3.7	-19.4	2.9	0.3	-21.1	3.3	3.5	-18.2	0.7	0.7	-20.6	0.3	0.5
ABalaaaal	228	-20	4.2	1.6	-19.1	3.7	3.2	-19.5	2.2	-0.1	-20.8	1.9	3	-18.1	0.5	0.2	-19.9	0.6	0.5
ABalaaaal	229	-20	4.2	1.6	-19.1	3.7	3.2	-19.5	2.2	-0.1	-20.8	1.9	3	-18.1	0.5	0.2	-19.9	0.6	0.5
ABalaaaal	230	-20	3.9	2.1	-18.8	4.4	3.7	-19.4	2.2	-0.1	-20.2	2.3	3	-17.4	0.4	0.2	-19.3	0.9	0
ABalaaaal	231	-19.1	4.4	2.1	-17.6	3.6	4.2	-18.6	2.7	-0.6	-19.5	2.4	2.5	-18.6	0.3	-0.2	-19.4	0.6	1
ABalaaaala	232	-20.6	2.2	3.1	-18	2	3.2	-20.6	1.2	-1.1	-21.3	0.2	3.5	-19.9	-1.2	0.7	-20.1	-0.2	1
ABalaaaala	233	-20.6	2.2	3.1	-18	2	3.2	-20.6	1.2	-1.1	-21.3	0.2	3.5	-19.9	-1.2	0.7	-20.1	-0.2	1
ABalaaaala	234	-21.2	1.9	3.6	-18.2	2	3.7	-21	1.2	-0.1	-21.1	0.1	3	-19.6	-0.7	1.2	-20.3	-0.7	1
ABalaaaala	235	-21.2	1.9	3.6	-18.4	2.2	2.7	-21	1.2	-0.1	-21.1	0.1	3	-20.4	0.6	1.2	-20.3	-0.7	1
ABalaaaala	236	-21.2	1.9	3.6	-18.4	2.2	2.7	-21	1.4	-0.6	-20.7	0.6	2.5	-20.4	0.6	1.2	-20.6	1	1.5
ABalaaaala	237	-21.2	1.9	3.6	-19	3	2.7	-21	1.4	-0.6	-20.7	0.6	2.5	-21.2	0.2	0.2	-20	2	0.5
ABalaaaala	238	-21.1	2.6	3.1	-19.1	3.2	3.2	-20.8	0.7	0.3	-21.1	0.9	3	-21	0.3	0.7	-20	2	0.5
ABalaaaala	239	-21.5	2.6	4.1	-19.1	3.2	3.2	-20.8	0.7	0.3	-20.7	0.7	3.5	-21	0.3	0.7	-19.8	2.2	1.5
ABalaaaala	240	-21.5	2.6	4.1	-18.9	3.9	4.2	-21.2	1.5	0.3	-20.7	0.7	3.5	-20.2	0.4	0.2	-19.8	2.2	1.5
ABalaaaala	241	-21.8	2.3	3.6	-18.7	4.1	4.2	-21.2	1.5	0.3	-20.7	0.7	3.5	-20	0.8	0.7	-20.1	2.2	1.5
ABalaaaala	242	-21.8	2.3	3.6	-18.6	4.3	3.7	-20.8	1.9	-0.1	-20.7	0.7	3.5	-20.5	0.7	1.2	-20.5	2.1	2.5
ABalaaaala	243	-21.9	2.8	3.6	-18.6	4.3	3.7	-20.8	1.9	-0.1	-20.6	1.1	3.5	-20.5	0.7	1.2	-20.5	2.1	2.5
ABalaaaala	244	-21.5	2.6	3.6	-18.7	3.9	4.2	-20.6	2.4	0.3	-20.2	0.8	3.5	-20.2	0.6	1.2	-20.3	1.5	2
ABalaaaala	245	-21.5	2.6	3.6	-18.5	3.7	4.7	-20.6	2.4	0.3	-20.2	0.8	3.5	-20.1	0.9	1.2	-20.5	2.1	1.5
ABalaaaala	246	-21.1	3.1	3.6	-18.5	3.7	4.7	-20.5	1.9	0.3	-19.7	0.9	3.5	-20.1	0.9	1.2	-20.5	2.1	1.5
ABalaaaala	247	-21.1	3.1	3.6	-18.9	3.6	4.2	-20.5	1.9	0.3	-19.7	0.9	3.5	-20.2	0.9	1.7	-20	2.2	2.5
ABalaaaala	248	-20.9	3.1	3.1	-19.3	3.5	4.2	-20.3	2.4	0.3	-19.3	1.3	3.5	-20.1	1.1	2.2	-20	2.2	2.5
ABalaaaala	249	-21.1	3.3	3.6	-19.3	3.5	4.2	-20.3	2.4	0.3	-19.3	1.3	3.5	-20.1	1.1	2.2	-19.8	2.6	2.5
ABalaaaala	250	-21.1	3.3	3.6	-19.2	3.2	4.7	-20.3	2.7	0.3	-19	1.8	3	-20.2	0.7	2.2	-19.3	2.2	1.5
ABalaaaala	251	-20.7	3.1	3.6	-19.4	3.5	4.7	-20.3	2.7	0.3	-19.9	1.8	3	-20.2	0.6	2.2	-19.3	2.2	1.5
ABalaaaala	252	-20.7	3.1	3.6	-19.1	3.7	4.7	-20.5	2.4	0.8	-19.9	1.8	3	-20.4	0.6	2.2	-19.1	2	2
ABalaaaala	253	-21.3	2.8	3.1	-19.1	3.7	4.7	-19.4	2.7	0.8	-19.9	1.9	4	-20.4	0.6	2.2	-19.1	2	2
ABalaaaala	254	-20.9	2.9	3.1	-19.1	4.1	5.2	-19.4	2.7	0.8	-19.9	1.9	4	-20.2	1.3	2.2	-19.2	2.7	2.5
ABalaaaala	255	-20.9	2.9	3.1	-18.5	3.7	5.2	-19.4	2.7	0.8	-19.9	2.3	4.5	-19.7	0.8	3.7	-19	3.4	3
ABalaaaala	256	-21.1	2.6	2.6	-18.5	3.7	5.2	-19.4	2.7	0.8	-19.7	2.4	5	-19.7	0.8	3.7	-19	3.4	3
ABalaaaala	257	-21.1	2.6	2.6	-18.7	3.6	4.7	-19.2	3.4	0.8	-19.7	2.4	5	-19.6	1.8	4.2	-18.8	3.8	3
ABalaaaala	258	-21.5	2.6	3.6	-18.2	3.8	5.2	-19.2	3.4	0.8	-20.1	2.8	4.5	-19	2.2	4.7	-18.4	3.9	2
ABalaaaala	259	-20.7	3.3	3.6	-18.2	3.8	5.2	-18.8	3.7	0.8	-20.1	2.8	4.5	-19	2.2	4.7	-18.4	3.9	2
ABalaaaala	260	-20.7	3.3	3.6	-18.5	3.4	4.7	-18.8	3.7	0.8	-19.5	3.3	5.5	-19	2.4	4.7	-18.2	4.3	2
ABalaaaala	261	-20.2	4.1	3.6	-18.9	3.4	4.7	-19	4.1	0.8	-19.4	3.6	5	-18.7	2.6	4.2	-18.2	4.3	2
ABalaaaala	262	-20.2	4.1	3.6	-18.9	3.2	4.2	-19	4.1	0.8	-19.4	3.6	5	-18.6	3.7	4.2	-18.5	5	1.5
ABalaaaala	263	-19.8	4.6	3.6	-18.9	3.2	4.2	-19.2	3.6	1.3	-19	3.6	5.5	-18.6	3.7	4.2	-18.2	4.6	1.5
ABalaaaala	264	-20	4.4	3.6	-18.9	3.4	3.7	-19.2	3.6	1.3	-19	3.6	5.5	-18.6	3.7	3.2	-18.2	4.6	1.5
ABalaaaala	265	-20	4.4	3.6	-18.3	3.2	3.2	-19	3.7	0.8	-19	3.6	5.5	-18.4	3.7	4.2	-18.4	4.3	1
ABalaaaala	266	-19.2	4.7	4.1	-18.3	3.2	3.2	-19	3.7	0.8	-19	3.6	5.5	-18.4	3.7	4.2	-18.4	4.3	1.5
ABalaaaala	267	-19.2	4.7	4.1	-18.9	3.6	4.2	-18.6	3.7	-0.6	-18.7	4.5	5.5	-18.8	4.2	3.2	-18.4	4.3	1.5
ABalaaaala	268	-19.6	4.4	3.6	-19.2	3.4	3.7	-18.6	3.7	-0.6	-17.8	5.1	6.5	-18.8	4.3	2.7	-18.6	4.5	0.5
ABalaaaala	269	-20	4.2	3.6	-19.2	3.4	3.7	-18.3	3.9	-0.1	-17.8	5.1	6.5	-18.8	4.3	2.7	-18.6	4.5	0.5
ABalaaaala	270	-20	4.2	3.6	-19.1	4.1	3.7	-18.3	3.9	-0.1	-18	5	6	-18.8	4	2.2	-18.6	4.8	1.5
ABalaaaala	271	-19.8	4.6	2.1	-18.7	4.1	4.2	-18.1	3.6	-0.1	-18	5	6	-18.9	4	3.2	-18.5	5	1.5
ABalaaaala	272	-19.8	4.6	2.1	-18.7	4.1	3.7	-18.4	4.1	0.8	-18.2	4.8	6	-19.1	4.2	3.2	-18.5	5	1.5
ABalaaaala	273	-20.2	4.4	2.6	-18.7	4.1	3.7	-18.4	4.1	0.8	-18.3	4.6	6	-19.1	4.2	3.2	-18.7	5.2	1.5
ABalaaaala	274	-19.8	4.6	3.1	-18.8	4.6	3.2	-18.1	4.4	-0.1	-18.3	4.6	6	-18.8	4.3	2.2	-18.7	5.2	1.5
ABalaaaala	275	-19.8	4.6	3.1	-18.9	3.9	4.2	-18.1	4.4	-0.1	-18.7	4.8	6	-18.9	4.2	2.2	-18.7	5.2	2.5
ABalaaaala	276	-20.4	4.4	2.6	-18.9	3.9	4.2	-17.9	4.1	-0.1	-18.7	4.8	6	-18.9	4.2	2.2	-18.3	5.3	2
ABalaaaala	277	-20.4	4.4	2.6	-19.3	3.9	3.2	-17.9	4.1	-0.1	-18.5	4.8	6	-18.8	4.5	2.7	-18.3	5.3	2
ABalaaaala	278	-20.6	4.1	3.1	-19.3	3.5	3.7	-17.4	4.6	-1.1	-18.9	5	6	-18.5	4.4	2.7	-18.2	5.7	2.5
ABalaaaala	279	-20.4	4.4	3.1	-19.3	3.5	3.7	-17.4	4.6	-1.1	-18.9	5	6	-18.5	4.4	2.7	-18.2	5.5	2.5
ABalaaaala	280	-20.4	4.4	3.1	-19.4	3.2	4.2	-17	4.9	-0.1	-18.9	5.1	6	-18.5	4.5	2.7	-18.2	5.5	2.5
ABalaaaala	281	-20.1	4.6	2.6	-19.2	3.2	4.2	-17	4.9	-0.1	-18.9	5.1	6	-18	4.9	3.2	-18.3	5.5	2
ABalaaaala	282	-20.1	4.6	2.6	-19.1	3.2	4.7	-17	4.9	-0.1	-18.7	5.1	5.5	-17.8	4.6	3.7	-18.3	5.5	2
ABalaaaala	283	-20.4	4.4	2.6	-19.1	3.2	4.7	-17	4.9	-0.1	-18.7	5.1	5.5	-17.8	4.6	3.7	-18.5	5.5	2
ABalaaaala	284	-20.4	4.3	2.1	-18.7	2.9	5.7	-17.2	5.1	-0.6	-18.7	5.1	5.6	-17.8	4.6	3.7	-18	5.1	2.5
ABalaaaala	285	-20.4	4.3	2.1	-18.7	2.9	6.2	-17.2	5.1	-0.6	-18.8	5	5.7	-17.5	5.5	2.7	-18	5.1	2.5
ABalaaaala	286	-20	4.6	3.1	-18.7	2.9	6.2	-16.8	5.5	-1.1	-18.8	5	5.7	-17.5	5.5	2.7	-18.1	4.4	2
ABalaaaala	287	-20	4.6	3.1	-19.1	3.2	5.2	-16.8	5.5	-1.1	-18.8	5	5.9	-17.4	5.3	2.7	-18	4.8	2.5
ABalaaaala	288	-19.9	4.9	3.1	-18.9	3.4	5.2	-17.3	5.6	-0.6	-18.8	5	5.9	-17.2	5.7	2.2	-18	4.8	2.5
ABalaaaala	289	-19.9	4.7	3.1	-18.9	3.4	5.2	-17.3	5.6	-0.6	-18.9	5	6	-17.2	5.7	2.2	-18.2	5	3.5
ABalaaaala	290	-19.9	4.7	3.1	-18.2	3.9	6.2	-17.7	5.6	-1.6	-18.5	4.8	6.5	-17.2	5.3	3.2	-18.2	5	3.5
ABalaaaala	291	-20	4.2	3.6	-18.5	4.1	6.2	-17.7	5.5	-1.1	-18.5	4.8	6.5	-17.2	5.2	2.7	-18.4	4.4	3
ABalaaaala	292	-20	4.2	3.6	-18.3	3.6	6.2	-17.7	5.5	-1.1	-18.3	5	6.5	-17.4	5.8	2.7	-18.4	4.4	3
ABalaaaala	293	-20	4.2	2.6	-18.3	3.6	6.2	-17.9	5.6	-0.6	-18.3	5	6.5	-17.4	5.8	2.7	-18.4	4.4	3
ABalaaaala	294	-20	4.1	2.1	-18.2	3.8	5.2	-17.9	5.6	-0.6	-18.5	4.6	6.5	-18	5.4	3.2	-18.2	4.3	3
ABalaaaala	295	-20	4.1	2.1	-18.3	3.2	6.2	-17.7	5.3	-0.1	-18.5	5	6	-18	4.6	3.2	-18.2	4.3	3
ABalaaaala	296	-20.2	3.9	2.6	-18.3	3.2	6.2	-17.7	5.3	-0.1	-18.5	5	6	-18	4.6	3.2	-18.4	4.4	2.5
ABalaaaala	297	-20.2	3.9	2.6	-18.3	3.8	5.7	-18.1	4.9	-0.6	-18.9	4.8	6.5	-18.1	4.6	3.2	-18.1	4.4	3
ABalaaaala	298	-20.4	3.8	3.1	-18.5	3.7	5.7	-18.1	4.9	-0.6	-18.9	4.8	6.5	-18.3	4.7	3.2	-18.1	4.4	3
ABalaaaala	299	-20.6	4.3	3.6	-18.5	3.7	5.7	-17.9	4.9	0.8	-18.7	5	6.5	-18.3	4.7	3.2	-18.1	4.1	3
ABalaaaala	300	-20.6	4.3	3.6	-18.7	3.7	5.7	-17.9	4.9	0.8	-18.7	5	6.5	-18	4.6	3.2	-18.2	4.8	3
ABalaaaala	301	-20.2	4.1	3.1	-18.5	3.6	6.2	-17.9	5.1	0.3	-18.7	4.5	5.5	-17.7	4.9	3.2	-18.2	4.8	3
ABalaaaala	302	-20.2	4.1	3.1	-18.7	3.9	6.7	-17.9	5.1	0.3	-18.2	5.1	5	-17.7	4.9	3.7	-17.6	4.2	3.5
ABalaaaala	303	-20.4	3.8	3.6	-18.7	3.9	6.7	-17.7	5.1	1.8	-18.2	5.1	5	-17.7	4.9	3.7	-17.6	4.2	3.5
ABalaaaala	304	-20.6	4.1	3.6	-18.5	3.7	5.2	-17.7	5.1	1.8	-18	5	5	-18	4.7	4.2	-17.5	4.4	3
ABalaaaala	305	-20.6	4.1	3.6	-18.5	3.4	4.7	-17.9	4.8	1.8	-18	5	5	-17.6	4.6	4.2	-17.6	4.2	2.5
ABalaaaala	306	-20.4	3.9	3.1	-18.5	3.4	4.7	-17.9	4.8	1.8	-17.8	5.1	5.5	-17.6	4.6	4.2	-17.6	4.2	2.5
ABalaaaala	307	-20.4	3.9	3.1	-18.9	3.7	5.2	-17.9	4.9	2.3	-18.2	5.1	5	-17.3	4.3	3.2	-17.6	3.5	3
ABalaaaala	308	-21	4	4.1	-18.7	3.7	4.7	-17.9	4.9	2.3	-18.2	5.1	5	-17.5	5	3.2	-17.8	3.3	3.5
ABalaaaala	309	-20.8	3.8	3.6	-18.7	3.7	4.7	-17.9	4.9	1.8	-18.7	4.8	5	-17.5	5	3.2	-17.8	3.3	3.5
ABalaaaala	310	-20.8	3.8	3.6	-18.5	3.7	3.7	-17.9	4.9	1.8	-18.7	4.8	5	-17.5	5	2.7	-17.6	4	2.5
ABalaaaala	311	-20.8	4.3	3.1	-18.3	3.8	3.7	-17.9	4.9	1.8	-18.5	4.8	5.5	-17.6	4.4	2.2	-17.6	4	2.5
ABalaaaala	312	-20.8	4.3	3.1	-17.8	4	3.2	-16.8	5.5	2.3	-18.2	4.8	5.5	-17.9	3.5	3.2	-17.6	3.8	2.5
ABalaaaala	313	-21	3.8	3.1	-17.8	4	3.2	-16.8	5.5	2.3	-18.2	4.8	5.5	-17.9	3.5	3.2	-17.6	3.7	3
ABalaaaala	314	-20	4.2	3.1	-17.5	4.5	2.7	-17.9	5.1	1.8	-18	4.8	6	-17.7	5.1	3.2	-17.6	3.7	3
ABalaaaala	315	-20	4.2	3.1	-17.6	3.4	4.7	-17.9	5.1	1.8	-18	4.8	6	-17.7	4.9	3.2	-18	3.5	3
ABalaaaala	316	-19.3	4.9	3.6	-17.6	3.4	4.7	-17.9	5.1	1.8	-17.8	4	6	-17.7	4.9	3.2	-18	3.5	3
ABalaaaala	317	-19.3	4.9	3.6	-17.6	3.4	3.7	-17.9	5.1	1.8	-17.8	4	6	-17.7	4.9	3.2	-17.9	3.7	4
ABalaaaala	318	-19.8	4.6	3.1	-17.9	3.3	5.2	-18.3	4.6	1.8	-17.4	4.3	5.5	-17.8	5.3	4.2	-18	3.5	3.5
ABalaaaala	319	-19.8	4.2	4.1	-17.9	3.3	5.2	-18.3	4.6	1.8	-17.4	4.6	5.5	-17.8	5.3	4.2	-18	3.5	3.5
ABalaaaala	320	-19.8	4.2	4.1	-18.1	2.9	4.7	-18.3	4.4	1.3	-17.4	4.6	5.5	-17.4	5.5	3.7	-17.9	3.9	3
ABalaaaala	321	-19.8	4.1	3.6	-18	3	3.7	-18.3	4.4	1.3	-17.1	4.7	4.5	-17	5.5	3.2	-18.3	3.7	3
ABalaaaala	322	-19.8	4.1	3.6	-17.9	3.1	2.7	-18.3	4.8	0.8	-17.1	4.7	4.5	-17.8	4.8	3.7	-18.3	3.7	3
ABalaaaala	323	-19.6	4.2	4.1	-17.9	3.1	2.7	-18.3	4.8	0.8	-17.3	4.8	4.5	-17.8	4.8	3.7	-18.3	3.7	3
ABalaaaala	324	-19.4	4.2	3.6	-17.8	3.8	2.7	-17.9	4.6	0.3	-16.9	5	4.5	-17.5	4.8	3.7	-18.3	3.7	3
ABalaaaala	325	-19.4	4.2	3.6	-17.8	3.7	2.9	-17.9	4.6	0.3	-16.9	5	4.5	-17.3	5	3.7	-18	3.3	3
ABalaaaala	326	-19.6	4	2.6	-17.8	3.7	2.9	-18.1	4.3	0.3	-17.4	5.2	5	-17.3	5	3.7	-17.8	3.3	3
ABalaaaala	327	-19.6	4	2.6	-17.8	3.6	3.2	-18.1	4.3	0.3	-17.4	5.2	5	-16.7	4.8	3.7	-17.8	3.3	3
ABalaaaala	328	-19.4	3.9	3.1	-17.8	3.4	3.7	-18.8	3.6	0.3	-18	4.1	5.5	-16.8	4.6	3.7	-17.6	3.3	3
ABalaaaala	329	-19.4	3.9	3.6	-18.1	3.2	3.7	-18.1	3.9	-0.6	-17.8	4.5	4.5	-16.8	4.8	4.2	-17.4	3.3	3
ABalaaaalal	330	-18.7	5	4.6	-17.4	4.3	5.2	-17.3	5.3	0.8	-18	5.1	6	-16.3	6.1	5.2	-17.2	4	4.5
ABalaaaalal	331	-18.7	5	4.6	-17.4	4.3	5.2	-17.3	5.3	0.8	-18	5.1	6	-16.3	6.1	5.2	-17.2	4	4.5
ABalaaaalal	332	-19.1	5.5	4.6	-17.1	4.7	4.7	-17.2	5.3	0.8	-17.8	5.1	6	-16.6	5.9	4.7	-16.8	4.7	4
ABalaaaalal	333	-19.1	5.5	4.6	-17.1	4.7	4.7	-17.2	5.3	0.8	-17.8	5.1	6	-16.6	5.9	4.7	-16.8	4.7	4
ABalaaaalal	334	-19.1	5.7	5.1	-17.8	4.3	5.2	-17.5	4.9	2.3	-18	4.6	5.5	-16.7	5.7	4.2	-17.3	4.7	4
ABalaaaalal	335	-19.1	5.7	5.1	-17.8	4.3	5.2	-17.5	4.9	2.3	-18	4.6	5.5	-16.7	5.7	4.2	-17.3	4.7	4
ABalaaaalal	336	-19.7	5.6	5.6	-17.5	4.5	4.7	-17.3	5.3	2.3	-18	4.6	5.5	-16.6	5.7	4.7	-17.7	4.6	4
ABalaaaalal	337	-19.7	5.6	5.6	-17.5	4.5	4.7	-17.3	5.3	2.3	-18	4.6	5.5	-16.6	5.7	4.7	-17.2	3.6	4
ABalaaaalal	338	-19.9	5.2	5.6	-17.1	4.7	4.2	-17.5	5.1	1.3	-18.2	4.8	5.5	-16.9	5.9	3.7	-17.2	3.6	4
ABalaaaalal	339	-19.9	5.2	5.6				-17.5	5.1	1.3	-18.2	4.8	5.5	-16.9	5.9	3.7	-17.2	3.8	4
ABalaaaalal	340	-19.9	5.6	4.6				-17.2	5.1	1.3	-18.3	5	5	-16.7	5.2	4.7	-17.2	3.8	4
ABalaaaalal	341	-19.9	5.6	4.6				-17.2	5.1	1.3	-18.3	5	5	-16.7	4.7	4.2	-17.4	4	3.5
ABalaaaalal	342	-19.6	5.9	5.1				-17.7	4.8	0.8	-18	4.6	5				-17.4	4	3.5
ABalaaaalal	343	-19.9	5.6	4.6				-17.7	4.8	0.8	-18	4.6	5				-16.4	3	4.5
ABalaaaalal	344							-17.9	4.6	0.8	-18.7	4.8	4.5				-16.5	3.8	4.5
ABalaaaalal	345							-17.9	4.6	0.8	-18.7	4.8	4.5				-16.5	3.8	4.5
ABalaaaalal	346							-18.3	4.6	1.8	-18.5	4.6	4.5				-16.9	3.8	5.1
ABalaaaalal	347							-18.3	4.6	1.8	-18.9	4.8	3.5				-16.9	3.8	5.1
ABalaaaalal	348							-17.7	5.1	-0.1							-16.7	3.8	4.5
ABalaaaalal	349							-17.7	5.1	-0.1							-16.7	3.8	4.5
ABalaaaalal	350							-17.9	5.1	0.3							-16.7	3.8	4.5
ABalaaaalal	351							-17.9	5.1	0.3							-17.1	4	4.5
ABalaaaalal	352							-17.5	5.1	0.3
ABalaaaalal	353							-17.5	5.1	0.3
ABalaaaalal	354							-17.3	5.3	-0.1
ABalaaaalal	355							-17.3	5.1	-0.1
ABalaaaalar	330	-19.4	2.7	2.1	-18	2	2.2	-19.2	2.9	-1.1	-19.2	3.6	3.5	-17.6	4.1	2.7	-17.6	1.5	2.5
ABalaaaalar	331	-19.4	2.7	2.1	-18	2	2.2	-19.2	2.9	-1.1	-19.2	3.6	3.5	-17.6	4.1	2.7	-17.6	1.5	2.5
ABalaaaalar	332	-19.9	2.9	2.6	-18.1	2.4	1.1	-19.4	2.8	-0.9	-19.5	3.4	3.5	-17.9	3.4	3.2	-17.4	1.5	3
ABalaaaalar	333	-19.9	2.9	2.6	-18.1	2.4	1.1	-19.4	2.8	-0.9	-19.5	3.4	3.5	-17.9	3.4	3.2	-17.4	1.5	3
ABalaaaalar	334	-20.1	2.7	2.6	-17.9	2	0.6	-19.5	2.7	-0.6	-19.5	3.3	3	-17.9	3.7	2.2	-17.8	1.3	3
ABalaaaalar	335	-20.1	2.7	2.6	-17.9	2	0.6	-19.5	2.7	-0.6	-19.5	3.3	3	-17.9	3.7	2.2	-17.8	1.3	3
ABalaaaalar	336	-19.9	2.9	3.1	-19.2	2	0.6	-19.5	2.9	-0.6	-19	3.3	2.5	-17.8	3.9	2.2	-18.3	1.4	3.5
ABalaaaalar	337	-19.9	2.9	3.1	-19.2	2	0.6	-19.5	2.9	-0.6	-19	3.3	2.5	-17.8	3.9	2.2	-18.3	0.8	4
ABalaaaalar	338	-19.3	3.2	3.1	-18.3	2.7	0.6	-19.5	2.9	-0.6	-19.7	3.3	2	-17.9	3.5	2.2	-18.3	0.8	4
ABalaaaalar	339	-19.3	3.2	3.1				-19.5	2.9	-0.6	-19.7	3.3	2	-17.9	3.5	2.2	-18.5	1.2	3.5
ABalaaaalar	340	-18.9	3	4.1				-19.2	3.1	-0.6	-19.4	3.4	2.5	-17.4	3.6	1.7	-18.5	1.2	3.5
ABalaaaalar	341	-18.9	3	4.1				-19.2	3.1	-0.6	-19.4	3.4	2.5	-17.3	3.4	1.7	-18.3	1.2	4.5
ABalaaaalar	342	-18.9	3.5	3.6				-19.5	3.2	-0.1	-19.4	2.8	3				-18.3	1.2	4.5
ABalaaaalar	343	-18.9	3.5	3.6				-19.5	3.2	-0.1	-19.4	2.8	3				-17.6	1	4
ABalaaaalar	344							-19	3.1	-0.6	-19.2	3.1	2.5				-17.7	1.7	4
ABalaaaalar	345							-19	3.1	-0.6	-19.2	3.1	2.5				-17.7	1.7	4
ABalaaaalar	346							-19.2	3.2	-0.6	-18.8	3.3	2				-17.5	2	4
ABalaaaalar	347							-19.2	3.2	-0.6	-19	3.8	1.5				-17.5	2	4
ABalaaaalar	348							-19.2	3.7	-0.1							-17.4	2	4.5
ABalaaaalar	349							-19.2	3.7	-0.1							-17.4	2	4.5
ABalaaaalar	350							-19	3.9	-1.1							-17.4	2	4.5
ABalaaaalar	351							-19	3.9	-1.1							-17.2	2.2	3.5
ABalaaaalar	352							-19	3.6	-0.1
ABalaaaalar	353							-19	3.6	-0.1
ABalaaaalar	354							-19.2	3.9	-0.1
ABalaaaalar	355							-19	3.6	-0.1
ABalaaaalp	232	-17.9	5.4	1.6	-17.5	5	4.7	-17.7	3.6	0.8	-18.7	3.5	3	-17.4	2.3	-0.2	-19.4	3.3	1
ABalaaaalp	233	-17.9	5.4	1.6	-17.5	5	4.7	-17.7	3.6	0.8	-18.7	3.5	3	-17.4	2.3	-0.2	-19.4	3.3	1
ABalaaaalp	234	-18.3	5.1	1.6	-16.4	6	3.7	-17.4	3.7	0.8	-18.5	3.5	2	-16.9	2.5	0.2	-18.8	3.6	1.5
ABalaaaalp	235	-18.5	5.5	0.6	-16.4	6.1	4.2	-17.4	3.7	0.8	-18.5	3.5	2	-16.9	2.5	0.2	-18.8	3.6	1.5
ABalaaaalp	236	-18.5	5.5	0.6	-16.4	6.1	4.2	-17.2	3.7	0.8	-18.1	4.1	2.5	-16.4	2.7	0.2	-18.6	4.6	1
ABalaaaalp	237	-18.7	5.3	0.6	-16.1	6.7	4.2	-17.2	3.7	0.8	-18	4	3.5	-17.1	2.9	-0.2	-17.9	4.8	2
ABalaaaalp	238	-19.1	5	2.1	-16.1	7	4.7	-17.4	4.4	0.8	-18	4	3.5	-17.1	2.9	-0.2	-17.9	4.8	2
ABalaaaalp	239	-19.1	5	2.1	-16.1	7	4.7	-17.4	4.4	0.8	-18.5	4.1	3.5	-17.1	2.9	-0.7	-17.5	4.9	2
ABalaaaalp	240	-19.1	4.9	2.1	-16.5	7.2	5.2	-17.7	5.1	0.3	-18.5	4.1	3.5	-17.2	2.3	-0.7	-17.5	4.9	2
ABalaaaalp	241	-19.3	5	1.1	-16.1	7.2	4.2	-17.7	5.1	0.3	-19.2	4.3	3.5	-17.2	2.3	-0.7	-18.2	5.3	2
ABalaaaalp	242	-19.3	5	1.1	-16.1	7.2	4.2	-18.1	5.1	-0.1	-19.2	4.3	4.5	-17.1	3.1	-0.2	-18.4	4.8	2.5
ABalaaaalp	243	-18.9	5.2	2.6	-15.8	7.2	4.7	-18.1	5.1	-0.1	-19.2	4.3	4.5	-17.9	3	-0.7	-18.4	4.8	2.5
ABalaaaalp	244	-18.7	5.2	1.6	-16.1	6.9	5.7	-17.9	4.8	0.3	-18.9	4.3	4.5	-17.9	3	-0.7	-18.6	4.6	3
ABalaaaalp	245	-18.7	5.2	1.6	-16.1	6.9	5.7	-17.9	4.8	0.3	-18.9	4.3	4.5	-17.7	3.4	0.2	-18.6	4.6	3
ABalaaaalp	246	-18.7	5.2	1.6	-15.9	7	5.2	-17.2	4.6	0.3	-19	4.5	4.5	-17.8	3.5	-0.2	-18.6	4.8	3.5
ABalaaaalp	247	-18.7	5.2	2.1	-16.1	7	5.2	-17.2	4.6	0.3	-18.7	5	5	-17.8	3.5	-0.2	-17.9	4.9	3.5
ABalaaaalp	248	-18.7	5.2	2.1	-16.1	7	5.2	-16.8	4.4	0.3	-18.7	5	5	-18.1	3.7	0.7	-17.9	4.9	3.5
ABalaaaalp	249	-18.5	5.5	3.1	-17	7	4.7	-17	4.8	0.8	-18.7	5.1	4	-17.9	3.7	0.7	-18.2	4.8	3
ABalaaaalp	250	-19.1	5.2	1.6	-16.7	7	4.7	-17	4.8	0.8	-18.7	5.1	4	-17.9	3.7	0.7	-18.2	4.8	3
ABalaaaalp	251	-18.5	5.5	3.1	-16.7	7	4.7	-17	4.3	0.8	-19	5	5	-18.1	3.3	0.2	-18.2	4.8	3
ABalaaaalp	252	-18.5	5.5	3.1	-16.1	7.2	4.8	-17	4.3	0.8	-18.3	5.8	5.5	-18.1	3.3	0.7	-18	5	3.5
ABalaaaalp	253	-18.9	5.3	3.1	-15.6	7.5	4.9	-16.3	4.4	-0.1	-18.3	5.8	5.5	-18.1	3.3	0.7	-18	5	3.5
ABalaaaalp	254	-19.3	5.2	2.6	-15.6	7.5	4.9	-16.3	4.4	-0.1	-18.2	6.1	5.5	-18.6	3.5	0.7	-18.2	5.1	3.5
ABalaaaalp	255	-19.3	5.2	2.6	-15	7.7	5	-16.3	4.6	-0.1	-18.2	6.3	6	-18.4	3.8	1.2	-17.4	6.2	4
ABalaaaalp	256	-18.3	5.6	2.6	-14.5	8	5.2	-16.3	4.6	-0.1	-18.2	6.3	6	-18.4	3.8	1.2	-17.4	6.2	4
ABalaaaalp	257	-17.2	6.2	3.1	-14.5	8	5.2	-16.4	5.6	0.3	-18.9	6.1	6	-18.4	3.7	1.2	-16.7	6.7	4
ABalaaaalp	258	-17.2	6.2	3.1	-14	8.2	5.7	-16.4	5.6	0.3	-18.9	6.1	6	-18.4	3.7	1.2	-16.7	6.7	4
ABalaaaalp	259	-16.8	6.5	3.1	-13.7	7.9	6.2	-15.7	6	0.3	-18.2	6.7	6	-18.3	4.2	2.7	-16.5	6.8	3.5
ABalaaaalp	260	-16.7	7.1	3.6	-13.7	7.9	6.2	-15.7	6	0.3	-17.3	6.8	6	-18	4.2	1.7	-15.6	6.9	3.5
ABalaaaalp	261	-16.7	7.1	3.6	-14.1	7.5	6.2	-15.9	6.3	1.8	-17.3	6.8	6	-18	4.2	1.7	-15.6	6.9	3.5
ABalaaaalp	262	-16.1	7.4	4.1	-13.7	7.7	6.7	-15.9	6.3	1.8	-17.5	7	5.5	-18	4.7	2.7	-15.9	7.5	3.5
ABalaaaalp	263	-16.1	7.2	4.6	-13.7	7.7	6.7	-16.4	6.1	1.3	-17.5	7	5.5	-17.7	5.3	4.2	-15.9	7.5	3.5
ABalaaaalp	264	-16.1	7.2	4.6	-14.5	7.6	6.2	-15.7	6.1	0.8	-17.5	7	5.5	-17.7	5.3	4.2	-15.1	7.3	3.5
ABalaaaalp	265	-16.1	7.7	4.6	-15	7.4	5.7	-15.7	6.1	0.8	-17.3	7.7	5	-16.8	7.1	5.2	-15.6	6.8	3.5
ABalaaaalp	266	-16.3	7.9	5.6	-15	7.4	5.7	-15.7	6.3	0.8	-17.3	7.7	5	-16.3	7.3	5.7	-15.6	6.8	3.5
ABalaaaalp	267	-16.3	7.9	5.6	-14.1	7.8	6.2	-15.7	6.3	0.8	-16.8	8	5.5	-16.3	7.3	5.7	-15.6	7.1	4
ABalaaaalp	268	-16.9	7.6	4.6	-14.7	7.6	6.2	-15.5	6.1	0.8	-16.8	8	5.5	-15.5	7.5	6.2	-15.6	7.1	4
ABalaaaalp	269	-16.3	7.7	5.1	-14.7	7.6	6.2	-15.5	6.1	0.8	-16.8	7.8	5.5	-15.2	7.7	6.2	-15.8	7	3.5
ABalaaaalp	270	-16.9	7.6	5.1	-15	7.6	5.2	-15.3	6.1	0.8	-16.8	7.8	5.5	-15.2	7.7	6.2	-15.8	7.3	3.5
ABalaaaalp	271	-16.9	7.6	5.1	-15.1	8	5.7	-15.3	6.1	0.8	-16.8	7.8	5.5	-15.7	7.4	6.2	-15.8	7.3	3.5
ABalaaaalp	272	-16.8	7.5	5.8	-15.1	8	5.7	-14.8	6.1	0.8	-17	7.8	5.5	-15.5	6.7	6.2	-15.8	7.5	3.5
ABalaaaalp	273	-16.7	7.4	6.6	-15	7.8	6.2	-14.8	6.1	0.8	-17	7.8	5.5	-15.5	6.7	6.2	-15.8	7.5	3.5
ABalaaaalp	274	-16.7	7.4	6.6	-14.9	7.8	5.7	-14.1	7	1.8	-16.6	7.8	5.5	-16	7.2	5.7	-15.6	8	4.5
ABalaaaalp	275	-16.7	7.2	7.1	-14.9	7.8	5.7	-14.1	7	1.8	-16.4	7.7	6	-15.8	7	6.7	-16.1	7.9	5.1
ABalaaaalp	276	-16.9	7.1	7.1	-15.4	7.4	5.7	-14.1	7	1.8	-16.4	7.7	6	-15.8	7	6.7	-16.1	7.9	5.1
ABalaaaalp	277	-16.9	7.1	7.1	-15.8	7.4	5.2	-14.1	7	1.8	-16.6	7.7	6	-14.9	7.2	7.3	-15.9	8	5.1
ABalaaaalp	278	-17.1	7.1	6.6	-14.5	7.8	6.7	-13.1	7.2	2.3	-16.6	7.5	6	-15.2	7	6.7	-15	8.5	6.1
ABalaaaalp	279	-17.1	7.1	6.1	-14.5	7.8	6.7	-13	6.8	2.3	-16.6	7.5	6	-15.2	7	6.7	-15	8.5	6.1
ABalaaaalp	280	-17.1	7.1	6.1	-14.5	7.8	7.2	-13	6.8	2.3	-16.4	7.5	6	-15.3	7	6.7	-15.2	8	5.6
ABalaaaalp	281	-16.9	7.1	7.1	-14.8	7.3	6.7	-12.8	6.6	2.3	-16.4	7.5	6	-15.3	7	6.7	-15.2	8	5.6
ABalaaaalp	282	-17	6.9	7.1	-14.8	7.3	6.7	-12.8	6.6	2.3	-16.2	7.5	6	-15.2	6.9	6.2	-15.3	8.5	4
ABalaaaalp	283	-17	6.9	7.1	-15.2	7.3	6.7	-12.2	7	1.8	-16.1	7.3	6	-15	7.2	6.7	-15.5	8.6	5.1
ABalaaaalp	284	-16.7	7.1	7.6	-15	7.4	7.2	-12.2	7	1.8	-16.1	7.3	6	-15	7.2	6.7	-15.5	8.6	5.1
ABalaaaalp	285	-16.9	7.1	6.6	-15	7.4	7.2	-12.6	6.8	1.3	-15.7	7.2	7	-15	7	7.8	-15.2	8.2	5.6
ABalaaaalp	286	-16.9	7.1	6.6	-15	7.4	8.2	-12.6	6.8	1.3	-15.7	7.2	7	-15	7	8.3	-15.2	8.2	5.6
ABalaaaalp	287	-16.7	7.2	6.1	-15.2	6.7	8.7	-12.6	7	1.8	-15.4	7.2	7	-15	7	8.3	-15.4	8	6.6
ABalaaaalp	288	-17.6	6.8	7.1	-15.2	6.7	8.7	-12.6	7	1.8	-15	6.9	8	-15.2	6.9	7.8	-15.9	7.9	6.1
ABalaaaalp	289	-17	6.4	7.1	-15	6.6	9.2	-13	6.6	2.3	-15	6.9	8	-15.3	7	7.8	-15.9	7.9	6.1
ABalaaaalp	290	-17	6.4	7.1	-15	7.6	8.7	-13	6.6	2.3	-15	7	8	-15.3	7	7.8	-16.3	7.7	5.6
ABalaaaalp	291	-18.6	6.2	6.6	-15	7.6	8.7	-13.3	6.5	0.8	-15	7	8	-14.7	7.4	8.3	-16.3	7.7	5.6
ABalaaaalp	292	-18.8	6.2	7.1	-15	7.6	8.7	-13.3	6.5	0.8	-15	6.9	8.5	-14.1	7.5	8.8	-16.5	7.4	5.6
ABalaaaalp	293	-18.8	6.2	7.1	-15	7.3	8.2	-13.9	6.8	0.3	-15.4	7.2	8.5	-14.1	7.5	8.8	-17	7	5.6
ABalaaaalp	294	-18.9	5.5	6.1	-15	7.3	8.2	-14.4	6.1	1.3	-15.4	7.2	8.5	-14.4	6.9	9.3	-17	7	5.6
ABalaaaalp	295	-19.3	5.5	6.6	-15.2	6.6	9.2	-14.4	6.1	1.3	-15.4	7.2	9	-14.6	6.4	8.8	-17	6.9	5.6
ABalaaaalp	296	-19.3	5.5	6.6	-15.9	5.8	8.7	-14.4	6.1	1.8	-15.4	7.2	9	-14.6	6.4	8.8	-17	6.9	5.6
ABalaaaalp	297	-19.3	5.5	7.1	-15.9	5.8	8.7	-14.4	6.1	1.8	-15.9	7	9	-15.8	6.3	8.3	-16.7	6.8	6.1
ABalaaaalp	298	-20	4.6	7.6	-16	5.5	8.2	-15	6.1	2.3	-16.1	6.8	8.5	-16.4	6.1	6.7	-16.3	7	6.1
ABalaaaalp	299	-20	4.6	7.6	-15.7	5.5	8.7	-15	6.1	2.3	-16.1	6.8	8.5	-16.4	6.1	6.7	-16.3	7	6.1
ABalaaaalp	300	-20	4.6	6.6	-15.7	5.5	8.7	-14.8	6	2.3	-16.2	6.8	8.5	-16.4	5.6	7.3	-16.5	6.5	5.6
ABalaaaalp	301	-19.3	5.2	7.1	-16.2	5.5	8.7	-14.8	6	2.3	-16.2	6.7	8.5	-16.2	5.6	6.7	-16.4	6.5	6.1
ABalaaaalp	302	-19.3	5.2	7.1	-16.2	5.3	8.7	-15.2	6	2.8	-16.2	6.7	8.5	-16.2	5.6	6.7	-16.4	6.5	6.1
ABalaaaalp	303	-19.3	5.5	5.6	-16.2	5.3	8.7	-15.2	6	2.8	-15.9	6.3	8.5	-16.4	5.4	7.8	-15.8	6.6	7.1
ABalaaaalp	304	-19.3	5.5	5.6	-16.5	4.9	8.2	-16.1	6	3.3	-15.9	6.3	8.5	-16.4	5.4	7.8	-15.8	6.6	7.1
ABalaaaalp	305	-19.3	5.5	5.6	-16.5	4.9	7.7	-16.1	6	3.3	-16.1	6.7	8.5	-16.4	5	7.3	-15.3	6.2	7.6
ABalaaaalp	306	-18.3	5.6	6.6	-16.5	4.9	7.7	-15.9	6	2.3	-16.8	6.2	8.5	-16.7	5	6.7	-15.3	6.2	7.6
ABalaaaalp	307	-18.3	5.6	6.6	-16.5	4.9	7.2	-15.9	6	2.3	-16.8	6.2	8.5	-16.7	5	6.7	-15.3	6.2	7.6
ABalaaaalp	308	-18.9	5	6.1	-16.4	4.9	6.7	-15.9	6.1	3.3	-16.9	5.7	8.5	-16.5	5.4	6.7	-15.3	6.2	8.1
ABalaaaalp	309	-18.9	5	6.1	-16.4	4.9	6.7	-16.1	6.1	3.8	-16.9	5.7	8.5	-17.3	4.4	7.3	-15.3	6.2	8.1
ABalaaaalp	310	-19	4.5	6.6	-16.6	5.1	6.7	-16.1	6.1	3.8	-16.7	5.2	8.5	-17.3	4.4	7.3	-15.7	5.9	7.1
ABalaaaalp	311	-18.7	4.8	7.6	-16.5	4.9	7.2	-16.1	6.1	3.8	-16.9	5.3	9	-17	4.5	7.3	-15.8	6.4	7.6
ABalaaaalp	312	-18.7	4.8	7.6	-16.5	4.9	7.2	-16.1	6.1	3.8	-16.9	5.3	9	-17.4	3.9	6.7	-15.8	6.4	7.6
ABalaaaalp	313	-18.7	5	7.6	-16.9	5.1	7.2	-16.3	6	3.8	-16.6	5	9.5	-17.4	3.9	6.7	-16	6.2	7.1
ABalaaaalp	314	-18.5	4.8	7.6	-17.1	5.4	6.7	-16.3	6	3.8	-16.6	5	9.5	-17.8	4.1	7.3	-16	6.2	7.1
ABalaaaalp	315	-18.5	4.8	7.6	-17.1	5.4	6.7	-16.3	5.8	3.8	-16.4	5.2	9.5	-17.8	4.1	6.2	-16.1	5.7	7.1
ABalaaaalp	316	-19	4.5	7.1	-17.3	5.7	6.7	-16.3	5.8	3.8	-15.9	5.8	9.5	-17.8	4.1	6.2	-16.1	5.4	8.1
ABalaaaalp	317	-18.3	5.1	7.1	-17.2	6.1	6.7	-17	6	3.3	-15.9	5.8	9.5	-17.8	4.1	6.2	-16.1	5.4	8.1
ABalaaaalp	318	-18.3	5.1	7.1	-17.2	6.1	6.7	-17	6	3.3	-15.9	5.8	9.5	-17.5	4.4	6.2	-16.1	5.4	8.1
ABalaaaalp	319	-18.1	5.3	7.1	-17.2	5.9	6.2	-16.6	6.1	2.3	-15.9	5.8	9.5	-17.5	4.4	6.2	-16.1	5.4	8.1
ABalaaaalp	320	-17.3	5.7	7.6	-17.2	5.8	5.7	-16.6	6.1	2.3	-16	6.2	8.5	-17.2	4.6	7.3	-16.1	5	8.1
ABalaaaalp	321	-17.3	5.7	7.6	-17.2	5.8	5.7	-16.3	6.1	2.8	-16.2	6.2	9	-17.3	4.1	7.3	-16.6	5.2	7.1
ABalaaaalp	322	-17.3	5.6	7.1	-16.6	5.8	5.7	-16.3	6.1	2.8	-16.2	6.2	9	-17.3	4.1	7.3	-16.6	5.2	7.1
ABalaaaalp	323	-17.3	5.6	7.1	-16.8	5.8	5.2	-15.7	5.3	3.3	-16.2	5.8	8.5	-16.8	3.9	7.3	-16.8	4.7	7.6
ABalaaaalp	324	-17.3	5.7	8.1	-17	5.8	5.7	-15.9	5.1	3.8	-16	5.3	8.5	-17	4.3	7.3	-16.3	4.3	7.1
ABalaaaalpa	325	-18	4.6	6.1	-18.3	5.5	4.2	-17.2	4.1	2.8	-17.4	4.6	8	-18.2	3.7	5.7	-16.9	3.8	6.1
ABalaaaalpa	326	-18	4.6	6.1	-18.3	5.5	4.2	-17.2	4.1	2.8	-17.4	4.6	8	-18.2	3.7	5.7	-16.9	3.8	6.1
ABalaaaalpa	327	-17.8	4.4	6.6	-19	5.6	4.2	-16.8	4.9	2.3	-18	4.8	8.5	-18.7	3.3	6.2	-17.6	3.3	6.1
ABalaaaalpa	328	-17.8	4.4	6.6	-19	5.6	4.2	-16.8	4.9	2.3	-18	4.8	8.5	-18.7	3.3	6.2	-17.6	3.3	6.1
ABalaaaalpa	329	-18.2	4.1	6.6	-19	5.5	4.2	-16.6	5.6	3.3	-17.8	4.3	8.5	-18.6	3.3	6.2	-17.6	3.1	6.6
ABalaaaalpa	330				-19	5.5	4.2	-16.6	5.6	3.3	-17.8	4.3	8.5	-18.6	3.3	6.2	-17.6	3.1	6.6
ABalaaaalpa	331				-19	5.8	4.7	-15.7	5.8	2.8	-18.7	4.3	8.5	-18.2	3	6.7	-17.5	2.6	6.1
ABalaaaalpa	332				-19	5.8	4.7	-15.7	5.8	2.8	-18.7	4.3	8.5	-18.4	3.8	6.2	-17.5	2.4	7.1
ABalaaaalpa	333				-19.2	5.6	4.7	-15.7	5.8	3.2	-18.3	4.3	8	-18.4	3.8	6.2	-17.5	2.4	7.1
ABalaaaalpa	334				-19.2	5.6	4.7	-15.7	5.8	3.2	-18.7	4.6	7.5	-17.4	2.9	7.3	-16.6	2.9	6.6
ABalaaaalpa	335				-19	5.5	5.2	-15.6	5.7	3.6	-18.7	4.6	7.5	-17.4	2.9	7.3	-16.6	2.9	6.6
ABalaaaalpa	336				-19	5.5	5.2	-15.6	5.7	3.6	-19	4.8	6.5	-17.6	3.4	7.3	-16.8	2.9	6.6
ABalaaaalpa	337				-19.2	5.5	5.2	-15.6	5.7	3.9	-19	4.8	6.5	-17.3	3.7	7.8	-17.6	3.3	6.1
ABalaaaalpa	338				-19.2	5.5	5.2	-15.6	5.7	3.9	-19	4.3	7	-17.3	3.7	7.8	-17.6	3.3	6.1
ABalaaaalpa	339				-19.4	5.3	4.7	-16	5.8	3.8	-19	4.3	7	-18.1	4	7.3	-17	2.9	6.1
ABalaaaalpa	340				-19.4	5.3	4.7	-16	5.8	3.8	-19.6	4.5	6	-18.1	4	7.3	-17	2.9	6.1
ABalaaaalpa	341				-19.4	5.3	4.7	-16.4	5.9	3.6	-19.6	4.5	6	-18.3	4	5.7	-17.3	2.9	6.1
ABalaaaalpa	342				-19.4	5.3	4.7	-16.4	5.9	3.6	-19.6	4.3	6.5	-18.3	4	5.7	-17.1	3.1	6.6
ABalaaaalpa	343				-19.2	5.3	4.7	-16.8	6	3.5	-19.7	4.4	6	-17.8	3.5	6.2	-17.1	3.1	6.6
ABalaaaalpa	344				-19.2	5.3	4.7	-16.8	6	3.5				-18.1	3.9	5.7	-16.6	2.5	6.6
ABalaaaalpa	345				-19.2	5.3	4.7	-17.3	6.1	3.3				-18.1	3.9	5.7	-16.6	2.5	6.6
ABalaaaalpa	346							-17.3	6.1	3.3				-18.8	4.2	4.7	-16.8	3.1	6.6
ABalaaaalpa	347							-17.7	5.5	2.8				-18.8	4.2	4.7	-16.9	3.4	6.6
ABalaaaalpa	348							-17.7	5.5	2.8				-18.4	4.2	5.2	-16.9	3.4	6.6
ABalaaaalpa	349							-17.5	6	2.8				-18.6	3.5	5.7	-17.1	3.4	6.6
ABalaaaalpa	350							-17.5	6	2.8							-17.1	3.4	6.6
ABalaaaalpa	351							-17.3	5.8	2.3							-16.9	3.6	5.6
ABalaaaalpa	352							-17.3	5.8	2.3							-17.2	3.8	6.1
ABalaaaalpa	353							-17.5	6	2.3
ABalaaaalpa	354							-17.9	6	2.8
ABalaaaalpp	325	-15.8	6.8	8.1	-15.7	6.4	7.2	-14.4	5.8	5.3	-14.6	6.4	9	-15.7	4.9	8.3	-16.1	5	7.6
ABalaaaalpp	326	-15.8	6.8	8.1	-15.7	6.4	7.2	-14.4	5.8	5.3	-14.6	6.4	9	-15.7	4.9	8.3	-16.1	5	7.6
ABalaaaalpp	327	-15.5	7.1	8.6	-15.7	6.2	7.2	-14.1	6.1	5.3	-15	6.4	10	-15.8	4.5	8.3	-15.5	6	8.1
ABalaaaalpp	328	-15.5	7.1	8.6	-15.7	6.2	7.2	-14.1	6.1	5.3	-15	6.4	10	-15.8	4.5	8.3	-15.5	6	8.1
ABalaaaalpp	329	-15.7	7.2	8.6	-16	5.8	6.7	-14.4	5.8	5.3	-14.8	6	9.5	-15.4	5.3	7.8	-15.2	6.2	9.1
ABalaaaalpp	330				-16	5.8	6.7	-14.4	5.8	5.3	-14.8	6	9.5	-15.4	5.3	7.8	-15.2	6.2	9.1
ABalaaaalpp	331				-15.9	5.8	6.7	-14.5	5.8	5.4	-15.7	6	9	-15.4	5.3	7.8	-14.5	5.8	9.1
ABalaaaalpp	332				-15.9	5.8	6.7	-14.5	5.8	5.4	-15.7	6	9	-16.5	4.5	8.3	-15	5.5	8.6
ABalaaaalpp	333				-16.8	5.4	7.2	-14.6	5.7	5.6	-16	5.8	9	-16.5	4.5	8.3	-15	5.5	8.6
ABalaaaalpp	334				-16.8	5.4	7.2	-14.6	5.7	5.6	-16.2	5.8	9	-15.9	4.9	8.8	-14.3	5.4	9.6
ABalaaaalpp	335				-17.1	5.1	7.2	-14.7	5.7	5.7	-16.2	5.8	9	-15.9	4.9	8.8	-14.3	5.4	9.6
ABalaaaalpp	336				-17.1	5.1	7.2	-14.7	5.7	5.7	-16.6	5.7	8	-15.7	4	8.8	-14.7	5.4	9.1
ABalaaaalpp	337				-16.5	4.9	7.7	-14.8	5.6	5.8	-16.6	5.7	8	-15.7	4	8.8	-15.2	5.5	9.1
ABalaaaalpp	338				-16.5	4.9	7.7	-14.8	5.6	5.8	-16.7	5.5	8	-15.7	4	8.8	-15.2	5.5	9.1
ABalaaaalpp	339				-16.9	4.7	7.7	-14.8	5.6	5.8	-16.7	5.5	8	-16	4.5	8.8	-15.4	5.1	8.6
ABalaaaalpp	340				-16.9	4.7	7.7	-14.8	5.6	5.8	-17.5	5.3	8	-16	4.5	8.8	-15.4	5.1	8.6
ABalaaaalpp	341				-16.7	4.4	7.7	-15.3	5.6	4.8	-17.5	5.3	8	-16	4.5	8.8	-15.4	4.6	9.1
ABalaaaalpp	342				-16.7	4.4	7.7	-15.3	5.6	4.8	-17.1	5.5	7.5	-16	4.5	8.8	-14.9	4.4	10.1
ABalaaaalpp	343				-17.5	4.7	7.2	-15.5	6.1	5.8	-17.4	5.2	7.5	-16.3	4.2	8.3	-14.9	4.4	10.1
ABalaaaalpp	344				-17.5	4.7	7.2	-15.5	6.1	5.8				-16.5	4	8.3	-15.1	4.3	9.6
ABalaaaalpp	345				-17.7	4.7	7.7	-15.7	5.3	5.3				-16.5	4	8.3	-15.1	4.3	9.6
ABalaaaalpp	346							-15.7	5.3	5.3				-17.1	4.1	7.8	-15.3	4.2	9.1
ABalaaaalpp	347							-16.3	6.1	4.8				-17.1	4.1	7.8	-15.1	4.6	9.1
ABalaaaalpp	348							-16.3	6.1	4.8				-16.8	3.8	8.3	-15.1	4.6	9.1
ABalaaaalpp	349							-15.9	6.1	4.3				-16.3	4.3	7.8	-15.1	4.6	9.1
ABalaaaalpp	350							-15.9	6.1	4.3							-15.1	4.6	9.1
ABalaaaalpp	351							-15.7	6.1	4.8							-15.1	4.6	9.1
ABalaaaalpp	352							-15.7	6.1	4.8							-15.6	4.4	9.1
ABalaaaalpp	353							-16.8	7.5	4.8
ABalaaaalpp	354							-16.4	6.7	4.3
ABalaaaar	181	-19.2	0	5.1	-18.5	-2.5	5.2	-20.8	-0.1	4.3	-20.7	-1.3	3	-19.4	-5.4	0.7	-19.5	-3.7	2.5
ABalaaaar	182	-19.2	0	5.1	-18.5	-2.5	5.2	-20.8	-0.1	4.3	-20.7	-1.3	3	-19.4	-5.4	0.7	-19.5	-3.7	2.5
ABalaaaar	183	-19.5	-0.6	4.1	-18.3	-2.3	5.7	-20.6	-1.1	4.8	-21.1	-1.5	3	-20.2	-5.5	0.7	-19.9	-3.8	3
ABalaaaar	184	-19.5	-0.6	4.1	-18.3	-2.3	5.7	-20.6	-1.1	4.8	-21.1	-1.5	3	-20.2	-5.5	0.7	-19.9	-3.8	3
ABalaaaar	185	-20.1	-0.4	3.6	-18.3	-2.3	5.7	-21.2	0.3	5.8	-21.8	-1.5	2.5	-20.3	-6.2	-1.2	-20.4	-3.6	2
ABalaaaar	186	-20.1	-0.4	3.6	-18.3	-2.3	5.7	-21.2	0.3	5.8	-22.1	-1.5	2.5	-20.6	-6.4	-1.2	-20.7	-3.4	2
ABalaaaar	187	-21.1	-0.7	4.1	-17.5	-3.5	6.2	-20.8	0.3	6.8	-22.1	-1.5	2.5	-20.6	-6.4	-1.2	-20.7	-3.4	2
ABalaaaar	188	-21	-0.2	3.6	-18.6	-3.3	4.7	-20.8	0.5	6.3	-22.1	-1.7	2	-21.2	-5	-1.2	-20.7	-3.6	2
ABalaaaar	189	-21	-0.2	3.6	-18.6	-3.3	4.7	-20.8	0.5	6.3	-22.1	-1.7	2	-20.9	-5	-1.7	-20.7	-3.8	2
ABalaaaar	190	-21.1	-1	2.6	-19.3	-2.5	4.2	-20.8	0	5.3	-22.1	-1.5	2	-20.9	-5	-1.7	-20.7	-3.8	2
ABalaaaar	191	-21.1	-1	2.6	-19.3	-2.5	4.2	-20.8	0	5.3	-21.8	-2.2	1.5	-20.7	-5.5	-1.7	-20.8	-3	3
ABalaaaar	192	-21.2	-1.4	3.1	-19.2	-2.9	3.7	-21	-0.3	4.3	-21.8	-2.2	1.5	-20.7	-5	-1.7	-20.8	-3	3
ABalaaaar	193	-21.2	-1.7	2.6	-19.2	-3.2	4.2	-20.8	-0.4	4.3	-21.6	-2	3	-20.7	-5	-1.7	-20.9	-3.6	2
ABalaaaar	194	-21.2	-1.7	2.6	-19.2	-3.2	4.2	-20.8	-0.4	4.3	-21.6	-2	3	-20.6	-3.9	-1.2	-21	-3	2
ABalaaaar	195	-21.2	-1.4	2.1	-19.2	-3.4	4.2	-21	-0.6	4.3	-21.2	-2.5	3	-20.6	-4.3	-1.7	-21	-3	2
ABalaaaar	196	-21.2	-1.4	2.1	-19.2	-3.4	4.2	-21	-0.6	4.3	-21.4	-3	3.5	-20.6	-4.3	-1.7	-21.5	-1.9	2
ABalaaaar	197	-21.1	-1.2	2.1	-18.8	-3	2.7	-21.6	-0.8	3.3	-21.4	-3	3.5	-21.1	-3.1	-1.7	-20.8	-2.1	2
ABalaaaar	198	-21	-1.6	2.1	-19.7	-1.7	3.2	-21.7	-0.9	2.8	-21.4	-2.5	2.5	-20.8	-3.4	-1.7	-20.8	-2.1	2
ABalaaaar	199	-21	-1.6	2.1	-19.7	-1.7	3.2	-21.7	-0.9	2.8	-21.4	-2.5	2.5	-20.8	-3.4	-1.7	-21.1	-2.3	2.5
ABalaaaar	200	-20.8	-1.7	3.1	-19	-2.8	3.7	-21.7	-0.9	2.3	-21.2	-2.3	4	-21.5	-2.7	-0.2	-21.1	-2.3	2.5
ABalaaaar	201	-20.8	-1.7	3.1	-19	-2.8	3.7	-21.7	-0.9	2.3	-21.6	-2.5	3.5	-21.5	-2.7	-0.2	-20.1	-2.5	2
ABalaaaar	202	-21	-1.4	2.1	-19.8	-2	3.2	-21.7	-1.1	1.3	-21.6	-2.5	3.5	-21.5	-2.2	-1.2	-20.5	-2.5	1
ABalaaaar	203	-21	-1.4	2.1	-19.8	-2	3.2	-21.7	-1.1	1.3	-21.1	-2.3	3.5	-22	-2.6	-1.2	-20.5	-2.5	1
ABalaaaar	204	-20.9	-1	3.1	-19.3	-2.5	3.2	-21.7	-1.6	1.8	-21.1	-2.3	3.5	-22	-2.6	-1.2	-20.8	-1.8	1.5
ABalaaaar	205	-21	-1.4	2.1	-19.7	-1.8	3.7	-21.7	-1.6	1.8	-20.9	-2.3	3	-21.8	-3.1	-0.7	-20.2	-1.6	1.5
ABalaaaar	206	-21	-1.4	2.1	-19.7	-1.8	3.7	-21.7	-1.6	1.8	-21.2	-2.3	4	-22.4	-3.2	-0.7	-20.2	-1.6	1.5
ABalaaaar	207	-20.7	-2.4	2.1	-19.7	-1.7	4.2	-21.4	-1.6	2.3	-21.2	-2.3	4	-22.4	-3.2	-0.7	-20.6	-2.7	1
ABalaaaar	208	-20.7	-2.4	2.1	-19.7	-1.7	4.2	-21.4	-1.6	2.3	-21.2	-2.7	3.5	-22	-2.8	0.7	-20.6	-2.7	1
ABalaaaar	209	-20.9	-2.4	2.1	-19.3	-2.2	3.7	-21.6	-1.3	2.3	-20.9	-3.3	3	-21.9	-1.7	0.2	-20.2	-3.6	0
ABalaaaar	210	-20.8	-2.1	2.1	-19.3	-2.3	3.7	-21.9	-0.1	1.3	-20.9	-3.3	3	-21.9	-1.7	0.2	-20	-3.6	-0.9
ABalaaaar	211	-20.8	-2.1	2.1	-19.3	-2.3	3.7	-21.9	-0.1	1.3	-21.2	-3.5	3	-21.5	-1.9	0.2	-20	-3.6	-0.9
ABalaaaar	212	-20.9	-2.7	2.1	-19.3	-2.5	4.7	-22.3	-1.3	1.8	-21.2	-3.5	3	-22.3	-1.9	-0.7	-20.9	-3.2	-0.4
ABalaaaar	213	-20.9	-2.7	2.1	-19.3	-2.5	4.7	-22.3	-1.3	1.8	-21	-4.2	2	-22.3	-1.9	-0.7	-20.8	-2.3	-0.4
ABalaaaar	214	-20.5	-3.1	2.6	-18.9	-2.7	4.2	-22.1	-1.6	1.3	-20.7	-4.4	2	-22	-2.9	-0.2	-20.8	-2.3	-0.4
ABalaaaar	215	-20.9	-2.7	2.6	-19.1	-2.5	4.2	-22.3	-2	0.8	-20.7	-4.4	2	-22.2	-2.3	-1.2	-21.2	-3.7	-0.4
ABalaaaar	216	-20.9	-2.7	2.6	-19.1	-2.5	4.2	-22.3	-2	0.8	-20.9	-4.2	2	-22.2	-2.3	-1.2	-21.2	-3.7	-0.4
ABalaaaar	217	-20.8	-3.3	2.6	-19.1	-2.3	3.2	-22.1	-1.6	2.3	-20.9	-4.2	2	-21.8	-2.2	-0.7	-21.4	-3.9	-0.9
ABalaaaar	218	-20.8	-3.3	2.6	-19.1	-2.3	3.2	-22.1	-1.6	2.3	-21	-4	1	-21.8	-2.2	-0.7	-20.9	-4.5	-1.9
ABalaaaar	219	-20.7	-2.8	2.1	-19.8	-2.7	3.7	-22.1	-0.9	1.8	-21.7	-3.7	1	-21.5	-2	-1.7	-20.9	-4.5	-1.9
ABalaaaar	220	-20.7	-2.8	2.1	-19.8	-2.7	3.7	-22.1	-0.9	1.8	-21.7	-3.7	1	-21.5	-1.5	-1.7	-20.9	-4.3	-0.9
ABalaaaar	221	-20.8	-2.1	1.6	-19.6	-2.2	3.7	-21.9	-1.3	1.3	-21.7	-3.7	1	-21.5	-1.5	-1.7	-21.4	-3.9	-1.4
ABalaaaar	222	-20.8	-2.4	1.1	-19.3	-2	4.7	-21.9	-1.3	0.8	-21.7	-3.7	1	-21.6	-1	-0.7	-21.4	-3.9	-1.4
ABalaaaar	223	-20.8	-2.4	1.1	-19.3	-2	4.7	-21.9	-1.3	0.8	-22.3	-3	1	-21.5	-1.5	0.7	-20.9	-4.5	-0.9
ABalaaaar	224	-20.7	-2.8	0.6	-18.9	-2.3	4.7	-21.9	-1.6	1.3	-21.9	-2	3.5	-21.5	-1.5	0.7	-20.9	-4.5	-0.9
ABalaaaar	225	-20.7	-2.8	0.6	-18.9	-2.3	4.7	-21.9	-1.6	1.3	-21.9	-2	3.5	-22	-1.5	0.7	-20.3	-5.6	-0.4
ABalaaaar	226	-21	-1.7	1.1	-19.3	-2.3	4.7	-21.9	-2	1.3	-21.6	-3.2	3.5	-21.5	-1.7	0.2	-20.4	-4.9	0.5
ABalaaaar	227	-21.1	-1	1.1	-19.7	-1.8	2.7	-21.6	-2.8	0.8	-21.6	-3.2	3.5	-21.5	-1.7	0.2	-20.4	-4.9	0.5
ABalaaaar	228	-21.1	-1	1.1	-19.7	-1.8	2.7	-21.6	-2.8	0.8	-21.2	-3.5	4	-21.6	-1.3	0.7	-20.4	-4.3	0.5
ABalaaaar	229	-20.7	-1.1	0.6	-19.9	-1.3	3.7	-21.6	-2.3	0.8	-20.9	-3.2	4.5	-21.2	-2.5	-0.7	-20.1	-4.5	0
ABalaaaar	230	-20.7	-1.1	0.6	-19.9	-1.3	3.7	-21.6	-2.3	0.8	-20.9	-3.2	4.5	-21.2	-2.5	-0.7	-20.1	-4.5	0
ABalaaaar	231	-21.1	-0.9	2.1	-18.7	-2.1	3.7	-21.7	-1.6	0.8	-20.1	-3.8	3.5	-21.3	-2.9	-0.7	-20.2	-4.1	-0.4
ABalaaaar	232	-20.5	-0.6	1.6	-18.3	-2.1	3.7	-21	-2.1	0.8	-20.3	-4.2	3	-21	-3.1	-1.7	-20.2	-3.8	-0.9
ABalaaaarl	233	-20	0	0	-19.3	-0.9	3.2	-22.1	-1.3	1.8	-21.4	-2.5	3.5	-21.2	-1	-2.7	-21.6	-1.2	1
ABalaaaarl	234	-20	0	0	-19.3	-0.9	3.2	-22.1	-1.3	1.8	-21.4	-2.5	3.5	-21.2	-1	-2.7	-21.6	-1.2	1
ABalaaaarl	235	-20.5	-0.4	0.6	-19.2	-0.2	3.2	-21.9	-0.8	1.8	-21.4	-2.4	4	-21.5	-1.5	-2.7	-21.3	-0.1	0.5
ABalaaaarl	236	-20.5	-0.4	0.6	-19.2	-0.2	3.2	-21.9	-0.8	1.8	-21.4	-2.4	4	-21.5	-1.5	-2.7	-21.3	-0.1	0.5
ABalaaaarl	237	-21	-0.2	-0.4	-19.2	-0.2	4.2	-21.6	-1.3	2.3	-21.2	-2.2	4	-21.4	-1	-3.2	-21.4	-0.5	1.5
ABalaaaarl	238	-21	0	1.1	-19.4	0.4	3.2	-21.6	-1.3	2.3	-21.2	-2.2	4	-21.4	-1.5	-2.7	-21.7	-0.3	0.5
ABalaaaarl	239	-21	0	1.1	-19.4	0.4	3.2	-21.9	-0.8	1.8	-21.1	-2.3	4	-21.4	-1.5	-2.7	-21.7	-0.3	0.5
ABalaaaarl	240	-21.1	-0.4	1.1	-19.5	0.7	4.2	-21.9	-0.8	1.8	-21.1	-2.3	4	-21.7	-1	-2.2	-21.7	-0.6	1.5
ABalaaaarl	241	-21.1	-0.4	1.1	-19.4	0.2	4.2	-22.1	-0.8	0.3	-21.1	-2.3	4	-21.7	-1	-2.2	-21.2	-1	1.5
ABalaaaarl	242	-21.1	-0.7	1.6	-19.4	0.2	4.2	-22.1	-0.8	0.3	-21.1	-2.3	4	-21.4	-0.6	-2.2	-21.2	-1	1.5
ABalaaaarl	243	-21.3	-0.7	0.6	-19.2	0.4	4.2	-22.3	-0.3	-0.1	-21	-2.8	4	-21.3	-0.8	-1.7	-21.5	-0.6	1
ABalaaaarl	244	-21.3	-0.7	0.6	-19	0	4.7	-22.3	-0.3	-0.1	-20.9	-3	4.5	-21.3	-0.8	-1.7	-21.5	-0.6	1
ABalaaaarl	245	-21.3	-1	1.6	-19	0	4.7	-22.5	-0.4	0.3	-20.9	-3	4.5	-21.1	-0.6	-1.7	-21.2	-0.7	1.5
ABalaaaarl	246	-21.3	-1	1.6	-19.4	0.2	4.2	-22.5	-0.4	0.3	-20.9	-2.8	4	-21.1	-0.6	-1.7	-20.6	-0.2	1.5
ABalaaaarl	247	-20.9	-0.9	1.1	-19.4	0.2	4.2	-22.3	0.2	0.8	-20.9	-2.8	4	-21.1	-1	-2.2	-20.6	-0.2	1.5
ABalaaaarl	248	-21.1	-0.9	1.6	-19.4	-0.1	4.2	-22.1	0.2	1.8	-20.2	-1.8	3.5	-20.8	-0.4	-1.2	-20.9	-0.7	0.5
ABalaaaarl	249	-21.1	-0.9	1.6	-19.6	-0.1	3.7	-22.1	0.2	1.8	-20.2	-1.8	3.5	-20.8	-0.4	-1.2	-20.5	-1.2	1
ABalaaaarl	250	-21.3	-1	1.1	-19.6	-0.1	3.7	-21.9	-0.6	1.3	-20.9	-2.5	4	-20.6	-1.1	-1.2	-20.5	-1.2	1
ABalaaaarl	251	-21.3	-1	1.1	-19.2	0	4.7	-21.9	-0.6	1.3	-20.9	-2.5	4	-20.6	-1.1	-1.2	-20.8	-0.3	1
ABalaaaarl	252	-21.5	-1	2.1	-19.4	-0.2	3.7	-21.9	0	1.3	-21.1	-2.5	5	-20.7	-1.3	-1.2	-20.8	-0.3	1
ABalaaaarl	253	-21.5	-1.2	1.1	-19.4	-0.2	3.7	-21.9	0	1.3	-20.7	-2.3	4.5	-20.9	-1.3	-1.2	-20.8	0.5	1.5
ABalaaaarl	254	-21.5	-1.2	1.1	-19.4	-0.2	3.7	-22.1	0.3	0.8	-20.7	-2.3	4.5	-20.9	-1.3	-1.2	-20.4	0.4	1
ABalaaaarl	255	-21.4	-1.5	1.6	-19.6	0	3.7	-22.1	0.3	0.8	-20.7	-1.7	4.5	-20.4	-0.9	-0.7	-20.4	0.4	1
ABalaaaarl	256	-21.4	-1.5	1.6	-19.6	0	3.7	-21.9	0.8	0.8	-20.7	-1.7	4.5	-20.4	-0.9	-0.7	-20.2	0.8	1
ABalaaaarl	257	-21.4	-1.5	1.6	-19.2	-0.4	3.2	-21.9	0.8	0.8	-20.9	-1.3	4.5	-19.9	-1.2	0.2	-20.3	0.3	0.5
ABalaaaarl	258	-21.6	-1.5	1.6	-19.2	-0.4	3.2	-21.9	1	1.3	-20.9	-1.3	4.5	-20.3	-0.6	0.7	-20.3	0.3	0.5
ABalaaaarl	259	-21.6	-1.5	1.6	-19	-0.6	3.7	-21.9	1	1.3	-20.6	-0.7	4.5	-20.3	-0.6	0.7	-20	1.1	-0.4
ABalaaaarl	260	-21.5	-1.2	1.1	-19	-0.4	3.2	-21.9	1.4	2.3	-20.6	-0.7	4.5	-19.8	0	1.2	-20	1.1	-0.4
ABalaaaarl	261	-21.5	-1.2	1.1	-19	-0.4	3.2	-21.9	0.5	1.8	-20.4	-0.7	5.5	-19.8	0	1.2	-19.5	0.6	-0.4
ABalaaaarl	262	-20.9	-0.9	0.6	-19.4	-0.6	2.7	-21.9	0.5	1.8	-20.4	-0.7	5.5	-19.9	0.2	1.2	-19.6	0.4	-0.9
ABalaaaarl	263	-20.8	-0.2	0.6	-19.2	0.2	2.2	-21.7	0.7	1.3	-20.2	-0.2	5	-19.5	0.4	0.2	-19.6	0.4	-0.9
ABalaaaarl	264	-20.8	-0.2	0.6	-19.2	0.2	2.2	-21.7	0.7	1.3	-20.2	-0.2	4.5	-19.5	0.4	0.2	-19.9	1.1	-0.4
ABalaaaarl	265	-20.6	0	0	-19.4	-0.1	1.1	-21.6	1.2	1.3	-20.2	-0.2	4.5	-19.4	1.3	-0.2	-19.9	0.8	-0.9
ABalaaaarl	266	-20.6	0	0	-19.4	0	1.7	-21.6	1.2	1.3	-19.9	0.4	4	-19.4	1.3	-0.2	-19.9	0.8	-0.9
ABalaaaarl	267	-20.4	0	-0.4	-19.4	0	1.7	-21	1.4	0.8	-19.9	0.4	4	-19.6	1.1	-0.2	-19.9	0.9	-0.4
ABalaaaarl	268	-20.6	0	0	-19	-0.2	1.7	-21	1.4	0.8	-19.7	0.6	4	-19.4	1.2	0.7	-19.9	0.9	-0.4
ABalaaaarl	269	-20.6	0	0	-19	-0.2	1.7	-21.2	1.2	1.3	-19.7	0.6	4	-19.4	1.2	0.7	-20	1.1	-0.4
ABalaaaarl	270	-20.4	0	0	-19.6	0.2	0.6	-21.2	1.2	1.3	-20	0.6	4	-19.4	1.2	-0.2	-20.2	1.9	-0.4
ABalaaaarl	271	-20.4	0	0	-19.6	0.2	0.6	-20.8	1.5	1.3	-20	0.6	4	-19.4	1.2	-0.2	-20.2	1.9	-0.4
ABalaaaarl	272	-20.6	0.2	-0.9	-19.6	0.2	0.6	-20.8	1.5	1.3	-19.9	0.1	3.5	-19.3	1.7	-0.7	-20	2.2	-0.4
ABalaaaarl	273	-20.7	0.7	-0.4	-19.6	0.1	1	-20.8	1.7	0.3	-20.2	0.6	3.5	-19.7	0.3	-1.7	-20.1	2	0
ABalaaaarl	274	-20.7	0.7	-0.4	-19.7	0	1.3	-20.6	1.7	-0.1	-20.2	0.6	3.5	-19.7	0.3	-1.7	-20.1	2	0
ABalaaaarl	275	-21.1	0.9	0	-19.7	0	1.3	-20.6	1.7	-0.1	-20.2	0.6	4	-19.9	0.9	-1.2	-19.8	2.4	-0.9
ABalaaaarl	276	-21.1	0.9	0	-19.8	-0.1	1.7	-20.3	2.7	-0.1	-20.2	0.6	4	-19.9	0.9	-1.2	-19.8	2.4	-0.9
ABalaaaarl	277	-21.5	0.8	0	-19.8	-0.1	1.7	-20.3	2.7	-0.1	-20	0.3	4	-20.2	0.7	-0.7	-19.6	2.2	-0.4
ABalaaaarl	278	-21.8	0.3	0	-19.8	-0.1	1.7	-20.3	2.9	-0.6	-20	0.3	4	-19.9	0.4	-2.2	-19.4	2.4	-0.9
ABalaaaarl	279	-21.8	0.3	0	-19.8	0.3	1.7	-20.3	2.9	-0.6	-20.2	0.4	4.5	-19.9	0.4	-2.2	-19.4	2.4	-0.9
ABalaaaarl	280	-21.6	0	-0.4	-19.8	0.3	1.7	-20.5	2.6	-0.6	-20.2	0.4	4.5	-19.9	0.9	-1.2	-19.6	2.5	-1.4
ABalaaaarl	281	-21.6	0	-0.4	-18.9	0.4	2.2	-20.5	2.6	-0.6	-20.2	0.6	3.5	-19.9	0.9	-1.2	-19.3	2.2	-0.4
ABalaaaarl	282	-21.2	0.4	0	-19.6	0.2	2.2	-20.3	2.7	-1.1	-20.2	0.6	3.5	-20.1	1.5	-1.2	-19.3	2.2	-0.4
ABalaaaarl	283	-21.4	0.4	-0.4	-19.6	0.2	2.2	-20.3	2.7	-1.1	-20.7	0.4	3	-19.7	1.3	-1.2	-18.8	1.8	-0.9
ABalaaaarl	284	-21.4	0.4	-0.4	-20.2	0.2	2.2	-20.6	2.9	-1.1	-21.1	0.6	2	-19.7	1.3	-1.2	-18.8	1.8	-0.9
ABalaaaarl	285	-21.1	0.6	-0.4	-20	0.2	3.2	-20.6	2.9	-1.1	-21.1	0.6	2	-19.8	1.5	-1.2	-19.3	2	-0.4
ABalaaaarl	286	-21.1	0.6	-0.4	-20	0.2	3.2	-20.8	3.1	-1.6	-21.1	0.6	2.5	-19.8	1.5	-1.2	-19.6	2	-0.9
ABalaaaarl	287	-21	0.1	-1.4	-19.8	0.3	3.2	-21	2.9	-1.1	-21.1	0.6	2.5	-19.6	1.5	-0.7	-19.6	2	-0.9
ABalaaaarl	288	-20.8	0.5	-1.4	-19.6	0.5	3.2	-21	2.9	-1.1	-20.6	0.4	3.5	-19.6	1.1	-1.2	-19.2	1.3	-0.4
ABalaaaarl	289	-20.8	0.5	-1.4	-19.6	0.5	3.2	-20.8	2.2	-2.1	-20.6	0.4	3.5	-19.6	1.1	-1.2	-19.3	1.6	-0.4
ABalaaaarl	290	-20.8	0.4	-1.4	-19.7	0.9	3.7	-20.8	2.2	-2.1	-20.4	0.4	3.5	-19.7	0.8	-1.7	-19.3	1.6	-0.4
ABalaaaarl	291	-20.8	0.4	-1.4	-19.7	0.9	3.7	-21	2.6	-1.1	-20.4	0.4	3.5	-19.7	0.8	-1.7	-19.2	0.9	0
ABalaaaarl	292	-20.8	0.5	0	-19.5	1.2	3.2	-21	2.6	-1.1	-20.6	0.6	3.5	-19.6	1.8	-1.7	-19.2	0.9	0
ABalaaaarl	293	-20.9	0.6	-0.4	-19.5	1.2	3.2	-20.6	2.6	-1.6	-20.6	0.7	3	-19.6	1.5	-1.2	-19.2	1.3	1
ABalaaaarl	294	-20.9	0.6	-0.4	-19.5	1.2	3.2	-20.6	2.6	-1.6	-20.6	0.7	3	-19.6	1.5	-1.2	-19.1	1.4	0.5
ABalaaaarl	295	-20.9	0.6	-0.4	-19.3	1.8	3.7	-20.8	2.2	-2.1	-20.4	0.4	2.5	-19.1	1.9	-1.2	-19.1	1.4	0.5
ABalaaaarl	296	-20.9	0.6	-0.4	-19.2	1.8	3.7	-20.8	2.2	-2.1	-20.4	0.4	2.5	-19.1	1.9	-1.2	-19.1	1.4	0.5
ABalaaaarl	297	-20.8	0	-0.9	-19.2	1.8	3.7	-20.8	2.2	-0.6	-20.2	1.6	3.5	-18.9	1.5	-0.7	-18.6	1.4	0.5
ABalaaaarl	298	-21	0.4	0	-19.3	1.4	3.2	-20.8	2.2	-0.6	-20.2	1.6	3.5	-19.1	1	-0.7	-18.6	1.4	0.5
ABalaaaarl	299	-21	0.4	0	-19.7	1.4	3.7	-20.6	2.4	-1.6	-20.2	1.4	3	-19.1	1	-0.7	-18.1	1.9	0
ABalaaaarl	300	-20.7	0.9	0	-19.7	1.4	3.7	-20.6	2.4	-1.1	-20.2	1.4	3	-19.5	1.8	-0.2	-18.1	1.9	0
ABalaaaarl	301	-20.7	0.9	0	-19.6	0.7	3.2	-20.6	2.4	-1.1	-20.2	1.6	4	-19.5	1.8	-0.2	-18.3	0.8	1
ABalaaaarl	302	-20.7	0.9	0	-19.6	0.7	3.2	-20.5	2.4	-0.6	-20.2	1.6	4	-19.4	1.7	0.2	-18.6	1	0.5
ABalaaaarl	303	-20.9	0.7	-0.4	-19.7	1.1	3.2	-20.5	2.4	-0.6	-19.9	1.3	3.5	-19.4	1.7	-0.2	-18.6	1	0.5
ABalaaaarl	304	-20.9	0.7	-0.4	-19.8	0.5	2.7	-20.8	2.2	-1.1	-19.2	1.9	5	-19.4	1.7	-0.2	-18.6	1.2	0
ABalaaaarl	305	-21.1	1.1	0	-19.8	0.5	2.7	-20.8	2.2	-1.1	-19.2	1.9	5	-19.3	1.2	-0.2	-18.6	1.4	0.5
ABalaaaarl	306	-21.1	1.1	0	-19.7	0.9	3.2	-20.5	2	-0.1	-19.2	1.6	4	-19.3	1.2	-0.2	-18.6	1.4	0.5
ABalaaaarl	307	-21.1	0.9	-0.4	-18.6	1.6	3.2	-20.5	2	-0.1	-19.2	1.6	4	-19.4	1.5	-0.2	-18.4	1.7	1
ABalaaaarl	308	-21.3	0.8	0	-18.6	1.6	3.2	-19.9	2.2	1.8	-19.2	1.6	4.5	-19.2	1	-0.7	-18.4	1.7	1
ABalaaaarl	309	-21.3	0.8	0	-18.7	1.7	3.4	-19.9	2.2	1.8	-19.2	1.6	4.5	-19.2	1	-0.7	-18.3	1.2	0
ABalaaaarl	310	-20.7	0.9	0.6	-18.8	1.8	3.7	-19.9	2.2	1.3	-19.2	2.1	4	-18.6	1.4	-0.7	-17.8	1	0.5
ABalaaaarl	311	-20.7	0.9	0.6	-18.8	1.8	3.7	-19.9	2.2	1.3	-19.2	2.1	4	-18.6	1.4	-0.7	-17.8	1	0.5
ABalaaaarl	312	-20.5	1.4	0	-19.1	1.6	2.2	-19.5	2.2	1.3	-19	1.8	3.5	-18.3	1.7	-0.7	-17.8	1	1
ABalaaaarl	313	-20.5	0.9	-0.4	-19	1.8	2.2	-19.4	2.2	1.3	-19	1.9	4.5	-19.1	1.5	-0.2	-17.8	1	1
ABalaaaarla	314	-20.4	2.1	0.6	-19.4	3.2	1.7	-20.3	3.2	0.8	-19.4	2.8	4	-18.8	2.4	-0.7	-18	2.6	1
ABalaaaarla	315	-20.4	2.1	0.6	-19.4	3.2	1.7	-20.3	3.2	0.8	-19.4	2.8	4	-18.8	2.4	-0.7	-18	2.6	1
ABalaaaarla	316	-20.2	2.2	0.6	-20	3.7	1.1	-20.6	3.2	-0.6	-20.3	2.9	4.5	-18.5	2.6	-1.7	-18.6	2.3	1
ABalaaaarla	317	-20.2	2.2	0.6	-20	3.7	1.1	-20.6	3.2	-0.6	-20.3	2.9	4.5	-18.5	2.6	-1.7	-18.6	2.3	1
ABalaaaarla	318	-20	2.4	0.6	-20.4	3.5	1.1	-20.6	3.2	-0.1	-19.5	2.8	4.5	-18.5	2.6	-1.7	-19.2	2.3	1
ABalaaaarla	319	-20	2.4	0.6	-20.4	3.5	1.1	-20.6	3.2	-0.1	-19.5	2.8	4.5	-18.5	2.6	-1.7	-19.2	2.3	1
ABalaaaarla	320	-19.8	2.5	0.6	-20.2	3.7	0.6	-21	3.1	-0.1	-19.5	3.3	3.5	-18.7	2.8	-2.7	-18.9	2	0.5
ABalaaaarla	321	-19.8	2.5	0.6	-20.2	3.7	0.6	-21	3.1	-0.1	-19.5	3.3	3.5	-18.5	2.6	-2.7	-19.5	1.8	1
ABalaaaarla	322	-19.6	2.7	0.6	-20.4	4	1.7	-21.4	2.7	-0.6	-19.9	3.3	4	-18.5	2.6	-2.7	-19.5	1.8	1
ABalaaaarla	323	-19.6	2.7	0.6	-20.4	4	1.7	-21.4	2.7	-0.6	-19.4	3.4	3	-18.5	2.6	-2.2	-19.4	2	0.5
ABalaaaarla	324	-19.9	2.7	-0.4	-20.2	3.7	2.2	-21.6	2.4	-0.6	-19.4	3.4	3	-18.5	2.6	-2.2	-19.4	2	0.5
ABalaaaarla	325	-19.9	2.7	-0.4	-20.2	3.7	2.2	-21.6	2.4	-0.6	-19.4	3.3	3	-18.7	2.6	-0.7	-19.1	2.2	0.5
ABalaaaarla	326	-20	2.4	-0.4	-20.4	3.6	2.2	-21.2	2.4	-1.1	-19.4	3.3	3	-18.5	2.6	-0.2	-18.1	1.5	1
ABalaaaarla	327	-20	2.4	-0.4	-20.4	3.6	2.2	-21.2	2.4	-1.1	-19.2	3.1	3	-18.5	2.6	-0.2	-18.1	1.5	1
ABalaaaarla	328	-20	2	-0.4	-19.8	3.7	2.7	-21.2	2.9	-0.6	-19.2	3.1	3	-18.7	2.4	-0.7	-18.1	1.5	1
ABalaaaarla	329	-20	2	-0.4	-19.8	3.7	2.7	-21.2	2.9	-0.6	-19.2	3.3	3	-18.7	2.4	-0.7	-18.1	1.5	1
ABalaaaarla	330	-20	2	-0.4	-19.6	3.7	2.7	-20.9	2.9	-1.9	-19.2	3.3	3	-18.5	2.8	-0.7	-17.9	1.7	1.5
ABalaaaarla	331	-20	2.2	0	-19.6	3.7	2.7	-20.9	2.9	-1.9	-19.4	2.9	3	-18.5	2.8	-0.7	-18.3	1.5	1
ABalaaaarla	332	-20	2.2	0	-20	3.8	2.7	-20.8	2.9	-1.6	-19.7	2.8	3	-18.7	3	-0.2	-18.3	1.5	1
ABalaaaarla	333	-19.8	2.2	-0.4	-20	3.8	2.7	-20.8	3.2	-1.6	-19.7	2.8	3	-18.7	2.6	-0.7	-18.6	1.4	1.5
ABalaaaarla	334	-19.8	2.2	-0.4	-20.1	4.5	2.7	-20.8	3.2	-1.6	-20.1	2.8	2	-18.7	2.6	-0.7	-18.6	1.4	1.5
ABalaaaarla	335	-20	2.5	-0.4	-20.1	4.5	2.7	-20.6	3.1	-1.6	-20.1	2.8	2	-18.8	2.6	0.2	-18.7	0.9	0.5
ABalaaaarla	336	-20	2.5	-0.4	-19.7	4.2	2.7	-20.6	3.1	-1.6	-20.6	2.6	2.5	-18.8	2.6	0.2	-18.7	0.9	0.5
ABalaaaarla	337	-20	2.4	0	-19.7	4.2	2.7	-20.6	3.4	-2.1	-20.6	2.6	2.5	-18.7	2.6	0.2	-18.7	0.9	0.5
ABalaaaarla	338	-20	2.4	0	-20	4	2.7	-20.6	3.4	-2.1	-20.6	2.3	1.5	-18.5	2.6	0.2	-18.1	0.7	1.5
ABalaaaarla	339	-20	2.2	0.6	-20	4	2.7	-20.6	3.1	-2.1	-20.6	2.3	1.5	-18.5	2.6	0.2	-18.1	0.7	1.5
ABalaaaarla	340	-20	2.2	0.6	-20	4	1.7	-20.6	3.1	-2.1	-20.2	2.1	1	-18.2	2.6	0.7	-17.6	0.6	2.5
ABalaaaarla	341	-19.8	2	0.6	-20	4	1.7	-20.8	2.9	-2.1	-20.2	2.1	1	-18.2	2.6	0.7	-17.6	0.6	2.5
ABalaaaarla	342	-19.8	2	0.6	-20.4	3.5	1.7	-20.8	2.9	-2.1	-20.2	2.1	1	-18.4	2.6	0.2	-17.6	1	1.8
ABalaaaarla	343	-19.8	2.3	0.6	-20.4	3.5	1.7	-20.8	3.2	-2.1	-20.1	2.8	0.5	-18.4	2.6	0.2	-17.6	1.3	1
ABalaaaarla	344	-19.8	2.3	0.6	-20.4	3.6	2.2	-20.8	3.2	-2.1	-20.1	2.8	0.5	-18.4	3.1	0.7	-17.6	1.3	1
ABalaaaarla	345	-19.5	2.8	1.1	-20.4	3.6	2.2	-20.8	4.1	-1.1	-20.4	2.3	1.5	-18.9	3.3	0.2	-17.8	1	2.5
ABalaaaarla	346	-19.9	2.7	1.1	-20	3.7	2.7	-20.8	4.1	-1.1	-20.4	2.3	1.5	-18.9	3.3	0.2	-17.8	1	2.5
ABalaaaarla	347				-20	3.7	2.7	-20.6	3.9	-2.1	-20.8	2.3	1.5	-18.9	3.3	0.7	-17.8	1	3
ABalaaaarla	348				-20	3.8	2.2	-20.6	3.9	-2.1	-20.8	2.3	1.5	-18.9	3.3	0.7	-17.8	1.2	2
ABalaaaarla	349				-20	3.8	2.2	-20.5	3.8	-2.1	-20.6	2.6	1.5	-19	2.8	0.7
ABalaaaarla	350				-19.6	3.3	2.2	-20.5	3.8	-2.1	-21.3	3.1	1.5	-19.5	2.4	0.7
ABalaaaarla	351				-19.6	3.3	2.2	-20.3	4.3	-1.6				-19.5	2.4	0.7
ABalaaaarla	352				-19.8	3.3	3.2	-20.5	4.1	-1.1				-19.5	2.2	0.7
ABalaaaarla	353				-19.6	3.3	2.7							-19.5	2.2	0.7
ABalaaaarla	354													-19.3	2	0.7
ABalaaaarla	355													-19.4	1.5	1.7
ABalaaaarlp	314	-19.8	0	0	-18.5	0.4	2.7	-18.8	1	2.3	-17.7	0.8	4.5	-18.4	0.2	0.7	-18.1	-0.5	1.5
ABalaaaarlp	315	-19.8	0	0	-18.5	0.4	2.7	-18.8	1	2.3	-17.7	0.8	4.5	-18.4	0.2	0.7	-18.1	-0.5	1.5
ABalaaaarlp	316	-19.4	-0.1	0	-18.7	0.1	2.7	-19.2	0.7	2.8	-17.9	0.6	4.5	-17.9	-0.1	0.7	-18.4	-0.7	2
ABalaaaarlp	317	-19.4	-0.1	0	-18.7	0.1	2.7	-19.2	0.7	2.8	-17.9	0.6	4.5	-17.9	-0.1	0.7	-18.4	-0.7	2
ABalaaaarlp	318	-19.1	-0.3	-0.4	-18.3	0.3	2.2	-19	1.5	2.8	-17.2	0.3	4	-18.4	0.3	1.2	-18.9	-0.3	1
ABalaaaarlp	319	-19.1	-0.3	-0.4	-18.3	0.3	2.2	-19	1.5	2.8	-17.2	0.3	4	-18.4	0.3	1.2	-18.9	-0.3	1
ABalaaaarlp	320	-19.3	-0.3	-0.9	-18.5	0.4	1.7	-19.5	1.4	2.3	-17.6	0.8	4.5	-18.7	0	0.7	-18.6	-0.5	0
ABalaaaarlp	321	-19.3	-0.3	-0.9	-18.5	0.4	1.7	-19.5	1.4	2.3	-17.6	0.8	4.5	-19	0.1	0.7	-18.7	-0.3	1.5
ABalaaaarlp	322	-20.3	-0.4	-0.4	-18.7	1.1	1.7	-19.7	0.8	2.8	-17.9	0.8	3.5	-19	0.1	0.7	-18.7	-0.3	1.5
ABalaaaarlp	323	-20.3	-0.4	-0.4	-18.7	1.1	1.7	-19.7	0.8	2.8	-17.9	0.4	3.5	-19.4	0.5	1.2	-18.7	0.1	1.5
ABalaaaarlp	324	-20.3	-0.7	-0.4	-18.3	0.8	2.2	-20.5	0.7	2.3	-17.9	0.4	3.5	-19.4	0.5	1.2	-18.7	0.1	1.5
ABalaaaarlp	325	-20.3	-0.7	-0.4	-18.3	0.8	2.2	-20.5	0.7	2.3	-18.3	0.6	4	-20	0.6	1.2	-18.4	0.1	1
ABalaaaarlp	326	-20.9	-0.4	-1.4	-18.9	0.4	1.7	-20.1	0.7	1.3	-18.3	0.6	4	-20	0.6	1.2	-18.2	-0.5	0.5
ABalaaaarlp	327	-20.9	-0.4	-1.4	-18.9	0.4	1.7	-20.1	0.7	1.3	-18.8	0.3	4	-20	0.6	1.2	-18.2	-0.5	0.5
ABalaaaarlp	328	-20.9	-1	-0.4	-18.7	0.9	1.7	-20.3	1	1.3	-18.8	0.3	4	-20	0.4	1.7	-18.2	-0.7	0.5
ABalaaaarlp	329	-20.9	-1	-0.4	-18.7	0.9	1.7	-20.3	1	1.3	-18.8	0.6	4.5	-20	0.4	1.7	-18.2	-0.7	0.5
ABalaaaarlp	330	-21.3	-0.7	-0.9	-18.9	0.7	1.7	-20.1	0.7	0.8	-18.8	0.6	4.5	-20.2	0.7	1.7	-17.9	-0.7	1
ABalaaaarlp	331	-21.1	-0.5	-0.9	-18.9	0.7	1.7	-20.1	0.7	0.8	-18.8	-0.1	3.5	-20.2	0.7	1.7	-17.7	-0.7	1.5
ABalaaaarlp	332	-21.1	-0.5	-0.9	-18.9	0.6	2.2	-20.5	0.7	1.3	-19.5	0.4	4	-19.7	0.6	1.7	-17.7	-0.7	1.5
ABalaaaarlp	333	-20.7	-0.9	-0.4	-18.9	0.6	2.2	-20.5	0.5	0.8	-19.5	0.4	4	-19.5	0.1	1.7	-18.1	-0.5	1.5
ABalaaaarlp	334	-20.7	-0.9	-0.4	-19.1	0.7	2.2	-20.5	0.5	0.8	-19.9	0.1	3.5	-19.5	0.1	1.7	-18.1	-0.5	1.5
ABalaaaarlp	335	-20.8	-0.2	-0.9	-19.1	0.7	2.2	-20.6	0.5	1.3	-19.9	0.1	3.5	-19.5	0	1.7	-18.1	-1.2	0.5
ABalaaaarlp	336	-20.8	-0.2	-0.9	-18.5	0.8	2.7	-20.6	0.5	1.3	-19.9	0.1	3.5	-19.5	0	1.7	-18.1	-1.2	0.5
ABalaaaarlp	337	-20.5	-0.4	-0.4	-18.5	0.8	2.7	-20.5	0.7	0.8	-19.9	0.1	3.5	-18.9	0	1.7	-18.6	-0.8	1
ABalaaaarlp	338	-20.5	-0.4	-0.4	-18.5	0.9	2.2	-20.5	0.7	0.8	-20.2	0	2	-18.9	0.3	1.2	-18.1	-0.9	1.5
ABalaaaarlp	339	-20.3	-0.5	0.3	-18.5	0.9	2.2	-20.6	0.3	1.3	-20.2	0	2	-18.9	0.3	1.2	-18.1	-0.9	1.5
ABalaaaarlp	340	-20.3	-0.5	0.3	-18.6	1.1	2.7	-20.6	0.3	1.3	-20.2	0	2	-18.7	0.1	2.2	-18	-1.4	1.5
ABalaaaarlp	341	-20.1	-0.6	1.1	-18.6	1.1	2.7	-20.6	0.2	1.8	-20.2	0.1	2.5	-18.7	0.1	2.2	-18	-1.4	1.5
ABalaaaarlp	342	-20.1	-0.6	1.1	-18.9	0.9	2.7	-20.6	0.2	1.8	-20.2	0.1	2.5	-18.4	0.2	1.2	-18.2	-0.7	2
ABalaaaarlp	343	-20.1	-0.4	1.1	-18.9	0.9	2.7	-20.8	0.2	2.3	-20	0.6	2.5	-18.4	0.2	1.2	-18.2	-0.7	1
ABalaaaarlp	344	-20.1	-0.4	1.1	-18.9	0.9	1.1	-20.8	0.2	2.3	-20	0.6	2.5	-18.7	0.7	2.2	-18.2	-0.7	1
ABalaaaarlp	345	-20.2	-0.1	1.1	-18.9	0.9	1.1	-20.8	1	2.3	-20.4	0.1	1.5	-18.7	0.5	1.7	-18.1	-0.8	1.5
ABalaaaarlp	346	-20.6	0	1.6	-19.3	0.7	1.7	-20.8	1	2.3	-20.4	0.1	1.5	-18.7	0.5	1.7	-18.1	-0.8	1.5
ABalaaaarlp	347				-19.3	0.7	1.7	-20.6	0.8	1.3	-20.4	0.1	1.5	-19	0	2.2	-17.9	-0.9	2
ABalaaaarlp	348				-19.1	0.6	1.7	-20.6	0.8	1.3	-20.4	0.1	1.5	-19	0	2.2	-17.9	-0.7	1.5
ABalaaaarlp	349				-19.1	0.6	1.7	-20.5	0.7	2.3	-20.4	0.6	1.2	-19	-0.5	2.7
ABalaaaarlp	350				-18.9	0.6	1.1	-20.5	0.7	2.3	-20.4	1.1	1	-19	-0.6	1.7
ABalaaaarlp	351				-18.9	0.6	1.1	-20.5	0.2	2.8				-19	-0.6	1.7
ABalaaaarlp	352				-18.9	0.6	1.1	-19.9	0.3	2.8				-19.2	-0.5	1.7
ABalaaaarlp	353				-18.9	0.9	1.7							-19.2	-0.5	1.7
ABalaaaarlp	354													-18.6	-0.8	1.2
ABalaaaarlp	355													-19.1	-1	1.7
ABalaaaarr	233	-19.2	-3	3.1	-17.1	-4	3.2	-19.6	-3.8	-0.6	-18.4	-5.3	3.5	-21	-3.1	0.2	-19.7	-4.5	-0.9
ABalaaaarr	234	-19.2	-3	3.1	-17.1	-4	3.2	-19.6	-3.8	-0.6	-18.4	-5.3	3.5	-21	-3.1	0.2	-19.7	-4.5	-0.9
ABalaaaarr	235	-19	-3.9	2.1	-17.5	-4.3	3.7	-19.7	-4.2	-0.6	-18.2	-5.2	3	-20.9	-4.1	1.7	-18.9	-4.6	-0.4
ABalaaaarr	236	-19	-3.9	2.1	-17.5	-4.3	3.7	-19.7	-4.2	-0.6	-18.2	-5.2	3	-20.9	-4.1	1.7	-18.9	-4.6	-0.4
ABalaaaarr	237	-19.2	-3.9	2.6	-17.3	-4.3	4.2	-19	-4.7	-0.6	-17.5	-4.8	3	-21.2	-4.1	1.7	-19	-4.6	0
ABalaaaarr	238	-19.6	-3.7	2.6	-17.3	-4.3	4.2	-19	-4.7	-0.6	-17.5	-4.8	3	-21	-4.6	1.7	-19	-4.1	0
ABalaaaarr	239	-19.6	-3.7	2.6	-16.7	-4.1	3.7	-19.6	-4.5	-1.6	-17.5	-5	3	-21	-4.6	1.7	-19	-4.1	0
ABalaaaarr	240	-19.6	-3.9	3.1	-17.3	-3.6	4.7	-20.1	-5	-1.1	-17.8	-4.8	4	-21.1	-4.5	2.2	-18.9	-4.4	1
ABalaaaarr	241	-19.6	-3.9	3.1	-17.3	-3.6	4.7	-20.1	-5	-1.1	-17.8	-4.8	4	-21.2	-4	2.2	-18.6	-5.2	1.5
ABalaaaarr	242	-19.6	-3.9	3.1	-17.7	-3.6	5.2	-19.7	-4.7	-1.1	-17.3	-5	4	-21.2	-4	2.2	-18.6	-5.2	1.5
ABalaaaarr	243	-19.9	-4.2	2.6	-17.7	-3.6	5.2	-19.7	-4.7	-1.1	-17.3	-5	4	-20.4	-3.9	3.2	-19.2	-4.8	0.5
ABalaaaarr	244	-19.5	-4.7	3.6	-17.9	-3.7	4.7	-19.4	-4.9	-1.1	-17.5	-5.3	3.5	-20.3	-3.7	2.7	-18.7	-5.2	1.5
ABalaaaarr	245	-19.5	-4.7	3.6	-17.5	-4	4.7	-19.4	-4.9	-1.1	-17.8	-5.3	3.5	-20.3	-3.7	2.7	-18.7	-5.2	1.5
ABalaaaarr	246	-19.5	-4.6	3.1	-17.5	-4	4.7	-19.6	-4.9	-1.1	-17.8	-5.3	3.5	-20.1	-3.9	2.7	-19	-4.6	0.5
ABalaaaarr	247	-19.5	-4.2	2.6	-17.8	-4.2	4.2	-19.6	-5.9	-1.6	-17.6	-5.5	4	-20.1	-3.4	3.2	-19.1	-4.8	0
ABalaaaarr	248	-19.5	-4.2	2.6	-17.8	-4.2	4.2	-19.6	-5.9	-1.6	-17.6	-5.5	4	-20.1	-3.4	3.2	-19.1	-4.8	0
ABalaaaarr	249	-19.3	-4.7	2.6	-17.7	-3.8	5.2	-19.9	-5	0.3	-18	-5.8	4.5	-19.9	-4	3.7	-19	-4.6	0.5
ABalaaaarr	250	-19.3	-4.9	2.6	-17.7	-3.8	5.2	-19.9	-5	0.3	-18	-5.8	4.5	-19.8	-4.2	3.2	-19	-3.9	1
ABalaaaarr	251	-19.3	-4.9	2.6	-17.9	-3.5	4.2	-20.3	-4.5	-0.1	-18.2	-5.7	4.5	-19.8	-4.2	3.2	-19	-3.9	1
ABalaaaarr	252	-19.2	-5.3	3.1	-17.7	-4	4.7	-20.3	-4.5	-0.1	-17.8	-6	4.5	-19.8	-3.9	3.7	-19	-3.5	1
ABalaaaarr	253	-18.9	-4.8	2.6	-17.7	-4	4.7	-20.1	-4.2	0.3	-17.8	-6	4.5	-19.6	-3.8	4.2	-19.1	-3.5	1
ABalaaaarr	254	-18.9	-4.8	2.6	-17.9	-4	5.2	-20.8	-3.5	-0.6	-18	-5.7	4.5	-19.6	-3.8	4.2	-19.1	-3.5	1
ABalaaaarr	255	-19.2	-5.1	3.1	-17.9	-4	5.2	-20.8	-3.5	-0.6	-18	-5.7	4.5	-18.6	-4.5	5.2	-18.9	-3	0.5
ABalaaaarr	256	-19.6	-5.1	4.6	-18	-4	5.2	-20.7	-3.2	-0.1	-18.2	-5.8	4.5	-18.8	-4.7	5.7	-18.9	-3	0.5
ABalaaaarr	257	-19.6	-5.1	4.6	-18.1	-3.7	4.7	-20.7	-3.2	-0.1	-17.8	-5.3	4.5	-18.8	-4.7	5.7	-19	-3.3	0
ABalaaaarr	258	-19.7	-4.7	3.1	-18.1	-3.7	4.7	-20.7	-3	-0.1	-17.8	-5.3	4.5	-18.8	-4	5.2	-19.1	-3	0
ABalaaaarr	259	-19.7	-4.7	3.1	-17.5	-4	4.7	-20.7	-3	-0.1	-18.2	-5	5	-18.5	-3.9	5.7	-19.1	-3	0
ABalaaaarr	260	-19.7	-4.7	3.1	-17.5	-4	4.7	-20.1	-3.7	0.3	-18.2	-5	5	-18.5	-3.9	5.7	-18.3	-3.4	0
ABalaaaarr	261	-19.3	-4.2	3.1	-16.9	-4.3	6.2	-19.9	-4.2	0.8	-18.5	-4.7	5	-18.1	-4.1	5.7	-18.5	-3.7	-0.4
ABalaaaarr	262	-19.5	-4.2	3.6	-17.1	-4.5	5.7	-19.9	-4.2	0.8	-18.4	-4.5	5	-18.7	-3.6	4.7	-18.5	-3.7	-0.4
ABalaaaarr	263	-19.5	-4.2	3.6	-17.1	-4.5	5.7	-19.9	-4	1.3	-18.4	-4.5	5	-18.7	-3.6	4.7	-18.4	-3.6	0
ABalaaaarr	264	-19.6	-3.7	4.1	-17.5	-4.5	5.2	-19.9	-4	1.3	-18.6	-4	4.5	-19	-3.1	4.7	-18.5	-3.7	0.5
ABalaaaarr	265	-19.4	-3.9	3.6	-17.5	-4.5	5.2	-19.9	-4.2	2.3	-18.6	-4	4.5	-18.7	-3.3	5.7	-18.5	-3.7	0.5
ABalaaaarr	266	-19.4	-3.9	3.6	-17.3	-4.3	4.2	-19.9	-4.2	2.3	-18.4	-3.3	5	-18.7	-3.3	5.7	-18.3	-3.8	0
ABalaaaarr	267	-19.1	-4.1	3.6	-17.3	-4.3	4.2	-20.1	-3.7	1.3	-18.4	-3.3	5	-18.5	-3.8	5.7	-18.6	-3.7	0.5
ABalaaaarr	268	-19.4	-3.9	2.6	-17.3	-4.3	4.7	-20.3	-3.3	0.8	-18.4	-4	5	-18.5	-3.9	5.2	-18.6	-3.7	0.5
ABalaaaarr	269	-19.4	-3.9	2.6	-17.7	-4.2	5.2	-20.3	-3.3	0.8	-17.8	-4	4.5	-18.5	-3.9	5.2	-18.8	-3.5	0
ABalaaaarr	270	-20	-3.5	2.6	-17.7	-4.2	5.2	-20.5	-2.8	0.3	-17.8	-4	4.5	-18.8	-4	4.2	-19	-3.3	0.5
ABalaaaarr	271	-20	-3.3	1.6	-17.5	-4.2	4.7	-20.5	-2.8	0.3	-18	-3.8	4.5	-19	-3.6	4.2	-19	-3.3	0.5
ABalaaaarr	272	-20	-3.3	1.6	-17.5	-4.2	4.7	-20.8	-2.5	-0.1	-18	-3.8	4.5	-19	-3.6	4.2	-19	-3.3	0.5
ABalaaaarr	273	-20.4	-3.8	2.6	-17.9	-3.8	4.7	-20.6	-2	-0.1	-18.2	-3.5	5.5	-19.3	-3.8	4.2	-18.9	-3.2	0.5
ABalaaaarr	274	-20.4	-4.1	3.1	-17.9	-4	4.7	-20.6	-2	-0.1	-17.7	-4	6	-19.5	-3.5	4.2	-18.9	-3.2	0.5
ABalaaaarr	275	-20.4	-4.1	3.1	-17.9	-4	4.7	-20.8	-1.5	0.8	-17.7	-4	6	-19.5	-3.5	4.2	-18.6	-3	1
ABalaaaarr	276	-20.2	-4.2	3.6	-18.2	-3.7	4.7	-20.8	-1.5	0.8	-17.8	-3.8	5.5	-19.3	-3.3	3.7	-18.6	-3	1
ABalaaaarr	277	-20.4	-4	3.1	-18.2	-3.7	4.7	-20.8	-1.8	-0.1	-17.8	-3.8	5.5	-19.2	-2.9	3.7	-18.4	-3	1.5
ABalaaaarr	278	-20.4	-4	3.1	-17.8	-4.2	4.7	-20.8	-1.8	-0.1	-18.4	-3.5	5.5	-19.2	-2.9	3.7	-18.4	-2.8	1.5
ABalaaaarr	279	-20.5	-4.3	2.6	-18.2	-4.7	3.7	-20.8	-1.3	0.3	-18.4	-3.8	4.5	-18.8	-3.1	4.2	-18.4	-2.8	1.5
ABalaaaarr	280	-20.2	-4.2	2.6	-18.2	-4.7	3.7	-20.8	-0.9	-0.6	-18.4	-3.8	4.5	-18.7	-2.7	4.2	-18.3	-3.6	1
ABalaaaarr	281	-20.2	-4.2	2.6	-18.2	-4.5	4.2	-20.8	-0.9	-0.6	-19.1	-4.2	4.5	-18.7	-2.7	4.2	-17.8	-4	1.5
ABalaaaarr	282	-20.4	-3.8	3.6	-18.2	-4.5	4.2	-21.2	-1.5	0.3	-19.1	-4.2	4.5	-18.6	-2.2	3.7	-17.8	-4	1.5
ABalaaaarr	283	-20.2	-3.7	3.1	-18.2	-4.4	4.2	-21.2	-1.5	0.3	-18.9	-3.8	4.5	-18.2	-2.7	4.2	-18.3	-3.6	1
ABalaaaarr	284	-20.2	-3.7	3.1	-18.2	-4.4	4.2	-21.4	-1.4	-0.1	-18.9	-3.8	4.5	-18.2	-2.7	4.2	-18.3	-3.6	2
ABalaaaarr	285	-20.2	-3.7	3.1	-18.4	-3.7	3.7	-21.4	-1.4	-0.1	-18.7	-3.7	5	-18.5	-3.1	4.2	-18.3	-3.6	2
ABalaaaarr	286	-19.8	-3.3	3.6	-18.6	-3.9	3.7	-21	-1.8	-1.1	-18.7	-3.3	5.5	-18.7	-2.4	3.7	-18.3	-4.1	1
ABalaaaarr	287	-19.8	-3.3	3.6	-18.6	-3.9	3.7	-21	-1.5	-1.1	-18.7	-3.3	5.5	-18.7	-2.4	3.7	-18.5	-3.7	1
ABalaaaarr	288	-19.8	-3.2	3.6	-18.6	-4	3.7	-21	-1.5	-1.1	-19.1	-3.2	5.5	-18.2	-2.4	4.7	-18.5	-3.7	1
ABalaaaarr	289	-20	-3.4	2.1	-18.6	-4	3.7	-20.8	-1.3	-0.1	-19.1	-3.2	5.5	-18.1	-2.2	4.7	-18.1	-3.6	2
ABalaaaarr	290	-20	-3.4	2.1	-18.3	-3.5	5.7	-20.8	-1.3	-0.1	-18.6	-2.6	5.5	-18.1	-2.2	4.7	-18.1	-3.4	2.5
ABalaaaarr	291	-19.6	-3.5	2.6	-18.4	-3.7	4.7	-21	-1.8	-0.1	-18.6	-2.8	5.5	-18.1	-2.2	5.2	-18.1	-3.4	2.5
ABalaaaarr	292	-19.8	-3.3	3.1	-18.4	-3.7	4.7	-21	-1.8	-0.1	-18.6	-2.8	5.5	-18.1	-2.7	4.7	-17.9	-3.6	1.5
ABalaaaarr	293	-19.8	-3.3	3.1	-18.4	-3.9	3.7	-20.8	-1.8	-0.6	-18.4	-2.1	5.5	-18.1	-2.7	4.7	-17.8	-3.8	2
ABalaaaarr	294	-19.7	-3	3.6	-18.4	-3.9	3.7	-20.8	-2.1	-0.6	-18.4	-2.1	5.5	-18.4	-2.2	4.7	-17.8	-3.8	2
ABalaaaarr	295	-19.5	-3	2.6	-18.6	-3.3	5.7	-20.8	-2.1	-0.6	-18.2	-1.8	6	-18.1	-2.5	4.7	-17.2	-3.3	2.5
ABalaaaarr	296	-19.5	-3	2.6	-18.6	-3.3	5.7	-20.8	-1.6	-0.1	-18.4	-2	6	-18.1	-2.5	4.7	-17.2	-3.3	2.5
ABalaaaarr	297	-20	-3.2	2.1	-18.6	-3.3	5.7	-20.8	-1.6	-0.1	-18.4	-2	6	-18.1	-2.7	4.7	-17.2	-3.1	3
ABalaaaarr	298	-19.9	-2.8	3.1	-18.5	-2.3	5.7	-20.8	-1.6	-0.1	-18.2	-1.6	5.5	-17.9	-2.7	4.7	-17.4	-3.3	2.5
ABalaaaarr	299	-19.9	-2.8	3.1	-18.5	-2.3	5.7	-20.8	-1.6	-0.1	-18.2	-1.6	5.5	-17.9	-2.7	4.7	-17.4	-3.3	2.5
ABalaaaarr	300	-20.3	-2.6	3.6	-18.3	-2.1	5.2	-20.6	-1.8	-0.1	-17.7	-1.6	6	-18.1	-2.7	4.2	-17.2	-2.8	2.5
ABalaaaarr	301	-20.1	-3	3.1	-18.3	-2.1	5.2	-20.5	-1.8	0.8	-17.7	-1.6	6	-18.1	-2.7	4.7	-17.2	-2.9	3
ABalaaaarr	302	-20.1	-3	3.1	-18.4	-1.8	5.2	-20.5	-1.8	0.8	-17.7	-1.8	5.5	-18.1	-2.7	4.7	-17.2	-2.9	3
ABalaaaarr	303	-20.3	-2.5	2.6	-18.1	-2.4	5.2	-20.5	-0.9	0.3	-17.4	-1.5	6.5	-18.1	-2.2	4.2	-17.2	-2.8	2.5
ABalaaaarr	304	-20.4	-2.1	2.6	-18.1	-2.4	5.2	-20.5	-0.9	0.3	-17.4	-1.5	6.5	-18.3	-1.8	2.7	-17.5	-1.8	3
ABalaaaarr	305	-20.4	-2.1	2.6	-18.1	-2.3	4.7	-20.5	-0.9	1.3	-17.4	-0.8	6.5	-18.3	-1.8	2.7	-17.5	-1.8	3
ABalaaaarr	306	-20.4	-2.1	2.6	-18.1	-2.3	4.7	-20.5	-0.9	1.3	-17.4	-0.8	6.5	-18.9	-2	3.2	-17.8	-2.2	2.5
ABalaaaarr	307	-20.4	-1.9	3.1	-17.7	-2.9	4.7	-20.3	-0.8	0.8	-17.5	-1	6.5	-18.6	-2.4	4.2	-17.7	-2.4	3
ABalaaaarr	308	-20.4	-1.9	3.1	-17.8	-2.6	5.7	-19.7	-0.6	1.8	-17.4	-0.6	7	-18.6	-2.4	4.2	-17.7	-2.4	3
ABalaaaarr	309	-19.8	-1.8	2.6	-17.8	-2.6	5.7	-19.7	-0.6	1.8	-17.4	-0.6	7	-18.1	-2.7	3.7	-17.3	-2	3
ABalaaaarr	310	-19.1	-2.4	4.1	-17.4	-2.4	5.2	-19.2	-1.3	1.3	-17.5	-1.6	7	-18.2	-2.4	3.2	-17.7	-2.2	3
ABalaaaarr	311	-19.1	-2.4	4.1	-17.4	-2.4	5.2	-19.2	-1.3	1.3	-17.5	-1.6	7	-18.2	-2.4	3.2	-17.7	-2.2	3
ABalaaaarr	312	-19.1	-2.4	4.1	-17.2	-2.7	3.7	-19.7	-1.1	-0.1	-17.7	-1.1	6.5	-17.9	-2.3	3.7	-17.9	-2.7	3
ABalaaaarr	313	-19.3	-2.5	3.6	-17.8	-2.6	4.2	-19.9	-0.8	0.3	-17.4	-1.5	6	-17.9	-2.5	3.2	-17.4	-2.9	2.5
ABalaaaarra	314	-18.8	-3.8	3.1	-18.2	-3.9	3.2	-20.1	-2	1.3	-18.4	-2.1	6.5	-18.3	-3.9	4.7	-17.8	-3.6	4
ABalaaaarra	315	-18.8	-3.8	3.1	-18.2	-3.9	3.2	-20.1	-2	1.3	-18.4	-2.1	6.5	-18.3	-3.9	4.7	-17.8	-3.6	4
ABalaaaarra	316	-19.6	-3.9	4.1	-18	-4	3.2	-20.3	-2	1.3	-18.2	-1.8	7.5	-18.3	-3.8	5.7	-17.6	-4	4.5
ABalaaaarra	317	-19.6	-3.9	4.1	-18	-4	3.2	-20.3	-2	1.3	-18.2	-1.8	7.5	-18.3	-3.8	5.7	-17.6	-4	4.5
ABalaaaarra	318	-19.8	-4	3.6	-18.1	-3.5	3.2	-20.6	-2	0.8	-18.2	-1.8	7.5	-18.1	-3.9	5.7	-17.6	-4	4
ABalaaaarra	319	-19.8	-4	3.6	-18.1	-3.5	3.2	-20.6	-2	0.8	-18.2	-1.8	7.5	-18.1	-3.9	5.7	-17.6	-4	4
ABalaaaarra	320	-19.9	-4.2	3.6	-18.1	-3.5	3.2	-20.3	-1.6	0.3	-18.8	-1.8	7	-18.3	-4.1	5.7	-17.6	-4	4
ABalaaaarra	321	-19.9	-4.2	3.6	-18.1	-3.5	3.2	-20.3	-1.6	0.3	-18.8	-1.8	7	-18.6	-3.8	5.7	-17.6	-3.6	4
ABalaaaarra	322	-19.8	-4	3.1	-18	-4	4.2	-20.1	-1.5	0.3	-18.4	-1.6	8.5	-18.6	-3.8	5.7	-17.6	-3.6	4
ABalaaaarra	323	-19.8	-4	3.1	-18	-4	4.2	-20.1	-1.5	0.3	-18.4	-1.6	8.5	-18.6	-3.8	5.7	-17.3	-4	3.5
ABalaaaarra	324	-19.6	-3.7	4.1	-18.1	-3.3	3.7	-20.1	-1.8	0.3	-18.4	-1.1	8.5	-18.6	-3.8	5.7	-17.3	-4	3.5
ABalaaaarra	325	-19.6	-3.7	4.1	-18.1	-3.3	3.7	-20.1	-1.8	0.3	-19	-1	8	-18.8	-3.3	6.2	-17.3	-4	4
ABalaaaarra	326	-20	-3.2	4.6	-17.7	-2.9	4.2	-20.5	-1.3	-1.1	-19	-1	8	-18.8	-3.4	6.2	-17.3	-4	4
ABalaaaarra	327	-20	-3.2	4.6	-17.7	-2.9	4.2	-20.5	-1.3	-1.1	-19	-0.6	8.5	-18.8	-3.4	6.2	-17.4	-3.6	4
ABalaaaarra	328	-19.4	-3.2	3.6	-18.3	-2.8	3.2	-20.8	-1.6	-1.1	-19	-0.6	8.5	-18.2	-3.6	6.7	-17.4	-4	4
ABalaaaarra	329	-19.4	-3.2	3.6	-18.3	-2.8	3.2	-20.8	-1.6	-1.1	-19.3	-0.3	8	-18.2	-3.6	6.7	-17.4	-4	4
ABalaaaarra	330	-19.2	-3.2	4.6	-18.7	-2.5	3.7	-20.8	-1.6	-1.1	-19.3	-0.3	8	-18.5	-3.2	6.2	-17.6	-4.3	3.5
ABalaaaarra	331	-19.2	-3.2	4.6	-18.7	-2.5	3.7	-20.6	-1.6	-0.6	-19.3	-0.3	8	-18.2	-3.1	6.7	-17.6	-4.3	3.5
ABalaaaarra	332	-18.9	-2.9	5.6	-18.5	-2.6	3.2	-20.6	-1.6	-0.6	-19.3	-0.3	8	-18.2	-3.1	6.7	-17.3	-4.7	3.5
ABalaaaarra	333	-18.9	-2.9	5.6	-18.5	-2.6	3.2	-20.6	-1.5	-1.6	-19.7	-0.5	7.5	-18	-3.2	6.2	-17.7	-4.7	4
ABalaaaarra	334	-19.1	-2.5	6.1	-18.7	-2.8	3.2	-20.6	-1.5	-1.6	-19.7	-0.5	7.5	-18	-3.2	6.2	-17.7	-4.7	4
ABalaaaarra	335	-19.1	-2.5	6.1	-18.7	-2.8	3.2	-20.5	-1.1	-1.1	-19.5	-0.5	7.5	-18.2	-2.9	6.2	-17.6	-4.2	4.5
ABalaaaarra	336	-19.1	-2.5	6.1	-18.9	-2.5	3.7	-20.5	-1.1	-1.1	-19.7	-0.8	7.5	-18.4	-2.7	6.2	-17.6	-4.2	4.5
ABalaaaarra	337	-19.1	-2.5	5.8	-18.9	-2.5	3.7	-20.8	-0.9	-0.6	-19.7	-0.8	7.5	-18.4	-2.7	6.2	-16.6	-5	4
ABalaaaarra	338				-19	-2.8	2.7	-20.8	-0.9	-0.6	-19.5	-0.1	7	-17.8	-3.4	6.7	-16.6	-5	4
ABalaaaarra	339				-19	-2.8	2.7	-21	-0.6	-1.1	-19.5	-0.1	7	-17.8	-3.4	6.7	-16.9	-4	5.1
ABalaaaarra	340				-19	-2.8	3.7	-21	-0.6	-1.1	-19.8	-0.5	6.5	-17.7	-3.7	7.3	-17.5	-4.5	4.5
ABalaaaarra	341				-19	-2.8	3.7	-20.8	-0.6	-1.6	-19.8	-0.5	6.5	-17.8	-3.6	6.7	-17.5	-4.5	4.5
ABalaaaarra	342				-18.5	-2.5	4.2	-20.8	-0.6	-1.6	-19.8	-0.7	6.5	-17.8	-3.6	6.7	-17.5	-4.5	4.5
ABalaaaarra	343				-18.5	-2.5	4.2	-20.8	-0.6	-1.1	-19.8	-0.7	6.5	-18	-3.2	6.7	-17.5	-4.5	4.5
ABalaaaarra	344				-18.5	-2.3	3.7	-20.8	-0.6	-1.1	-20.2	-0.7	5.5	-18	-3.2	6.7	-17.1	-4.7	4
ABalaaaarra	345				-18.5	-2.3	3.7	-19.9	1	-0.6	-20.6	-0.7	5	-17.8	-3.6	6.7	-17.4	-4.2	4.5
ABalaaaarra	346				-18.7	-2.8	3.2	-20.1	0.8	-1.1				-17.7	-3.5	7.3
ABalaaaarra	347				-18.7	-2.8	3.2
ABalaaaarra	348				-18.9	-2.8	3.2
ABalaaaarra	349				-18.9	-2.8	3.2
ABalaaaarra	350				-19	-3	3.7
ABalaaaarra	351				-19	-3	3.7
ABalaaaarra	352				-19	-3.4	3.7
ABalaaaarra	353				-19	-3.4	3.7
ABalaaaarra	354				-19.2	-3.5	2.9
ABalaaaarra	355				-19.2	-3.5	2.9
ABalaaaarra	356				-19.4	-3.6	2.2
ABalaaaarra	357				-19.4	-3.6	2.2
ABalaaaarra	358				-19	-3.7	2.2
ABalaaaarra	359				-19	-3.7	2.2
ABalaaaarra	360				-19.1	-2.7	2.7
ABalaaaarra	361				-19.1	-2.7	3.7
ABalaaaarrp	314	-19.1	-1	1.1	-16.8	-0.4	4.7	-18.8	0.8	-0.6	-16.7	-0.8	4.5	-18.5	-1	2.7	-18.1	-1.6	2
ABalaaaarrp	315	-19.1	-1	1.1	-16.8	-0.4	4.7	-18.8	0.8	-0.6	-16.7	-0.8	4.5	-18.5	-1	2.7	-18.1	-1.6	2
ABalaaaarrp	316	-19.7	-1.1	1.1	-16.8	-0.6	4.7	-19.2	0.2	-0.6	-17	-0.4	4	-19.1	-0.8	3.2	-17.8	-1.6	2
ABalaaaarrp	317	-19.7	-1.1	1.1	-16.8	-0.6	4.7	-19.2	0.2	-0.6	-17	-0.4	4	-19.1	-0.8	3.2	-17.8	-1.6	2
ABalaaaarrp	318	-19.6	-1.8	1.1	-17.3	-0.3	5.7	-19.2	-0.1	-1.6	-16.8	-0.4	4.5	-19.4	-1.6	2.7	-17.8	-2	2
ABalaaaarrp	319	-19.6	-1.8	1.1	-17.3	-0.3	5.7	-19.2	-0.1	-1.6	-16.8	-0.4	4.5	-19.4	-1.6	2.7	-17.8	-2	2
ABalaaaarrp	320	-19.7	-2.2	0	-18.4	-0.7	6.7	-19.5	0	-3.1	-17.4	-0.5	5	-19.4	-1.6	3.2	-17.7	-2.3	1.9
ABalaaaarrp	321	-19.7	-2.2	0	-18.4	-0.7	6.7	-19.5	0	-3.1	-17.4	-0.5	5	-19.8	-1.4	3.2	-17.4	-2.6	1.8
ABalaaaarrp	322	-19.9	-2.7	-0.4	-18	-1	6.2	-19.7	-0.1	-2.6	-17.5	-0.8	5.5	-19.8	-1.4	3.2	-17.4	-2.6	1.8
ABalaaaarrp	323	-19.9	-2.7	-0.4	-18	-1	6.2	-19.7	-0.1	-2.6	-17.5	-0.8	5.5	-19.4	-1.7	3.2	-17.3	-2.9	1.7
ABalaaaarrp	324	-19.7	-2.5	0.6	-19	-0.7	5.7	-19.7	-0.4	-2.6	-17.9	-0.8	5	-19.4	-1.7	3.2	-17.3	-2.9	1.7
ABalaaaarrp	325	-19.7	-2.5	0.6	-19	-0.7	5.7	-19.7	-0.4	-2.6	-18.4	-1.1	5	-19.2	-1.9	3.2	-17	-3.3	1.5
ABalaaaarrp	326	-19.7	-3	0.6	-19.2	-0.6	5.2	-19.7	-0.4	-2.6	-18.4	-1.1	5	-19	-2.4	3.2	-17	-3.3	1.5
ABalaaaarrp	327	-19.7	-3	0.6	-19.2	-0.6	5.2	-19.7	-0.4	-2.6	-18.6	-1	4.5	-19	-2.4	3.2	-16.5	-2.8	1.5
ABalaaaarrp	328	-19.5	-3	0.6	-19.2	-0.4	5.7	-20.1	-0.4	-2.6	-18.6	-1	4.5	-18.6	-2.4	3.7	-16.7	-2.8	1.5
ABalaaaarrp	329	-19.5	-3	0.6	-19.2	-0.4	5.7	-20.1	-0.4	-2.6	-19	-1	5	-18.6	-2.4	3.7	-16.7	-2.8	1.5
ABalaaaarrp	330	-19.4	-3.2	1.1	-19.2	0	5.2	-20.5	0.2	-1.1	-19	-1	5	-18.6	-2.2	3.7	-17.2	-2.8	1.5
ABalaaaarrp	331	-19.4	-3.2	1.1	-19.2	0	5.2	-19.9	-0.3	-2.1	-18.6	-1.3	4	-18.4	-2.4	3.7	-17.2	-2.8	1.5
ABalaaaarrp	332	-19.1	-2.9	2.1	-19.2	-0.6	5.7	-19.9	-0.3	-2.1	-18.6	-1.3	4	-18.4	-2.4	3.7	-17.2	-2.9	1.5
ABalaaaarrp	333	-19.1	-2.9	2.1	-19.2	-0.6	5.7	-19.2	0.3	-1.6	-19.1	-1.5	3.5	-18.2	-2.2	3.7	-17	-2.6	2.5
ABalaaaarrp	334	-19.1	-2.9	3.1	-19.5	-0.8	4.7	-19.2	0.3	-1.6	-19.1	-1.5	3.5	-18.2	-2.2	3.7	-17	-2.6	2.5
ABalaaaarrp	335	-19.1	-2.9	3.1	-19.5	-0.8	4.7	-18.8	0.2	-2.1	-19.1	-1.3	3.5	-18.4	-2.2	3.7	-17.4	-2.9	2.5
ABalaaaarrp	336	-19.1	-2.7	3.2	-19.2	-0.9	5.7	-18.8	0.2	-2.1	-19.1	-1	4	-18.7	-2	3.7	-17.4	-2.9	2.5
ABalaaaarrp	337	-19.1	-2.5	3.4	-19.2	-0.9	5.7	-19.2	0.5	-1.9	-19.1	-1	4	-18.7	-2	3.7	-17.1	-3.5	2.5
ABalaaaarrp	338				-19.5	-1.3	5.2	-19.2	0.5	-1.9	-18.6	-0.5	3.5	-18.7	-2	4.2	-17.1	-3.5	2.5
ABalaaaarrp	339				-19.5	-1.3	5.2	-19.5	0.8	-1.6	-18.6	-0.5	3.5	-18.7	-2	4.2	-17.7	-2.9	3
ABalaaaarrp	340				-19.3	-1.5	4.7	-19.5	0.8	-1.6	-19.5	-1.2	3	-18.4	-2.7	3.7	-17.7	-2.9	2
ABalaaaarrp	341				-19.3	-1.5	4.7	-19.4	0.8	-2.1	-19.5	-1.2	3	-18.7	-2.7	3.7	-17.7	-2.9	2
ABalaaaarrp	342				-19.3	-0.9	4.7	-19.4	0.8	-2.1	-19.7	-1.1	3	-18.7	-2.7	3.7	-17.7	-2.8	2.8
ABalaaaarrp	343				-19.3	-0.9	4.7	-18.8	0.7	-2.1	-19.7	-1.1	3	-19	-2.9	3.7	-17.7	-2.8	2.8
ABalaaaarrp	344				-19.5	-0.8	4.7	-18.8	0.7	-2.1	-19.9	-0.8	2.5	-19	-2.9	3.7	-17.7	-2.7	3.5
ABalaaaarrp	345				-19.5	-0.8	4.7	-20.5	-0.6	-1.6	-20.2	-0.5	2	-18.9	-2.9	3.2	-17.5	-2.7	2.5
ABalaaaarrp	346				-19.2	-0.9	4.2	-20.8	-0.9	-0.6				-18.7	-3.1	3.7
ABalaaaarrp	347				-19.2	-0.9	4.2
ABalaaaarrp	348				-19.5	-1.1	4.2
ABalaaaarrp	349				-19.5	-1.1	4.2
ABalaaaarrp	350				-19.3	-1.3	5.2
ABalaaaarrp	351				-19.3	-1.3	5.2
ABalaaaarrp	352				-19	-1.3	4.7
ABalaaaarrp	353				-19	-1.3	4.7
ABalaaaarrp	354				-19.3	-0.9	3.7
ABalaaaarrp	355				-19.3	-0.9	3.7
ABalaaaarrp	356				-19.2	-0.9	3.2
ABalaaaarrp	357				-19.2	-0.9	3.2
ABalaaaarrp	358				-19.1	-1.3	3.2
ABalaaaarrp	359				-19.1	-1.3	3.2
ABalaaaarrp	360				-19.2	-0.7	4.2
ABalaaaarrp	361				-19	-0.7	3.2
ABalaaap	137	-18.8	0	-1.4	-15.8	-1.1	6.2	-19.7	-1.3	-1.6	-18.9	-2.2	1	-18.7	-3.4	0.7	-18.3	-1.6	0.5
ABalaaap	138	-18.8	0	-1.4	-15.8	-1.1	6.2	-19.7	-1.3	-1.6	-18.9	-2.2	1	-18.7	-3.4	0.7	-18.3	-1.6	0.5
ABalaaap	139	-17.8	-1.1	-1.4	-15.6	-1.6	6.2	-19.2	-1.8	-2.6	-18.6	-1.6	0.5	-18.7	-3.6	0.2	-18.1	-0.9	-0.4
ABalaaap	140	-17.8	-1.1	-1.4	-15.6	-1.6	6.2	-19.2	-1.8	-2.6	-18.6	-1.6	0.5	-18.7	-3.6	0.2	-18.1	-0.9	-0.4
ABalaaap	141	-17.8	-0.9	-1.4	-16.3	-1.6	6.7	-19.2	-2	-3.6	-18.2	-1.5	-0.5	-18.1	-4.1	0.2	-18.1	-0.9	-1.4
ABalaaap	142	-17.8	-0.9	-1.4	-16.3	-1.6	6.7	-18.5	-1.8	-2.1	-17.9	-1.8	0	-18.5	-4.1	-0.7	-17.2	-0.6	-1.4
ABalaaap	143	-18.8	-1.9	-0.4	-16.9	-1.7	6.2	-18.5	-1.8	-2.1	-17.9	-1.8	0	-18.5	-4.1	-0.7	-17.2	-0.6	-1.4
ABalaaap	144	-19.4	-1.8	-0.9	-17.5	-1.4	6.7	-18.8	-1.1	-2.1	-18.4	-1.8	1	-18.9	-2.9	-0.2	-17.1	-1.7	-0.4
ABalaaap	145	-19.4	-1.8	-0.9	-17.5	-1.4	6.7	-18.8	-1.1	-2.1	-18.4	-1.8	1	-18.9	-2.9	-0.2	-16.8	-2.1	0.5
ABalaaap	146	-19.5	-2.2	-0.9	-16.5	-2.4	6.7	-19	-0.9	-1.6	-18.6	-1.8	1.5	-18.6	-2.4	-0.7	-16.8	-2.1	0.5
ABalaaap	147	-19.5	-2.2	-0.9	-16.5	-2.4	6.7	-18.8	-0.6	-2.1	-19.3	-2.2	1	-18.7	-2.9	1.2	-17.5	-1.8	0.5
ABalaaap	148	-18.4	-1.9	-0.9	-16.2	-3	7.7	-18.8	-0.6	-2.1	-19.3	-2.2	1	-18.7	-2.9	1.2	-17.9	-2.5	0
ABalaaap	149	-18.5	-2.2	-1.4	-16.5	-5	6.7	-18.5	-0.4	-2.6	-19.3	-2.5	1.5	-18.7	-2.6	0.7	-17.9	-2.5	0
ABalaaap	150	-18.5	-2.2	-1.4	-16.5	-5	6.7	-19.4	-0.6	-1.1	-19.3	-2.7	2	-18.2	-2.9	-0.2	-17.2	-3.1	1
ABalaaap	151	-17.5	-2.7	-1.9	-16.3	-4.4	6.2	-19.4	-0.6	-1.1	-19.3	-2.7	2	-18.2	-2.9	-0.2	-16.5	-3	0
ABalaaap	152	-17.5	-2.7	-1.9	-16.3	-4.4	6.2	-19.6	-0.4	-0.6	-18.8	-2.5	1	-17	-3.7	0.2	-16.5	-3	0
ABalaaap	153	-17	-2.9	-0.9	-16.5	-4.3	5.2	-19.6	-0.4	-0.6	-18.8	-2.5	1	-17	-3.7	0.2	-16.5	-3.2	0.5
ABalaaap	154	-17.4	-1.8	-1.9	-15.4	-4.6	2.7	-20.1	-0.8	-0.6	-18.6	-2.5	-0.5	-16.5	-5	0.2	-16.2	-3.9	-0.4
ABalaaap	155	-17.4	-1.8	-1.9	-15.4	-4.6	2.7	-20.1	-1.5	-0.1	-18.4	-3.5	-0.5	-16.3	-5.4	0.2	-16.2	-3.9	-0.4
ABalaaap	156	-16.9	-2.4	-1.4	-16.2	-4.3	3.7	-20.1	-1.5	-0.1	-18.4	-3.5	-0.5	-16.3	-5.4	0.2	-15.3	-5.6	0
ABalaaap	157	-16.9	-2.4	-1.4	-16.2	-4.3	3.7	-20.1	-1.5	-0.6	-17.5	-4.3	0	-15.6	-6.2	-0.2	-15.3	-5.6	0
ABalaaap	158	-16.4	-3.3	-1.4	-16.9	-4	2.7	-19.6	-1.8	-0.1	-17.7	-4.6	-0.5	-15.3	-5.7	-0.2	-15.1	-6	-0.4
ABalaaap	159	-16	-3.6	-1.4	-16.3	-5	3.7	-19.6	-1.8	-0.1	-17.7	-4.6	-0.5	-15.3	-5.7	-0.2	-14.8	-6.4	-0.9
ABalaaap	160	-16	-3.6	-1.4	-16.3	-5	3.7	-19	-2	-0.6	-17.3	-4.6	-0.5	-14.6	-6	-1.2	-14.8	-6.4	-0.9
ABalaaap	161	-16.1	-4.3	-1.9	-16.1	-5.5	2.2	-19	-2	-0.6	-17.3	-4.6	-0.5	-14.6	-6	-1.2	-14.3	-7.1	-1.9
ABalaaap	162	-16.1	-4.3	-1.9	-16.1	-5.5	2.2	-18.3	-3	-0.1	-17.7	-5	-1	-14.6	-5.8	-1.2	-14.1	-6.6	-2.4
ABalaaap	163	-16.3	-3.9	-2.4	-16.1	-5.7	1.7	-17.5	-2.7	-1.1	-17.1	-5.3	-1	-14.5	-5.8	-2.2	-14.1	-6.6	-2.4
ABalaaap	164	-16.6	-3.6	-1.9	-15.3	-6.8	1.7	-17.5	-2.7	-1.1	-17.1	-5.3	-1	-14.5	-5.8	-2.2	-13.7	-7.5	-2.9
ABalaaap	165	-16.6	-3.6	-1.9	-15.3	-6.8	1.7	-17.7	-3.9	-0.1	-16.4	-5.3	-2.5	-14.4	-6.1	-3.7	-13.3	-7.2	-3.4
ABalaaap	166	-17.2	-2.9	-2.4	-14.9	-6.8	1.7	-18.3	-5.2	-0.6	-16.2	-5.3	-2	-14.7	-7	-4.2	-13.3	-7.2	-3.4
ABalaaap	167	-17.2	-2.9	-2.4	-14.9	-6.8	1.7	-18.3	-5.2	-0.6	-16.2	-5.3	-2	-14.7	-7	-4.2	-14	-7.7	-4.4
ABalaaap	168	-17.3	-3.9	-2.4	-14.9	-6.8	2.7	-18.8	-4.5	-0.6	-16.4	-6.3	-2	-14.2	-8.1	-5.8	-13.9	-8.2	-5.4
ABalaaap	169	-17.4	-4.9	-1.9	-14.9	-7.2	1.7	-18.8	-4.5	-0.6	-16.4	-6.3	-2	-14.2	-8.1	-5.8	-13.9	-8.2	-5.4
ABalaaap	170	-17.4	-4.9	-1.9	-14.9	-7.2	1.7	-18.5	-4.7	-0.6	-16.2	-5.5	-2.5	-13.7	-7.8	-6.3	-13.7	-8.2	-4.9
ABalaaap	171	-16.7	-6	0	-15.1	-7	1.7	-18.3	-4.5	-0.1	-15.9	-5.5	-1	-13.8	-8.2	-5.8	-14.9	-7.8	-3.9
ABalaaap	172	-16.7	-6	0	-15.1	-7	1.7	-18.3	-4.5	-0.1	-15.9	-5.5	-1	-13.8	-8.2	-5.8	-14.9	-7.8	-3.9
ABalaaap	173	-16.4	-5.5	0	-15.3	-6.7	1.7	-18.8	-5	-1.1	-16.4	-5.3	-1	-14.2	-8.1	-4.2	-15.3	-7.8	-2.9
ABalaaap	174	-16.5	-4.4	1.1	-15.1	-6.5	2.2	-18.6	-5	-1.1	-16.4	-5.5	-1.5	-13.7	-8.2	-5.2	-15.3	-8.1	-3.4
ABalaaapa	175	-17.9	-4	2.6	-17.7	-5.9	2.7	-19.4	-5.2	-0.6	-19.1	-5	-0.5	-16.7	-9.8	-4.2	-17.8	-7.2	-3.4
ABalaaapa	176	-17.9	-4	2.6	-17.7	-5.9	2.7	-19.4	-5.2	-0.6	-19.1	-5	-0.5	-16.7	-9.8	-4.2	-17.8	-7.2	-3.4
ABalaaapa	177	-18.7	-2.9	2.6	-17.9	-5.8	2.2	-20.7	-4.4	0.3	-19.8	-4.7	-1	-17.7	-9.3	-3.7	-18.2	-7.4	-2.9
ABalaaapa	178	-18.7	-2.9	2.6	-17.9	-5.8	2.2	-20.7	-4.4	0.3	-19.8	-4.7	-1	-17.7	-9.3	-3.7	-18.2	-7.4	-2.9
ABalaaapa	179	-18.8	-3.2	3.6	-18.3	-5.4	1.1	-20.7	-4	-0.1	-20	-5.2	-1.5	-17.7	-9.3	-5.2	-18.5	-7	-3.9
ABalaaapa	180	-18.8	-3.8	3.6	-18.5	-5.8	0.6	-21	-3.5	0.8	-20	-5.2	-1.5	-18.2	-8.1	-5.8	-19.2	-6.4	-3.4
ABalaaapa	181	-18.8	-3.8	3.6	-18.5	-5.8	0.6	-21	-3.5	0.8	-20.3	-5	-1.5	-18.2	-8.1	-5.8	-19.2	-6.4	-3.4
ABalaaapa	182	-19.4	-3.2	2.6	-18.7	-5.8	0.6	-20.7	-3.5	0.8	-20.7	-5.4	-1	-19.1	-7.7	-4.7	-19	-6.6	-4.4
ABalaaapa	183	-19.4	-3.2	2.6	-18.7	-5.8	0.6	-20.7	-3.5	0.8	-20.7	-5.4	-1	-18.1	-7.6	-5.8	-19.5	-6.2	-3.9
ABalaaapa	184	-19.5	-2.3	0	-18.9	-5.6	0.1	-21	-1.6	0.3	-20	-4.5	-1	-18.1	-7.6	-5.8	-19.5	-6.2	-3.9
ABalaaapa	185	-19.7	-2.2	-0.4	-19.6	-3.2	0.6	-20.3	-2.1	2.3	-20	-4.5	-1	-17.5	-7.2	-5.2	-19.6	-5.8	-3.4
ABalaaapa	186	-19.7	-2.2	-0.4	-19.6	-3.2	0.6	-20.3	-2.1	2.3	-20	-4.2	-1	-17.7	-6.4	-4.7	-19.6	-5.8	-3.4
ABalaaapa	187	-20.2	-2.1	-1.4	-20	-2	1.7	-20.5	-2.5	1.3	-20.3	-4	-1.5	-17.7	-6.4	-4.7	-20.3	-4.5	-3.9
ABalaaapa	188	-20.2	-2.1	-1.4	-20	-2	1.7	-20.5	-2.5	1.3	-20.3	-4	-1.5	-18.2	-6.6	-5.2	-20.7	-3.4	-4.9
ABalaaapa	189	-20.2	-1.8	-0.9	-19.6	-2.9	1.7	-20.5	-3.5	1.8	-20.3	-3.7	-1.5	-18.3	-6.6	-5.8	-20.7	-3.4	-4.9
ABalaaapa	190	-19.7	-2.5	-1.4	-20	-2.2	0.1	-20.7	-3.5	1.3	-20.3	-3.7	-1.5	-18.3	-6.6	-5.8	-20.5	-3.2	-4.9
ABalaaapa	191	-19.7	-2.5	-1.4	-20	-2.2	0.1	-20.7	-3.5	1.3	-21	-3.4	-2.5	-18.6	-6.6	-5.2	-20.9	-3.7	-4.4
ABalaaapa	192	-19.9	-2.3	-0.9	-19.9	-1.5	-1.8	-20.5	-3.5	0.8	-21.2	-3.4	-2.5	-19.2	-6.1	-4.7	-20.9	-3.7	-4.4
ABalaaapa	193	-20.3	-2.3	-1.9	-19.8	-2	-0.8	-20.8	-3.5	0.3	-21.2	-3.4	-2.5	-19.2	-6.1	-4.7	-21	-3.4	-3.4
ABalaaapa	194	-20.3	-2.3	-1.9	-19.8	-2	-0.8	-20.8	-3.5	0.3	-21.6	-3.5	-2	-19	-5.9	-5.2	-20.6	-4.1	-4.4
ABalaaapa	195	-20.1	-2.3	-2.4	-20.2	-1.5	0.1	-20.8	-4	0.3	-21.6	-3.5	-2	-19.7	-5.8	-4.7	-20.6	-4.1	-4.4
ABalaaapa	196	-20.1	-2.3	-2.4	-20.2	-1.5	0.1	-20.8	-4	0.3	-21.6	-3.4	-2	-19.7	-5.8	-4.7	-21.4	-3	-3.4
ABalaaapa	197	-19.9	-2.7	-2.4	-20.3	-1.2	0.1	-21	-4	-0.1	-21.7	-3.7	-2	-19	-6.1	-4.7	-21.4	-3	-3.4
ABalaaapa	198	-20.1	-2.5	-1.9	-19.9	-0.4	0.6	-20.8	-3.8	-0.6	-21.7	-3.7	-2	-20.2	-6	-2.7	-21.3	-2.4	-3.4
ABalaaapa	199	-20.1	-2.5	-1.9	-19.9	-0.4	0.6	-20.8	-3.8	-0.6	-21.6	-3.5	-2	-20.2	-6	-2.7	-20.7	-2.9	-3.9
ABalaaapa	200	-20	-2.1	-1.9	-19.8	0.3	-0.8	-20.7	-4	-1.1	-21.6	-3.5	-2	-20.3	-5.5	-3.2	-20.7	-2.9	-3.9
ABalaaapa	201	-20	-2.1	-1.9	-19.8	0.3	-0.8	-20.7	-4	-1.1	-21.6	-2.9	-1.5	-20.3	-5.5	-3.2	-21	-3.2	-3.4
ABalaaapa	202	-19.7	-2.3	-1.9	-19.5	-1.3	-0.3	-20.5	-4.7	-1.6	-21.6	-2.9	-1.5	-20	-6.1	-2.2	-20.2	-3.1	-3.4
ABalaaapa	203	-19.8	-2.1	-1.9	-20.5	-0.3	-0.3	-20.8	-3.8	-1.6	-21.9	-2.2	-1.5	-20	-6.5	-2.2	-20.2	-3.1	-3.4
ABalaaapa	204	-19.8	-2.1	-1.9	-20.5	-0.3	-0.3	-20.8	-3.8	-1.6	-22.1	-2.2	-2	-20	-6.5	-2.2	-20.3	-2.9	-3.4
ABalaaapa	205	-20.1	-2.3	-1.9	-20.1	-1.1	-0.3	-20.8	-4	-1.6	-22.1	-2.2	-2	-20.5	-6	-2.7	-20.3	-2.9	-3.4
ABalaaapa	206	-20.1	-2.3	-1.9	-20.1	-1.1	-0.3	-20.8	-4	-1.6	-22	-1.7	-1	-20.6	-6	-1.7	-20.1	-2.7	-3.4
ABalaaapa	207	-19.7	-2.5	-2.9	-20.5	0	-0.3	-20.3	-4	-2.1	-22	-1.7	-1	-20.6	-6	-1.7	-19.9	-2.2	-3.4
ABalaaapa	208	-20.1	-2.3	-2.4	-20.7	-0.7	-0.3	-20.5	-3	-2.6	-21.6	-1.5	-1.5	-21	-5.3	-1.2	-19.9	-2.2	-3.4
ABalaaapa	209	-20.1	-2.3	-2.4	-20.7	-0.7	-0.3	-20.5	-3	-2.6	-21.6	-1.7	-1	-20.8	-5.7	-1.7	-20.1	-2	-2.9
ABalaaapa	210	-20	-2	-2.4	-20.7	-0.8	-0.3	-20.8	-2.5	-3.6	-21.6	-1.7	-1	-20.8	-5.7	-1.7	-19.9	-2	-3.9
ABalaaapa	211	-20.5	-2.4	-1.4	-20.5	-0.8	-0.3	-21.2	-2	-4.2	-21.9	-1.9	-1	-21	-5.3	-1.7	-19.9	-2	-3.9
ABalaaapa	212	-20.5	-2.4	-1.4	-20.5	-0.8	-0.3	-21.2	-2	-4.2	-21.9	-1.9	-1	-20.7	-5.7	-2.7	-19.7	-1.5	-3.9
ABalaaapa	213	-20.4	-1.9	-1.9	-20.5	-0.6	0.6	-21.4	-1.6	-4.2	-21.3	-1.2	-2	-20.7	-5.7	-2.7	-20.2	-0.7	-3.9
ABalaaapa	214	-20.4	-1.9	-1.9	-20.5	-0.6	0.6	-21.4	-1.6	-4.2	-21.1	-1.5	-2.5	-20.7	-5.3	-2.7	-20.2	-0.7	-3.9
ABalaaapa	215	-20.6	-1.6	-1.9	-20.3	0	0.1	-21.4	-1.8	-3.6	-21.1	-1.5	-2.5	-20.7	-5	-3.7	-20.4	-1.1	-4.4
ABalaaapa	216	-20.6	-1.7	-1.9	-20.1	-0.3	0.1	-21.6	-1.8	-2.6	-21.6	-1.3	-2	-20.7	-5	-3.7	-20.4	-1.1	-4.4
ABalaaapa	217	-20.6	-1.7	-1.9	-20.1	-0.3	0.1	-21.6	-1.8	-2.6	-21.6	-1.3	-2	-20.5	-4.8	-3.7	-20.6	-2	-5.4
ABalaaapa	218	-20.8	-1.6	-1.9	-19.8	0	0.1	-21.2	-1.6	-2.1	-21.6	-1.3	-2	-20.6	-4.6	-3.7	-20.4	-2	-6.4
ABalaaapa	219	-20.8	-1.6	-1.9	-19.8	0	0.1	-21.2	-1.6	-2.1	-21.3	-0.8	-3.5	-20.6	-4.6	-3.7	-20.4	-2	-6.4
ABalaaapa	220	-21	-1.4	-1.9	-20.9	0.3	-1.3	-21	-1.8	-3.1	-21.3	-0.8	-3.5	-20.6	-4.3	-2.2	-20.4	-1.8	-5.4
ABalaaapa	221	-20.9	-0.9	-2.4	-20.4	0.3	-0.8	-21	-1.6	-3.1	-21.6	-1.2	-2.5	-19.8	-4	-0.7	-20.2	-1.6	-4.9
ABalaaapa	222	-20.9	-0.9	-2.4	-20.4	0.3	-0.8	-21	-1.6	-3.1	-21.6	-1.2	-2.5	-19.8	-4	-0.7	-20.2	-1.6	-4.9
ABalaaapa	223	-20.8	0	-1.9	-19.9	-0.8	-0.3	-21	-0.9	-3.6	-20.7	-1.5	-4.5	-19.4	-4.4	-1.7	-20.6	-1.4	-5.4
ABalaaapa	224	-20	0.5	-2.4	-19.8	-0.1	0.6	-20.8	-1.1	-3.6	-20.7	-0.3	-4	-19.4	-5.6	-2.2	-20.2	-2	-3.9
ABalaaapal	225	-20	2.4	-1.4	-19.4	3	-1.3	-20.2	1.8	-4.7	-19.9	2.3	-1.5	-21.1	-3	-3.7	-19.7	-0.9	-4.4
ABalaaapal	226	-20	2.4	-1.4	-19.4	3	-1.3	-20.2	1.8	-4.7	-19.9	2.3	-1.5	-21.1	-3	-3.7	-19.7	-0.9	-4.4
ABalaaapal	227	-19.9	2.7	-1.4	-19.5	3.7	-0.8	-19.5	3.2	-3.6	-19.7	1.9	-2.5	-21.1	-3.6	-4.2	-20.2	-0.7	-4.9
ABalaaapal	228	-19.9	2.8	-0.9	-19.5	3.7	-0.8	-19.5	3.2	-3.6	-19.7	1.9	-2.5	-20.8	-5.2	-4.2	-20.2	-0.7	-4.9
ABalaaapal	229	-19.9	2.8	-0.9	-19.5	4.2	-0.8	-20.1	2.4	-4.7	-20	1.1	-3	-20.1	-6.7	-4.2	-20	-0.7	-4.4
ABalaaapal	230	-19.7	3.5	-1.4	-18.3	3.1	-0.8	-20.1	2.4	-4.7	-20	1.1	-3	-20.1	-6.7	-4.2	-20	-0.4	-4.9
ABalaaapal	231	-19.7	3.4	-1.4	-18.3	3.1	-0.8	-19.9	2.6	-4.2	-20.4	0.8	-3.5	-20.5	-6.2	-2.7	-20	-0.4	-4.9
ABalaaapal	232	-19.7	3.4	-1.4	-19	2.3	0.6	-19.9	2.6	-4.2	-20.9	0.2	-2	-20.6	-6.4	-2.2	-19.9	0	-4.9
ABalaaapal	233	-20.5	2.7	-1.4	-19	2	0.6	-20.1	2.9	-4.2	-20.9	0.2	-2	-20.4	-6.5	-1.2	-19.6	-0.1	-4.4
ABalaaapal	234	-20.7	2.9	-0.9	-19	2	0.6	-20.1	2.9	-4.2	-21.1	-0.5	-2	-20.5	-6.4	-1.2	-19.6	-0.1	-4.4
ABalaaapal	235	-20.7	2.9	-0.9	-18.5	2.5	-1.3	-20.5	2.9	-3.6	-21.1	-0.5	-2	-20.5	-6.4	-1.2	-19.7	0.4	-3.9
ABalaaapal	236	-20.7	2.9	-0.4	-18.5	2.5	-1.3	-20.5	2.9	-3.6	-21.3	-0.5	-2	-20.5	-6.2	-1.2	-19.3	0.9	-3.4
ABalaaapal	237	-20.7	2.8	-0.9	-18.8	2.3	0.1	-20.1	3.1	-4.2	-22.1	-0.9	-2.5	-20.8	-5.7	-1.2	-19.3	0.9	-3.4
ABalaaapal	238	-21	2.4	-0.4	-19.2	2.5	-0.3	-20.1	3.1	-4.2	-22.1	-0.9	-2.5	-20.7	-5.1	-0.7	-19.4	0.7	-2.9
ABalaaapal	239	-21	2.4	-0.4	-19.2	2.5	-0.3	-20.5	2.9	-4.2	-22	-0.5	-2	-20.2	-5.5	-0.7	-19.7	0.8	-3.4
ABalaaapal	240	-20.9	2.6	-0.4	-19.4	2.6	0.1	-20.1	2.9	-3.1	-22	-0.5	-2	-20.2	-5.5	-0.7	-19.7	0.8	-3.4
ABalaaapal	241	-20.8	2.3	-0.4	-19.2	2.7	0.6	-20.1	2.9	-3.1	-21.4	0	-2	-20.2	-5.6	-0.7	-19.7	0.4	-2.9
ABalaaapal	242	-20.8	2.3	-0.4	-19.2	2.7	0.6	-19.7	2.9	-3.6	-21.3	-0.3	-2.5	-20.7	-4.4	-0.2	-19.7	0.4	-2.9
ABalaaapal	243	-20.4	2.6	-1.4	-19	2.5	1.7	-19.7	2.9	-3.6	-21.3	-0.3	-2.5	-20.4	-4.8	-0.2	-19.8	0	-2.9
ABalaaapal	244	-20.3	2.9	-1.4	-19	2.5	1.7	-19.7	2.9	-2.6	-20.9	-0.3	-2	-20.2	-4.6	-0.2	-19.7	0.2	-3.4
ABalaaapal	245	-20.3	2.9	-1.4	-19.2	2	0.6	-19.7	2.9	-2.6	-20.9	-0.3	-2	-20.2	-4.6	-0.2	-19.7	0.2	-3.4
ABalaaapal	246	-20.5	2.9	-0.9	-19.2	2.1	1.1	-20.1	3.1	-2.1	-20.9	-0.5	-2.5	-20.6	-4.6	-0.2	-19.9	0.1	-2.4
ABalaaapal	247	-20.5	3.1	-0.4	-19.2	2.1	1.1	-20.1	3.1	-2.1	-20.9	-0.5	-2.5	-20.4	-4.4	0.2	-19.9	0.8	-1.9
ABalaaapal	248	-21	2.4	-0.9	-19	2.3	0.6	-19.7	3.1	-2.1	-20.6	-0.5	-2.5	-20.1	-4.6	0.7	-19.9	0.8	-1.9
ABalaaapal	249	-21	2.4	-0.9	-19.6	2.5	0.6	-19.7	3.1	-2.1	-20.4	-0.2	-2.5	-20.1	-4.2	0.7	-19.6	0.4	-2.9
ABalaaapal	250	-20.5	2.6	-1.4	-19.6	2.5	0.6	-19.7	3.1	-2.6	-20.4	-0.2	-2.5	-20.1	-4.2	0.7	-19.9	0.9	-1.4
ABalaaapal	251	-21.2	2.4	-0.4	-19.2	2.5	0.1	-19.7	3.1	-2.6	-20.9	-0.7	-2.5	-20	-3.7	0.7	-19.9	0.9	-1.4
ABalaaapal	252	-21.2	2.4	-0.4	-19.4	2.6	0.1	-19.7	2.9	-2.1	-20.9	-0.7	-2.5	-20.1	-3.2	0.2	-20	1.5	-1.4
ABalaaapal	253	-21.4	2.1	-0.4	-19.4	2.6	0.1	-19.7	2.9	-2.1	-20.9	-0.7	-1.5	-20	-3.3	-0.2	-20.1	2.4	-0.9
ABalaaapal	254	-20.7	2.9	-0.4	-19.6	2.8	0.1	-19.4	3.4	-1.6	-21.1	-0.7	-1.5	-20.2	-2.3	0.2	-20.1	2.4	-0.9
ABalaaapal	255	-20.7	2.9	-0.4	-19.6	2.8	0.1	-19.4	3.7	-2.1	-21.1	-0.7	-1.5	-20.2	-2.3	0.2	-19.8	2.6	-1.4
ABalaaapal	256	-20.3	3.1	-0.9	-19.8	3	0.1	-19.4	3.7	-2.1	-21.1	-0.3	-1	-20.2	-2.8	-0.2	-19.8	2.6	-1.4
ABalaaapal	257	-20.3	3.6	-0.4	-19.2	2.3	0.6	-20.1	3.4	-2.1	-21.1	-0.3	-1	-20.2	-2.8	0.7	-19.7	2.9	-1.9
ABalaaapal	258	-20.3	3.6	-0.9	-19.2	2.3	0.6	-20.1	3.4	-2.1	-21.6	-0.7	-0.5	-20.1	-3.5	0.2	-19.6	2.9	-1.9
ABalaaapal	259	-20.3	3.6	-0.9	-19.2	2	1.1	-20.5	2.7	-2.1	-21.3	-0.2	0.5	-20.1	-3.4	-0.7	-19.6	2.9	-1.9
ABalaaapal	260	-19.6	4	-0.9	-18.8	2.2	-0.3	-20.5	2.7	-2.1	-21.3	-0.2	0.5	-20.1	-3.4	-0.7	-19.5	4	-2.4
ABalaaapal	261	-19.4	3.9	-0.9	-18.8	2.2	-0.3	-20.3	2.9	-3.1	-21.6	-0.2	1	-20.1	-4.4	-0.2	-19	3.6	-2.4
ABalaaapal	262	-19.4	3.9	-0.9	-18.6	2.2	0.1	-20.3	2.9	-3.1	-21.6	-0.2	1	-20.3	-4.1	-1.2	-19	3.6	-2.4
ABalaaapal	263	-19.4	3.9	-0.9	-18.6	2.2	0.1	-20.5	2.9	-3.1	-21.6	0.2	1	-20.4	-4.1	-1.7	-19	3.6	-2.9
ABalaaapal	264	-19.2	4.5	-1.9	-18.5	3	-0.8	-20.5	2.9	-3.1	-21.6	0.2	1	-20.4	-4.1	-1.7	-18.9	4.3	-2.9
ABalaaapal	265	-19.2	4.5	-1.9	-18.5	2.9	-0.8	-20.1	2.7	-3.6	-21.5	0.6	1.5	-20.3	-3.9	-1.7	-18.9	4.3	-2.9
ABalaaapal	266	-19.4	4.4	-1.4	-18.5	2.9	-0.8	-20.1	2.7	-3.6	-20.8	1.6	1	-20.4	-3.5	-1.2	-18.7	4.8	-3.4
ABalaaapal	267	-19.6	3.9	-1.9	-18.3	3.1	-1.3	-20.3	2.9	-3.1	-20.8	1.6	1	-20.3	-3.2	-1.2	-18.7	5	-2.4
ABalaaapal	268	-19.8	3.7	-2.4	-18.1	2.9	-0.8	-20.3	2.9	-3.1	-20.4	2.4	1.5	-20.1	-3.7	-1.2	-18.7	5	-2.4
ABalaaapal	269	-19.8	3.7	-2.4	-18.1	2.9	-0.8	-20.5	3.2	-3.1	-20.4	2.4	1.5	-20.1	-3.7	-1.2	-18.8	4.5	-2.9
ABalaaapal	270	-20.1	3.6	-1.4	-18.5	3.7	-1.3	-20.8	3.4	-2.6	-20.4	2.4	1	-20.1	-3.9	-0.7	-18.8	4.5	-2.9
ABalaaapal	271	-20.1	3.6	-1.9	-18.5	3.7	-1.3	-20.8	3.4	-2.6	-19.9	2.3	1	-19.6	-3.3	-0.7	-18.6	4.8	-2.9
ABalaaapal	272	-20.1	3.6	-1.9	-18.5	3.6	-1.8	-19.9	3.9	-4.2	-19.9	2.3	1	-19.8	-3.2	-1.2	-18.5	5.4	-2.4
ABalaaapal	273	-20.2	3.7	-0.9	-18.4	4.1	-2.3	-19.9	3.9	-4.2	-19.9	2.6	0.5	-19.8	-3.5	-1.2	-18.5	5.4	-2.4
ABalaaapal	274	-20	3.9	-1.4	-18.4	4.1	-2.3	-20.1	4.4	-3.6	-19.9	2.6	0.5	-19.8	-3.5	-1.2	-18.5	5.4	-2.4
ABalaaapal	275	-20	3.9	-1.4	-18.7	3.6	-0.8	-20.1	4.4	-3.6	-19.9	2.6	0.5	-20	-3	-1.2	-18	5.9	-1.9
ABalaaapal	276	-19.4	4.2	-1.4	-18.7	3.7	-0.8	-19	5.3	-3.6	-20.1	2.9	1.5	-19.8	-3	-0.7	-18	5.9	-1.9
ABalaaapal	277	-19.6	4	-2.4	-18.7	3.7	-0.8	-19	5.3	-3.6	-20.1	2.9	1.5	-19.7	-3	-0.2	-17.6	5.6	-2.4
ABalaaapal	278	-19.2	4.5	-1.4	-18.7	4.1	-0.8	-18.3	5.1	-3.1	-20.2	2.8	1.5	-19.5	-3	-0.2	-18	6	-1.9
ABalaaapal	279	-19.2	4.5	-1.4	-18.2	4.5	-1.3	-18.3	5.1	-3.1	-20.2	2.8	1.5	-19.5	-3	-0.2	-18	6	-1.9
ABalaaapal	280	-19.6	4.4	-0.9	-18.2	4.5	-1.3	-18.3	5.3	-3.6	-19.9	2.9	1	-19.8	-2.8	-0.7	-18.1	6.2	-1.9
ABalaaapal	281	-19.4	4.2	-0.9	-18.2	4.6	-1.3	-18.3	5.3	-3.6	-19.9	2.9	1	-19.9	-2.1	-0.7	-17.6	6	-1.4
ABalaaapal	282	-19.4	4.2	-0.9	-18.2	4.6	-1.3	-18.4	5.5	-4.2	-19.9	3.3	1	-20	-2.3	-1.2	-17.6	6	-1.4
ABalaaapal	283	-19.4	4.2	0	-18.4	4.6	-0.3	-18.4	5.5	-4.2	-20.4	3.6	0	-19.9	-2.5	-0.7	-17.6	5.6	-1.9
ABalaaapal	284	-19.4	4	-0.4	-18.8	4.4	0.6	-18.4	6	-3.6	-20.4	3.6	0	-19.9	-2.5	-0.7	-17.6	5.6	-1.9
ABalaaapal	285	-19.4	4	-0.4	-18.8	4.4	0.6	-18.6	6	-3.1	-20.3	3.3	-0.5	-19.5	-2.4	-0.7	-18	5.7	-1.4
ABalaaapal	286	-19.6	3.9	-0.4	-18.4	4.5	0.6	-18.6	6	-3.1	-20.3	3.3	-0.5	-19.8	-2.6	-0.2	-18.3	5.3	-0.9
ABalaaapal	287	-19.6	3.9	0	-18	4.3	-0.3	-18.6	6	-3.1	-20.3	3.6	0.5	-19.7	-2.8	-0.7	-18.3	5.3	-0.9
ABalaaapal	288	-19.8	4.1	0	-18	4.3	-0.3	-18.6	6	-3.1	-19.9	3.8	1	-19	-2.4	-0.2	-18.2	4.4	-1.4
ABalaaapal	289	-19.8	4.1	0	-18.6	4.6	1.7	-19	5.6	-4.7	-19.9	3.8	1	-19	-2.4	-0.2	-18.6	4.8	-0.9
ABalaaapal	290	-19.6	4.2	-0.4	-18.6	4.6	1.7	-19	5.6	-4.7	-20.4	3.9	1	-19.2	-2.4	-0.7	-18.6	4.8	-0.9
ABalaaapal	291	-19.6	4.2	-0.9	-18.8	4.6	2.2	-18.6	5.5	-3.6	-20.4	3.9	1	-19.4	-2.6	-1.2	-18.2	4.3	-1.4
ABalaaapal	292	-19.6	4.2	-0.9	-18.6	4.8	1.7	-18.6	5.5	-3.6	-19.9	4.1	1.5	-19.4	-2.4	-1.2	-18.1	4.6	-0.9
ABalaaapal	293	-19.8	4.1	0.6	-18.6	4.8	1.7	-19	5.5	-3.6	-19.6	4.1	1.5	-19	-2.4	-0.7	-18.1	4.6	-0.9
ABalaaapal	294	-19.8	4.2	0.6	-18.8	5	1.1	-19	5.5	-3.6	-19.6	4.1	1.5	-19	-2.4	-0.7	-18	5.1	-0.9
ABalaaapal	295	-19.8	4.2	0.6	-18	4.8	1.7	-18.6	5.5	-3.6	-19.2	5.1	1.5	-19.2	-2.2	-1.2	-17.5	4.6	-0.9
ABalaaapal	296	-20.2	4.2	0.6	-18	4.8	1.7	-18.6	5.5	-3.6	-19.2	5.1	1.5	-18.9	-2.7	-1.7	-17.5	4.6	-0.9
ABalaaapal	297	-19.2	4.5	0.6	-17.7	5	2.7	-18.4	5.3	-3.1	-19	4.8	2	-18.5	-2.7	-1.7	-17.2	4.9	-0.9
ABalaaapal	298	-18.9	4.8	0	-18	5	2.7	-17.9	5.3	-1.6	-19	5	2	-19	-2.8	-1.2	-16.4	5.2	0
ABalaaapall	299	-18.3	5.5	1.6	-17.2	6.4	2.7	-16.6	6	-2.1	-18.4	6.5	2.5	-19.2	-1.9	-1.2	-15.8	6.6	0.5
ABalaaapall	300	-18.3	5.5	1.6	-17.2	6.4	2.7	-16.6	6	-2.1	-18.4	6.5	2.5	-19.2	-1.9	-1.2	-15.8	6.6	0.5
ABalaaapall	301	-17.4	6.3	2.6	-16.8	6.3	2.2	-16.3	6.7	-0.6	-18.4	7.2	2.5	-19.3	-1	-1.7	-16.1	7.5	1
ABalaaapall	302	-17.4	6.3	2.6	-16.8	6.3	2.2	-16.3	6.7	-0.6	-18.4	7.2	2.5	-19.3	-1	-1.7	-16.1	7.5	1
ABalaaapall	303	-16.9	7.4	2.6	-17	7	2.2	-16.3	6.7	-0.6	-18.7	7.5	2	-19.3	-0.8	-1.7	-16.3	7.7	0.5
ABalaaapall	304	-16.9	7.4	2.6	-17	7	2.2	-16.3	6.7	-0.6	-18.7	7.5	2	-19.3	-0.8	-1.7	-16.3	7.7	0.5
ABalaaapall	305	-17	6.7	2.6	-16.9	6.8	2.2	-16.1	6.3	-0.6	-18.7	7.3	2	-19.7	-0.3	-1.7	-16.8	7.6	0.5
ABalaaapall	306	-17	6.7	2.6	-16.9	6.8	2.2	-16.1	6.3	-0.6	-18.7	7.3	2	-19.5	-0.9	-0.7	-17.1	8	0
ABalaaapall	307	-16.8	6.5	2.1	-16.9	6.8	2.2	-16.6	7.2	-0.1	-18.7	7.6	2.5	-19.5	-0.9	-0.7	-17.1	8	0
ABalaaapall	308	-16.8	6.5	2.1	-16.9	6.8	2.2	-16.6	7.2	-0.1	-18.7	7.6	2.5	-19.7	-1.6	-1.2	-17.1	8	0
ABalaaapall	309	-17	6.2	2.6	-16.9	6.8	2.2	-17	6.8	-0.6	-19.2	7.1	2.5	-19.7	-1.6	-1.2	-17.1	8	0
ABalaaapall	310	-17	6.2	2.6	-16.9	6.8	2.2	-17	6.8	-0.6	-18.9	7.3	2.5	-19.4	-1.7	-0.7	-17.1	8	0.5
ABalaaapall	311	-17.2	6.2	2.1	-16.9	6.8	2.2	-17.2	6.1	-1.1	-18.9	7.3	2.5	-19.4	-1.7	-0.7	-16.8	7.7	1
ABalaaapall	312	-17.2	6.2	2.1	-16.9	6.8	2.2	-17.2	6.1	-1.1	-18.9	7.1	3	-18.9	-1.7	-0.2	-16.8	7.7	1
ABalaaapall	313	-17.4	6.6	2.6	-16.9	6.8	2.2	-17.2	5.8	-1.6	-18.9	7.1	3	-19.1	-1.5	-0.7	-17	7.6	1
ABalaaapall	314	-17.4	6.6	2.6	-16.9	6.8	2.2	-17.2	5.8	-1.6	-18.9	7.1	3	-19.1	-1.5	-0.7	-17	7.6	1
ABalaaapall	315	-17.4	6.3	1.6	-16.9	6.8	2.2	-17	6.8	-0.6	-18.9	7.1	3	-19.1	-1.7	-0.2	-16.8	7.9	1
ABalaaapall	316	-17.8	5.9	2.6				-16.4	7	-0.6	-18.4	7	3.5	-19.1	-1.7	-0.2	-17.3	7.4	1.5
ABalaaapall	317	-17.8	5.9	2.6				-16.4	7	-0.6	-18.4	7	3.5	-18.9	-1.3	-0.2	-17.3	7.4	1.5
ABalaaapall	318	-17.6	6.1	2.6				-16.3	7	-1.1	-18.2	7.2	3.7	-19.1	-1	-0.2	-17.3	7.4	1.5
ABalaaapall	319	-17.6	6.1	2.6				-16.3	7	-1.1	-18	7.3	4	-19.1	-1	-0.2	-17.3	7.4	1.5
ABalaaapall	320	-17.6	6.1	2.6				-17.2	6.7	-1.1	-18	7.3	4	-19.2	-1.7	0.2	-17.1	6.3	1.5
ABalaaapall	321	-17.6	6.1	2.6				-17.2	6.7	-1.1	-17.1	7.8	5.5	-19.2	-1.7	0.2	-17.1	6.3	1.5
ABalaaapall	322	-17.3	5.7	2.1				-17	6.5	-0.6	-17.1	7.8	5.5	-19.6	-1.9	0.2	-17.1	6.3	1.5
ABalaaapall	323	-17.3	5.7	2.1				-17	6.5	-0.6	-17.1	8.7	3.5	-19.6	-1.9	0.2	-17.1	6.3	2.5
ABalaaapall	324	-17.5	5.7	2.1				-16.8	6.7	-0.6	-17.1	8.7	3.5	-19.4	-2.4	0.7	-17.1	6.3	2.5
ABalaaapall	325	-17.5	5.7	2.1				-16.8	6.7	-0.6	-17.5	8.2	3	-19.2	-2.4	0.2	-16.5	6.5	2.5
ABalaaapall	326	-17.7	5.8	2.1				-16.6	6.8	-0.6	-17.5	8.2	3	-19.2	-2.4	0.2	-16.5	6.5	2.5
ABalaaapall	327	-17.7	5.8	2.1				-16.6	6.8	-0.6	-17.7	8.3	3	-19.2	-2.2	0.2	-16	5.9	2.5
ABalaaapall	328	-16.5	5.7	1.6				-16.8	7	-1.1	-17.7	8.3	3	-19.2	-2.2	0.2	-16	6.1	3
ABalaaapall	329	-16.5	5.7	1.6				-16.8	7	-1.1	-18.2	7.7	3.5	-18.9	-2.7	-0.2	-16	6.1	3
ABalaaapall	330	-16.1	5.8	1.1				-17	6	0.3	-18.7	7.1	3.5	-19	-2.6	0.2	-15.9	6.2	3.5
ABalaaapall	331	-16.1	5.8	1.1				-17	6	0.3	-18.7	7.1	3.5				-15.9	6.2	3.5
ABalaaapall	332	-16.1	5.9	1.1				-16.3	6.5	0.3	-18.5	7.3	3.5				-15.7	6.4	4
ABalaaapall	333	-16.1	6.1	1.1				-16.3	6.5	0.3	-18.5	7.3	3.5				-15.7	6.4	4.4
ABalaaapall	334							-16.3	6.5	0.3	-18.5	7.1	4				-15.7	6.4	4.4
ABalaaapall	335							-15.9	6.7	-0.1	-18.5	7.1	4				-15.8	6.4	4.7
ABalaaapall	336							-15.9	6.7	-0.1	-18.9	6.8	3.5				-15.8	6.4	4.7
ABalaaapall	337							-16.4	6.5	0.8	-18.9	6.8	3.5				-15.8	6.4	5.1
ABalaaapall	338							-16.4	6.5	0.8	-18.9	7	3.5				-15.9	6.1	3.5
ABalaaapall	339							-16.4	6.7	0.8	-18.7	7.6	3				-15.9	6.1	3.5
ABalaaapall	340							-16.4	6.7	0.8	-18.7	7.6	3				-15.6	5.3	3
ABalaaapall	341							-16.6	6.7	1.3	-18.9	7.5	3				-15.6	5.3	3
ABalaaapall	342							-16.6	6.7	1.3	-18.9	7.5	3				-16	6.1	3.5
ABalaaapall	343							-16.6	7.3	1.8	-19.1	7.3	3				-16.2	5.9	3
ABalaaapall	344							-16.6	7.3	1.8	-19.1	7.3	3				-16.2	5.9	3
ABalaaapall	345							-16.4	7.7	2.3	-19.2	7.1	3				-15.8	6.6	4
ABalaaapall	346							-16.4	7.7	2.3	-19.2	7.1	3				-15.8	6.6	4
ABalaaapall	347							-16.4	7.7	1.3	-18.7	7.3	3				-15.8	6.6	3.5
ABalaaapall	348							-16.4	7.7	1.3	-18.9	7.5	2.5				-16.3	6.8	3
ABalaaapall	349							-16.2	7.8	1.3
ABalaaapall	350							-16.2	8	1.8
ABalaaapalr	299	-19.4	4	0	-18.3	3.8	3.7	-18.1	4.6	-2.1	-19.4	3.3	1	-19.5	-3	0.2	-17.1	3.3	0
ABalaaapalr	300	-19.4	4	0	-18.3	3.8	3.7	-18.1	4.6	-2.1	-19.4	3.3	1	-19.5	-3	0.2	-17.1	3.3	0
ABalaaapalr	301	-19.6	3.7	-0.4	-18.9	3	1.1	-18.6	4.1	-2.6	-19.4	3.3	1.5	-19.3	-3.8	0.2	-17.4	3.5	-0.9
ABalaaapalr	302	-19.6	3.7	-0.4	-18.9	3	1.1	-18.6	4.1	-2.6	-19.4	3.3	1.5	-19.3	-3.8	0.2	-17.4	3.5	-0.9
ABalaaapalr	303	-19.6	4.1	0	-18.5	3.6	2.2	-19.4	3.7	-2.1	-19.2	3.5	1.5	-19.1	-3.5	0.2	-17.2	3.6	-0.4
ABalaaapalr	304	-19.6	4.1	0	-18.5	3.6	2.2	-19.4	3.7	-2.1	-19.2	3.5	1.5	-19.1	-3.5	0.2	-17.2	3.6	-0.4
ABalaaapalr	305	-19.6	4.1	0.6	-18.7	3.7	2.7	-19.2	4.1	-2.1	-19.2	3.5	1.5	-19	-3.3	0.2	-17.6	3.7	-0.4
ABalaaapalr	306	-19.6	4.1	0.6	-18.7	3.7	2.7	-19.2	4.1	-2.1	-19.2	3.5	1.5	-18.4	-3.1	0.7	-17.6	4.2	-0.4
ABalaaapalr	307	-19.2	4.3	0	-18.7	3.9	2.8	-19.5	3.7	-2.6	-19.7	4.1	0.5	-18.4	-3.1	0.7	-17.6	4.2	-0.4
ABalaaapalr	308	-19.2	4.3	0	-18.7	3.9	2.8	-19.5	3.7	-2.6	-19.7	4.1	0.5	-18.2	-3.2	0.7	-17.7	4.2	-0.4
ABalaaapalr	309	-19.1	4.9	0.6	-18.6	4.1	3	-19.7	4.1	-2.1	-20.3	3.8	1	-18.2	-3.2	0.7	-17.7	4.2	-0.4
ABalaaapalr	310	-19.1	4.9	0.6	-18.6	4.1	3	-19.7	4.1	-2.1	-20.3	3.8	1.5	-18.3	-3.4	1.2	-17.7	4	-0.9
ABalaaapalr	311	-19.6	4.2	2.1	-18.6	4.3	3.2	-20.3	4.1	-1.6	-20.3	3.8	1.5	-18.3	-3.4	1.2	-17.6	3.8	0.5
ABalaaapalr	312	-19.6	4.2	2.1	-18.6	4.3	3.2	-20.3	4.1	-1.6	-19.9	4.1	1.5	-17.8	-3.4	1.2	-17.6	3.8	0.5
ABalaaapalr	313	-19.3	4.7	0	-18.4	4.3	3.7	-20.3	4.3	-2.1	-19.9	4.1	1.5	-18.4	-3.1	1.2	-17.2	4	0.5
ABalaaapalr	314	-19.3	4.7	0	-18.4	4.3	3.7	-20.3	4.3	-2.1	-19.9	3.9	2.5	-18.4	-3.1	1.2	-17.2	4	0.5
ABalaaapalr	315	-19	4.5	0.6	-18.2	4.5	1.1	-20.5	4.6	-2.6	-19.9	3.9	2.5	-18.2	-3.2	1.2	-17.2	4.5	1
ABalaaapalr	316	-19.2	4.5	0.6	-18.2	4.5	1.1	-20.1	4.6	-2.6	-20.1	4.1	2	-18.2	-3.2	1.2	-17.7	4	0.5
ABalaaapalr	317	-19.2	4.5	0.6	-18	4.5	1.7	-20.1	4.6	-2.6	-20.1	4.1	2	-17.9	-3	1.2	-17.7	4	0.5
ABalaaapalr	318	-19	4.5	0	-18	4.5	1.7	-20.3	4.8	-3.1	-19.9	4.4	1.5	-18.5	-2.6	1.2	-17.7	4	0.5
ABalaaapalr	319	-19	4.5	0	-17.4	4.3	0.6	-20.3	4.8	-3.1	-19.7	5	1.5	-18.5	-2.6	1.2	-17.7	4	0.5
ABalaaapalr	320	-18.8	4.1	0	-17.4	4.3	0.6	-20.5	4.8	-3.1	-19.7	5	1.5	-18.4	-4.3	1.2	-17.1	3.8	0.5
ABalaaapalr	321	-18.8	4.1	0	-17.7	4.7	1.1	-20.5	4.8	-3.1	-19.6	5.3	2	-18.4	-4.3	1.2	-17.4	3.6	0.5
ABalaaapalr	322	-18.4	4.6	0.6	-17.7	4.7	1.1	-20.1	4.8	-3.1	-19.6	5.3	2	-18.8	-3.1	1.7	-17.4	3.6	0.5
ABalaaapalr	323	-18.4	4.6	0.6	-17.7	4.7	1.1	-20.1	4.8	-3.1	-19.6	5.3	2	-18.8	-3.1	1.7	-17.6	3.8	0.5
ABalaaapalr	324	-18.6	4.1	0.6	-17.7	4.7	1.1	-19.5	5.5	-3.1	-19.6	5.3	2	-18.5	-3.4	2.2	-17.6	3.8	0.5
ABalaaapalr	325	-18.6	4.1	0.6	-17.8	4.7	0.6	-19.5	5.5	-3.1	-19.2	5	2	-18.3	-3.4	1.7	-17.2	4.2	0.5
ABalaaapalr	326	-18.6	4.3	0.6	-17.8	4.7	0.6	-19.2	5.5	-2.1	-19.2	5	2	-18.3	-3.4	1.7	-17.2	4.2	0.5
ABalaaapalr	327	-18.6	4.3	0.6	-17.8	4.7	0.6	-19.2	5.5	-2.1	-19.6	5.3	2	-18.5	-3.2	1.7	-16.8	3.2	0.5
ABalaaapalr	328	-18.2	4.4	0	-17.8	4.7	0.6	-18.4	5.1	-2.1	-19.6	5.3	2	-18.5	-3.2	1.7	-16.8	3.1	1
ABalaaapalr	329	-18.2	4.4	0	-17.3	4.7	0.6	-18.4	5.1	-2.1	-19.6	4.8	2	-18.3	-3.8	1.2	-16.8	3.1	1
ABalaaapalr	330	-18.8	4.5	0.6	-17.3	4.7	0.6	-18.3	4.8	-1.6	-19.6	4.8	1.5	-18.3	-3.6	1.7	-16.4	3	1
ABalaaapalr	331	-18.8	4.5	0.6	-17.4	4.3	1.7	-18.3	4.8	-1.6	-19.6	4.8	1.5				-16.4	3	1
ABalaaapalr	332	-18.4	4.5	0.6	-17.4	4.3	1.7	-17.9	4.9	-2.1	-19.8	5.3	1.5				-17.1	3.3	1
ABalaaapalr	333	-18.4	4.5	0.6	-17.2	4.2	1.1	-17.9	4.9	-2.1	-19.8	5.3	1.5				-17.6	3.7	1.5
ABalaaapalr	334				-17.2	4.2	1.1	-17.9	4.9	-2.1	-20.1	5.3	1				-17.6	3.7	1.5
ABalaaapalr	335				-17.2	4.2	1.7	-17.9	5.1	-2.1	-20.1	5.3	1				-17.3	2.9	1.5
ABalaaapalr	336				-17.2	4.2	1.7	-17.9	5.1	-2.1	-19.9	5.1	1				-17.3	2.9	1.5
ABalaaapalr	337				-17.4	4.8	1.7	-17.9	5.1	-2.1	-19.9	5.1	1				-17.3	3.1	2
ABalaaapalr	338				-17.4	4.8	1.7	-17.9	5.1	-2.1	-19.9	4.8	0.5				-17.3	3.3	2
ABalaaapalr	339				-17.1	4.7	0.6	-17.9	4.8	-2.1	-19.9	4.8	0.5				-17.3	3.3	2
ABalaaapalr	340				-17.1	4.7	0.6	-17.9	4.8	-2.1	-19.9	4.8	0.5				-16.6	2.5	2
ABalaaapalr	341				-16.9	4.9	0.6	-17.9	4.8	-2.1	-19	5.1	0.5				-16.6	2.5	2
ABalaaapalr	342				-16.9	4.9	0.6	-17.9	4.8	-2.1	-19	5.1	0.5				-16.4	2.9	1.5
ABalaaapalr	343				-16.9	4.7	0.6	-17.7	5.3	-2.1	-19	4.5	0.5				-16.8	3.1	1.5
ABalaaapalr	344				-16.9	4.7	0.6	-17.7	5.3	-2.1	-19	4.5	0.5				-16.8	3.1	1.5
ABalaaapalr	345				-16.7	4.9	0.6	-17.3	5.5	-1.6	-19.4	4.3	0				-16.8	2.9	1.5
ABalaaapalr	346				-16.7	4.9	0.6	-17.3	5.5	-1.6	-19.4	4.3	0				-16.8	2.9	1.5
ABalaaapalr	347				-17.1	4.7	0.6	-17.5	5.1	-2.1	-18.9	4.5	0				-15.9	2.8	1.5
ABalaaapalr	348				-17.1	4.7	0.6	-17.5	5.1	-2.1	-19	4.6	-0.5				-15.9	2.9	1.4
ABalaaapalr	349				-16.9	4.5	-0.3	-17.7	4.9	-1.6
ABalaaapalr	350				-16.9	4.5	-0.3	-17.5	4.8	-2.1
ABalaaapalr	351				-16.8	4.5	0.1
ABalaaapalr	352				-16.8	4.5	0.1
ABalaaapalr	353				-16.7	4.5	0.6
ABalaaapalr	354				-16.7	4.5	0.6
ABalaaapalr	355				-16.5	4	1.1
ABalaaapalr	356				-16.5	4	1.1
ABalaaapalr	357				-16.7	4.4	0.6
ABalaaapalr	358				-16.5	4.2	0.1
ABalaaapar	225	-20.4	-1.3	-2.9	-20.3	-0.6	-0.3	-21.2	-2.1	-3.1	-22.2	-0.9	-2.5	-18.8	-5.9	-1.7	-20.2	-4.3	-3.9
ABalaaapar	226	-20.4	-1.3	-2.9	-20.3	-0.6	-0.3	-21.2	-2.1	-3.1	-22.2	-0.9	-2.5	-18.8	-5.9	-1.7	-20.2	-4.3	-3.9
ABalaaapar	227	-20.5	-0.7	-3.4	-20.7	-0.3	-0.8	-21.9	-0.9	-3.1	-22.5	-1	-2.5	-19	-6.8	-1.2	-20.3	-5.2	-3.9
ABalaaapar	228	-20.5	-0.7	-3.4	-20.7	-0.3	-0.8	-21.9	-0.9	-3.1	-22.5	-1	-2.5	-19	-6.8	-1.2	-20	-5.6	-3.4
ABalaaapar	229	-21.1	-0.7	-2.4	-21.1	0.3	0.1	-22.2	-0.7	-3.6	-23.2	-1.2	-1.5	-18.9	-7.3	0.2	-20	-5.6	-3.4
ABalaaapar	230	-21.1	-0.4	-3.9	-20.7	-0.5	-0.3	-22.2	-0.7	-3.6	-23.4	-1.5	0	-18.9	-7.3	0.2	-20.5	-5.4	-3.4
ABalaaapar	231	-21.1	-0.4	-3.9	-20.7	-0.5	-0.3	-22.5	-0.4	-4.2	-23.4	-1.5	0	-19.4	-7.2	1.7	-21.4	-3.9	-4.4
ABalaaapar	232	-21.1	-0.5	-2.9	-20.9	-0.7	0.1	-22.1	0	-4.7	-23.5	-2	0	-19.5	-6.1	1.7	-21.4	-3.9	-4.4
ABalaaapar	233	-21.4	-0.3	-2.9	-20.9	-0.7	0.1	-22.1	0	-4.7	-23.5	-2	0	-19.5	-6.1	1.7	-21.1	-3.7	-4.4
ABalaaapar	234	-21.4	-0.3	-2.9	-20.4	-1.5	-0.8	-22.1	-0.3	-3.1	-23.5	-2.2	0.5	-19.5	-6.3	2.2	-21.5	-3.2	-3.9
ABalaaapar	235	-21.8	0.3	-2.9	-19.7	-1.1	-0.3	-22.1	-0.3	-3.1	-23.2	-2.2	0.5	-19.5	-6.3	2.2	-21.3	-2.8	-2.9
ABalaaapar	236	-21.8	0.3	-2.9	-19.7	-1.1	-0.3	-21.9	0	-3.6	-23.2	-2.2	0.5	-19.3	-6.5	2.2	-21.3	-2.8	-2.9
ABalaaapar	237	-21.6	0	-1.9	-20.1	-1	0.1	-22.3	-0.4	-3.1	-22.8	-3	0.5	-19.3	-6.5	2.2	-21	-3	-1.4
ABalaaapar	238	-21.4	-0.3	-1.9	-20.1	-1	0.1	-22.3	-0.4	-3.1	-22.5	-3.4	0.5	-19	-6.6	1.7	-21	-2.7	-2.9
ABalaaapar	239	-21.4	-0.3	-1.9	-20.1	-1	0.1	-22.3	-0.4	-3.6	-22.5	-3.4	0.5	-18.7	-6.2	2.2	-21	-2.7	-2.9
ABalaaapar	240	-21.3	-0.5	-1.4	-19.9	-0.8	0.6	-22.3	-0.4	-3.6	-22.6	-2.9	0	-18.7	-6.2	2.2	-21	-2.7	-1.4
ABalaaapar	241	-21.6	-0.1	-1.9	-19.9	-0.8	0.6	-22.3	-0.4	-3.6	-22.6	-2.9	0	-19	-6.1	1.7	-20.7	-3.4	-1.4
ABalaaapar	242	-21.6	-0.1	-1.9	-20.3	-0.5	0.6	-22.3	-0.4	-3.6	-22.5	-2.4	1	-19	-6.1	1.7	-20.7	-3.4	-1.4
ABalaaapar	243	-21.3	-0.5	-1.4	-20.3	-0.5	0.6	-22.1	-0.8	-3.6	-22.1	-2.2	1	-18.7	-6.1	1.7	-20.7	-2.9	-1.9
ABalaaapar	244	-21.2	-0.3	-2.4	-20.3	-0.6	0.1	-21.9	-0.8	-3.1	-22.1	-2.2	1	-18.7	-6.1	1.7	-20.3	-3.2	-1.4
ABalaaapar	245	-21.2	-0.3	-2.4	-20.1	-1.1	0.6	-21.9	-0.8	-3.1	-21.9	-2.7	1	-18.2	-6	1.7	-20.5	-2.7	-2.4
ABalaaapar	246	-21.2	-0.3	-1.9	-20.1	-1.1	0.6	-21	-1.1	-4.2	-21.9	-2.2	0.5	-18	-6	1.7	-20.5	-2.7	-2.4
ABalaaapar	247	-21.2	-0.3	-1.9	-20.3	-1	0.6	-21	-1.1	-4.2	-21.9	-2.2	0.5	-18	-6	1.7	-20.5	-3	-2.4
ABalaaapar	248	-21.5	-0.7	-1.4	-20.3	-0.8	1.1	-22.1	-0.6	-3.1	-21.4	-1.8	0.5	-18.2	-5.5	1.2	-20.5	-2.5	-2.4
ABalaaapar	249	-21.4	-0.2	-1.4	-20.3	-0.8	1.1	-21.9	-0.4	-2.1	-21.4	-1.8	0.5	-18.2	-5.5	1.2	-20.5	-2.5	-2.4
ABalaaapar	250	-21.4	-0.2	-1.4	-20.5	-1	-0.3	-21.9	-0.4	-2.1	-22.3	-2.2	1	-18	-6	1.7	-20.4	-2	-2.4
ABalaaapar	251	-21.4	-0.3	-2.4	-20.5	-1	-0.3	-21.9	0.2	-2.1	-21.9	-2.4	1.5	-18	-6	1.7	-20.6	-1.6	-1.9
ABalaaapar	252	-21.1	-0.4	-1.9	-20.1	-1.1	0.6	-21.9	0.2	-2.1	-21.9	-2.4	1.5	-17.8	-6.5	1.7	-20.6	-1.6	-1.9
ABalaaapar	253	-21.1	-0.4	-1.9	-19.9	-1	-0.3	-22.1	0.3	-2.6	-22.1	-2.5	1.5	-18.2	-6.4	1.2	-20.4	-1.6	-2.9
ABalaaapar	254	-21.3	-0.5	-2.4	-19.9	-1	-0.3	-21.9	0.3	-1.6	-21.9	-2.5	1.5	-18.2	-6.4	1.2	-20.2	-1.4	-2.4
ABalaaapar	255	-21.3	-0.5	-2.4	-20.5	-0.6	0.1	-21.9	0.3	-1.6	-21.9	-2.5	1.5	-18.2	-6.2	2.2	-19.7	-1.7	-3.4
ABalaaapar	256	-21.4	-0.3	-2.4	-20.5	-0.6	0.1	-21.6	-0.9	-2.1	-22.1	-2.7	1	-18.2	-6.2	2.2	-19.7	-1.7	-3.4
ABalaaapar	257	-21	-0.2	-2.9	-20.5	-0.1	0.1	-21.6	-0.9	-2.1	-22.1	-2.7	1	-17.8	-6.5	1.7	-19.8	-1.1	-3.4
ABalaaapar	258	-21	-0.2	-2.9	-19.8	-0.4	-0.3	-21.7	-0.4	-2.6	-21.8	-2.7	1.5	-17.8	-6.5	1.7	-19	-1.5	-3.4
ABalaaapar	259	-21	0.4	-2.9	-19.8	-0.4	-0.3	-21.7	-0.4	-2.6	-21.8	-2.4	2	-18	-6.4	1.7	-19	-1.5	-3.4
ABalaaapar	260	-20.6	0.5	-2.9	-19.2	-0.9	0.1	-21.9	-0.3	-3.1	-21.8	-2.4	2	-18.2	-6.4	2.2	-19.4	-1.7	-3.9
ABalaaapar	261	-20.6	0.5	-2.9	-19.2	-0.9	0.1	-21.7	-0.4	-3.1	-21.6	-2.4	2	-18.2	-6.4	2.2	-19.5	-1.9	-3.4
ABalaaapar	262	-20.6	0	-1.9	-19.5	-1.1	-0.8	-21.7	-0.4	-3.1	-21.6	-2.4	2	-18.4	-5.5	1.2	-19.5	-1.9	-3.4
ABalaaapar	263	-20.2	0.2	-3.4	-19.7	-1.3	-0.8	-21.4	-0.3	-3.1	-21.1	-2.3	1.5	-18.4	-5.5	1.2	-19.4	-1.7	-3.9
ABalaaapar	264	-20.2	0.2	-3.4	-19.7	-1.3	-0.8	-21.4	-0.3	-3.1	-20.9	-1.7	1.5	-18.2	-5.9	1.2	-19.3	-1.2	-3.4
ABalaaapar	265	-20.2	0	-3.4	-19.8	-0.4	-1.3	-21.4	-0.1	-3.6	-20.9	-1.7	1.5	-18.2	-5.9	1.2	-19.3	-0.8	-3.9
ABalaaapar	266	-20.2	0	-3.4	-19.8	-0.4	-1.3	-21.6	0	-3.6	-20.5	-1	1	-18.6	-5.2	1.2	-19.3	-0.8	-3.9
ABalaaapar	267	-20.3	0.7	-3.4	-19.4	-0.4	-1.8	-21.6	0	-3.6	-20.4	-1.5	0.5	-18.7	-5.7	0.7	-19.5	-1.1	-3.9
ABalaaapar	268	-20.2	0.5	-3.4	-19.4	-0.2	-1.8	-21.2	0.3	-4.2	-20.4	-1.5	0.5	-18.7	-5.7	0.7	-19.6	-0.2	-3.9
ABalaaapar	269	-20.2	0.5	-3.4	-19.4	-0.2	-1.8	-21.2	0.3	-4.2	-20.4	-1.7	0.5	-18.5	-5.5	1.7	-19.6	-0.2	-3.9
ABalaaapar	270	-20	0.3	-3.9	-19	-0.6	-1.3	-20.8	1	-4.2	-20.4	-1.7	0.5	-18.5	-5.5	1.7	-19.6	-0.2	-3.9
ABalaaapar	271	-20.4	0.3	-2.4	-19.6	0	-2.3	-20.8	1	-4.2	-20.2	-1.2	0	-18.8	-6.1	1.7	-19.4	0.2	-4.4
ABalaaapar	272	-20.4	0.3	-2.4	-19.6	0	-2.3	-20.5	2.2	-3.6	-20.5	-1.5	0.5	-18.2	-6	1.2	-19.4	0.2	-4.4
ABalaaapar	273	-20.8	0	-3.4	-19.6	0	-2.3	-20.5	1.9	-5.2	-20.5	-1.5	0.5	-18.2	-6	1.2	-18.9	0.3	-3.9
ABalaaapar	274	-20.8	0	-3.4	-19.6	0	-2.3	-20.5	1.9	-5.2	-20.5	-1	1	-18.3	-6.6	1.2	-19.2	1.3	-4.4
ABalaaapar	275	-21.1	-0.7	-2.9	-19.4	0.2	-2.8	-20.1	2.4	-4.7	-20.9	-0.8	1	-18.3	-6.6	1.2	-19.3	1.3	-4.4
ABalaaapar	276	-20.9	-0.5	-3.4	-19.4	-0.2	-2.8	-20.1	2.4	-4.7	-20.9	-0.8	1	-18.7	-6.4	1.2	-19.3	1.3	-4.4
ABalaaapar	277	-20.9	-0.5	-3.4	-19.4	-0.2	-2.8	-20.1	2.6	-5.7	-20.4	-0.7	0	-18.7	-6.4	1.2	-19.2	0.2	-3.9
ABalaaapar	278	-20.8	-0.2	-3.4	-19.6	0	-1.8	-20.5	2.6	-5.2	-20.4	-0.7	0	-19	-6.4	1.7	-18.9	-0.5	-3.9
ABalaaapar	279	-21	0.2	-3.9	-19.6	0	-1.8	-20.5	2.6	-5.2	-20.6	-0.5	-1	-19	-6.4	1.7	-18.9	-0.5	-3.9
ABalaaapar	280	-21	0.2	-3.9	-19.6	0.5	-2.3	-19.9	2.9	-5.2	-21.1	-0.7	-1.5	-19	-6.4	1.7	-19.2	0	-3.4
ABalaaapar	281	-20.9	1.1	-3.9	-19.3	0.7	-2.3	-19.9	2.9	-5.2	-21.1	-0.7	-1.5	-18.8	-6.1	0.7	-19.2	0.2	-3.9
ABalaaapar	282	-20.8	0.5	-3.4	-19.3	0.7	-2.3	-19.7	2.4	-6.2	-21.1	-1	-1.5	-18.8	-6.1	0.7	-19.2	0.2	-3.9
ABalaaapar	283	-20.8	0.5	-3.4	-19.5	1.4	-1.8	-19.9	2.4	-5.2	-21.1	-0.8	-0.5	-19.3	-6.1	2.2	-18.9	-0.1	-4.4
ABalaaapar	284	-20.3	1	-3.9	-19.5	1.4	-1.8	-19.9	2.4	-5.2	-21.1	-0.8	-0.5	-19.3	-6.1	2.2	-19.4	0.7	-3.9
ABalaaapar	285	-20.3	1	-3.9	-19.5	1.4	-1.3	-19.7	2.2	-6.2	-21.1	-0.3	-0.5	-18.7	-6.1	2.7	-18.9	0.3	-4.4
ABalaaapar	286	-20.3	0.9	-3.9	-20	0.9	-1.8	-19.7	2.2	-6.2	-21.1	-0.3	-0.5	-18.8	-6.1	2.7	-18.9	0.3	-4.4
ABalaaapar	287	-20.4	0.5	-3.4	-20	0.9	-1.8	-19.5	2.6	-5.7	-21.1	-0.2	-1	-18.8	-6.1	2.7	-19	0.7	-3.9
ABalaaapar	288	-20.4	0.5	-3.4	-19.7	1.2	-0.8	-19.5	2.6	-5.7	-20.9	0	-0.5	-18.5	-5.5	3.2	-18.8	1.1	-3.9
ABalaaapar	289	-20.4	0.5	-3.4	-19.7	1.2	-0.8	-19.9	2.6	-5.2	-20.9	0	-0.5	-18.5	-5.5	3.2	-18.8	1.1	-3.9
ABalaaapar	290	-20.2	0.3	-1.9	-19.5	1.6	-0.8	-19.7	2	-5.2	-20.7	0.7	-1	-18.7	-5.7	2.2	-18.8	0.9	-3.4
ABalaaapar	291	-20.2	0.3	-1.9	-19.5	2.1	-0.3	-19.7	2	-5.2	-20.7	0.7	-1	-18.7	-5.7	2.2	-18.5	1	-3.4
ABalaaapar	292	-20.3	0.7	-3.4	-19.5	2.1	-0.3	-19.7	2.6	-4.7	-20.4	1.3	-0.5	-17.7	-6	2.2	-18.5	1	-3.4
ABalaaapar	293	-20.3	0.7	-3.4	-19.6	2.6	-0.8	-19.7	2.6	-4.7	-20.2	1.6	0	-18.5	-5.5	2.2	-18.3	1	-3.4
ABalaaapar	294	-20.4	0.3	-3.4	-19.4	2.5	-1.8	-19.9	2.6	-4.7	-20.2	1.6	0	-18.5	-5.5	2.2	-18.2	0.6	-2.9
ABalaaapar	295	-20.3	0.9	-3.4	-19.4	2.5	-1.8	-20.5	2.4	-4.2	-20.2	2.1	-0.5	-18.2	-5.7	3.2	-18.2	1.7	-4.4
ABalaaapar	296	-20.3	0.9	-3.4	-19.7	2.3	-0.8	-20.5	2.4	-4.2	-20.1	1.4	-1	-18.2	-5.7	3.2	-18.2	1.7	-4.4
ABalaaapar	297	-20.1	0.8	-3.4	-19.7	2.3	-0.8	-20.5	2.4	-3.6	-20.1	1.4	-1	-18.4	-5.3	2.7	-18.3	1.4	-3.4
ABalaaapar	298	-20.5	0.9	-2.9	-19.4	2.5	-0.3	-20.5	2.4	-3.6	-19.9	1.1	-0.5	-18.4	-5.3	2.7	-18.5	1.2	-3.4
ABalaaapar	299	-20.5	0.9	-2.9	-19	2.7	0.1	-20.3	2.2	-4.2	-19.9	1.1	-0.5	-18.6	-5.2	3.7	-18.5	1.2	-3.4
ABalaaapar	300	-20.5	1	-2.9	-19	2.7	0.1	-20.3	2.2	-4.2	-19.9	0.9	0	-18.2	-5.7	3.7	-18.6	1.4	-3.4
ABalaaapar	301	-20.5	1.4	-3.4	-19.4	2.3	-0.8	-20.5	1.4	-2.6	-19.7	0.9	0.5	-18.2	-5.7	3.7	-18.6	1	-3.4
ABalaaapar	302	-20.5	1.4	-3.4	-19.4	2.3	-0.8	-20.3	1.2	-2.6	-19.7	0.9	0.5	-18.6	-5.4	3.7	-18.6	1	-3.4
ABalaaapar	303	-21.1	1.4	-2.4	-19.7	2.3	-0.8	-20.3	1.2	-2.6	-19.7	1.4	0.5	-18.6	-5.4	3.7	-18.1	1	-2.4
ABalaaapar	304	-21.1	1.4	-2.4	-19.7	1.4	-0.3	-20.5	1.7	-3.6	-20	0.4	1	-18.9	-5.7	2.2	-18.5	0.8	-2.9
ABalaaapar	305	-20.7	1.6	-1.9	-19.7	1.4	-0.3	-20.5	1.7	-3.6	-20	0.4	1	-18.9	-5.7	2.2	-18.8	0.9	-1.9
ABalaaapar	306	-20.6	1.9	-2.9	-19.3	1.8	-0.3	-20.6	1.5	-3.1	-20.2	0.8	0.5	-18	-5.8	2.7	-18.8	0.9	-1.9
ABalaaapar	307	-20.6	1.9	-2.9	-19.3	1.8	-0.3	-20.6	1.2	-3.1	-20.2	0.8	0.5	-18	-6	2.7	-18.7	0.1	-1.9
ABalaaapar	308	-20.4	1.7	-2.9	-19.8	2.6	0.1	-20.6	1.2	-3.1	-19.9	0.8	1.5	-18	-6	2.7	-18.7	0.1	-1.9
ABalaaapar	309	-20	1.9	-3.4	-19.2	3.2	1.1	-20.8	1.4	-3.1	-19.9	0.8	1.5	-18	-6	2.2	-18.7	0.1	-1.9
ABalaaapar	310	-20	1.9	-3.4	-19.2	3.2	1.1	-20.8	1.4	-3.1	-19.9	0.8	1.5	-18	-6	2.2	-19.1	0.2	-2.4
ABalaaapar	311	-19.8	2.2	-2.9	-19.2	2.8	-0.3	-20.3	1.7	-4.2	-19.5	0.8	1	-17.9	-6	1.7	-18.7	0	-2.9
ABalaaapar	312	-19.8	2	-2.9	-19.2	3	-0.8	-20.8	1.7	-3.6	-19.7	1.1	1	-17.5	-6.2	1.7	-18.7	0	-1.9
ABalaaaparl	313	-19.5	3	-2.9	-18.9	3.7	-0.3	-20.5	3.1	-4.7	-19.9	3.3	0.5	-17.8	-4.8	1.2	-19.1	2.2	-1.9
ABalaaaparl	314	-19.5	3	-2.9	-18.9	3.7	-0.3	-20.5	3.1	-4.7	-19.9	3.3	0.5	-17.8	-4.8	1.2	-19.1	2.2	-1.9
ABalaaaparl	315	-19.5	3.5	-2.4	-19.5	4.6	-0.8	-20.6	3.6	-4.7	-19.4	3.3	-0.5	-18.4	-4.5	0.7	-19.1	2.3	-1.9
ABalaaaparl	316	-19.5	3.5	-2.4	-19.5	4.6	-0.8	-20.6	3.6	-4.7	-19.4	3.3	-0.5	-18.4	-4.5	0.7	-19.1	2.3	-1.9
ABalaaaparl	317	-19.5	3.7	-2.9	-19.5	4.6	-0.8	-20.6	4.1	-4.2	-19.9	3.4	-0.5	-18.3	-4.6	0.7	-18.7	2.1	-1.9
ABalaaaparl	318	-19.5	3.7	-2.9	-19.5	4.6	-0.8	-20.6	4.1	-4.2	-19.9	3.4	-0.5	-18.3	-4.6	0.7	-18.7	2.1	-1.9
ABalaaaparl	319	-19.6	3.7	-2.4	-19.6	5.4	-0.3	-20.5	4.1	-4.7	-20.1	3.6	-0.5	-17.8	-4.8	0.7	-18.8	1.9	-1.4
ABalaaaparl	320	-19.6	3.7	-2.4	-19.6	5.4	-0.3	-20.5	4.1	-4.7	-20.1	3.6	-0.5	-19.3	-4.5	1.2	-19	1.6	-0.9
ABalaaaparl	321	-19.9	3.4	-2.9	-19.6	5.4	-0.3	-20.6	4.4	-4.2	-20.6	3.6	-0.5	-19.3	-4.5	1.2	-19	1.6	-0.9
ABalaaaparl	322	-19.9	3.4	-2.9	-19.6	5.4	-0.3	-20.6	4.4	-4.2	-20.6	3.6	-0.5	-19.9	-4.9	1.2	-19.2	1.1	-0.9
ABalaaaparl	323	-19.9	3	-2.4	-19.6	5.4	-0.8	-20.5	4.9	-4.7	-20.6	3.3	-0.5	-19.9	-4.9	1.2	-19.2	1.1	-0.9
ABalaaaparl	324	-19.9	3	-2.4	-19.6	5.4	-0.8	-20.5	4.9	-4.7	-20.8	3.3	-1	-19.4	-4.5	1.2	-19.7	1.5	-0.9
ABalaaaparl	325	-20.1	3.2	-2.4	-19.7	5.3	-0.3	-20.5	5.1	-4.2	-20.8	3.3	-1	-19.4	-4.4	1.7	-19.7	1.5	-0.9
ABalaaaparl	326	-19.9	2.9	-3.4	-19.7	5.3	-0.3	-20.5	5.1	-4.2	-20.8	3.1	-1	-19.4	-4.4	1.7	-19.7	1.5	-0.9
ABalaaaparl	327	-19.9	2.9	-3.4	-20.1	5.6	-0.3	-20.2	5	-4.7	-20.8	3.1	-1	-19.6	-4.2	2.7	-19.5	1.5	-0.9
ABalaaaparl	328	-19.9	3.2	-2.4	-20.1	5.6	-0.3	-20.2	5	-4.7	-20.8	2.9	-0.5	-19.6	-4.2	2.7	-19.5	1.5	-0.9
ABalaaaparl	329	-19.9	3.2	-2.4	-19.7	4.9	0.1	-19.9	4.9	-5.2	-20.8	2.9	-0.5	-19.6	-4.5	2.7	-19.3	1.1	0.5
ABalaaaparl	330	-20.3	2.9	-2.9	-19.7	4.9	0.1	-19.9	4.9	-5.2	-20.8	2.8	-1	-19.4	-4.5	3.2	-19.3	1.1	0.5
ABalaaaparl	331	-20.3	2.9	-2.9	-19.7	4.7	0.1	-20.3	4.9	-4.7	-20.8	2.8	-1	-19.4	-4.5	3.2	-19.2	0.7	0.5
ABalaaaparl	332	-20.3	3.1	-2.4	-19.7	4.7	0.1	-20.3	4.9	-4.7	-20.8	2.1	-1.5	-18.9	-4.7	3	-19.2	0.7	0.5
ABalaaaparl	333	-20.3	3.1	-2.4	-19.7	5.1	0.1	-20.3	5.3	-4.7	-20.6	2.1	-0.5	-18.9	-4.7	3	-19.3	1.6	1
ABalaaaparl	334	-20.3	2.7	-1.9	-19.7	5.1	0.1	-20.3	5.3	-4.7	-20.6	2.1	-0.5	-18.4	-4.8	2.7	-19.4	1.6	1
ABalaaaparl	335	-20.3	2.7	-1.9	-19.7	5.3	0.6	-20.5	5.8	-4.2	-20.6	2.4	-1.5	-17.6	-5.3	2.2	-19.4	1.6	1
ABalaaaparl	336	-20.3	3.1	-1.4	-19.7	5.3	0.6	-20.5	5.8	-4.2	-20.6	2.4	-1.5	-17.6	-5.3	2.2	-19.5	1.6	1
ABalaaaparl	337	-20.3	3.1	-1.4	-19.7	4.9	0.1	-20.5	5.8	-4.2	-20.4	2.3	-1.5	-17.9	-5.7	3.2	-19.5	1.6	1
ABalaaaparl	338	-20.3	3.4	-1.9	-19.7	4.9	0.1	-20.5	5.8	-4.2	-20.4	2.3	-1.5	-17.9	-5.7	3.2	-19.1	1.4	1
ABalaaaparl	339	-20.7	3.4	-1.9	-19.7	5.4	0.1	-20.3	5.1	-4.7	-20.8	1.9	-1.5	-17.9	-5.7	2.7	-19.3	1.6	1
ABalaaaparl	340				-19.7	5.4	0.1	-20.3	5.1	-4.7	-20.8	1.9	-1.5	-17.9	-5.7	2.7
ABalaaaparl	341				-19.8	5.8	-0.3	-20.5	5.6	-4.7	-20.6	2.4	-1.5	-17.9	-5.5	2.7
ABalaaaparl	342				-19.8	5.8	-0.3	-20.6	6	-4.2	-21	2.8	-2	-17.9	-5.7	3.2
ABalaaaparl	343				-19.6	5.4	0.1							-17.9	-5.7	3.2
ABalaaaparl	344				-19.6	5.4	0.1							-17.5	-6	2.7
ABalaaaparl	345				-19.6	5.8	-0.3							-17.5	-6	2.7
ABalaaaparl	346				-19.6	5.8	-0.3							-17.6	-5.5	2.2
ABalaaaparl	347				-19.7	5.1	-0.3							-17.6	-5.6	2.1
ABalaaaparl	348				-19.7	5.1	-0.3							-17.6	-5.6	2.1
ABalaaaparl	349				-19.7	4.9	0.6							-17.5	-5.9	1.9
ABalaaaparl	350				-19.7	4.9	0.6							-17.5	-5.9	1.9
ABalaaaparl	351				-19.5	5.1	0.1							-17.5	-6.2	1.7
ABalaaaparl	352				-19.5	5.1	0.1							-17.7	-6.2	1.7
ABalaaaparl	353				-19.5	5.1	0.1							-17.7	-6.2	1.7
ABalaaaparl	354				-19.5	5.1	0.1							-17.9	-6.2	2.2
ABalaaaparl	355				-19.3	4.8	0.1							-17.9	-6.2	2.2
ABalaaaparl	356				-19.3	4.8	0.1							-17.5	-6.5	2.2
ABalaaaparl	357				-19.9	5.1	-0.3							-17.5	-6.3	2.2
ABalaaaparl	358				-19.9	5.1	0.1
ABalaaaparr	313	-19.5	1.1	-3.4	-19	2	-0.8	-19.9	0.7	-4.7	-19.7	-0.3	1	-17	-7.5	3.2	-18.6	-1.2	-1.4
ABalaaaparr	314	-19.5	1.1	-3.4	-19	2	-0.8	-19.9	0.7	-4.7	-19.7	-0.3	1	-17	-7.5	3.2	-18.6	-1.2	-1.4
ABalaaaparr	315	-19.6	0.5	-2.9	-19.3	1.4	-1.3	-20.1	0.3	-4.7	-19.3	-0.1	1	-18.1	-7.8	3.2	-18.4	-1	-2.4
ABalaaaparr	316	-19.6	0.5	-2.9	-19.3	1.4	-1.3	-20.1	0.3	-4.7	-19.3	-0.1	1	-18.1	-7.8	3.2	-18.4	-1	-2.4
ABalaaaparr	317	-20	0.2	-2.9	-19.7	1.2	-0.8	-20.3	0.8	-5.2	-19.5	0	1	-17.9	-8.1	2.7	-18.7	-1.7	-2.4
ABalaaaparr	318	-20	0.2	-2.9	-19.7	1.2	-0.8	-20.3	0.8	-5.2	-19.5	0	1	-17.9	-8.1	2.7	-18.7	-1.7	-2.4
ABalaaaparr	319	-20.4	0.2	-3.4	-20	1	-1.3	-20.3	0.8	-5.7	-19.8	-0.3	1.5	-17.4	-8.1	2.7	-18.3	-1.4	-1.9
ABalaaaparr	320	-20.4	0.2	-3.4	-20	1	-1.3	-20.3	0.8	-5.7	-19.8	-0.3	1.5	-17.9	-7.6	3.2	-18.7	-1.6	-1.4
ABalaaaparr	321	-20.4	0.2	-3.4	-19.9	1.7	-0.8	-20.3	0.8	-5.7	-19.9	0	1.5	-17.9	-7.6	3.2	-18.7	-1.6	-1.4
ABalaaaparr	322	-20.4	0.2	-3.4	-19.9	1.7	-0.8	-20.3	0.8	-5.7	-19.9	0	1.5	-18.1	-7.6	2.7	-18.8	-1.7	-1.9
ABalaaaparr	323	-20.4	0	-3.4	-19.9	1.7	-1.8	-20.5	1.4	-4.7	-20.4	-0.3	1	-18.1	-7.6	2.7	-18.8	-1.7	-1.9
ABalaaaparr	324	-20.4	0	-3.4	-19.9	1.7	-1.8	-20.5	1.4	-4.7	-20.6	-0.2	1.5	-17.8	-7.4	2.2	-19.3	-1.5	-1.4
ABalaaaparr	325	-20.8	0	-2.4	-19.9	1.7	-0.8	-20.8	1.9	-4.7	-20.6	-0.2	1.5	-17.8	-7.6	2.5	-19.3	-1.5	-1.4
ABalaaaparr	326	-20.8	0	-2.9	-19.9	1.7	-0.8	-20.8	1.9	-4.7	-20.7	-0.2	1	-17.8	-7.6	2.5	-19.4	-2.1	-1.9
ABalaaaparr	327	-20.8	0	-2.9	-20.3	1.9	-0.3	-20.6	1.7	-5.2	-20.7	-0.2	1	-17.8	-7.8	2.7	-19.5	-1.9	-1.4
ABalaaaparr	328	-20.8	0.4	-2.4	-20.3	1.9	-0.3	-20.6	1.7	-5.2	-20.7	0	1	-17.8	-7.8	2.7	-19.5	-1.9	-1.4
ABalaaaparr	329	-20.8	0.4	-2.4	-20.1	1.7	-0.8	-20.6	1.7	-4.7	-20.7	0	1	-17.8	-7.9	3	-19.4	-2.1	-0.4
ABalaaaparr	330	-20.8	0	-2.4	-20.1	1.7	-0.8	-20.6	1.7	-4.7	-21.1	-0.2	0	-17.7	-8.2	3.2	-19.4	-2.1	-0.4
ABalaaaparr	331	-20.8	0	-2.4	-20.1	1.7	0.1	-20.8	2	-4.2	-21.1	-0.2	0	-17.7	-8.2	3.2	-19.2	-2.2	0
ABalaaaparr	332	-20.6	0.3	-1.9	-20.1	1.7	0.1	-20.8	2	-4.2	-21.1	-0.2	0	-18.1	-7.6	3.2	-19.2	-2.2	0
ABalaaaparr	333	-20.6	0.3	-1.9	-19.9	2.1	0.1	-20.8	2.4	-4.2	-20.9	-0.5	0.5	-18.1	-7.6	3.2	-19.4	-1.7	0.5
ABalaaaparr	334	-20.4	0.5	-1.4	-19.9	2.1	0.1	-20.8	2.4	-4.2	-20.9	-0.5	0.5	-17.4	-7.9	3.2	-19.4	-1.7	0.5
ABalaaaparr	335	-20.4	0.5	-1.4	-20.1	2.1	-0.3	-20.6	2.7	-4.2	-20.9	0.1	0	-17.4	-8.1	3.7	-19.4	-1.7	0.5
ABalaaaparr	336	-20.6	0.5	-1.4	-20.1	2.1	-0.3	-20.6	2.7	-4.2	-20.9	0.1	0	-17.4	-8.1	3.7	-19.5	-1.5	0.5
ABalaaaparr	337	-20.6	0.5	-1.4	-20.1	1.9	0.1	-20.5	2.9	-4.2	-21.3	0	-1	-17.6	-8.4	3.2	-19.5	-1.5	0.5
ABalaaaparr	338	-20.5	0.9	-0.9	-20.1	1.9	0.1	-20.5	2.9	-4.2	-21.3	0	-1	-17.6	-8.4	3.2	-19.2	-1.7	0
ABalaaaparr	339	-20.9	0.7	-1.4	-20.3	2.2	-0.3	-20.1	2.6	-3.6	-21.1	-0.5	0	-17.2	-8.6	3.7	-19.7	-1.5	0
ABalaaaparr	340				-20.3	2.2	-0.3	-20.1	2.6	-3.6	-21.1	-0.5	0	-17.2	-8.6	3.7
ABalaaaparr	341				-20.3	2.4	0.1	-20.3	2.4	-3.6	-21.1	-0.2	-0.5	-16.9	-8.5	4.2
ABalaaaparr	342				-20.3	2.4	0.1	-20.5	2.7	-4.2	-21.4	0	-0.5	-16.6	-8.4	4.7
ABalaaaparr	343				-20.1	2.4	-0.3							-16.6	-8.4	4.7
ABalaaaparr	344				-20.1	2.4	-0.3							-16.2	-8.3	5.2
ABalaaaparr	345				-20.3	2.6	-0.8							-16.2	-8.3	5.2
ABalaaaparr	346				-20.3	2.6	-0.8							-16.3	-8.3	5
ABalaaaparr	347				-20.7	2.1	-1.3							-16.4	-8.3	4.7
ABalaaaparr	348				-20.7	2.1	-1.3							-16.4	-8.3	4.7
ABalaaaparr	349				-20.5	1.9	-0.3							-16.4	-8.3	4.5
ABalaaaparr	350				-20.5	1.9	-0.3							-16.4	-8.3	4.5
ABalaaaparr	351				-20.1	2.1	-0.3							-16.5	-8.3	4.2
ABalaaaparr	352				-20.1	2.1	-0.3							-16.5	-8.3	4.2
ABalaaaparr	353				-20.3	2.2	-1.8							-16.5	-8.3	4.2
ABalaaaparr	354				-20.3	2.2	-1.8							-16.4	-8.3	4.2
ABalaaaparr	355				-19.9	2.1	-1.8							-16.4	-8.3	4.2
ABalaaaparr	356				-19.9	2.1	-1.8							-16.4	-8.3	4.2
ABalaaaparr	357				-19.9	2.1	-1.8							-16.3	-8.3	4.2
ABalaaaparr	358				-20.5	2.2	-1.3
ABalaaapp	175	-15.4	-5	-0.4	-12.7	-5.5	1.7	-17	-6.6	-1.1	-14.5	-4.3	-1.5	-13.1	-7.1	-4.2	-13.1	-7.4	-3.4
ABalaaapp	176	-15.4	-5	-0.4	-12.7	-5.5	1.7	-17	-6.6	-1.1	-14.5	-4.3	-1.5	-13.1	-7.1	-4.2	-13.1	-7.4	-3.4
ABalaaapp	177	-15.6	-5.4	-1.4	-11.8	-4.7	1.7	-16.8	-7.4	-2.1	-14.5	-4.1	-1.5	-13.4	-7.7	-3.7	-12.9	-7	-4.4
ABalaaapp	178	-15.6	-5.4	-1.4	-11.8	-4.7	1.7	-16.8	-7.4	-2.1	-14.5	-4.1	-1.5	-13.4	-7.7	-3.7	-12.9	-7	-4.4
ABalaaapp	179	-15.6	-5.4	-0.4	-11.3	-5	1.1	-17	-7.3	-2.6	-13.2	-4.4	-2	-13.5	-8.5	-2.2	-12.8	-6.9	-5.9
ABalaaapp	180	-15.6	-5.4	-0.4	-11.3	-5	1.1	-17.2	-7.4	-2.6	-13.2	-4.4	-2	-13.5	-8.5	-2.2	-12.5	-6.2	-5.4
ABalaaapp	181	-15.9	-6	-0.9	-11.1	-4.2	1.1	-17.2	-7.4	-2.6	-13.4	-3.8	-1	-13.8	-8.7	-3.7	-12.5	-6.2	-5.4
ABalaaapp	182	-15.9	-6	-0.9	-12.4	-4.1	1.7	-17.2	-8.1	-2.1	-14.8	-4.1	-1	-15	-7.2	-2.7	-13.4	-5.7	-4.9
ABalaaapp	183	-16.4	-6.7	-0.4	-12.4	-4.1	1.7	-17.2	-8.1	-2.1	-14.8	-4.1	-1	-15	-7.2	-2.7	-13.4	-5.7	-4.9
ABalaaapp	184	-16.9	-6.6	-0.9	-13.9	-4	2.2	-18.3	-6.8	-0.1	-15.5	-3.8	-1.5	-14.4	-6.5	-2.2	-14.5	-6.4	-4.4
ABalaaapp	185	-16.9	-6.6	-0.9	-13.9	-4	2.2	-17.9	-6.6	0.8	-15.5	-3.8	-1.5	-14.4	-6.5	-2.2	-15.2	-7	-3.9
ABalaaapp	186	-17.3	-6.3	-0.9	-15.2	-4.6	2.7	-17.9	-6.6	0.8	-15.4	-3.4	-2	-14.3	-6	-1.2	-15.2	-7	-3.9
ABalaaapp	187	-17.3	-6.3	-0.9	-15.2	-4.6	2.7	-17.6	-5.9	1.3	-15.4	-3.4	-2	-14.3	-6	-1.2	-15.9	-7	-4.4
ABalaaapp	188	-16.6	-5.5	-1.4	-16.8	-5.4	2.2	-17.2	-6.4	1.8	-15.9	-3.5	-2.5	-14.6	-5.6	-1.2	-15.9	-7	-4.4
ABalaaapp	189	-16.6	-5.5	-1.4	-16.4	-6	1.7	-17.2	-6.4	1.8	-16.1	-3.5	-3	-15.3	-5.7	-1.7	-16.6	-7.1	-4.9
ABalaaapp	190	-17.2	-4.9	-1.9	-16.4	-6	1.7	-17	-6.2	1.8	-16.1	-3.5	-3	-15.3	-5.7	-1.7	-16.8	-7.3	-5.4
ABalaaapp	191	-17.2	-4.9	-1.9	-16.6	-5.9	1.1	-17	-6.2	1.8	-16.6	-3.6	-2.5	-15.6	-5	-2.7	-16.8	-7.3	-5.4
ABalaaapp	192	-17.1	-4.7	-3.4	-16.6	-5.9	1.1	-17	-6.6	1.8	-16.6	-3.6	-2.5	-15.6	-5	-2.7	-17.6	-6.5	-4.9
ABalaaapp	193	-17.6	-5	-2.4	-17.4	-4.7	0.1	-17.2	-6.8	1.3	-16.6	-3.6	-3.5	-16	-4.7	-2.7	-17.6	-6.5	-4.9
ABalaaapp	194	-17.6	-5	-2.4	-17.8	-4.5	0.6	-17.2	-6.8	1.3	-17.5	-3.6	-2.5	-16	-4.1	-3.2	-17.4	-6.5	-4.9
ABalaaapp	195	-17.2	-5.2	-2.4	-17.8	-4.5	0.6	-17.6	-6.8	0.8	-17.5	-3.6	-2.5	-16	-4.1	-3.2	-17.5	-7.4	-4.9
ABalaaapp	196	-17.2	-5.2	-2.4	-18	-4	0.1	-17.4	-6.6	1.3	-17.8	-4	-2	-15.8	-4.1	-3.2	-17.5	-7.4	-4.9
ABalaaapp	197	-17	-4.9	-2.9	-18	-4	0.1	-17.4	-6.6	1.3	-17.8	-4	-2	-15.8	-4.1	-3.2	-18	-7	-4.9
ABalaaapp	198	-17	-4.9	-2.9	-18.4	-3.7	-0.8	-17.4	-6.8	0.3	-17.5	-3.8	-1.5	-16.7	-3.7	-3.2	-18	-7	-4.9
ABalaaapp	199	-17.2	-5.2	-2.9	-18.4	-3.7	-0.8	-17.4	-6.8	0.3	-17.5	-3.8	-1.5	-16.7	-3.7	-3.2	-19.2	-6.6	-4.9
ABalaaapp	200	-17.8	-5.2	-2.9	-18.2	-3.9	-0.8	-17.6	-6.8	-0.6	-17.8	-4.3	-3	-16.3	-4.2	-3.7	-18.3	-7	-4.9
ABalaaapp	201	-17.8	-5.2	-2.9	-18.8	-3.5	-0.8	-17.2	-7.1	-0.1	-18.2	-4.7	-1.5	-17.6	-4.2	-4.7	-18.3	-7	-4.9
ABalaaapp	202	-17.8	-5.4	-3.4	-18.8	-3.5	-0.8	-17.2	-7.1	-0.1	-18.2	-4.7	-1.5	-17.6	-4.2	-4.7	-18.2	-7.2	-4.9
ABalaaapp	203	-17.8	-5.4	-3.4	-17.6	-4.3	-0.3	-17.7	-6.6	-1.1	-19.1	-5.2	-2	-18.3	-4.5	-5.8	-18.2	-7.2	-4.9
ABalaaapp	204	-17.8	-5.2	-3.9	-17.6	-4.3	-0.3	-17.7	-6.6	-1.1	-19.1	-5.2	-2	-18.3	-4.5	-5.8	-18	-7	-4.4
ABalaaapp	205	-17.8	-5.2	-3.9	-18.3	-3.5	-0.8	-17.6	-7.1	-1.1	-19.2	-5.3	-2	-18.4	-5.2	-5.2	-18.3	-6.6	-4.4
ABalaaapp	206	-18	-5	-3.9	-18.3	-3.5	-0.8	-17.7	-7.3	-1.6	-19.2	-5.3	-2	-18.4	-5.2	-5.2	-18.3	-6.6	-4.4
ABalaaapp	207	-18	-5	-3.9	-18	-4.2	-0.3	-17.7	-7.3	-1.6	-19.9	-5.4	-2	-18.2	-5.7	-6.3	-18	-6.5	-4.4
ABalaaapp	208	-17.6	-5.5	-3.4	-18.6	-3.5	0.1	-18.8	-6.9	-2.1	-19.9	-5.4	-2	-18.7	-5.7	-6.3	-18	-6.5	-4.4
ABalaaapp	209	-17.5	-5.9	-3.4	-18.6	-3.5	0.1	-18.8	-6.9	-2.6	-19.9	-5.4	-2	-18.7	-5.7	-6.3	-17.9	-6.3	-4.4
ABalaaapp	210	-17.5	-5.9	-3.4	-18.8	-3.7	0.6	-18.8	-6.9	-2.6	-19.1	-5.2	-2	-19	-5.4	-4.7	-17.9	-6.1	-4.9
ABalaaapp	211	-17.6	-5.7	-2.4	-18.8	-3.7	0.6	-18.8	-6.6	-3.1	-19.1	-5.2	-2	-19	-5.4	-4.7	-17.9	-6.1	-4.9
ABalaaapp	212	-17.6	-5.7	-2.4	-18.8	-4.2	0.1	-18.8	-6.6	-3.1	-19.2	-4.8	-2.5	-19	-5.6	-4.2	-18.1	-5.9	-5.4
ABalaaapp	213	-17.6	-5.5	-2.9	-18.8	-4.6	0.6	-19	-6.4	-3.1	-18.7	-5	-2	-18.9	-5.6	-4.7	-18.1	-5.9	-5.4
ABalaaapp	214	-17.6	-5.5	-2.9	-18.8	-4.6	0.6	-19.2	-6.6	-3.1	-18.7	-5	-2	-18.9	-5.6	-4.7	-18.1	-5.9	-5.4
ABalaaapp	215	-17.8	-5.7	-2.4	-19.1	-4.4	0.6	-19.2	-6.6	-3.1	-19.1	-5.7	-2	-18.6	-5	-4.2	-19.4	-5.5	-5.4
ABalaaapp	216	-17.8	-5.7	-2.4	-19.1	-4.4	0.6	-19	-6.6	-3.1	-19.1	-5.7	-2	-18.6	-5	-4.2	-19.4	-5.5	-5.4
ABalaaapp	217	-18	-5.3	-1.9	-18.8	-3.9	0.6	-18.8	-6.1	-3.1	-19.2	-5.3	-2	-18.2	-5.3	-5.2	-19.3	-5.7	-4.9
ABalaaapp	218	-18	-5.2	-1.9	-18.8	-3.9	0.6	-18.8	-6.1	-3.1	-19.2	-5.3	-2	-18.2	-5.3	-5.2	-19.3	-5.7	-4.9
ABalaaapp	219	-18	-5.2	-1.9	-18.8	-4.2	0.6	-19.2	-6.2	-3.6	-19.4	-5.2	-2.5	-18.4	-4.6	-6.3	-19.3	-5.7	-5.4
ABalaaapp	220	-18	-5.5	-1.4	-19.2	-3.9	-0.3	-19.2	-6.2	-3.6	-19.8	-5.2	-3	-18	-3.7	-5.8	-18.9	-5.7	-5.9
ABalaaapp	221	-18	-5.5	-1.4	-19.2	-3.9	-0.3	-19	-6.2	-4.2	-19.8	-5.2	-3	-18	-3.7	-5.8	-18.9	-5.7	-5.9
ABalaaapp	222	-18.2	-5	-1.4	-19	-3.7	-0.3	-19.7	-5.6	-4.2	-19.6	-5	-3	-17.8	-4.3	-5.8	-18.6	-5.7	-6.4
ABalaaapp	223	-18.2	-5	-1.4	-19	-3.7	-0.3	-19.7	-5.6	-4.2	-19.6	-5	-3	-17.8	-4.3	-5.8	-18.6	-5.7	-6.4
ABalaaapp	224	-18.5	-4.6	-1.9	-18.6	-3.5	-0.3	-19.2	-5	-3.1	-19.4	-4.8	-4.5	-17.7	-3.7	-5.8	-18.6	-5.7	-5.7
ABalaaapp	225	-18.7	-4.3	-2.4	-18.2	-4	1.1	-19	-4.2	-3.6	-20.3	-3.8	-3.5	-18.1	-3.9	-5.8	-18.5	-5	-5.4
ABalaaappl	226	-20.4	-2.5	-2.9	-19.6	-3	0.1	-21.2	-2.5	-4.2	-22.3	-1.9	-1	-20	-3.3	-4.7	-18.9	-4.8	-4.9
ABalaaappl	227	-20.4	-2.5	-2.9	-19.6	-3	0.1	-21.2	-2.5	-4.2	-22.3	-1.9	-1	-20	-3.3	-4.7	-18.9	-4.8	-4.9
ABalaaappl	228	-20.5	-2.6	-3.4	-20.2	-2.6	-0.3	-21	-3.2	-4.2	-22.5	-3.2	-1.5	-20.4	-3.5	-5.8	-19.9	-6.3	-4.7
ABalaaappl	229	-20.5	-2.6	-3.4	-20.2	-2.6	-0.3	-21	-3.2	-4.2	-22.5	-3.2	-1.5	-20.4	-3.5	-5.8	-19.7	-6.4	-5.4
ABalaaappl	230	-20.6	-3.3	-2.9	-20.4	-2.4	-0.8	-21.4	-2.8	-4.7	-22.6	-3.4	-0.5	-21.1	-3.6	-5.2	-19.7	-6.4	-5.4
ABalaaappl	231	-20.3	-3	-3.4	-20.4	-2.4	-0.8	-21.4	-2.1	-5.7	-22.6	-3.9	0	-21.4	-2	-5.8	-19.2	-6.6	-5.4
ABalaaappl	232	-20.3	-3	-3.4	-21	-1.9	-1.3	-21.4	-2.1	-5.7	-22.6	-3.9	0	-21.4	-2	-5.8	-19.2	-6.6	-5.4
ABalaaappl	233	-20.5	-2.9	-3.4	-20.3	-3.1	-0.3	-21.2	-2.5	-5.2	-22.4	-4.5	0	-21	-2.5	-6.3	-19.8	-5.8	-4.9
ABalaaappl	234	-20.3	-3	-3.9	-20.3	-3.1	-0.3	-21.2	-2.5	-5.2	-22.4	-4.5	0	-21	-2.5	-6.3	-19.8	-5.8	-4.9
ABalaaappl	235	-20.3	-3	-3.9	-20.1	-3.6	-0.3	-21	-2.5	-5.2	-22.3	-4.7	-1	-21.1	-2.7	-6.3	-18.9	-5.7	-4.9
ABalaaappl	236	-20.3	-3.1	-3.4	-20.1	-3.6	-0.3	-21.2	-3.3	-5.2	-21.9	-4.7	-0.5	-20.9	-3.8	-6.3	-19.6	-5.3	-4.9
ABalaaappl	237	-20.5	-3.1	-3.4	-19.3	-4.3	0.1	-21.2	-3.3	-5.2	-21.9	-4.7	-0.5	-20.9	-3.8	-6.3	-19.6	-5.3	-4.9
ABalaaappl	238	-20.5	-3.1	-3.4	-19.4	-3.7	0.6	-20.8	-3.5	-5.7	-21.5	-5.4	0.5	-20.9	-3.9	-5.8	-19.6	-4.6	-5.4
ABalaaappl	239	-20.7	-2.8	-2.9	-19.4	-3.7	0.6	-20.8	-3.5	-5.7	-21.5	-5.4	0.5	-20.9	-3.9	-5.8	-19.4	-4.4	-4.9
ABalaaappl	240	-20.5	-2.8	-2.9	-19.5	-3.9	1.1	-20.7	-3.8	-5.7	-20.8	-5.5	1	-20.9	-4.5	-5.2	-19.4	-4.4	-4.9
ABalaaappl	241	-20.5	-2.8	-2.9	-19.5	-3.9	1.1	-20.5	-4.2	-5.2	-20.8	-5	1	-20.8	-5.2	-4.7	-19.4	-4.4	-4.9
ABalaaappl	242	-20.3	-3	-3.4	-19.6	-3.4	1.7	-20.5	-4.2	-5.2	-20.8	-5	1	-20.8	-5.2	-4.7	-19.4	-4.4	-4.4
ABalaaappl	243	-20.3	-2.6	-3.4	-19.6	-3.2	1.1	-20.5	-4.2	-5.2	-20.8	-5	1.5	-20.5	-5.1	-4.2	-19.1	-5.3	-3.9
ABalaaappl	244	-20.3	-2.6	-3.4	-19.6	-3.2	1.1	-20.5	-4.2	-5.2	-20.7	-4.9	0.5	-20.4	-4.8	-3.7	-19.1	-5.3	-3.9
ABalaaappl	245	-20.5	-2.9	-2.4	-19.4	-3.4	1.1	-20.5	-4.2	-5.2	-20.7	-4.9	0.5	-20.4	-4.8	-3.7	-19.2	-4.9	-4.4
ABalaaappl	246	-20.5	-2.9	-2.4	-19.4	-3.4	1.1	-20.7	-4.2	-4.2	-20.8	-4.7	0.5	-20.4	-4.8	-4.2	-18.4	-5.9	-4.4
ABalaaappl	247	-20.3	-3.1	-1.9	-19.2	-3.7	0.6	-20.7	-4.2	-4.2	-20.8	-4.7	0.5	-20.4	-4.8	-4.2	-18.9	-5.3	-3.9
ABalaaappl	248	-19.8	-3.2	-1.9	-19.2	-3.7	0.6	-20.8	-3.8	-3.6	-20.8	-4.5	-0.5	-20.4	-4.4	-4.2	-18.9	-5.3	-3.9
ABalaaappl	249	-19.8	-3.2	-1.9	-19.2	-3.9	0.6	-20.8	-3.7	-3.6	-20.7	-4.5	0	-20.2	-4.4	-4.2	-18.9	-5.3	-4.9
ABalaaappl	250	-19.9	-3	-2.4	-19.3	-4.1	1.1	-20.8	-3.7	-3.6	-20.7	-4.5	0	-20.2	-4.4	-4.2	-19.2	-5.1	-4.4
ABalaaappl	251	-19.8	-3.3	-1.9	-19.3	-4.1	1.1	-20.9	-3.5	-3.9	-20.8	-4.9	1	-20.1	-4.6	-4.2	-19.2	-5.1	-4.4
ABalaaappl	252	-19.8	-3.3	-1.9	-19.2	-3.9	1.1	-20.9	-3.5	-3.9	-20.8	-4.9	1	-20.1	-4.6	-4.2	-19.2	-4.6	-4.9
ABalaaappl	253	-20.1	-3.1	-1.9	-19.2	-3.9	1.1	-21	-3.3	-4.2	-20.5	-5	0.5	-19.9	-4.2	-4.2	-19.5	-4.4	-4.9
ABalaaappl	254	-20	-3.7	-1.9	-19.2	-4.1	0.6	-20.5	-3.8	-4.7	-20.1	-5.2	0.5	-19.8	-4	-4.7	-19.2	-4.2	-4.9
ABalaaappl	255	-20	-3.7	-1.9	-19	-3.9	1.1	-20.5	-3.8	-4.7	-20.1	-5.2	0.5	-19.8	-4	-4.7	-19.2	-4.2	-4.9
ABalaaappl	256	-20	-3.8	-2.4	-19	-3.9	1.1	-20.1	-3.8	-4.2	-20.3	-5	0.5	-20.1	-4.6	-4.2	-18.8	-4.3	-4.9
ABalaaappl	257	-20	-3.7	-2.4	-19	-3.9	0.1	-20.1	-3.8	-4.2	-20.3	-5	0.5	-20.1	-4.6	-4.2	-18.5	-4.8	-4.9
ABalaaappl	258	-20	-3.7	-2.4	-19	-3.9	0.1	-20.1	-4.2	-4.2	-20.1	-5.2	0.5	-20.1	-4.6	-4.2	-18.5	-4.8	-4.9
ABalaaappl	259	-20	-3.8	-2.9	-19	-4.1	0.6	-20.3	-4.2	-4.7	-20	-5	0.5	-20.1	-4.4	-4.2	-18.8	-4.3	-4.9
ABalaaappl	260	-19.8	-3.7	-2.9	-18.8	-3.9	0.6	-20.3	-4.2	-4.7	-20	-5	0.5	-20.1	-4.4	-4.2	-18	-4.7	-4.9
ABalaaappl	261	-19.8	-3.7	-2.9	-18.8	-3.9	0.6	-20.5	-4	-3.6	-20	-4.8	0.5	-20.1	-4.6	-3.2	-17.8	-4.9	-5.9
ABalaaappl	262	-19.8	-3.5	-2.9	-18.4	-4	0.1	-20.3	-4.4	-3.6	-20.1	-4.8	0.5	-20	-3.5	-3.7	-17.8	-4.9	-5.9
ABalaaappl	263	-19.8	-3.5	-2.9	-18.4	-4	0.1	-20.3	-4.4	-3.6	-20.1	-4.8	0.5	-20	-3.5	-3.7	-17.9	-5	-4.4
ABalaaappl	264	-19.7	-3	-3.4	-17.8	-4.5	0.1	-20.1	-3.8	-4.2	-20	-5	0	-19.9	-3.9	-3.7	-17.7	-4.9	-4.4
ABalaaappl	265	-19.2	-3.6	-2.4	-17.8	-4.5	0.1	-20.1	-3.8	-4.2	-20	-5	0	-19.9	-3.9	-3.7	-17.7	-4.9	-4.4
ABalaaappl	266	-19.2	-3.6	-2.4	-18	-4.7	-0.3	-20.1	-4.2	-4.2	-20	-4.3	-0.5	-20	-3.7	-3.7	-17.5	-4.7	-3.9
ABalaaappl	267	-19.2	-3.4	-2.9	-17.8	-4.9	-1.3	-20.5	-3.2	-4.7	-19.8	-4	-0.5	-19.6	-3.3	-4.7	-17.8	-4.9	-4.9
ABalaaappl	268	-19	-3.6	-1.9	-17.8	-4.9	-1.3	-20.5	-3.2	-4.7	-19.8	-4	-0.5	-19.6	-3.3	-4.7	-17.9	-5.2	-4.9
ABalaaappl	269	-19	-3.6	-1.9	-17.8	-4.4	-0.8	-20.3	-2.8	-4.2	-19.6	-4.3	-0.5	-20	-2.5	-4.2	-17.9	-5.2	-4.9
ABalaaappl	270	-18.8	-3.4	-3.4	-17.8	-4.4	-0.8	-20.3	-2.8	-4.2	-19.6	-4.3	-0.5	-20	-2.5	-4.2	-18.3	-4.5	-3.4
ABalaaappl	271	-18.6	-3.6	-3.4	-17.6	-4.7	-1.8	-20.1	-2.8	-4.7	-19.4	-4.3	-1	-20.3	-3.2	-3.7	-18.2	-4.5	-3.4
ABalaaappl	272	-18.6	-3.6	-3.4	-18	-4.4	-0.8	-20.1	-2.5	-4.7	-19.1	-4.2	-1.5	-20	-3.3	-3.7	-18.3	-4.5	-3.9
ABalaaappl	273	-18.5	-4	-3.4	-18	-4.4	-0.8	-20.1	-2.5	-4.7	-19.1	-4.2	-1.5	-20	-3.3	-3.7	-18.3	-4.5	-3.9
ABalaaappl	274	-18.7	-4.3	-4.4	-17.8	-4.7	-1.8	-20.1	-2.3	-4.7	-19.3	-4.3	-1	-19.9	-3.9	-4.2	-17.8	-4.5	-3.9
ABalaaappl	275	-18.7	-4.3	-4.4	-17.8	-4.7	-1.8	-20.1	-2.3	-4.7	-19.3	-4.3	-1	-19.9	-3.9	-4.2	-18	-4	-3.9
ABalaaappl	276	-18.9	-4.4	-3.9	-18.4	-4.2	-1.3	-20.1	-2.8	-4.7	-19.1	-4.3	0	-19.8	-3.5	-4.7	-18	-4	-3.9
ABalaaappl	277	-19.3	-4.2	-3.4	-18.2	-4.4	-2.3	-20.5	-2.6	-4.7	-19.3	-4.3	0.5	-19.4	-4.2	-4.7	-18.5	-3.7	-3.4
ABalaaappl	278	-19.3	-4.2	-3.4	-18.2	-4.4	-2.3	-20.5	-2.6	-4.7	-19.3	-4.3	0.5	-19.4	-4.2	-4.7	-17.9	-5	-3.4
ABalaaappl	279	-19.1	-4.4	-3.9	-18	-4.4	-0.8	-19.9	-3.2	-4.7	-19.1	-4.5	-0.5	-19.6	-4.4	-5.2	-17.5	-5.3	-2.9
ABalaaappl	280	-19.1	-4.4	-3.9	-18	-4.4	-0.8	-19.9	-3.3	-4.2	-19.1	-4.5	-0.5	-20.1	-4.8	-4.7	-17.5	-5.3	-2.9
ABalaaappl	281	-19.3	-4.4	-3.9	-18	-4.7	-0.3	-19.9	-3.3	-4.2	-19.1	-4.5	-0.5	-20.1	-4.8	-4.7	-18.3	-4.6	-3.4
ABalaaappl	282	-19.1	-4.6	-3.9	-18	-4.7	-0.3	-19.9	-3.5	-4.2	-19.6	-4.7	-1	-19.7	-5.1	-4.7	-18.5	-4.8	-2.9
ABalaaappl	283	-19.1	-4.6	-3.9	-18.2	-4.7	-1.8	-19.9	-3.5	-4.2	-19.6	-4.7	-1	-19.7	-5.1	-4.7	-18.5	-4.8	-2.9
ABalaaappl	284	-19.2	-3.9	-3.4	-18.2	-4.7	-1.3	-20.1	-3.3	-4.2	-19.4	-4.8	-0.5	-19.7	-4.9	-4.2	-18.2	-5.6	-3.9
ABalaaappl	285	-19.3	-4.2	-3.4	-18.2	-4.7	-1.3	-20.1	-3.7	-3.6	-19.6	-4.8	-0.5	-19.4	-4.7	-4.2	-18.4	-5	-3.4
ABalaaappl	286	-19.3	-4.2	-3.4	-18.2	-4.7	-0.3	-20.1	-3.7	-3.6	-19.6	-4.8	-0.5	-19.4	-4.7	-4.2	-18	-5.2	-3.4
ABalaaappl	287	-19.1	-4.1	-2.9	-18.2	-4.7	-0.3	-20.1	-3.5	-3.1	-19.8	-4.5	0	-19.7	-5.1	-3.7	-18	-5.2	-3.4
ABalaaappl	288	-18.7	-4.1	-3.4	-18.4	-4.6	-0.8	-20.1	-3.5	-3.1	-19.8	-4.5	0	-19.7	-5.1	-3.7	-18.2	-4.8	-2.9
ABalaaappl	289	-18.7	-4.1	-3.4	-18.4	-4.4	-0.3	-20.1	-3.5	-3.6	-19.8	-4.7	0.5	-19.5	-5.2	-2.2	-18.3	-4.6	-3.4
ABalaaappl	290	-18.5	-4.1	-3.4	-18.4	-4.4	-0.3	-20.1	-2.6	-4.7	-19.8	-4.2	1	-18.9	-5.6	-2.2	-18.3	-4.6	-3.4
ABalaaappl	291	-18.7	-4.3	-3.4	-18.6	-4.2	-0.3	-20.1	-2.6	-4.7	-19.8	-4.2	1	-18.9	-5.6	-2.2	-17.8	-4.7	-2.9
ABalaaappl	292	-18.7	-4.3	-3.4	-18.6	-4.2	-0.3	-20.1	-3	-4.2	-20	-4.3	0	-18.7	-5.4	-2.2	-17.8	-4	-2.9
ABalaaappl	293	-18.1	-4.3	-3.9	-18.8	-4.4	-0.3	-20.1	-3	-4.2	-20	-4.3	0	-18.7	-5.4	-2.2	-17.8	-4.1	-1.9
ABalaaappl	294	-18.5	-4.6	-3.4	-18.4	-4.4	-0.3	-20.1	-3	-3.6	-19.6	-3.7	0.5	-18.7	-5.7	-2.7	-17.8	-4.1	-1.9
ABalaaappl	295	-18.5	-4.6	-3.4	-18.4	-4.4	-0.3	-20.1	-2.5	-3.6	-19.6	-3.5	0.5	-18.9	-5.6	-2.7	-17.8	-4	-2.9
ABalaaappl	296	-18.5	-4.3	-3.4	-18.6	-4	-0.3	-20.1	-2.5	-3.6	-19.6	-3.5	0.5	-18.9	-5.6	-2.7	-17.9	-3.8	-2.9
ABalaaappl	297	-18.5	-4.3	-3.4	-18.6	-4	-0.3	-19.7	-2.3	-4.2	-19.8	-3.5	0.5	-18.8	-5.9	-1.7	-17.9	-3.8	-2.9
ABalaaappl	298	-19.1	-4.1	-3.9	-18.8	-3.7	-0.3	-19.7	-2.5	-3.6	-19.4	-3.5	-0.5	-19	-5.7	-2.2	-18.1	-3.8	-3.4
ABalaaappl	299	-18.5	-4.5	-3.9	-18.8	-3.7	-0.3	-19.7	-2.5	-3.6	-19.4	-3.5	-0.5	-19	-5.7	-2.2	-18.1	-3.6	-2.4
ABalaaappl	300	-18.5	-4.5	-3.9	-19	-3.5	-1.3	-20.1	-2.1	-3.1	-19.6	-3.5	0.5	-19.2	-5.4	-1.7	-18.4	-2.8	-2.4
ABalaaappl	301	-18.5	-4.5	-3.4	-19	-3.2	0.1	-20.1	-2.1	-3.1	-19.6	-3.5	0.5	-19.2	-5.4	-1.7	-18.4	-2.8	-2.4
ABalaaappl	302	-18.7	-4.4	-3.9	-19	-3.2	0.1	-20.1	-2.3	-3.6	-19.8	-3.8	1	-19.5	-5.8	-2.2	-18.6	-3.2	-2.9
ABalaaappl	303	-18.7	-4.4	-3.9	-18.7	-3.2	-0.3	-20.1	-2.5	-4.2	-19.6	-3.8	1	-19.6	-4.9	-2.2	-18.2	-3.2	-1.9
ABalaaappl	304	-19.3	-4.1	-3.4	-18.7	-3.2	-0.3	-20.1	-2.5	-4.2	-19.6	-3.8	1	-19.6	-4.9	-2.2	-18.2	-3.2	-1.9
ABalaaappl	305	-19.5	-4.4	-2.9	-18.8	-3	0.6	-19.9	-2.3	-3.6	-19.8	-3.5	1.5	-19.9	-4.9	-2.2	-18.4	-3.6	-2.4
ABalaaappl	306	-19.5	-4.4	-2.9	-19	-3.4	-0.3	-19.9	-2.3	-3.6	-19.8	-3.5	1.5	-19.9	-4.9	-2.2	-18.4	-3.6	-1.4
ABalaaappl	307	-19.4	-3.9	-2.9	-19	-3.4	-0.3	-20.1	-2	-4.2	-19.4	-4	1.5	-19.7	-5.1	-2.2	-18.8	-4.1	-0.9
ABalaaappl	308	-19.4	-3.4	-2.4	-19	-3	-0.8	-20.1	-2	-4.2	-19.3	-3.5	2	-19	-5.4	-2.2	-18.8	-4.1	-0.9
ABalaaappl	309	-19.4	-3.4	-2.4	-19	-3	-0.8	-20.1	-2	-4.2	-19.3	-3.5	2	-19	-5.4	-2.2	-18.4	-3.6	-2.4
ABalaaappl	310	-19.6	-3.2	-3.4	-18.4	-3.5	-0.3	-19.9	-2	-4.7	-18.7	-3.5	2	-19.5	-5.1	-2.7	-18.4	-3.6	-1.4
ABalaaappl	311	-19.2	-3	-2.9	-18.5	-3	0.1	-19.9	-2	-5.7	-19.1	-3.3	2	-19.2	-5.4	-2.7	-18.4	-3.6	-1.4
ABalaaappll	312	-19.6	-1.1	-2.9	-18.8	-0.6	-0.8	-20.1	-0.8	-4.7	-19.3	-2.3	0.5	-19.6	-3.6	-2.7	-18.4	-2.7	-0.9
ABalaaappll	313	-19.6	-1.1	-2.9	-18.8	-0.6	-0.8	-20.1	-0.8	-4.7	-19.3	-2.3	0.5	-19.6	-3.6	-2.7	-18.4	-2.7	-0.9
ABalaaappll	314	-19.9	-1.1	-3.4	-19	-0.2	-0.3	-20.5	-0.8	-4.7	-19.3	-1.7	1	-19.8	-3	-3.7	-18.3	-1.9	0.5
ABalaaappll	315	-19.9	-1.1	-3.4	-19	-0.2	-0.3	-20.5	-0.8	-4.7	-19.3	-1.7	1	-19.8	-3	-3.7	-18.3	-1.9	0.5
ABalaaappll	316	-20	-1.3	-3.9	-19.2	-0.2	-0.3	-20.5	0	-4.2	-19.3	-1.7	1	-19.8	-3.3	-3.7	-18.2	-2.3	0
ABalaaappll	317	-20	-1.3	-3.9	-19.2	-0.2	-0.3	-20.5	0	-4.2	-19.3	-1.7	1	-19.8	-3.3	-3.7	-18.2	-2.3	0
ABalaaappll	318	-20	-1.5	-3.4	-19.6	-0.4	-0.3	-20.5	-0.6	-4.2	-20	-2	0.5	-19.5	-3	-3.7	-18.2	-2.9	-0.4
ABalaaappll	319	-20	-1.5	-3.4	-19.6	-0.4	-0.3	-20.5	-0.6	-4.2	-20	-2	0.5	-19.4	-2.6	-4.7	-18.1	-3.4	0
ABalaaappll	320	-20.2	-1.9	-3.4	-19.2	-0.4	-0.3	-20.6	-0.4	-3.6	-20.4	-1.5	1.5	-19.4	-2.6	-4.7	-18.1	-3.4	0
ABalaaappll	321	-20.2	-1.9	-3.4	-19.2	-0.4	-0.3	-20.6	-0.4	-3.6	-20.4	-1.5	1.5	-20.2	-3	-3.7	-18.1	-3.4	0.5
ABalaaappll	322	-20.8	-2.1	-2.9	-19.7	-0.8	0.1	-21	-0.6	-4.7	-20.5	-2.2	2	-20.2	-3	-3.7	-18.1	-3.4	0.5
ABalaaappll	323	-20.8	-2.1	-2.9	-19.7	-0.8	0.1	-21	-0.6	-4.7	-20.5	-1.8	2	-20.2	-3	-4.7	-18.3	-3.8	0
ABalaaappll	324	-20.5	-2.6	-3.4	-19.9	-1.1	1.1	-21	-0.8	-3.6	-20.5	-1.8	2	-19.8	-3.7	-4.7	-18.6	-3.7	0
ABalaaappll	325	-20.5	-2.6	-3.4	-19.9	-1.1	1.1	-21	-0.8	-3.6	-20.7	-2.5	1	-19.8	-3.7	-4.7	-18.6	-3.7	0
ABalaaappll	326	-20.5	-2.6	-3.4	-19.5	-0.8	0.6	-20.8	-0.6	-4.2	-20.7	-2.5	1	-20	-3.5	-4.2	-18.5	-4.5	-0.4
ABalaaappll	327	-20.1	-2.8	-3.4	-19.5	-0.8	0.6	-20.8	-0.6	-4.2	-20.7	-2.8	2	-20	-3.5	-4.2	-18.5	-4.5	-0.4
ABalaaappll	328	-20.1	-2.8	-3.4	-20.3	-1	-0.3	-20.6	-0.3	-3.6	-20.7	-2.8	2	-20.6	-3.2	-3.7	-18.8	-4.1	0.5
ABalaaappll	329	-20.1	-2.6	-3.4	-20.3	-1	-0.3	-20.6	-0.3	-3.6	-21	-3.2	1	-20.6	-3.2	-3.7	-18.5	-4.1	0.5
ABalaaappll	330	-20.1	-2.6	-3.4	-20.5	-1	-0.8	-21	0	-4.2	-21	-3.2	1	-20.6	-3.2	-3.2	-18.5	-4.1	0.5
ABalaaappll	331	-20.3	-2.5	-2.9	-20.5	-1	-0.8	-21	0	-4.2	-21.2	-2.9	0.5	-20.3	-3	-2.7	-18.5	-4.5	0.5
ABalaaappll	332	-20.3	-2.5	-2.9	-20.1	-1	0.1	-21	0.2	-4.2	-21.2	-2.9	0.5	-20.3	-3	-2.7	-18.5	-4.5	0.5
ABalaaappll	333	-20.5	-2.6	-2.9	-20.1	-1	0.1	-21	0.2	-4.2	-21.6	-3.4	0.5	-20.2	-2.7	-2.7	-18.8	-3.9	1
ABalaaappll	334	-20.5	-2.6	-2.9	-20.3	-0.8	-0.3	-21	0.2	-4.7	-21.2	-3.7	0	-20.2	-2.7	-2.7	-18.8	-4.1	0.5
ABalaaappll	335	-20.3	-2.6	-2.4	-20.3	-0.8	-0.3	-21	0.2	-4.7	-21.2	-3.7	0	-20	-3.2	-2.7	-18.8	-4.1	0.5
ABalaaappll	336	-20.3	-2.6	-2.4	-20.3	-1	0.1	-20.6	0.2	-4.2	-21.8	-2.9	-0.5	-19.6	-3.8	-2.2	-18.6	-3.9	0.5
ABalaaappll	337	-19.9	-2.8	-1.9	-20.3	-1	0.1	-20.8	0.3	-4.7	-21.8	-2.9	-0.5	-19.6	-3.8	-2.2	-18.6	-3.9	0.5
ABalaaappll	338	-19.9	-2.8	-1.9	-20.8	-1.2	-0.8				-21.4	-2.9	0	-19.8	-4.4	-2.2	-18.3	-3.8	1
ABalaaappll	339	-20.1	-2.3	-1.4	-20.8	-1.2	-0.8				-21.4	-2.9	0	-19.8	-4.4	-2.2	-18.6	-3.7	1
ABalaaappll	340	-20.1	-2.3	-1.4	-20.5	-1.2	0.1				-21.6	-3	-0.5	-19.3	-4.2	-1.7
ABalaaappll	341	-20.4	-2.1	-1.4	-20.5	-1.2	0.1				-21.6	-3	-0.5	-19.4	-4.1	-2
ABalaaappll	342	-20.6	-2.1	-0.9	-20.6	-1	0.1				-21.6	-3	-0.5	-19.4	-4.1	-2
ABalaaappll	343				-20.6	-1	0.1				-21.6	-3	-0.5	-19.4	-4	-2.2
ABalaaappll	344				-20.6	-1.2	-0.3				-21.8	-2.9	-1	-19.4	-4	-2.2
ABalaaappll	345				-20.6	-1.2	-0.3				-21.9	-2.7	-1.5	-19.3	-4	-1.2
ABalaaappll	346				-20.7	-0.8	-0.8							-19.3	-4	-1.2
ABalaaappll	347				-20.7	-0.8	-0.8							-19.5	-3.7	-2.2
ABalaaappll	348				-20.5	-0.5	0.6							-19.6	-3.5	-1.7
ABalaaappll	349				-20.5	-0.5	0.6							-19.6	-3.5	-1.7
ABalaaappll	350				-20.7	-0.7	0.1							-19.6	-3.5	-1.7
ABalaaappll	351				-20.7	-0.7	0.1							-19.6	-3.5	-1.7
ABalaaappll	352				-20.5	-1	-0.3							-19.4	-4.2	-1.2
ABalaaappll	353				-20.5	-1	-0.3							-19.6	-4	-1.7
ABalaaappll	354				-20.6	-1.4	-0.3							-19.6	-4	-1.7
ABalaaappll	355				-20.6	-1.4	-0.3							-19.8	-3.9	-1.7
ABalaaappll	356				-20.6	-1.5	0.6							-19.8	-3.9	-1.7
ABalaaappll	357				-20.6	-1.5	0.6							-19.6	-4.2	-1.7
ABalaaappll	358				-20.8	-1.4	0.1							-19.3	-4.5	-1.2
ABalaaappll	359				-20.8	-1.4	0.1
ABalaaappll	360				-20.4	-1.3	-0.3
ABalaaappll	361				-20.4	-1.3	-0.3
ABalaaappll	362				-20.4	-1.3	-0.3
ABalaaappll	363				-20.4	-1.3	-0.3
ABalaaappll	364				-20.7	-0.5	-0.3
ABalaaappll	365				-20.5	-1	-0.3
ABalaaapplr	312	-18.5	-4.3	-2.9	-18.4	-4	-0.3	-19.4	-3.3	-5.2	-18.6	-4.2	3.5	-18.7	-5.9	-1.2	-18.5	-4.5	-1.4
ABalaaapplr	313	-18.5	-4.3	-2.9	-18.4	-4	-0.3	-19.4	-3.3	-5.2	-18.6	-4.2	3.5	-18.7	-5.9	-1.2	-18.5	-4.5	-1.4
ABalaaapplr	314	-18.3	-4.3	-1.9	-18.8	-3.7	0.1	-19.7	-4	-5.2	-18.2	-4.2	3.5	-18.8	-6.3	-1.2	-18.7	-5.3	-0.4
ABalaaapplr	315	-18.3	-4.3	-1.9	-18.8	-3.7	0.1	-19.7	-4	-5.2	-18.2	-4.2	3.5	-18.8	-6.3	-1.2	-18.7	-5.3	-0.4
ABalaaapplr	316	-18.3	-4.6	-1.9	-18.4	-3.7	0.6	-20.1	-3.7	-6.2	-17.8	-3.8	3.5	-19.5	-6.5	-1.2	-18.4	-5.9	-0.9
ABalaaapplr	317	-18.3	-4.6	-1.9	-18.4	-3.7	0.6	-20.1	-3.7	-6.2	-17.8	-3.8	3.5	-19.5	-6.5	-1.2	-18.4	-5.9	-0.9
ABalaaapplr	318	-18.3	-4.8	-1.9	-18.6	-4	0.1	-20.5	-3.5	-6.2	-17.5	-3.8	3	-19.3	-6.5	-1.7	-18.3	-6.1	-1.4
ABalaaapplr	319	-18.3	-4.8	-1.9	-18.6	-4	0.1	-20.5	-3.5	-6.2	-17.5	-3.8	3	-18.8	-6.1	-1.7	-18.1	-6.3	-1.4
ABalaaapplr	320	-18.3	-4.6	-2.4	-18.6	-4	0.6	-20.3	-3.5	-5.2	-18	-3.8	2.5	-18.8	-6.1	-1.7	-18.1	-6.3	-1.4
ABalaaapplr	321	-18.3	-4.6	-2.4	-18.6	-4	0.6	-20.3	-3.5	-5.2	-18	-3.8	2.5	-19.3	-5.9	-1.2	-18.6	-5.5	-1.9
ABalaaapplr	322	-18.7	-4.3	-1.9	-19.2	-3.9	0.1	-20.5	-3.3	-6.2	-17.8	-3.8	2.5	-19.3	-5.9	-1.2	-18.6	-5.5	-1.9
ABalaaapplr	323	-18.7	-4.3	-1.9	-19.2	-3.9	0.1	-20.5	-3.3	-6.2	-18.6	-3.5	3	-19.5	-5.6	-1.7	-18.6	-6.1	-1.9
ABalaaapplr	324	-18.5	-4.6	-2.9	-19.2	-3.9	0.1	-20.5	-3.2	-5.7	-18.6	-3.5	3	-18.7	-5.9	-1.7	-19.1	-6	-1.4
ABalaaapplr	325	-18.5	-4.6	-2.9	-19.2	-3.9	0.1	-20.5	-3.2	-5.7	-18.6	-3.8	2.5	-18.7	-5.9	-1.7	-19.1	-6	-1.4
ABalaaapplr	326	-18.9	-4.4	-2.9	-19.2	-3.7	0.6	-20.5	-3	-5.2	-18.6	-3.8	2.5	-19.3	-5.9	-1.2	-18.5	-6.6	-1.9
ABalaaapplr	327	-18.4	-5	-2.4	-19.2	-3.7	0.6	-20.5	-3	-5.2	-18.9	-3.8	2.5	-19.3	-5.9	-1.2	-18.5	-6.6	-1.9
ABalaaapplr	328	-18.4	-5	-2.4	-19.8	-3.4	0.6	-20.8	-3	-5.7	-18.9	-3.8	2.5	-19.9	-5.4	-1.2	-19	-6	-1.9
ABalaaapplr	329	-18.2	-5.2	-1.4	-19.8	-3.4	0.6	-20.8	-3	-5.7	-19.6	-4.2	2	-19.9	-5.4	-1.2	-18.6	-5.9	-0.9
ABalaaapplr	330	-18.2	-5.2	-1.4	-19.4	-3.4	-0.3	-20.8	-2.6	-5.2	-19.6	-4.2	2	-19.7	-5.8	-1.7	-18.6	-5.9	-0.9
ABalaaapplr	331	-18.6	-5	-1.4	-19.4	-3.4	-0.3	-20.8	-2.6	-5.2	-19.6	-4.2	2	-19.4	-5.6	-1.2	-18.5	-6.6	-0.9
ABalaaapplr	332	-18.6	-5	-1.4	-19.7	-3.6	0.1	-20.8	-2.3	-6.2	-19.6	-4.2	2	-19.4	-5.6	-1.2	-18.5	-6.6	-0.9
ABalaaapplr	333	-18.2	-5	-1.4	-19.7	-3.6	0.1	-20.8	-2.3	-6.2	-19.8	-4.3	2	-19.4	-5.4	-1.2	-19	-5.9	0
ABalaaapplr	334	-18.2	-5	-1.4	-19.9	-3.4	0.6	-20.6	-2.1	-5.2	-19.4	-3.8	1.5	-19.4	-5.4	-1.2	-18.8	-6.4	-0.9
ABalaaapplr	335	-18.1	-4.8	-1.4	-19.9	-3.4	0.6	-20.6	-2.1	-5.2	-19.4	-3.8	1.5	-18.7	-5.2	-1.2	-18.8	-6.4	-0.9
ABalaaapplr	336	-18.1	-4.8	-1.4	-19.7	-3.6	0.6	-20.8	-2.5	-4.7	-20	-3.7	1.5	-17.9	-4.8	-0.2	-18.8	-6.1	-0.4
ABalaaapplr	337	-18.3	-4.5	-0.4	-19.7	-3.6	0.6	-20.7	-2.5	-4.7	-20	-3.7	1.5	-17.9	-4.8	-0.2	-18.8	-6.1	-0.4
ABalaaapplr	338	-18.3	-4.5	-0.4	-20.1	-4	0.6				-20.3	-3.8	1.5	-17.6	-5.3	0.2	-18.6	-5.7	-0.9
ABalaaapplr	339	-18.6	-3.9	0.6	-20.1	-4	0.6				-20.3	-3.8	1.5	-17.6	-5.3	0.2	-18.6	-5.9	0
ABalaaapplr	340	-18.6	-3.9	0.6	-19.9	-4.3	0.6				-20.3	-3.8	1.5	-17.4	-5.5	-0.2
ABalaaapplr	341	-18.6	-3.8	-0.4	-19.9	-4.3	0.6				-20.3	-3.8	1.5	-17.8	-5	-0.2
ABalaaapplr	342	-19.1	-4.1	0	-19.9	-4.3	0.6				-20.7	-4	1	-17.8	-5	-0.2
ABalaaapplr	343				-19.9	-4.3	0.6				-20.7	-4	1	-17.8	-5.1	-0.2
ABalaaapplr	344				-19.9	-3.9	0.6				-20.7	-4	0	-17.8	-5.1	-0.2
ABalaaapplr	345				-19.9	-3.9	0.6				-20.9	-3.9	0	-17.3	-5.1	0.2
ABalaaapplr	346				-20.1	-4	0.1							-17.3	-5.1	0.2
ABalaaapplr	347				-20.1	-4	0.1							-18.1	-5	-0.2
ABalaaapplr	348				-19.9	-3.6	0.6							-18.1	-5	-0.2
ABalaaapplr	349				-19.9	-3.6	0.6							-18.1	-5	-0.2
ABalaaapplr	350				-19.7	-3.9	1.1							-18.2	-5	0.2
ABalaaapplr	351				-19.7	-3.9	1.1							-18.2	-5	0.2
ABalaaapplr	352				-19.7	-3.9	0.6							-18.6	-5.4	-0.2
ABalaaapplr	353				-19.7	-3.9	0.6							-18.4	-5.5	-0.2
ABalaaapplr	354				-19.7	-4.3	0.6							-18.4	-5.5	-0.2
ABalaaapplr	355				-19.7	-4.3	0.6							-18.4	-5.2	-0.2
ABalaaapplr	356				-19.9	-4.3	0.1							-18.4	-5.2	-0.2
ABalaaapplr	357				-19.9	-4.3	0.1							-18.5	-5.9	-0.2
ABalaaapplr	358				-19.9	-4.1	0.6							-18.2	-5.9	0.2
ABalaaapplr	359				-19.9	-4.1	0.6
ABalaaapplr	360				-19.5	-4.1	0.1
ABalaaapplr	361				-19.5	-4.1	0.1
ABalaaapplr	362				-19.3	-4.1	0.1
ABalaaapplr	363				-19.3	-4.1	0.1
ABalaaapplr	364				-19.9	-3.4	-0.3
ABalaaapplr	365				-19.9	-3.6	1.1
ABalaaappr	226	-17.7	-5.9	-2.4	-17.4	-5.7	2.7	-18.8	-5.6	-3.1	-20.3	-4.8	-2.2	-16.6	-4.5	-6.8	-16.9	-5.7	-5.4
ABalaaappr	227	-17.7	-5.9	-2.4	-17.4	-5.7	2.7	-18.8	-5.6	-3.1	-20.3	-4.8	-2.2	-16.6	-4.5	-6.8	-16.9	-5.7	-5.4
ABalaaappr	228	-17.4	-5.2	-2.4	-18	-5.4	1.7	-18.5	-6.1	-2.1	-20.3	-5.7	-1	-16.8	-5.1	-6.8	-16.2	-6.8	-6.4
ABalaaappr	229	-17.4	-5.2	-2.4	-18	-5.4	1.7	-18.5	-6.1	-2.1	-20.3	-5.7	-1	-16.8	-5.1	-6.8	-16.2	-6.8	-6.4
ABalaaappr	230	-17.2	-5.2	-0.4	-18	-5.1	2.7	-18.3	-6.2	-4.2	-20.1	-5.9	-1	-17.6	-5.6	-6.8	-15.5	-6.7	-6.4
ABalaaappr	231	-17.2	-5.2	-0.4	-18.2	-5.2	2.2	-18.3	-6.2	-4.2	-20.5	-6.2	0.5	-18.4	-5.2	-6.8	-15.2	-6.7	-6.9
ABalaaappr	232	-17.2	-5.1	-0.9	-18.2	-5.2	2.2	-19	-6.2	-3.6	-20.5	-6.2	0.5	-18.4	-5.2	-6.8	-15.2	-6.7	-6.9
ABalaaappr	233	-17.3	-4.7	-0.4	-17.3	-6.3	2.2	-19	-6.2	-3.6	-20.3	-6.7	1	-18.1	-5.5	-6.8	-15.7	-6.6	-6.4
ABalaaappr	234	-17.3	-4.7	-0.4	-16.6	-6	3.2	-18.6	-6.6	-4.2	-20.1	-6.9	1	-18.1	-5.5	-6.8	-17.1	-6.2	-5.9
ABalaaappr	235	-17.4	-5.1	0	-16.6	-6	3.2	-18.6	-6.8	-4.2	-20.1	-6.9	1	-18.1	-5.1	-6.3	-17.1	-6.2	-5.9
ABalaaappr	236	-17.4	-5.1	0	-15.8	-6.9	3.2	-18.6	-6.8	-4.2	-19.7	-7	0.5	-17.4	-5.5	-4.7	-16.8	-6.7	-5.4
ABalaaappr	237	-16.8	-5.4	0	-15.8	-6.9	3.2	-18.6	-7.3	-3.1	-19.7	-7	0.5	-17.4	-5.5	-4.7	-17.1	-6.7	-5.9
ABalaaappr	238	-16.6	-5.5	-0.9	-16.5	-7.1	3.7	-18.6	-7.3	-3.1	-18.9	-7.3	0.5	-17.6	-5.1	-4.7	-17.1	-6.7	-5.9
ABalaaappr	239	-16.6	-5.5	-0.9	-16.9	-7.3	3.2	-18.6	-6.9	-3.6	-18.3	-7.2	1	-17.6	-5.1	-4.7	-17.1	-6.5	-5.4
ABalaaappr	240	-16.6	-5.5	-0.9	-16.9	-7.3	3.2	-18.6	-6.9	-3.6	-18.3	-7.2	1	-18	-5.7	-4.2	-17.4	-6.7	-4.9
ABalaaappr	241	-16.6	-5.5	-0.9	-16.9	-7.1	3.2	-18.6	-6.8	-4.2	-18	-7.2	0.5	-17.6	-5.6	-3.7	-17.4	-6.7	-4.9
ABalaaappr	242	-17	-5.6	-0.4	-17.3	-6.4	3.2	-18.6	-6.8	-4.2	-18.3	-7.2	1	-17.6	-5.6	-3.7	-17.2	-6.2	-4.9
ABalaaappr	243	-17.1	-5.9	-0.9	-17.3	-6.4	3.2	-18.8	-6.9	-3.1	-18.3	-7.2	1	-17.4	-5.5	-3.2	-17.2	-6.2	-4.9
ABalaaappr	244	-17.1	-5.9	-0.9	-16.6	-6.2	4.7	-18.8	-6.9	-3.1	-18	-7	1	-17.4	-5.5	-3.2	-17.2	-6.4	-4.4
ABalaaappr	245	-17.1	-6.1	0	-16.6	-6.2	4.7	-18.8	-6.9	-3.1	-18	-7	1	-17.4	-5.6	-3.2	-16.8	-6.7	-4.4
ABalaaappr	246	-17.1	-6.1	0	-16.6	-6.4	3.7	-19	-6.9	-2.6	-18.2	-6.8	0.5	-17.4	-5.6	-2.7	-16.8	-6.7	-4.4
ABalaaappr	247	-17.3	-6.1	0.6	-16.6	-6.2	3.2	-19	-6.9	-2.6	-17.8	-6.7	0	-17.4	-5.6	-2.7	-16.9	-6.2	-5.4
ABalaaappr	248	-17.3	-6.1	0.6	-16.6	-6.2	3.2	-19.2	-6.8	-2.6	-17.8	-6.7	0	-17.1	-5.4	-3.7	-16.9	-6.2	-5.4
ABalaaappr	249	-17.1	-6.3	0	-16.6	-6.2	3.7	-19.2	-6.8	-2.6	-18	-7.3	0	-17.1	-5.4	-3.7	-16.9	-6.2	-5.4
ABalaaappr	250	-17.1	-6.3	0	-16.8	-5.9	3.7	-19.4	-6.4	-2.1	-18.3	-7.2	1	-16.8	-5.2	-3.7	-17.3	-6.5	-4.9
ABalaaappr	251	-17.1	-6.3	0	-16.8	-5.9	3.7	-19	-6.4	-1.1	-18.3	-7.2	1	-17.2	-5.6	-3.7	-17.6	-6.9	-4.9
ABalaaappr	252	-17.1	-6.3	0.6	-16.6	-6.2	2.7	-19	-6.4	-1.1	-17.6	-7	1	-17.2	-5.6	-3.7	-17.6	-6.9	-4.9
ABalaaappr	253	-17.1	-6.3	0.6	-16.8	-6.2	3.2	-19.2	-5.7	-1.1	-17.3	-7.2	1.5	-17.1	-5.8	-2.7	-17.1	-6.4	-4.9
ABalaaappr	254	-17.1	-6.3	0	-16.8	-6.2	3.2	-19.2	-5.7	-1.1	-17.3	-7.2	1.5	-17.1	-5.8	-2.7	-17.1	-6	-4.4
ABalaaappr	255	-17.7	-6.1	-0.4	-16.4	-5.9	3.7	-19.4	-5.6	-2.1	-17.8	-7	1.5	-17.1	-6	-3.2	-17.1	-6	-4.4
ABalaaappr	256	-17.7	-6.1	-0.4	-16.4	-5.9	3.7	-19.4	-5.6	-2.1	-17.8	-7	1.5	-17.2	-6.1	-2.7	-17.2	-5.6	-4.4
ABalaaappr	257	-17.7	-6.4	1.1	-16.6	-6.6	3.2	-19.2	-5.9	-1.1	-17.4	-7.5	1	-17.2	-6.1	-2.7	-17.2	-5.6	-4.4
ABalaaappr	258	-17.7	-6.4	1.1	-17.1	-6.4	4.2	-19.2	-5.9	-1.1	-17.4	-7	1.5	-17.2	-6.1	-2.7	-18.3	-6.5	-2.4
ABalaaappr	259	-17.9	-6.7	0	-17.1	-6.4	4.2	-18.8	-5.9	-1.1	-17.4	-7	1.5	-17.2	-6.1	-2.7	-18.1	-6.5	-2.4
ABalaaappr	260	-17.9	-6.5	0	-16.6	-6.4	3.7	-19	-6.1	-1.1	-17.5	-6.7	2	-17.5	-6	-3.2	-18.1	-6.5	-2.4
ABalaaappr	261	-17.9	-6.5	0	-16.4	-6.9	3.7	-19	-6.1	-1.1	-17.3	-6.5	1.5	-17.3	-6.9	-2.2	-17.8	-6.9	-2.9
ABalaaappr	262	-18.9	-6.1	0.6	-16.4	-6.9	3.7	-19.6	-5.9	-1.1	-17.3	-6.5	1.5	-17.3	-6.9	-2.2	-18.1	-6.1	-2.9
ABalaaappr	263	-18.9	-6.1	0.6	-16.8	-6.7	2.7	-19.6	-5.9	-1.1	-17.3	-6.7	1.5	-17.8	-6.5	-2.2	-18.1	-6.1	-2.9
ABalaaappr	264	-18.5	-6.3	0.6	-16.8	-6.7	2.7	-19.6	-6	-0.6	-17.3	-6.7	1.5	-17.8	-6.5	-2.2	-17.2	-6.2	-2.9
ABalaaappr	265	-18.5	-6.3	0.6	-16.3	-7.4	3.7	-19.6	-6	-0.6	-17.5	-6	2	-17.8	-6.5	-2.2	-17.4	-6.5	-2.4
ABalaaappr	266	-17.9	-6.2	0.6	-16.7	-6.9	2.7	-19.6	-6.1	-0.1	-17.1	-5.8	1.5	-18.2	-6.6	-2.2	-17.4	-6.5	-2.4
ABalaaappr	267	-17.9	-6.2	0.5	-16.7	-6.9	2.7	-19.6	-5.4	-0.1	-17.1	-5.8	1.5	-18.2	-6.6	-2.2	-17.8	-6.1	-1.9
ABalaaappr	268	-17.9	-6.2	0.5	-16.2	-6.9	3.2	-19.6	-5.4	-0.1	-16.9	-6.1	2.5	-18.3	-6.6	-3.2	-17.1	-6.9	-1.9
ABalaaappr	269	-17.9	-6.1	0.4	-16.4	-6.6	4.7	-19.7	-5.2	0.3	-16.8	-6	1.5	-18.3	-6.6	-3.2	-17.1	-6.9	-1.9
ABalaaappr	270	-17.9	-6.1	0.4	-16.4	-6.6	4.7	-19.7	-5.2	0.3	-16.8	-6	1.5	-18.8	-6.1	-2.7	-16.8	-6.9	-1.9
ABalaaappr	271	-17.8	-6	0.3	-16.4	-6.9	3.2	-19.9	-4.9	-0.1	-16.9	-6	2	-18.8	-6.4	-3.2	-16.8	-6.9	-1.9
ABalaaappr	272	-17.8	-6	0.2	-16.4	-6.9	3.2	-19.9	-4.9	-0.1	-16.9	-6	2	-18.8	-6.4	-3.2	-17.4	-6.5	-1.9
ABalaaappr	273	-17.8	-6	0.2	-16.6	-6.9	2.2	-20.3	-4.7	-0.1	-17.1	-5.8	3	-18.3	-6.4	-2.7	-17.1	-6.4	-1.9
ABalaaappr	274	-17.7	-5.9	0	-16.8	-6.7	1.1	-20.3	-4.7	-0.1	-16.9	-6	4	-18.3	-6.4	-2.7	-17.1	-6.4	-1.9
ABalaaappr	275	-17.7	-5.9	0	-16.8	-6.7	1.1	-20.1	-5	-0.6	-16.9	-6	4	-18.1	-6.9	-2.7	-17.4	-6.5	-0.9
ABalaaappr	276	-17.7	-5.9	-0.4	-17	-6.4	2.2	-20.3	-4.5	-0.1	-17.1	-6.2	2.5	-18	-6.9	-3.2	-16.9	-6.7	-0.9
ABalaaappr	277	-18.1	-5.9	-0.4	-16.6	-6.9	3.2	-20.3	-4.5	-0.1	-16.9	-6	3.5	-18	-6.9	-3.2	-16.9	-6.7	-0.9
ABalaaappr	278	-18.1	-5.9	-0.4	-16.6	-6.9	3.2	-20.1	-4.5	-0.1	-16.9	-6	3.5	-17.9	-7.4	-2.7	-16.9	-6.6	-0.4
ABalaaappr	279	-17.9	-6	-0.4	-16.2	-7.4	3.2	-20.1	-4.5	-0.1	-16.9	-6.3	2.5	-17.9	-7.4	-2.7	-17.2	-6.4	-0.4
ABalaaappr	280	-17.9	-6	-0.4	-16.4	-7.3	2.7	-19.9	-4.5	-0.1	-17.5	-6.3	2	-18.1	-7.3	-2.7	-17.2	-6.4	-0.4
ABalaaappr	281	-17.9	-6	-0.4	-16.4	-7.3	2.7	-19.9	-4.5	-0.1	-17.5	-6.3	2	-18.4	-7.5	-2.2	-17.1	-6.2	-0.9
ABalaaappr	282	-17.9	-6	-0.4	-16.3	-7.4	2.7	-20.3	-4.5	0.3	-17.6	-6.5	2.5	-18.4	-7.5	-2.2	-16.7	-6.4	-0.9
ABalaaappr	283	-18.5	-6.3	-0.4	-16.3	-7.4	2.7	-20.3	-5	-0.6	-17.6	-6.5	2.5	-18.1	-7.8	-1.2	-16.7	-6.4	-0.9
ABalaaappr	284	-18.5	-6	-0.9	-16.6	-6.9	3.2	-20.3	-5	-0.6	-17.3	-6.2	2.5	-18.1	-7.8	-1.2	-16.7	-6.4	-0.9
ABalaaappr	285	-18.5	-6	-0.9	-16.4	-6.9	2.7	-20.1	-4.7	0.8	-17.6	-6.2	3	-18.3	-7.4	-2.2	-16.7	-6.4	-0.9
ABalaaappr	286	-18.3	-6.5	-0.9	-16.4	-6.9	2.7	-20.1	-4.7	0.8	-17.6	-6.2	3	-17.9	-7.4	-1.2	-16.3	-7.1	-0.4
ABalaaappr	287	-18.3	-6.5	-0.9	-16.5	-7.4	2.7	-19.7	-4.7	0.3	-17.6	-6.3	3.5	-17.9	-7.4	-1.2	-16.7	-6.6	-0.4
ABalaaappr	288	-18.3	-6.7	0	-16.5	-7.4	2.7	-19.7	-4.7	0.3	-17.6	-6	3.5	-17.6	-7.4	-1.2	-16.7	-6.6	-0.4
ABalaaappr	289	-18.1	-6.5	0.6	-16.5	-7.4	2.7	-19.9	-5.2	-0.1	-17.6	-6	3.5	-17.6	-7.4	-1.2	-17.1	-6.5	0
ABalaaappr	290	-18.1	-6.5	0.6	-16.4	-7.1	2.7	-19.9	-5.2	-0.1	-17.5	-6.2	3.5	-17.4	-7.7	-0.7	-16.8	-7.1	0
ABalaaappr	291	-18.7	-6.7	1.1	-16.4	-7.1	2.7	-19.7	-5	0.3	-17.5	-6.2	3.5	-17.1	-7.7	0.2	-16.8	-7.1	0
ABalaaappr	292	-18.7	-6.7	1.1	-16.4	-6.7	3.7	-19.6	-5.4	0.8	-17.5	-5.3	3	-17.1	-7.7	0.2	-16.7	-6.6	0.5
ABalaaappr	293	-18.7	-6.7	1.1	-16.8	-6.2	3.7	-19.6	-5.4	0.8	-17.8	-5.2	4	-17.1	-7.9	0.2	-16.7	-6.4	0.5
ABalaaappr	294	-17.9	-6	1.6	-16.8	-6.2	3.7	-19.7	-5.2	0.3	-17.8	-5.2	4	-17.1	-7.9	0.2	-16.7	-6.4	0.5
ABalaaappr	295	-17.9	-6	1.6	-16.1	-5	5.2	-19.7	-5.2	0.3	-18	-5.2	3.5	-17.1	-8.4	-0.7	-16.7	-6.4	0.5
ABalaaappr	296	-17.5	-6.6	-0.9	-16.9	-5	5.2	-19.4	-5.6	-0.1	-18.2	-4.7	3	-16.8	-7.7	-0.2	-16.9	-6.4	0.5
ABalaaappr	297	-17.5	-6.6	-0.9	-16.9	-5	5.2	-19.4	-5.6	-0.1	-18.2	-4.7	3	-16.8	-7.7	-0.2	-16.9	-6.4	0.5
ABalaaappr	298	-17.1	-6.3	0	-16.9	-5	5.2	-19.6	-5.6	-0.6	-17.5	-4.8	3.5	-16.6	-7.3	0.2	-16.2	-6.6	0.5
ABalaaappr	299	-17.3	-6.1	0.6	-16.5	-5	4.7	-19.6	-5.2	0.3	-17.3	-5	3.5	-16.9	-7.9	1.2	-16	-6.1	0.5
ABalaaapprl	300	-17.5	-5.9	-1.4	-17.8	-5.1	3.2	-20.3	-3.3	-1.1	-18.7	-3.3	4	-18.2	-6.7	0.7	-17.1	-4.7	0
ABalaaapprl	301	-17.5	-5.9	-1.4	-17.8	-5.1	3.2	-20.3	-3.3	-1.1	-18.7	-3.3	4	-18.2	-6.7	0.7	-17.1	-4.7	0
ABalaaapprl	302	-17.8	-5.7	-0.9	-19.1	-4.4	1.7	-20.3	-3.5	-0.6	-19.3	-2.5	4.5	-18.7	-6.4	0.2	-17.5	-4.9	0.5
ABalaaapprl	303	-17.8	-5.7	-0.9	-19.1	-4.4	1.7	-20.3	-3.5	-0.6	-19.3	-2.5	4.5	-18.7	-6.4	0.2	-17.5	-4.9	0.5
ABalaaapprl	304	-18	-5.7	-0.9	-18.9	-5.1	2.2	-20.1	-3.2	-0.6	-19.5	-2.8	4.5	-19.3	-5.9	0.2	-17.3	-4.9	-0.4
ABalaaapprl	305	-18	-5.7	-0.9	-18.9	-5.1	2.2	-20.1	-3.2	-0.6	-19.5	-2.8	4.5	-19.3	-5.9	0.2	-17.3	-4.9	-0.4
ABalaaapprl	306	-18	-5.7	-0.4	-19.1	-4.4	2.7	-20.5	-3	-0.6	-19.6	-3	5.5	-19.3	-5.9	0.2	-17.3	-5.1	-0.4
ABalaaapprl	307	-18	-5.7	-0.4	-19.1	-4.4	2.7	-20.5	-3	-0.6	-19.6	-3	5.5	-19.5	-6.6	0.2	-17.2	-5.3	0.5
ABalaaapprl	308	-18.4	-5.8	-0.4	-19.3	-4.4	2.7	-20.3	-3.5	-1.6	-19.3	-3.3	6.5	-19.5	-6.6	0.2	-17.2	-5.3	0.5
ABalaaapprl	309	-18.4	-5.8	-0.4	-19.3	-4.4	2.7	-20.3	-3.5	-1.6	-19.8	-3.2	6	-18.9	-7.3	0.2	-17.7	-4.7	0.5
ABalaaapprl	310	-18.4	-5.5	-0.4	-19.3	-4.3	2.2	-20.3	-3.3	-0.6	-19.8	-3.2	6	-18.9	-7.3	0.2	-17.7	-4.7	0.5
ABalaaapprl	311	-18.4	-5.5	-0.4	-19.3	-4.3	2.2	-20.3	-3.3	-0.6	-19.6	-3.5	6.5	-18.9	-7.3	-0.2	-17.8	-4.9	0
ABalaaapprl	312	-18.7	-5.5	-0.9	-19.3	-4.6	1.7	-20.1	-3.2	-1.1	-19.6	-3.5	6.5	-18.9	-7.5	0.2	-17.3	-5.1	0.5
ABalaaapprl	313	-19	-5.6	0	-19.3	-4.6	1.7	-20.1	-3.2	-1.1	-19.8	-3.3	6	-18.9	-7.5	0.2	-17.3	-5.1	0.5
ABalaaapprl	314	-19	-5.6	0	-19.5	-5.1	2.2	-19.7	-2.6	-1.6	-19.8	-3.3	6	-18.6	-7.6	0.7	-17.3	-4.7	1
ABalaaapprl	315	-19	-5.3	0	-19.5	-5.1	2.2	-19.7	-3.2	-1.1	-19.5	-2.8	5.5	-18.6	-7.6	0.7	-17.3	-4.7	1
ABalaaapprl	316	-19	-5.3	0	-19.1	-5.6	2.7	-19.7	-3.2	-1.1	-19.5	-2.8	5.5	-18.4	-7.5	0.7	-17.3	-5.3	1.5
ABalaaapprl	317	-19	-5.3	0	-19.1	-5.6	2.7	-20.1	-3.3	-1.1	-19.5	-2.8	5	-18.6	-7.1	0.2	-17.7	-5.6	1.5
ABalaaapprl	318	-19	-5.3	0	-19.5	-5	2.7	-20.1	-3.3	-1.1	-19.6	-2.8	4	-18.6	-7.1	0.2	-17.7	-5.6	1.5
ABalaaapprl	319	-18.7	-5	0.6	-19.5	-5	2.7	-19.9	-3.5	-2.1	-19.6	-2.8	4	-18	-7.2	0.2	-17.3	-5.3	1.5
ABalaaapprl	320	-18.7	-5	0.6	-18.8	-4.4	2.2	-19.9	-3.5	-2.1	-19.3	-3	5.5	-18	-7.2	0.2	-17.3	-5.3	1.5
ABalaaapprl	321	-18.7	-5	0.6	-18.8	-4.4	2.2	-19.7	-3.5	-1.1	-19.3	-3	5.5	-17.6	-7.1	0.7	-17.5	-5.1	1.5
ABalaaapprl	322	-18.7	-5	0.6	-19.1	-5.5	2.2	-19.7	-3.5	-1.1	-19.3	-3	6	-18	-6.2	0.7	-17.5	-5.1	1.5
ABalaaapprl	323	-18.3	-4.3	0.6	-19.1	-5.5	2.2	-19.6	-3.8	-3.1	-19.3	-3	6	-18	-6.2	0.7	-17	-4.9	1.5
ABalaaapprl	324	-18.3	-4.3	0.6	-18.9	-5.6	2.7	-19.6	-3.8	-3.1	-19.5	-3.2	5	-17.7	-6	0.2	-17	-4.8	1.5
ABalaaapprl	325	-18	-4.4	0.6	-18.9	-5.6	2.7	-19.7	-3.5	-2.1	-19.5	-3.2	5	-17.7	-6	0.2	-17	-4.8	1.5
ABalaaapprl	326	-17.6	-4.5	0.6	-19.1	-5.1	2.2	-19.7	-3.5	-2.1	-19.3	-3	5	-17.1	-5.8	0.2	-16.8	-4.8	1.5
ABalaaapprl	327	-17.6	-4.5	0.6	-19.1	-5.1	2.2	-19.6	-3.3	-2.1	-20.2	-3	5	-17.1	-5.3	0.7	-16.8	-4.8	1.5
ABalaaapprl	328	-17.3	-4.6	0.6	-18.5	-5.6	3.2	-19.6	-3.3	-2.1	-20.2	-3	5	-17.1	-5.3	0.7	-16.6	-5.1	1.3
ABalaaapprl	329	-17.3	-4.6	0.6	-18.5	-5.6	3.2	-19.2	-3.2	-1.6	-20.2	-3.2	4.5	-17.8	-5	1.2	-16.3	-5.3	1
ABalaaapprl	330	-17	-4.7	0.6	-18.9	-5.3	3.2	-19.2	-3.2	-1.6	-20.2	-3.2	4.5	-17.8	-5	1.2	-16.3	-5.3	1
ABalaaapprl	331	-17	-4.7	0.6	-18.9	-5.3	3.2	-19.2	-3.2	-1.6	-20.5	-3.2	4.5	-17.3	-5.1	0.7	-16.5	-6	1
ABalaaapprl	332	-17.3	-4.5	1.1	-19.1	-5.5	2.7	-19.2	-2.8	-2.6	-20.5	-3.2	4.5	-17.3	-5.1	0.7	-16.5	-6	1
ABalaaapprl	333	-17.3	-4.5	1.1	-19.1	-5.5	2.7	-19.2	-2.8	-2.6	-20	-3.3	3.5	-17.6	-5.6	0.7	-16.5	-5.7	1
ABalaaapprl	334	-17	-4.7	0.6	-18.5	-5.8	2.7	-19	-3	-1.6	-20	-3.3	3.5	-17.3	-5.3	0.7	-16.5	-5.5	1
ABalaaapprl	335	-17	-4.7	0.6	-18.5	-5.8	2.7	-19	-3	-1.6	-20.2	-3.3	3.5	-17.3	-5.3	0.7	-16.5	-5.5	1
ABalaaapprl	336	-17.2	-5.1	0.6	-18.5	-5.6	3.7	-19	-2.8	-1.6	-20.2	-2.7	3.5	-16.8	-5.4	1.2	-16.9	-5.7	1
ABalaaapprl	337	-17.2	-5.1	0.6	-18.5	-5.6	3.7	-19	-2.8	-1.6	-20.2	-2.7	3.5	-16.8	-5.4	1.2	-16.9	-5.7	1
ABalaaapprl	338	-17.4	-5.1	0	-18.9	-5.5	3.2	-18.8	-2.5	-1.6	-20.2	-2.7	3.2	-16.8	-5.4	1.2	-16.5	-5.5	1
ABalaaapprl	339	-16.4	-4.8	1.1	-18.9	-5.5	3.2	-18.8	-2.5	-1.6	-20.2	-2.7	3.2	-16.6	-5.4	2.2	-16.5	-5.5	1
ABalaaapprl	340	-16.4	-4.8	1.1	-18.7	-5.6	3.2	-18.8	-2.5	-1.6	-20.2	-2.7	3	-16.6	-5.4	2.2	-16.1	-5.4	1.5
ABalaaapprl	341	-16.2	-4.8	1.6	-18.7	-5.6	3.2	-18.8	-2.5	-1.6	-20.2	-2.7	3	-15.9	-5.4	1.7	-16.3	-5.7	2
ABalaaapprl	342	-16.2	-4.8	1.6	-18.3	-5.3	2.2	-18.6	-2.3	-2.1	-20.2	-2.7	2.7	-15.9	-5.4	1.7	-16.3	-5.7	2
ABalaaapprl	343	-16.3	-4.6	2.1	-18.3	-5.3	2.2	-18.6	-2.3	-2.1	-20.2	-2.7	2.5	-15.8	-4.8	1.7	-16	-6.1	1.5
ABalaaapprl	344	-16.3	-4.6	2.1	-18.7	-4.9	3.7	-18.8	-2.5	-1.6				-15.8	-5	1.7	-16	-6.1	1.5
ABalaaapprl	345	-16.4	-4.8	2.1	-18.7	-4.9	3.7	-18.6	-2.8	-1.6				-15.8	-5	1.7	-16.3	-5.3	1
ABalaaapprl	346	-16.4	-4.8	2.1	-18.3	-5.1	2.2							-15.3	-5.1	2.2	-16.7	-5.3	1.5
ABalaaapprl	347	-15.7	-4.3	2.6	-18.3	-5.1	2.2							-15.3	-5.1	2.2	-16.7	-5.3	1.5
ABalaaapprl	348	-15.7	-4.3	2.6	-17.6	-4.9	1.7							-15.3	-4.6	1.7	-16.3	-5.9	1
ABalaaapprl	349	-15.9	-4.3	1.6	-17.6	-4.9	1.7							-15.5	-4.6	1.7	-16.3	-5.9	1
ABalaaapprl	350	-15.9	-4.3	1.6	-18.2	-5.2	2.2							-15.5	-4.6	1.7	-16	-5.7	1
ABalaaapprl	351	-15.9	-4.3	1.6	-18.2	-5.2	2.2							-15.6	-4.8	1.7	-16.2	-5.7	1
ABalaaapprl	352	-16.5	-3.9	1.6	-18.3	-5.3	2.2							-15.6	-4.8	1.7
ABalaaapprl	353				-18.3	-5.3	2.2							-15	-5.1	1.2
ABalaaapprl	354				-18.3	-5.1	2.7							-15.3	-5	1.7
ABalaaapprl	355				-18.3	-5.1	2.7							-15.3	-5	1.7
ABalaaapprl	356				-18	-4.7	2.7							-15.3	-4.8	1.7
ABalaaapprl	357				-18	-4.7	2.7							-15.3	-4.8	1.7
ABalaaapprl	358				-17.4	-5	1.7							-15	-5.3	1.2
ABalaaapprl	359				-17.4	-5	1.7							-15	-5.3	1.2
ABalaaapprl	360				-18	-4.4	3.2
ABalaaapprl	361				-17.8	-4.4	3.2
ABalaaapprr	300	-17.5	-6.1	1.6	-15.5	-6.2	5.2	-18.3	-6.1	1.8	-16.2	-5.8	4	-16.1	-7.7	1.2	-15.2	-7.4	1.5
ABalaaapprr	301	-17.5	-6.1	1.6	-15.5	-6.2	5.2	-18.3	-6.1	1.8	-16.2	-5.8	4	-16.1	-7.7	1.2	-15.2	-7.4	1.5
ABalaaapprr	302	-17.5	-6.4	2.6	-15.5	-6	5.2	-17.9	-6.6	1.3	-16.9	-5.3	4	-16.4	-8.9	1.7	-16	-8.4	0.5
ABalaaapprr	303	-17.5	-6.4	2.6	-15.5	-6	5.2	-17.9	-6.6	1.3	-16.9	-5.3	4	-16.4	-8.9	1.7	-16	-8.4	0.5
ABalaaapprr	304	-17.6	-6.4	2.3	-15.3	-6	4.7	-18.6	-6.2	1.8	-17.5	-6	4.5	-16.7	-8.6	1.7	-16.2	-8.4	0.5
ABalaaapprr	305	-17.6	-6.4	2.3	-15.3	-6	4.7	-18.6	-6.2	1.8	-17.5	-6	4.5	-16.7	-8.6	1.7	-16.2	-8.4	0.5
ABalaaapprr	306	-17.8	-6.4	2.1	-15.5	-5.8	3.7	-19.6	-6.2	0.3	-18	-6	5	-17	-9.3	1.7	-16.2	-8.4	0.5
ABalaaapprr	307	-17.8	-6.4	2.1	-15.5	-5.8	3.7	-19.6	-6.2	0.3	-18	-6	5	-16.8	-10	2.2	-16.2	-8.6	0.5
ABalaaapprr	308	-18	-6.4	1.8	-15.9	-6.2	2.7	-20.1	-5.9	1.3	-17.8	-6	5	-16.8	-10	2.2	-16.2	-8.6	0.5
ABalaaapprr	309	-18	-6.4	1.8	-15.9	-6.2	2.7	-20.1	-5.9	1.3	-17.6	-5.8	6	-16.6	-10.3	2.2	-16.7	-7.8	0.5
ABalaaapprr	310	-18.2	-6.3	1.6	-16.2	-6.9	3.2	-20.1	-5.6	1.3	-17.6	-5.8	6	-16.6	-10.3	2.2	-16.7	-7.8	0.5
ABalaaapprr	311	-18.2	-6.3	1.6	-16.2	-6.9	3.2	-20.1	-5.6	1.3	-17.5	-6	6	-16.8	-10	1.7	-16.6	-7.7	1
ABalaaapprr	312	-18.1	-6.3	2.1	-16.7	-7.6	2.7	-20.1	-5.7	0.8	-17.5	-6	6	-16.7	-10.1	2.2	-15.8	-8.3	1.5
ABalaaapprr	313	-18	-6.2	2.6	-16.7	-7.6	2.7	-20.1	-5.7	0.8	-17.3	-5.7	6.5	-16.7	-10.1	2.2	-15.8	-8.3	1.5
ABalaaapprr	314	-18	-6.2	2.6	-16.5	-7.8	3.2	-19.6	-6.1	0.3	-17.3	-5.7	6.5	-16.5	-10.5	2.2	-16	-8.2	1.5
ABalaaapprr	315	-17.9	-6.1	3.1	-16.5	-7.8	3.2	-19.6	-6.2	-0.1	-17.6	-5.5	6	-16.5	-10.5	2.2	-16	-8.2	1.5
ABalaaapprr	316	-17.9	-6.1	3.1	-16.3	-8	3.2	-19.6	-6.2	-0.1	-17.6	-5.5	6	-16	-10.4	2.2	-16	-7.9	1.5
ABalaaapprr	317	-18	-6.1	2.8	-16.3	-8	3.2	-19.4	-6.1	1.3	-17.1	-5.6	5	-16.5	-10.1	1.7	-15.8	-7.9	1.5
ABalaaapprr	318	-18	-6.1	2.8	-16.9	-6.9	4.7	-19.4	-6.1	1.3	-17.6	-5.8	4.5	-16.5	-10.1	1.7	-15.8	-7.9	1.5
ABalaaapprr	319	-18.1	-6.1	2.6	-16.9	-6.9	4.7	-19.2	-6.2	0.3	-17.6	-5.8	4.5	-16	-10.4	1.7	-15.6	-7.6	1.5
ABalaaapprr	320	-18.1	-6.1	2.6	-16.5	-7.1	4.2	-19.2	-6.2	0.3	-17.5	-5.8	5	-16	-10.4	1.7	-15.6	-7.6	1.5
ABalaaapprr	321	-18.2	-6.1	2.3	-16.5	-7.1	4.2	-18.8	-6.2	0.3	-17.5	-5.8	5	-15.7	-10.3	2.2	-15.6	-7.6	2
ABalaaapprr	322	-18.2	-6.1	2.3	-16.6	-6.7	3.2	-18.8	-6.2	0.3	-17.3	-6	4.5	-16	-9.6	2.7	-15.6	-7.6	2
ABalaaapprr	323	-18.3	-6	2.1				-18.8	-6.1	0.3	-17.3	-6	4.5	-16	-9.6	2.7	-15.3	-7.8	2
ABalaaapprr	324	-18.3	-6	2.1				-18.8	-6.1	0.3	-16.9	-6.1	5	-16.2	-9.2	1.7	-15.6	-7.2	1.5
ABalaaapprr	325	-18.3	-6	2.1				-18.8	-5.7	-0.1	-16.9	-6.1	5	-16.2	-9.2	1.7	-15.6	-7.2	1.5
ABalaaapprr	326	-17.6	-5.7	2.6				-18.8	-5.7	-0.1	-17.3	-6.3	4.5	-15.9	-8.7	1.7	-15.2	-7.6	2.5
ABalaaapprr	327	-17.6	-5.7	2.6				-18.6	-5.7	-0.1	-18	-6.2	4.5	-15.8	-8.5	2.2	-15.2	-7.6	2.5
ABalaaapprr	328	-17.5	-6.7	2.6				-18.6	-5.7	-0.1	-18	-6.2	4.5	-15.8	-8.5	2.2	-15.3	-8.3	1.5
ABalaaapprr	329	-17.5	-6.7	2.6				-18.8	-5.6	0.3	-18	-6	5	-15.9	-8.5	2.2	-14.7	-7.8	2.5
ABalaaapprr	330	-17.4	-6.9	2.6				-18.6	-5.7	0.3	-18	-6	5	-15.9	-8.5	2.2	-14.7	-7.8	2.5
ABalaaapprr	331	-17.4	-6.9	2.6				-18.6	-5.7	0.3	-18	-6.2	4.5	-16.2	-8.9	1.7	-14.6	-7.8	2.5
ABalaaapprr	332	-17.4	-6.9	2.6				-18.6	-5.6	0.8	-18	-6.2	4.5	-16.2	-8.9	1.7	-14.6	-7.8	2.5
ABalaaapprr	333	-17.4	-6.9	2.6				-18.6	-5.6	0.8	-17.8	-5.8	4.5	-15.9	-8.9	2.7	-15.3	-7.8	3
ABalaaapprr	334	-17.8	-6.9	2.1				-19	-5.6	0.3	-17.8	-5.8	4.5	-15.9	-8.3	3.2	-15.4	-7.2	2.5
ABalaaapprr	335	-17.8	-6.9	2.1				-19	-5.6	0.3	-18.2	-6.2	4	-15.9	-8.3	3.2	-15.4	-7.2	2.5
ABalaaapprr	336	-16.6	-7.3	2.6				-19	-5.6	1.3	-18.3	-6	5	-15.6	-8.5	2.7	-14.9	-7.1	3
ABalaaapprr	337	-16.6	-7.3	2.6				-19	-5.6	1.3	-18.3	-6	5	-15.6	-8.5	2.7	-14.9	-7.1	3
ABalaaapprr	338	-16.1	-7.7	3.6				-18.6	-5.4	0.8	-18.5	-6	4.5	-15.4	-8.7	3.2	-14.7	-7.4	2.5
ABalaaapprr	339	-15.4	-7.2	4.1				-18.6	-5.4	0.8	-18.5	-6	4.5	-15.3	-8.8	3.2	-14.7	-7.4	2.5
ABalaaapprr	340	-15.4	-7.2	4.1				-18.1	-5.9	1.3	-18.3	-6.3	4.5	-15.3	-8.8	3.2	-15.2	-7.6	2
ABalaaapprr	341	-15.6	-6.9	4.1				-18.1	-5.9	1.3	-18.3	-6.3	4.5	-15.1	-8.6	3.7	-14.7	-7.4	3
ABalaaapprr	342	-15.6	-6.9	4.1				-18.3	-6.1	1.3	-18.5	-5.8	4	-15.1	-8.6	3.7	-14.7	-7.4	3
ABalaaapprr	343	-15.6	-6.7	4.1				-18.3	-6.1	1.3	-18.7	-6	4.5	-15	-8.3	4.2	-14.4	-7.8	3
ABalaaapprr	344	-15.6	-6.7	4.1				-18.3	-5.6	2.3				-14.8	-9	3.7	-14.4	-7.8	3
ABalaaapprr	345	-16.4	-6.8	3.6				-18.5	-5.9	1.8				-14.8	-9	3.7	-15	-7.2	3
ABalaaapprr	346	-16.4	-6.8	3.6										-14.4	-8.9	3.7	-15	-7.2	3
ABalaaapprr	347	-16.4	-6.8	3.6										-14.4	-8.9	3.7	-15	-7.2	3
ABalaaapprr	348	-16.4	-6.8	3.6										-14.6	-8.6	3.7	-15	-7.2	3.5
ABalaaapprr	349	-15.3	-6.2	3.6										-14.8	-8.6	3.2	-15	-7.2	3.5
ABalaaapprr	350	-15.3	-6.2	3.6										-14.8	-8.6	3.2	-14.7	-7.4	3.5
ABalaaapprr	351	-15.1	-5.7	3.1										-14.9	-8.6	3.7	-14.7	-7.4	3.5
ABalaaapprr	352	-15.1	-6.2	3.6										-14.9	-8.6	3.7
ABalaaapprr	353													-14.6	-9	3.7
ABalaaapprr	354													-14.7	-9.5	4.2
ABalaaapprr	355													-14.7	-9.5	4.2
ABalaaapprr	356													-14.6	-9	4.5
ABalaaapprr	357													-14.6	-9	4.5
ABalaaapprr	358													-14.5	-8.4	4.7
ABalaaapprr	359													-14.6	-9	4.2
ABalaap	103	-15.3	2	8.1	-14.6	3.4	6.2	-18.3	2.2	3.3	-17	1.8	5.5	-16.1	-2.4	5.2	-16.8	4.7	4
ABalaap	104	-15.3	2	8.1	-14.6	3.4	6.2	-18.3	2.2	3.3	-17	1.8	5.5	-16.1	-2.4	5.2	-16.8	4.7	4
ABalaap	105	-15.3	4.1	8.6	-13.2	4.4	6.7	-18.6	2.6	5.3	-15.5	2.5	6	-15	-1.4	6.2	-16.2	5.5	5.1
ABalaap	106	-15.3	4.1	8.6	-13.2	4.4	6.7	-18.6	2.6	5.3	-15.5	2.5	6	-15	-1.4	6.2	-16.2	5.5	5.1
ABalaap	107	-14.9	4.2	8.1	-12.6	4.9	6.7	-17.9	3.2	5.8	-14.8	2.8	6.5	-14.6	-0.4	6.2	-16.8	5.4	6.1
ABalaap	108	-14.9	4.2	8.1	-12.6	4.9	6.7	-17.9	3.2	5.8	-14.8	2.8	6.5	-14.6	-0.4	6.2	-16.8	5.4	6.1
ABalaap	109	-14.8	4.9	8.6	-12.2	4.3	7.7	-17.7	3.4	4.3	-15	4	8	-14.1	-0.2	6.7	-16.8	5	6.6
ABalaap	110	-15.2	4.6	7.1	-12.2	4.3	7.7	-17.7	3.4	4.3	-15.1	4.3	8.5	-15.6	-0.4	7.8	-17	4.3	6.6
ABalaap	111	-15.2	4.6	7.1	-13.5	4.2	9.2	-18.3	3.6	4.8	-15.1	4.3	8.5	-15.6	-0.4	7.8	-17	4.3	6.6
ABalaap	112	-16.1	3.8	6.6	-13.5	4.2	9.2	-18.3	3.6	4.8	-15.7	3.3	8.5	-15.5	-1	7.8	-17.6	2.9	6.6
ABalaap	113	-16.1	3.8	6.6	-14.3	4	9.2	-18.6	3.7	4.8	-15.7	3.3	8.5	-15.5	-1	7.8	-17.6	2.9	6.6
ABalaap	114	-16	2.9	8.1	-13.8	1.9	8.7	-18.6	3.7	4.8	-16.9	2.5	8.5	-15.9	-0.6	7.3	-18.2	3.2	6.1
ABalaap	115	-16	2.9	8.1	-13.8	1.9	8.7	-19.2	2.9	4.8	-16.9	2.5	8.5	-15.9	-0.6	7.3	-18.2	3.2	6.1
ABalaap	116	-17.5	1.8	6.6	-15.2	1.8	8.7	-19.2	2.9	4.8	-17.1	2.1	8	-16.2	-0.8	7.8	-18	3.1	6.1
ABalaap	117	-17.4	2.2	5.6	-15.2	1.8	8.7	-19.9	1.2	3.3	-16.5	2.3	8.5	-17.2	-0.2	6.7	-18.3	3.4	5.1
ABalaap	118	-17.4	2.2	5.6	-15.2	0.9	8.7	-19.9	1.2	3.3	-16.5	2.3	8.5	-17.2	-0.2	6.7	-18.3	3.4	5.1
ABalaap	119	-17.5	1.5	6.1	-15.2	0.9	8.7	-19.9	2	3.3	-16.7	2.5	7.5	-16.9	0	6.2	-18	3.1	6.1
ABalaap	120	-17.5	1.5	6.1	-15	0.4	7.7	-19.9	2	3.3	-16.7	2.5	7.5	-16.9	0	6.2	-18	3.1	6.1
ABalaap	121	-17.8	2	6.6	-15	0.4	7.7	-19	2.7	2.3	-16.7	2.5	7	-17	-0.3	5.7	-18	3.1	6.1
ABalaap	122	-17.8	2	6.6	-14.6	0.6	7.2	-19	2.7	2.3	-16.7	2.5	7	-17	-0.3	5.7	-18	3.1	6.1
ABalaap	123	-16.5	1.8	6.6	-14.6	0.6	7.2	-18.4	2.6	2.8	-16.9	1.5	6.5	-16.5	0.8	5.7	-16.9	3.3	6.6
ABalaap	124	-17	2.6	6.1	-13.7	0.5	8.2	-18.4	2.6	2.8	-17	0.8	5	-15.8	0.7	4.7	-16.7	2.2	6.6
ABalaap	125	-17	2.6	6.1	-13.1	0.9	6.7	-17.7	2.5	3.3	-17	0.8	5	-15.8	0.7	4.7	-16.7	2.2	6.6
ABalaap	126	-16.4	1.1	6.6	-13.1	0.9	6.7	-17.7	2.5	3.3	-16.1	0.5	5.5	-15.5	0.7	5.2	-16	1.9	5.6
ABalaap	127	-16.4	1.1	6.6	-12	0.1	6.7	-17.9	2.4	2.3	-16.1	0.5	5.5	-15.5	0.7	5.2	-16	1.9	5.6
ABalaap	128	-14.9	1.6	6.6	-12	0.1	6.7	-17.9	2.4	2.3	-15.6	0.8	5	-15.8	0.5	4.7	-15.5	1.5	6.1
ABalaap	129	-14.9	1.6	6.6	-11.2	0.3	7.2	-17.4	2	2.8	-15.6	0.8	5	-15.8	0.5	4.7	-15.5	1.5	6.1
ABalaap	130	-14.7	1.5	5.1	-11.2	0.3	7.2	-17.4	2	2.8	-15.8	0.3	5.5	-15.2	-0.9	4.7	-16.5	1.8	5.1
ABalaap	131	-14.2	0.7	4.6	-11.2	0.1	7.2	-16.4	1.7	3.8	-14.7	0.2	5	-14.6	-1.1	4.2	-16.2	1.6	5.1
ABalaap	132	-14.2	0.7	4.6	-11.2	0.1	7.2	-16.4	1.7	3.8	-14.7	0.2	5	-14.6	-1.1	4.2	-16.2	1.6	5.1
ABalaap	133	-13.4	0.7	4.6	-11.5	1.3	5.2	-16.6	2.2	3.8	-14.4	0.3	4	-14	-1.4	3.2	-15.1	1.7	5.6
ABalaap	134	-13.4	0.7	4.6	-11.5	1.3	5.2	-16.6	2.2	3.8	-14.4	0.3	4	-14	-1.4	3.2	-15.1	1.7	5.6
ABalaap	135	-13.1	0	5.6	-10.7	1	4.7	-16.6	2.7	3.3	-13.8	0.8	4	-14	-1.4	4.2	-14.2	2.2	4
ABalaap	136	-12.8	1.1	5.6	-10.2	1	5.7	-16.8	3.4	3.3	-13.3	1.2	5.5	-14.1	0	6.2	-13.6	1.7	5.1
ABalaapa	137	-15.2	0.5	3.6	-11.6	1	6.2	-18.4	3.7	2.8	-15.4	1.5	5.5	-15.1	-0.2	5.7	-15.8	1.5	5.1
ABalaapa	138	-15.2	0.5	3.6	-11.6	1	6.2	-18.4	3.7	2.8	-15.4	1.5	5.5	-15.1	-0.2	5.7	-15.8	1.5	5.1
ABalaapa	139	-15.1	0.3	2.6	-11.3	0.8	6.2	-18.6	3.1	2.8	-15.1	2	5.5	-15.3	0.2	5.2	-15.4	2.2	5.6
ABalaapa	140	-15.1	0.3	2.6	-11.3	0.8	6.2	-18.6	3.1	2.8	-15.1	2	5.5	-15.3	0.2	5.2	-15.4	2.2	5.6
ABalaapa	141	-16.3	-0.4	3.1	-12.4	1.3	6.2	-19	3.9	3.8	-15.1	2.2	6	-15.6	-0.1	5.7	-15.5	1.9	5.6
ABalaapa	142	-15.9	-0.4	3.1	-12.3	0.1	6.2	-19	3.9	3.8	-15.1	2.2	6	-16.1	-0.5	4.7	-15.3	1.7	4.5
ABalaapa	143	-15.9	-0.4	3.1	-12.3	0.1	6.2	-18.3	3.9	3.8	-15.4	1.7	6	-16.1	-0.5	4.7	-15.3	1.7	4.5
ABalaapa	144	-15.4	-0.8	2.6	-12.4	0.4	5.2	-17.7	3.1	4.3	-14.7	1.2	5.5	-15.6	-0.4	5.2	-14.9	0.2	4.5
ABalaapa	145	-15.4	-0.8	2.6	-12.4	0.4	5.2	-17.7	3.1	4.3	-14.7	1.2	5.5	-14.7	-0.7	4.7	-13.9	-0.3	4
ABalaapa	146	-15.6	-1.3	2.6	-11.5	-1.2	6.2	-17.2	2.5	4.3	-15.3	0.7	4.5	-14.7	-0.7	4.7	-13.9	-0.3	4
ABalaapa	147	-15.8	-1.6	2.6	-11.5	-1.7	6.2	-17.2	2.5	4.3	-15.3	0.7	4.5	-15	-1.1	4.2	-13.9	-0.7	3
ABalaapa	148	-15.8	-1.6	2.6	-11.5	-1.7	6.2	-17	1.9	3.3	-16	-0.1	4	-15	-1.1	4.2	-13.9	-0.8	2.5
ABalaapa	149	-15.5	-1.6	2.6	-11.8	-3.1	6.2	-17	1.9	3.3	-16	-0.1	4	-15	-1.3	3.7	-13.9	-0.8	2.5
ABalaapa	150	-15.5	-1.6	2.6	-11.8	-3.1	6.2	-16.3	1.4	4.3	-15.4	-0.4	3.5	-14.3	-2.3	3.2	-13.4	-1.6	1.5
ABalaapa	151	-14.5	-1.5	2.6	-11.7	-3.7	5.2	-15.7	0.3	3.8	-14.9	-0.8	4	-14.3	-2.3	3.2	-12.6	-2.5	2
ABalaapa	152	-14.6	-2.5	2.6	-11.9	-4.2	5.7	-15.7	0.3	3.8	-14.9	-0.8	4	-13.3	-2.2	2.7	-12.6	-2.5	2
ABalaapa	153	-14.6	-2.5	2.6	-11.9	-4.2	5.7	-15.9	-0.8	2.8	-15.2	-0.9	3.5	-12.8	-2.5	1.2	-12.2	-3.8	1.5
ABalaapa	154	-13.6	-2.8	2.1	-11.1	-4.5	5.2	-15.9	-0.8	2.8	-15.2	-0.9	3.5	-12.8	-2.5	1.2	-12.4	-4	1.5
ABalaapa	155	-13.6	-2.8	2.1	-11.1	-4.5	5.2	-15.2	-0.9	1.8	-15.2	-1.6	3.5	-12.2	-2.7	1.7	-12.4	-4	1.5
ABalaapa	156	-12.5	-3.5	1.1	-11.9	-4.6	6.2	-15	-0.3	1.3	-14.3	-2.3	3.5	-12.2	-2.7	1.7	-10.8	-6.6	1
ABalaapa	157	-12.6	-4.2	2.1	-12.6	-4.1	5.2	-15	-0.3	1.3	-14.3	-2.3	3.5	-11.8	-2.8	0.7	-9.6	-8.2	0.5
ABalaapa	158	-12.6	-4.2	2.1	-12.6	-4.1	5.2	-14.4	-0.6	1.3	-14.3	-3.3	3	-10.8	-3.5	0.2	-9.6	-8.2	0.5
ABalaapa	159	-12.8	-5.1	2.6	-11.3	-5	4.7	-14.4	-0.6	1.3	-14.3	-3.3	3	-10.8	-3.5	0.2	-8.9	-9.3	0
ABalaapa	160	-12.8	-5.1	2.6	-11.3	-5	4.7	-14.6	-0.6	2.3	-13.4	-3.3	3	-10.3	-4.8	-0.2	-8.9	-9.3	0
ABalaapa	161	-12.7	-5.6	2.6	-11.2	-5.4	4.7	-14.6	-0.6	2.3	-13.4	-3.3	3	-10.4	-5.5	-0.2	-9.3	-9.5	0
ABalaapa	162	-13.5	-6.2	1.6	-11.4	-5.8	5.2	-13.5	-1.5	2.3	-13.1	-3.4	2.5	-10.4	-5.5	-0.2	-9.6	-9.4	0
ABalaapa	163	-13.5	-6.2	1.6	-11.4	-5.8	5.2	-13	-0.9	1.8	-13.2	-4.9	2.5	-10.4	-7.8	-1.7	-9.6	-9.4	0
ABalaapa	164	-14.3	-6.1	1.6	-11.2	-6.4	3.7	-13	-0.9	1.8	-13.2	-4.9	2.5	-10.4	-7.8	-1.7	-9.5	-9.4	0
ABalaapa	165	-14.3	-6.1	1.6	-11.2	-6.4	3.7	-13.3	-1.3	1.8	-13.7	-5.8	2.5	-10.6	-8.3	-1.7	-9.9	-8.5	0
ABalaapa	166	-15.1	-6.1	1.1	-12.1	-6	5.2	-13.3	-1.3	1.8	-13.7	-5.8	2.5	-10.7	-8.9	-2.2	-9.9	-8.5	0
ABalaapa	167	-14.4	-7	2.6	-11.4	-6.3	6.7	-13.9	-2.3	1.8	-14.1	-7	2.5	-10.7	-8.9	-2.2	-11.3	-8.1	-0.9
ABalaapa	168	-14.4	-7	2.6	-11.4	-6.3	6.7	-14.1	-1.6	1.3	-13.9	-7.8	2.5	-10	-9.4	-2.2	-11.4	-9.1	-1.4
ABalaapa	169	-13.7	-7.7	2.6	-11.4	-6.6	5.2	-14.1	-1.6	1.3	-13.9	-7.8	2.5	-10	-9.4	-1.2	-11.4	-9.1	-1.4
ABalaapa	170	-13.7	-7.7	2.6	-11.4	-6.6	5.2	-13.9	-2.5	2.3	-13.7	-8.3	3	-10	-9.4	-1.2	-11.4	-9.3	-1.4
ABalaapa	171	-12.8	-8.6	2.6	-12.8	-6.9	5.2	-13.9	-2.5	2.3	-13.7	-8.3	3	-10.2	-9.5	-1.7	-11.9	-8.9	-1.4
ABalaapa	172	-13	-8.6	2.6	-12.9	-8.1	5.7	-13.5	-1.6	1.8	-14.1	-8.3	3.5	-10.2	-9.5	-1.7	-11.9	-8.9	-1.4
ABalaapa	173	-13	-8.6	2.6	-12.9	-8.1	5.7	-13.5	-1.6	1.8	-14.1	-8.3	3.5	-10.4	-10.4	-1.2	-11.2	-9.3	-0.9
ABalaapa	174	-13.2	-8.6	2.6	-12.9	-8.8	7.2	-13.5	-2	3.8	-14.2	-9.1	3.5	-10.8	-9.9	0.7	-10.7	-10.1	0
ABalaapa	175	-13.2	-8.6	2.6	-12.9	-8.8	7.2	-12.8	-3	3.3	-13.9	-8.8	4	-10.8	-9.9	0.7	-10.7	-10.1	0
ABalaapa	176	-13.3	-7.6	3.6	-13.7	-8.2	5.2	-12.8	-3	3.3	-13.9	-8.8	4	-11.6	-10.2	1.7	-12.2	-8.5	0
ABalaapa	177	-14.2	-7.2	5.1	-13.3	-7.8	4.7	-12.3	-4.2	3.8	-14.1	-8	4.5	-13	-8.9	1.2	-13.5	-7.9	-0.4
ABalaapa	178	-14.2	-7.2	5.1	-13.3	-7.8	4.7	-12.3	-4.2	3.8	-14.1	-8	4.5	-13	-8.9	1.2	-13.5	-7.9	-0.4
ABalaapa	179	-13.4	-6.7	4.6	-13.4	-6.9	5.2	-13.7	-4.5	1.3	-15	-7.1	3	-13.6	-8.9	2.7	-14	-7.8	-1.4
ABalaapa	180	-13.4	-6.7	4.1	-13.6	-6.4	4.7	-13.5	-3.7	1.3	-14.4	-7.1	3.5	-13.7	-7.7	1.7	-14.9	-7.2	-0.9
ABalaapaa	181	-16	-5.5	5.1	-15.9	-5.3	6.2	-16.8	-3.3	1.3	-16.9	-6	3	-15.7	-7.4	3.7	-16.6	-6.4	-0.4
ABalaapaa	182	-16	-5.5	5.1	-15.9	-5.3	6.2	-16.8	-3.3	1.3	-16.9	-6	3	-15.7	-7.4	3.7	-16.6	-6.4	-0.4
ABalaapaa	183	-16.6	-5.3	4.6	-16.1	-5.1	6.7	-17	-4.5	2.3	-17.5	-6.2	3	-15.6	-8	3.2	-17.2	-6.2	-0.4
ABalaapaa	184	-16.6	-5.3	4.6	-16.1	-5.1	6.7	-17	-4.5	2.3	-17.5	-6.2	3	-15.6	-8	3.2	-17.2	-6.2	-0.4
ABalaapaa	185	-17.6	-5	3.6	-16.4	-5.9	6.2	-17.4	-3.2	3.3	-17.5	-5.7	3.5	-15.9	-8.5	3.2	-17.2	-6.2	0
ABalaapaa	186	-17.6	-5	3.6	-16.4	-5.9	6.2	-17.4	-3.2	3.3	-17.5	-5.7	3.5	-16.3	-7.8	3.2	-17.2	-6.2	0
ABalaapaa	187	-17.4	-5.4	3.6	-17	-6.2	4.7	-16.5	-3.9	5.3	-16.8	-4.5	4	-16.3	-7.8	3.2	-18.1	-6.3	-0.4
ABalaapaa	188	-17.6	-5.7	3.1	-15.4	-7.4	5.7	-16.6	-4	5.3	-16.9	-4.6	4.5	-16.7	-8.7	3.7	-19.2	-6.2	-1.4
ABalaapaa	189	-17.6	-5.7	3.1	-15.4	-7.4	5.7	-16.6	-4	5.3	-16.9	-4.6	4.5	-16.7	-8.7	3.7	-19.2	-6.2	-1.4
ABalaapaa	190	-17.5	-6.2	2.6	-15.6	-7	5.2	-16.1	-4.5	6.3	-16.9	-5	4.5	-16.2	-8.7	3.7	-18.8	-6.2	-1.4
ABalaapaa	191	-17.5	-6.2	2.6	-15.6	-7	5.2	-16.1	-4.5	6.3	-16.9	-5	4.5	-16.4	-9.1	4.7	-18.8	-6.2	-1.4
ABalaapaa	192	-17.7	-6.4	2.6	-16.4	-6.2	4.7	-15.9	-5.1	5.8	-16.8	-5.3	5	-16.4	-9.1	4.7	-19	-6.6	-1.4
ABalaapaa	193	-17.5	-6.6	2.1	-16.4	-6.2	4.7	-15.9	-5.1	5.8	-16.2	-5.5	3.5	-16.4	-8.9	3.7	-18.6	-6.4	-1.4
ABalaapaa	194	-17.5	-6.6	2.1	-15.6	-6.9	5.2	-15.7	-5.4	5.3	-16.2	-5.5	3.5	-16.4	-8.9	3.7	-18.6	-6.4	-1.4
ABalaapaa	195	-17.7	-6.6	1.6	-15.3	-6.8	5.7	-16.1	-6.2	5.3	-15.7	-5.5	3.5	-16.1	-8.9	4.2	-18.5	-7	-0.9
ABalaapaa	196	-17.7	-6.6	1.6	-15.3	-6.8	5.7	-16.1	-6.2	5.3	-15.7	-5.5	3.5	-16.6	-8.7	3.7	-18.5	-7	-0.9
ABalaapaa	197	-17.5	-6.6	2.1	-15.5	-6.7	4.7	-16.8	-6.8	5.3	-15.3	-5.8	4	-16.6	-8.7	3.7	-18.5	-6.8	-0.4
ABalaapaa	198	-17.7	-6.6	2.1	-15.5	-6.7	4.7	-16.8	-6.8	5.3	-15.7	-6.6	4	-16.9	-8.4	3.7	-18.6	-6.2	-0.4
ABalaapaa	199	-17.7	-6.6	2.1	-15	-7.7	4.7	-16.5	-6.9	5.3	-15.7	-6.6	4	-17.1	-8.6	3.7	-18.6	-6.2	-0.4
ABalaapaa	200	-17.5	-6.2	1.6	-15	-7.7	4.7	-16.5	-6.9	5.3	-15	-7	3	-17.1	-8.6	3.7	-18	-6.8	-0.4
ABalaapaa	201	-17.5	-6.2	1.6	-16	-6.7	5.2	-16.3	-6.6	4.8	-15	-7	3	-17.1	-8.8	3.7	-18	-6.8	-0.4
ABalaapaa	202	-17.3	-6.3	2.1	-15	-7.7	5.7	-15.7	-7.1	4.3	-15.5	-7.1	4	-17.1	-8.8	3.7	-18.1	-6.5	-0.4
ABalaapaa	203	-17.1	-6.3	3.1	-15	-7.7	5.7	-15.7	-7.1	4.3	-16.2	-7	4.5	-17.1	-8.6	3.7	-17.8	-7	0
ABalaapaa	204	-17.1	-6.3	3.1	-15.8	-7	5.7	-16.3	-7.4	4.3	-16.2	-7	4.5	-16.5	-9.4	3.2	-17.8	-7	0
ABalaapaa	205	-17.5	-6.6	2.6	-15.8	-7	5.7	-16.3	-7.4	4.3	-15.8	-7.1	4.5	-16.5	-9.4	3.2	-18.1	-6.5	0
ABalaapaa	206	-17.5	-6.6	2.6	-14.7	-7.3	6.2	-16.3	-7.4	3.3	-15.8	-7.1	4.5	-17	-9.6	2.7	-18.1	-6.5	0
ABalaapaa	207	-17	-7.1	3.1	-14.7	-7.3	6.2	-16.3	-7.4	3.3	-15.5	-7.1	5	-17	-9.6	2.7	-18	-6.8	0.5
ABalaapaa	208	-16.8	-7.1	3.1	-15.6	-6.7	5.7	-16.5	-7.4	4.3	-14.4	-8.1	5	-17	-9.5	2.7	-18.1	-6.6	-0.4
ABalaapaa	209	-16.8	-7.1	3.1	-15.2	-7.2	6.7	-17	-7.3	3.8	-14.4	-8.1	5	-16.1	-9.2	4.2	-18.1	-6.6	-0.4
ABalaapaa	210	-16	-7.2	4.1	-15.2	-7.2	6.7	-17	-7.3	3.8	-15.3	-8.1	4.5	-16.1	-9.2	4.2	-17.8	-7	-0.4
ABalaapaa	211	-16	-7.2	4.1	-14.1	-7.5	6.7	-17.2	-7.1	2.3	-15.3	-8.1	4.5	-15.9	-9.4	3.7	-17.8	-7	-0.4
ABalaapaa	212	-16	-7.2	4.6	-14.1	-7.5	6.7	-17.2	-7.1	2.3	-15.3	-8.1	4	-15.9	-9.4	3.7	-17.5	-7.2	-0.9
ABalaapaa	213	-16	-7.2	4.6	-15	-7.5	6.2	-17.4	-7.6	1.8	-15.3	-8.1	4	-15.7	-9.4	3.7	-17.5	-7.2	-0.9
ABalaapaa	214	-16	-7	5.6	-15	-7.5	6.2	-17.4	-7.6	1.8	-14.9	-8.1	4.5	-15.4	-9.9	4.2	-17.3	-7.1	-0.9
ABalaapaa	215	-16.6	-6.8	5.1	-14.8	-7.9	7.2	-17	-7.8	1.3	-14.6	-8.6	5	-15.4	-9.9	4.2	-17.8	-7	-0.9
ABalaapaa	216	-16.6	-6.8	5.1	-14.5	-7	7.2	-17.4	-7.8	1.3	-14.6	-8.6	5	-15.7	-9.7	3.2	-17.8	-7	-0.9
ABalaapaa	217	-16.6	-7.3	5.1	-14.5	-7	7.2	-17.4	-7.8	1.3	-14.2	-8.8	5.5	-15.7	-9.2	3.2	-18.1	-6.6	-0.4
ABalaapaa	218	-16.6	-7.3	5.1	-14.3	-7.1	8.2	-17.4	-8.1	1.8	-14.2	-8.8	5.5	-15.7	-9.2	3.2	-18.1	-6.6	-0.4
ABalaapaa	219	-16.4	-7.2	5.1	-14.3	-7.1	8.2	-17.4	-8.1	1.8	-14.1	-9	5.5	-15.4	-9.2	2.7	-18	-7.4	-0.4
ABalaapaa	220	-16.4	-7	4.6	-14.3	-7.1	8.2	-17.9	-7.8	0.8	-14.1	-8.6	5.5	-15.4	-9.2	2.7	-18.2	-7.5	-0.4
ABalaapaa	221	-16.4	-7	4.6	-14.3	-7.1	8.2	-17.9	-7.8	0.8	-14.1	-8.6	5.5	-15.3	-8.8	3.2	-18.2	-7.5	-0.4
ABalaapaa	222	-17	-6.8	4.6	-15.8	-6.5	8.2	-17.9	-7.6	1.3	-14.2	-8.6	5.5	-15.3	-8.8	3.2	-17.8	-7.4	-0.4
ABalaapaa	223	-17	-6.8	4.6	-15.3	-6.5	7.2	-17.6	-8	1.3	-14.2	-8.6	5.5	-15.3	-8.8	3.2	-17.8	-7.4	-0.4
ABalaapaa	224	-17	-7	4.1	-15.3	-6.5	7.2	-17.6	-8	1.3	-14.4	-8.6	5.5	-15.6	-8.7	2.7	-17.7	-7.6	0.5
ABalaapaa	225	-17	-6.8	3.6	-15.5	-6.5	8.2	-17.4	-8	1.3	-14.8	-8.1	6	-15.6	-8.7	2.7	-18.6	-7.7	-0.4
ABalaapaa	226	-17	-6.8	3.6	-15.5	-6.5	8.2	-17.4	-8	1.3	-14.8	-8.1	6	-16.6	-9.1	2.2	-18.6	-7.7	-0.4
ABalaapaa	227	-17	-7	4.6	-15	-7.2	8.2	-17.7	-8	2.3	-15	-8	6	-16.4	-9.6	2.2	-18.4	-7.9	-0.9
ABalaapaa	228	-17	-7	4.6	-15	-7.2	8.2	-17.7	-8	2.3	-15	-8	6	-16.4	-9.6	2.2	-18.4	-7.9	-0.9
ABalaapaa	229	-16.9	-6.6	3.6	-15.7	-6.5	7.2	-17.4	-8.6	2.3	-14.4	-8.3	6.5	-16.5	-9.8	1.7	-17.9	-8.5	-1.4
ABalaapaa	230	-17.2	-7.1	3.1	-16.1	-6	7.7	-17.4	-8.5	2.8	-14.2	-8.3	7.5	-16.5	-9.8	1.7	-17.7	-8.3	-0.9
ABalaapaa	231	-17.2	-7.1	3.1	-16.1	-6	7.7	-17.4	-8.5	2.8	-14.2	-8.3	7.5	-16.5	-10.1	2.2	-17.7	-8.3	-0.9
ABalaapaa	232	-16.8	-7.5	3.1	-15.7	-5.6	8.7	-17.6	-8.1	2.3	-14.6	-8.5	7.5	-16.2	-9.8	2.7	-17.5	-8.1	-1.9
ABalaapaa	233	-16.8	-7.5	3.1	-15.7	-5.6	8.7	-17.6	-8.1	2.3	-14.6	-8.5	7.5	-16.2	-9.8	2.7	-17.5	-8.1	-1.9
ABalaapaa	234	-16	-6.9	4.1	-14.5	-6.6	9.2	-17.2	-8	2.3	-14.1	-8.1	7.5	-15.5	-9.9	3.2	-17.5	-8.1	-1.4
ABalaapaa	235	-15.8	-7.2	4.1	-14.3	-6.4	8.2	-16.6	-7.6	1.3	-14.1	-7.8	7	-15.9	-9	3.2	-18	-6.9	-0.9
ABalaapaaa	236	-17.9	-6.2	2.6	-15.5	-5.6	7.2	-18.6	-6.8	-0.1	-15.7	-6.8	6.5	-17.6	-7.9	4.2	-19.4	-6.7	-0.4
ABalaapaaa	237	-17.9	-6.2	2.6	-15.5	-5.6	7.2	-18.6	-6.8	-0.1	-15.7	-6.8	6.5	-17.6	-7.9	4.2	-19.4	-6.7	-0.4
ABalaapaaa	238	-17.9	-5.9	2.6	-15.3	-5.6	6.2	-18.3	-6.9	-0.6	-16	-6.8	7	-17.3	-8.1	4.2	-19.7	-7.1	-0.9
ABalaapaaa	239	-17.9	-5.9	2.6	-15.3	-5.6	6.2	-18.3	-6.9	-0.6	-16	-6.8	7	-16.8	-8.2	4.7	-19.7	-6.7	-1.4
ABalaapaaa	240	-17.9	-6.4	3.1	-15.3	-5.6	6.7	-18.5	-6.9	-0.6	-15.8	-7.1	6.5	-16.8	-8.2	4.7	-19.7	-6.7	-1.4
ABalaapaaa	241	-17.9	-6.4	3.1	-14.6	-5.6	7.2	-18.5	-6.9	-0.6	-15.7	-7.3	7	-16.9	-8.6	5.2	-19.6	-7.1	-1.4
ABalaapaaa	242	-17.9	-6.2	3.6	-14.6	-5.6	7.2	-19	-7.3	-0.1	-15.7	-7.3	7	-16.6	-8.2	5.2	-19.7	-6.7	-1.4
ABalaapaaa	243	-17.5	-6.6	4.6	-15.5	-5.5	7.7	-19	-7.1	0.8	-15.5	-7.3	8	-16.6	-8.2	5.2	-19.7	-6.7	-1.4
ABalaapaaa	244	-17.5	-6.6	4.6	-15.9	-5.8	8.2	-19	-7.1	0.8	-15.3	-7.1	8	-16.4	-8.4	5.7	-19.5	-6.7	-0.9
ABalaapaaa	245	-16.9	-6.6	4.6	-15.9	-5.8	8.2	-18.8	-7.4	1.3	-15.3	-7.1	8	-16.1	-8.2	5.2	-18.7	-7.7	-0.9
ABalaapaaa	246	-16.9	-6.6	4.6	-16.1	-5.8	7.2	-18.8	-7.4	1.3	-15	-7.5	7.5	-15.3	-8.3	6.2	-18.7	-7.7	-0.9
ABalaapaaa	247	-16.9	-6.6	4.6	-16.1	-6	7.7	-18.8	-7.3	1.3	-14.6	-7.8	7.5	-15.3	-8.3	6.2	-18.9	-7	-0.9
ABalaapaaa	248	-16.9	-6.6	4.6	-16.1	-6	7.7	-18.5	-7.6	2.3	-14.6	-7.8	7.5	-15.5	-8	5.7	-18.9	-7.5	-0.9
ABalaapaaa	249	-16.6	-6.6	5.1	-16.2	-6.2	7.2	-18.5	-7.6	2.3	-14.4	-7.5	7.5	-14.6	-8.6	6.2	-18.9	-7.5	-0.9
ABalaapaaa	250	-16.8	-6.8	4.6	-15.9	-6	8.2	-18.3	-8.1	2.8	-14.4	-7.5	7.5	-14.6	-8.6	6.2	-18.9	-7	-0.4
ABalaapaaa	251	-16.8	-6.8	4.6	-15.9	-6	8.2	-18.3	-8.1	2.8	-14.4	-7.8	8	-14.1	-8.4	6.2	-18.2	-7.5	-0.4
ABalaapaaa	252	-16.8	-6.8	5.1	-15.7	-5.8	7.7	-18.3	-8	3.8	-14.3	-7.5	8.5	-14.4	-8.9	6.2	-18.2	-7.5	-0.4
ABalaapaaa	253	-16.8	-6.8	5.1	-15.3	-6.1	8.2	-18.3	-7.4	4.3	-14.3	-7.5	8.5	-14.8	-8.8	6.2	-18.3	-7.2	-0.4
ABalaapaaa	254	-16.4	-7.2	5.1	-15.3	-6.1	8.2	-18.3	-7.4	4.3	-14.1	-7.6	9	-14.8	-8.8	6.2	-18.6	-6.4	-0.4
ABalaapaaa	255	-16.4	-7.2	5.1	-15.1	-6.3	7.7	-18.5	-6.6	4.8	-14.1	-7.3	9	-14.5	-8.2	7.3	-18.6	-6.4	-0.4
ABalaapaaa	256	-16.8	-6.8	6.1	-15.1	-6.5	7.7	-18.5	-6.6	4.8	-14.1	-7.3	9	-14.8	-8.4	7.3	-18.8	-6.1	0.5
ABalaapaaa	257	-16.6	-6.6	6.1	-15.1	-6.5	7.7	-18.8	-6.4	4.8	-14.1	-7.5	9	-14.8	-8.4	7.3	-18.1	-5.6	1.5
ABalaapaaa	258	-16.6	-6.6	6.1	-14.8	-5.8	8.7	-18.5	-5.9	3.3	-14.3	-7.3	8.5	-15	-8.5	7.3	-18.1	-5.6	1.5
ABalaapaaa	259	-16.6	-6.8	6.1	-14.2	-6.3	8.7	-18.5	-5.9	3.3	-14.3	-7.3	8.5	-15	-8.1	6.7	-17.9	-5.8	1.5
ABalaapaaa	260	-16.6	-6.8	6.1	-14.2	-6.3	8.7	-17.9	-6.1	4.8	-14.1	-6.8	8	-15.1	-8.3	6.7	-17.6	-6	1
ABalaapaaa	261	-16.6	-6.6	5.6	-14.3	-6.6	8.2	-17.9	-6.1	4.8	-14.1	-6.8	8	-15.1	-8.3	6.7	-17.6	-6	1
ABalaapaaa	262	-16.6	-6.6	6.1	-14.5	-6.5	9.2	-17.6	-6.1	5.3	-14.8	-7	8	-15.7	-7.3	6.2	-17.9	-5.8	1.5
ABalaapaaa	263	-16.6	-6.6	6.1	-14.5	-6.5	9.2	-18.1	-6.1	6.8	-14.8	-6.8	7.5	-15.8	-7.3	6.2	-17.4	-5.8	1.5
ABalaapaaa	264	-16.1	-6.3	6.6	-14.9	-6.6	8.2	-18.1	-6.1	6.8	-14.8	-6.8	7.5	-15.8	-7.3	6.2	-17.4	-5.8	1.5
ABalaapaaa	265	-16.1	-6.3	6.6	-15.1	-5.8	8.2	-18.5	-6.2	7.3	-15	-6.3	7.5	-15.2	-7.6	6.7	-17.2	-6.2	2
ABalaapaaa	266	-15.9	-6.5	6.6	-15.1	-5.8	8.2	-18.5	-6.2	7.3	-14.3	-6.1	7.5	-15.3	-7.4	6.7	-17.4	-6	3
ABalaapaaa	267	-15.9	-6.5	6.6	-14.5	-6.3	8.2	-18.1	-6.4	6.8	-14.3	-6.1	7.5	-15.7	-7.4	6.7	-17.4	-6	3
ABalaapaaa	268	-15.5	-6	7.1	-15.1	-6.3	9.2	-18.3	-6.2	5.8	-13.9	-6.4	8.5	-15.7	-7.4	6.7	-16.9	-5.8	3.5
ABalaapaaa	269	-16.1	-5.8	7.1	-15.1	-6.3	9.2	-18.3	-6.2	5.8	-14.3	-5.9	8	-15.3	-7.8	6.7	-16.7	-5.9	3.5
ABalaapaaa	270	-16.1	-5.8	7.1	-15.4	-6.1	8.5	-18.3	-5.9	6.3	-14.3	-5.9	8	-15.5	-8.3	6.7	-16.7	-5.9	3.5
ABalaapaaa	271	-15.7	-6.2	6.1	-15.7	-6	7.7	-18.3	-5.9	6.3	-14.1	-5.8	7.5	-15.5	-8.3	6.7	-17.1	-6	3
ABalaapaaa	272	-15.7	-6.2	6.1	-15.7	-6	7.7	-18.1	-5.9	6.3	-14.5	-5.6	7.5	-15.6	-8	7.3	-16.5	-5.7	4.5
ABalaapaaa	273	-16.3	-6.2	5.1	-16.1	-6	8.2	-18.3	-5.7	6.3	-14.5	-5.6	7.5	-16.3	-7.5	6.7	-16.5	-5.7	4.5
ABalaapaaa	274	-16.3	-6.2	5.1	-16.1	-5.8	7.2	-18.3	-5.7	6.3	-14.3	-6.3	8	-16.7	-7.2	6.2	-17	-5.5	5.1
ABalaapaaa	275	-16.9	-6.3	6.1	-16.1	-5.8	7.2	-18.8	-5.4	6.3	-14.3	-6.3	8	-16.7	-7.2	6.2	-17	-5.6	5.1
ABalaapaaa	276	-16.7	-6.6	5.1	-15.3	-5.8	8.7	-18.8	-5.4	6.3	-14.3	-6.4	7.5	-16.5	-6.8	6.2	-17	-5.6	5.1
ABalaapaaa	277	-16.7	-6.6	5.1	-15.7	-6	7.7	-18.5	-5.2	5.8	-14.6	-6.1	7.5	-16.2	-6.8	6.2	-17.2	-5.1	4.5
ABalaapaaa	278	-16.9	-6.6	5.6	-15.7	-6	7.7	-18.8	-4.7	5.3	-14.6	-6.1	7.5	-16.2	-6.8	6.2	-17.1	-4.7	5.1
ABalaapaaa	279	-16.9	-6.6	5.6	-16.3	-5.7	7.2	-18.8	-4.7	5.3	-15	-6.3	7	-16.4	-6.8	6.7	-17.1	-4.7	5.1
ABalaapaaa	280	-17	-6.8	6.1	-15.7	-6.2	7.2	-19	-4.9	5.3	-15.5	-6.1	7	-16.4	-6.8	6.7	-17	-5.1	4.5
ABalaapaaa	281	-17	-6.8	6.1	-15.7	-6.2	7.2	-19	-4.9	5.3	-15.5	-6.1	7	-16	-6.4	7.3	-17	-4.6	5.1
ABalaapaaa	282	-17.5	-6.6	5.6	-16.5	-5.3	7.2	-18.6	-5	5.8	-16.2	-6.1	6.5	-16	-6.4	7.3	-17	-4.6	5.1
ABalaapaaa	283	-18.1	-6.4	5.1	-16.5	-5.2	7.2	-18.8	-5.2	6.3	-16	-6	6.5	-16.7	-5.8	6.2	-17.3	-4.7	4
ABalaapaaa	284	-18.1	-6.4	5.1	-16.5	-5.2	7.2	-18.8	-5.2	6.3	-16	-6	6.5	-16.1	-5.4	6.2	-16.7	-5.3	5.6
ABalaapaaa	285	-17.4	-6.9	5.6	-16.1	-5.1	7.7	-19.4	-4.9	4.8	-16.2	-6	7	-16.1	-5.4	6.2	-16.7	-5.3	5.6
ABalaapaaa	286	-17.4	-6.9	5.6	-16.1	-5.1	7.7	-19.4	-4.9	4.8	-16.2	-6	7	-16.2	-5.7	6.7	-17	-5.1	5.1
ABalaapaaa	287	-17.9	-6.2	4.6	-16.3	-5.3	7.7	-19.6	-4.5	4.3	-16	-6.1	7	-16.3	-5.4	6.7	-17.5	-5.1	5.6
ABalaapaaa	288	-18.1	-6.4	5.1	-15.7	-5.6	7.7	-19.6	-4.5	3.8	-15.9	-5.8	6.5	-16.3	-5.4	6.7	-17.5	-5.1	5.6
ABalaapaaa	289	-18.1	-6.4	5.1	-15.7	-5.6	7.7	-19.6	-4.5	3.8	-15.9	-5.8	6.5	-16.1	-5.4	7.3	-16.7	-5.7	5.1
ABalaapaaa	290	-17.9	-6	4.6	-15.6	-5.1	7.2	-19.4	-4.7	4.3	-15.7	-5.8	6.5	-16.3	-5.4	6.7	-17	-5.5	4.5
ABalaapaaa	291	-17.9	-6	4.6	-15.9	-5.1	6.7	-19.4	-4.7	4.3	-15.7	-5	7	-16.4	-5.2	6.7	-17	-5.5	4.5
ABalaapaaa	292	-17.7	-6.2	4.6	-15.9	-5.1	6.7	-19.6	-5	4.8	-15.7	-5	7	-16.4	-5.2	6.7	-16.5	-6	4.5
ABalaapaaa	293	-17.7	-6.2	4.6	-16.1	-4.8	7.2	-19.6	-5	4.3	-15.9	-5	6.5	-16.1	-5.4	6.7	-16.9	-5.8	4.5
[truncated: 85,699 more rows]
